# Supplementary material for: Judging a salmon by its spots: environmental variation is the primary determinant of spot patterns in Salmo salar
Source: BMC Ecol. 2018 Apr 12;18:14. doi: 10.1186/s12898-018-0170-3 (PMC5897946; doi:10.1186/s12898-018-0170-3)
Supplement: Supplementary file 1 — Additional file 1. Experimental design of crosses. [file 12898_2018_170_MOESM1_ESM.xlsx]

## Sheet: WILD
Family	Year class	Female	Stock	Male	Stock	Type
3	2007	14	Etne	5	Etne	Wild
4	2007	23	Etne	5	Etne	Wild
5	2007	20	Etne	2	Etne	Wild
6	2007	22	Etne	2	Etne	Wild
9	2007	25	Etne	6	Etne	Wild
10	2007	24	Etne	8	Etne	Wild
11	2007	1	Mowi	1	Mowi	Farm
13	2007	2	Mowi	2	Mowi	Farm
17	2007	6	Mowi	4	Mowi	Farm
19	2007	7	Mowi	5	Mowi	Farm
21	2007	8	Mowi	6	Mowi	Farm
23	2007	9	Mowi	7	Mowi	Farm
25	2007	10	Mowi	8	Mowi	Farm
27	2007	11	Mowi	9	Mowi	Farm
28	2007	11	Mowi	5	Etne	Hybrid
30	2007	12	Mowi	2	Etne	Hybrid
34	2009	2	Mowi	27	Etne	Hybrid
39	2009	5	Mowi	15	Mowi	Farm
40	2009	5	Mowi	40	Etne	Hybrid
44	2009	7	Mowi	38	Etne	Hybrid
49	2009	10	Mowi	20	Mowi	Farm
50	2009	10	Mowi	35	Etne	Hybrid
51	2009	33	Etne	35	Etne	Wild
52	2009	21	Etne	35	Etne	Wild
59	2009	30	Etne	41	Etne	Wild

## Sheet: HATCHERY
Family	Dam (DNA tube)	Wild/farmed	Sire (DNA tube)	Wild/farmed	Group	Stock	Date established
K1	A1	Wild	A5	Wild	Wild	Arna	2011-11-16
K2	A1	Wild	A6	Wild	Wild	Arna	2011-11-16
K3	A2	Wild	A7	Wild	Wild	Arna	2011-11-16
K4	A2	Wild	A8	Wild	Wild	Arna	2011-11-16
K5	A3	Wild	A9	Wild	Wild	Arna	2011-11-16
K6	A4	Wild	A10	Wild	Wild	Arna	2011-11-16
K15	V1	Wild	V9	Wild	Wild	Vosso	2011-11-22
K16	V2	Wild	V10	Wild	Wild	Vosso	2011-11-22
K17	V3	Wild	V11	Wild	Wild	Vosso	2011-11-22
K18	V4	Wild	V12	Wild	Wild	Vosso	2011-11-22
K19	V5	Wild	V13	Wild	Wild	Vosso	2011-11-22
K20	V6	Wild	V14	Wild	Wild	Vosso	2011-11-22
K22	V8	Wild	V16	Wild	Wild	Vosso	2011-11-22
K23	F1	Wild	F10	Wild	Wild	Figgjo	2011-11-23
K24	F1	Wild	M9	Farm	Hybr	Figgjo x Mowi	2011-11-23
K25	M1	Farm	F10	Wild	Hybr	Mowi X Figgjo	2011-11-23
K26	M1	Farm	M9	Farm	Farm	Mowi	2011-11-23
K29	M2	Farm	F12	Wild	Hybr	Mowi X Figgjo	2011-11-23
K31	F3	Wild	F13	Farm escapee	Hybr	Figgjo x Farm	2011-11-23
K32	F3	Wild	M11	Farm	Hybr	Figgjo x Mowi	2011-11-23
K33	M3	Farm	F13	Farm escapee	Farm	Farm	2011-11-23
K34	M3	Farm	M11	Farm	Farm	Mowi	2011-11-23
K39	F5	Wild	F15	Wild	Wild	Figgjo	2011-11-23
K40	F5	Wild	M13	Farm	Hybr	Figgjo x Mowi	2011-11-23
K41	M5	Farm	F15	Wild	Hybr	Mowi X Figgjo	2011-11-23
K42	M5	Farm	M13	Farm	Farm	Mowi	2011-11-23
K43	F6	Wild	F16	Wild	Wild	Figgjo	2011-11-23
K44	F6	Wild	M14	Farm	Hybr	Figgjo x Mowi	2011-11-23
K45	M6	Farm	F16	Wild	Hybr	Mowi X Figgjo	2011-11-23
K46	M6	Farm	M14	Farm	Farm	Mowi	2011-11-23
K47	F7	Wild	F17	Wild	Wild	Figgjo	2011-11-23
K48	F7	Wild	M15	Farm	Hybr	Figgjo x Mowi	2011-11-23
K49	M7	Farm	F17	Wild	Hybr	Mowi X Figgjo	2011-11-23
K50	M7	Farm	M15	Farm	Farm	Mowi	2011-11-23
K51	F8	Wild	F18	Wild	Wild	Figgjo	2011-11-23
K52	F8	Wild	M16	Farm	Hybr	Figgjo x Mowi	2011-11-23
K53	M8	Farm	F18	Wild	Hybr	Mowi X Figgjo	2011-11-23
K54	M8	Farm	M16	Farm	Farm	Mowi	2011-11-23
K55	F9	Wild	F11	Wild	Wild	Figgjo	2011-11-23
