# Supplementary material for: Judging a salmon by its spots: environmental variation is the primary determinant of spot patterns in Salmo salar
Source: BMC Ecol. 2018 Apr 12;18:14. doi: 10.1186/s12898-018-0170-3 (PMC5897946; doi:10.1186/s12898-018-0170-3)
Supplement: Supplementary file 2 — Additional file 2. Raw data. [file 12898_2018_170_MOESM2_ESM.xls]

## Sheet: All_with_smoltW_copy
Project	Ind	PIT_reader	L	W	K	Head	Picture	Left.or.right	Merd	Family	Type	Strain	Sex	Mature	Year	Pattern	Spottiness	Spots.high.on.back	Spots.below.lateral	Gill.to.crease	Crease.to.eye	Image	Spot.detection.quality	No..of.spots.measured	Manual.spot.count.estimate	Comment	ac	coverage	mean_size	sd_size	mean_rel_size	mean_perim	sd_perim	mean_circ	sd_circ	mean_feret	sd_feret	mean_AR	sd_AR	mean_round	sd_round	mean_solidity	sd_solidity	n_above	n_below	prop_below	n_below_pr_area	tot_n	window_size
IYC2	1	041808054A	46	1124	1.15	Yes	3035L	L	11 --> 12	K31	Hybr	Figgjo_x_Mowi	*	*	*	Scattered	Medium	No	x26+	7	0	Good	30% overestimated	50	35	*	0.71389	0.0797285	4.5082	2.22863	0.00159457	8.447	2.47237	0.7778	0.090267	3.1984	0.898344	1.6542	0.379673	0.6322	0.129761	0.921	0.0467844	21	29	0.58	0.0102574	50	2827.22
IYC2	9	418081616	46	1248	1.28	Yes	3070L	L	11 --> 12	K18	Wild	Vosso	*	*	*	Scattered	Very	No	x26+	9	6	Good	10% overestimated	137	117	*	0.633371	0.181122	5.83803	2.95232	0.00132206	9.52212	2.90501	0.783577	0.0886146	3.54613	1.08164	1.56971	0.375323	0.668759	0.139687	0.919781	0.0404473	37	100	0.729927	0.0226456	137	4415.87
IYC2	11	041807F0BE	41	785	1.14	Yes	3073L	L	11 --> 12	K39	Wild	Figgjo	Female	1SW	*	Scattered	Few	No	x1-5	4	4	Overexposed	Good	27	27	*	0.667486	0.0580528	4.7637	2.55037	0.0021501	8.8837	2.86576	0.735926	0.0892817	3.3937	1.10666	1.79444	0.445942	0.587778	0.131598	0.900741	0.0543441	7	20	0.740741	0.00902702	27	2215.57
IYC2	17	04180808BD	46	1210	1.24	Yes	3079L	L	11 --> 12	K31	Hybr	Figgjo_x_Mowi	Female	2SW	*	Scattered	Medium	No	x1-5	5	5	Overexposed	90% underestimated	2	16	*	0	0.00335242	4.655	1.43543	0.00167621	8.625	2.05768	0.795	0.13435	3.29	0.975807	1.39	0.410122	0.755	0.219203	0.925	0.0636396	1	1	0.5	0.000360088	2	2777.1
IYC2	27	041818C609	55	2420	1.45	Yes	3095L	L	11 --> 12	K25	Hybr	Mowi_x_Figgjo	Male	1SW	*	Scattered	Very	No	x26+	9	6	Good	20% overerestimated	136	107	*	0.611211	0.107398	5.19309	2.47985	0.000789688	8.83699	2.43245	0.813088	0.0856826	3.29434	0.895856	1.49346	0.299009	0.694191	0.127434	0.924926	0.0353186	56	80	0.588235	0.0121652	136	6576.13
IYC2	39	041807EDD9	41	840	1.22	Yes	3115L	L	11 --> 12	K55	Wild	Figgjo	Female	2SW	*	Scattered	Very	No	x26+	5	5	Overexposed	170% underestimated	29	78	*	0.601979	0.0456703	4.38621	2.06241	0.00157484	8.12207	2.19875	0.814828	0.083863	3.02276	0.858566	1.51414	0.392988	0.696207	0.146127	0.931034	0.0354909	9	20	0.689655	0.00718086	29	2785.18
IYC2	42	041807E520	44	1045	1.23	Yes	3121L	L	11 --> 12	K39	Wild	Figgjo	Female	2SW	*	Scattered	Very	No	x26+	8	9	Overexposed	70% underestimated	54	91	*	0.661395	0.0753112	4.49315	2.15927	0.00139465	8.30722	2.26395	0.794259	0.070218	3.12593	0.83952	1.53204	0.280803	0.673333	0.118767	0.915185	0.0330089	11	43	0.796296	0.013347	54	3221.7
IYC2	44	0418080AB1	60	3480	1.61	Yes	3124L	L	11 --> 12	K46	Farm	Mowi	*	*	*	Scattered	Few	No	x6-25	2	4	Overexposed	20% underestimated	20	25	*	0.75405	0.0161913	6.3685	3.40676	0.000809567	9.8585	2.85371	0.7855	0.0760523	3.856	1.09886	1.7995	0.401005	0.58	0.120394	0.9375	0.0269258	6	14	0.7	0.00177969	20	7866.55
IYC2	46	041807E69B	52	1685	1.2	Yes	3142L	L	11 --> 12	K1	Wild	Arna	*	*	*	Scattered	Few	No	x6-25	6	5	Bright flash	10% underestimated	64	72	*	0.833348	0.0647677	4.65141	2.15402	0.001012	8.59625	2.10913	0.766094	0.0740574	3.24797	0.755484	1.68172	0.446057	0.630313	0.14725	0.924687	0.0335691	20	44	0.6875	0.00957298	64	4596.27
IYC2	47	041807DC36	60	2900	1.34	Yes	3146L	L	11 --> 12	K49	Hybr	Mowi_x_Figgjo	Male	1SW	*	Scattered	Very	No	x26+	11	12	Bright flash	Good	137	137	*	0.681942	0.125121	4.8865	2.48312	0.00091329	8.49095	2.45704	0.821168	0.0796044	3.20949	0.926336	1.52044	0.274529	0.677518	0.1137	0.933942	0.0326604	52	85	0.620438	0.0158866	137	5350.43
IYC2	48	041807F7D1	53	2055	1.38	Yes	3147L	L	11 --> 12	K33	Farm	Mowi	*	*	*	Scattered	Few	No	x1-5	3	6	Bright flash	Good	56	56	*	0.726507	0.0551132	4.69196	2.62383	0.000984164	8.50982	2.54387	0.775179	0.0716301	3.20571	0.850354	1.65482	0.359798	0.6325	0.13565	0.9225	0.0372339	21	35	0.625	0.00734144	56	4767.46
IYC2	53	041807F445	50	1490	1.19	Yes	3152L	L	11 --> 12	K22	Wild	Vosso	*	*	*	Scattered	Very	No	x26+	8	14	Good	Good	132	132	*	0.586808	0.189431	5.67909	3.13596	0.00143508	9.43341	3.04391	0.774773	0.0906926	3.54167	1.1168	1.59015	0.333641	0.655985	0.133043	0.914773	0.0359488	43	89	0.674242	0.0224899	132	3957.33
IYC2	58	041807EA37	35	390	0.91	Yes	3159L	L	11 --> 12	K2	Wild	Arna	Female	1SW	*	Scattered	Medium	No	x6-25	5	3	Small fish	40% overestimated	87	54	*	0.58512	0.353634	5.73655	3.84118	0.00406476	9.75816	3.89423	0.731609	0.104835	3.53195	1.23077	1.54023	0.306469	0.673333	0.126387	0.888736	0.0489139	33	54	0.62069	0.0382629	87	1411.29
IYC2	64	0418080E8B	46	1210	1.24	Yes	3166R	R	11 --> 12	K20	Wild	Vosso	Female	1SW	*	Scattered	Very	No	x26+	8	7	Good	10% overestimated	91	83	*	0.514609	0.130106	5.69912	2.90478	0.00142974	9.40286	2.82937	0.786813	0.0912126	3.49165	0.9933	1.52802	0.309272	0.677802	0.11832	0.908571	0.041941	41	50	0.549451	0.0125435	91	3986.13
IYC2	66	041818BD27	62	3230	1.36	Yes	3169R	R	11 --> 12	K33	Farm	Mowi	Male	2SW	*	Scattered	Medium	No	x26+	5	5	Bright flash	10% overestimated	79	69	*	0.72171	0.0728086	6.5419	3.72982	0.000921628	10.1287	3.35676	0.767722	0.0835118	3.7157	1.05455	1.54987	0.309625	0.668987	0.122669	0.906329	0.0428527	26	53	0.670886	0.00746668	79	7098.2
IYC2	67	04180818A0	54	2120	1.35	Yes	3170R	R	11 --> 12	K22	Wild	Vosso	*	*	*	Scattered	Very	No	x26+	11	10	Bright flash	Good	109	109	*	0.576412	0.129494	6.39679	3.99203	0.00118801	10.0909	3.80691	0.76156	0.108501	3.75092	1.34983	1.55523	0.339072	0.671101	0.136859	0.904312	0.0509424	41	68	0.623853	0.012629	109	5384.44
IYC2	76	04180801D7	48	1360	1.23	Yes	3179R	R	11 --> 12	K40	Hybr	Figgjo_x_Mowi	*	*	*	Scattered	Medium	No	x6-25	4	3	Bright flash	20% overerestimated	18	13	*	0.753251	0.0205709	3.80278	2.23303	0.00114283	7.63	2.18222	0.795	0.0665317	2.85278	0.644577	1.54389	0.288365	0.666111	0.111468	0.925556	0.0358464	2	16	0.888889	0.0048084	18	3327.51
IYC2	78	041807DA2E	20	110	1.38	Yes	3181R	R	11 --> 12	K16	Wild	Vosso	*	*	*	Scattered	Few	No	x6-25	1	0	Small fish	Good	14	14	*	0.341141	0.133148	4.99429	3.0826	0.00951057	9.28071	3.61641	0.710714	0.119452	3.43286	1.2673	1.70214	0.398771	0.616429	0.135851	0.887857	0.0447521	7	7	0.5	0.01333	14	525.13
IYC2	79	041807E7FF	44	1005	1.18	Yes	3182R	R	11 --> 12	K2	Wild	Arna	Female	1SW	*	Scattered	Medium	No	x26+	7	6	Good	20% overestimated	59	46	Big spots are scars	0.600755	0.117751	6.51492	6.06454	0.00199578	9.85271	4.66229	0.774237	0.11016	3.55475	1.45313	1.45254	0.256795	0.709831	0.123658	0.910678	0.0510532	32	27	0.457627	0.0082712	59	3264.34
IYC2	84	0418080BFF	61	3105	1.37	Yes	3187R	R	11 --> 12	K54	Farm	Mowi	Female	2SW	*	Scattered	Few	No	x6-25	9	6	Bright flash	10% overestimated	98	87	*	0.821433	0.101697	6.23041	4.08589	0.00103772	10.0462	3.77691	0.734694	0.095639	3.74337	1.3712	1.6449	0.394381	0.639082	0.136805	0.90102	0.0498966	14	84	0.857143	0.0139908	98	6003.93
IYC2	86	041807F66C	51	1820	1.37	Yes	3189R	R	11 --> 12	K52	Hybr	Figgjo_x_Mowi	Female	1SW	*	Scattered	Very	No	x26+	8	14	Good	Good	144	144	*	0.56661	0.229754	7.82993	5.3216	0.00159551	10.857	4.11942	0.781736	0.0885969	3.97715	1.49936	1.48333	0.336793	0.70375	0.136571	0.912222	0.0368601	63	81	0.5625	0.0165055	144	4907.47
IYC2	88	041807E801	53	1845	1.24	Yes	3191R	R	11 --> 12	K41	Hybr	Mowi_x_Figgjo	*	*	*	Scattered	Medium	No	x26+	8	8	Good	Good	141	141	*	0.668572	0.166308	5.98454	3.86354	0.00117949	9.67234	3.69095	0.769433	0.106829	3.54057	1.19017	1.50752	0.335517	0.691489	0.132417	0.904539	0.0520779	60	81	0.574468	0.0159642	141	5073.85
IYC2	90	4.18e+52	42	835	1.13	Yes	3193R	R	11 --> 12	K51	Wild	Figgjo	Female	1SW	*	Scattered	Medium	No	x26+	7	8	Bright flash	Good	66	66	*	0.628315	0.109242	4.65227	2.28904	0.00165519	8.5397	2.45053	0.778485	0.0913024	3.15455	0.840105	1.49348	0.296827	0.693333	0.123616	0.906818	0.0440335	34	32	0.484848	0.011385	66	2810.72
IYC2	93	041807DD86	64	3710	1.42	Yes	3196R	R	11 --> 12	K46	Farm	Mowi	*	*	*	Scattered	Very	No	x26+	8	8	Good	Good	161	161	*	0.703655	0.133453	7.14932	4.02049	0.000828903	10.7102	3.61035	0.749627	0.0902766	3.93609	1.28042	1.5382	0.323324	0.676273	0.12849	0.900062	0.042522	59	102	0.63354	0.011826	161	8625.03
IYC2	96	041807D4A0	52	1585	1.13	Yes	3199R	R	11 --> 12	K55	Wild	Figgjo	Female	2SW	*	Scattered	Medium	No	x26+	6	10	Bright flash	40% underestimated	50	77	*	0.625221	0.0623297	4.9192	2.84008	0.0012466	8.8126	2.96199	0.7726	0.0992587	3.378	1.13706	1.6434	0.360468	0.6362	0.132909	0.9102	0.042546	14	36	0.72	0.00912291	50	3946.11
IYC2	98	0418080DFB	50	1454	1.16	Yes	3201R	R	11 --> 12	K29	Hybr	Mowi_x_Figgjo	Female	2SW	*	Scattered	Medium	No	x26+	6	9	Bright flash	40% underestimated	51	71	*	0.812514	0.0521889	4.68725	2.29002	0.00102331	8.52098	2.39695	0.790588	0.0878274	3.17588	0.810847	1.52431	0.320064	0.681176	0.126912	0.912745	0.0428989	20	31	0.607843	0.00676785	51	4580.48
IYC2	102	041807F00D	65	4300	1.57	Yes	3205R	R	11 --> 12	K42	Farm	Mowi	*	*	*	Scattered	Few	No	x6-25	3	1	Good	Overestimated	156	54	*	0.810467	0.0828061	5.39923	4.1836	0.000530809	9.00737	3.47319	0.78141	0.0889033	3.38769	1.26062	1.55949	0.377842	0.674679	0.143002	0.919359	0.038331	41	115	0.737179	0.0113059	156	10171.7
IYC2	104	041807D130	63	2800	1.12	Yes	3208R	R	11 --> 12	K33	Farm	Mowi	*	*	*	Scattered	Very Few	No	X0	1	1	Good	Overestimated	130	1	*	0.819295	0.0775421	4.50062	2.5534	0.000596478	8.49115	2.58641	0.758538	0.0812987	3.17323	0.849699	1.60977	0.334102	0.646923	0.128798	0.905538	0.0357437	66	64	0.492308	0.00848208	130	7545.32
IYC2	113	0418080C05	39	750	1.26	Yes	3218R	R	11 --> 12	K3	Wild	Arna	*	*	*	Scattered	Medium	No	x26+	3	5	Good	40% overestimated	77	44	*	0.688973	0.110104	4.44182	2.03366	0.00142993	8.41312	2.2698	0.772468	0.092383	3.11948	0.751771	1.55065	0.322324	0.66961	0.127346	0.909221	0.0499938	25	52	0.675325	0.01674	77	3106.33
IYC2	115	041807CD18	50	1530	1.22	Yes	3220R	R	11 --> 12	K44	Hybr	Figgjo_x_Mowi	Female	2SW	*	Scattered	Very	No	x26+	11	10	Good	50% underestimated	68	101	*	0.572883	0.073419	5.25132	3.58611	0.00107969	8.88368	3.21812	0.793824	0.0898428	3.31059	1.10619	1.5225	0.320305	0.683676	0.136271	0.916912	0.0386819	33	35	0.514706	0.00719612	68	4863.73
IYC2	117	418081593	47	1370	1.32	Yes	3222R	R	11 --> 12	K1	Wild	Arna	*	*	*	Scattered	Medium	No	x26+	6	9	Good	Underestimated	18	67	*	0.928574	0.0327727	5.83889	3.962	0.0018207	9.42778	3.88826	0.778889	0.0944264	3.45167	1.23423	1.51167	0.275473	0.680556	0.114608	0.912222	0.0437312	8	10	0.555556	0.00311824	18	3206.94
IYC2	119	041807E5E8	54	2200	1.4	Yes	3224R	R	11 --> 12	K32	Hybr	Figgjo_x_Mowi	*	*	*	Scattered	Medium	No	x6-25	9	5	Good	Good	53	53	*	0.75456	0.0673965	7.73943	5.00352	0.00127163	10.9589	4.05186	0.758302	0.0898018	3.98962	1.40574	1.50566	0.32956	0.69	0.124453	0.899811	0.0372358	30	23	0.433962	0.00377903	53	6086.22
IYC2	124	418081730	47	1270	1.22	Yes	3230R	R	11 --> 12	K51	Wild	Figgjo	Male	1SW	*	Scattered	Medium	No	x26+	8	10	Bright flash	50% underestimated	24	52	*	0.890434	0.0319836	5.10375	2.08969	0.00133265	8.84625	1.93484	0.795417	0.0663966	3.29167	0.624114	1.49167	0.267056	0.6925	0.125568	0.924167	0.0303482	11	13	0.541667	0.00339446	24	3829.77
IYC2	128	041807D70F	57	2480	1.34	Yes	3234R	R	11 --> 12	K48	Hybr	Figgjo_x_Mowi	Male	1SW	*	Scattered	Very	No	x26+	11	12	Bright flash	20% underestimated	101	120	Scarred	0.537526	0.0885021	5.97149	3.55594	0.000876259	9.63931	3.01215	0.775248	0.0763098	3.57604	1.02333	1.5199	0.279419	0.678218	0.115874	0.909802	0.0356646	35	66	0.653465	0.00968488	101	6814.75
IYC2	129	041807E0EF	22	125	1.17	Yes	3235R	R	11 --> 12	K19	Wild	Vosso	Male	jacks	*	Scattered	Medium	No	x6-25	1	1	Small fish	40% underestimated	18	30	*	0.65119	0.0876343	4.04778	1.75606	0.00486857	8.05889	1.80329	0.763889	0.0674004	2.93944	0.552773	1.38722	0.232551	0.74	0.121413	0.897222	0.0323229	3	15	0.833333	0.0180416	18	831.41
IYC2	130	041807FD8D	40	730	1.14	Yes	3236R	R	11 --> 12	K55	Wild	Figgjo	Female	2SW	*	Scattered	Few	No	x6-25	5	5	Good	150% underestimated	7	19	*	0.65726	0.0140329	4.38429	2.5494	0.0020047	7.80286	2.53626	0.851429	0.0545981	2.92286	0.824191	1.32857	0.0870687	0.755714	0.0496176	0.938571	0.0219306	2	5	0.714286	0.00228624	7	2187
IYC2	131	04180817B1	55	2455	1.48	Yes	3237R	R	11 --> 12	K45	Hybr	Mowi_x_Figgjo	*	*	*	Scattered	Very	No	x26+	8	15	Good	10% overestimated	105	97	*	0.625942	0.121334	7.43629	4.39187	0.00115556	10.9071	3.86646	0.753905	0.101475	3.95057	1.32006	1.49781	0.305668	0.692857	0.126611	0.89619	0.0444925	56	49	0.466667	0.00761435	105	6435.22
IYC2	133	418188456	40	625	0.98	Yes	3239R	R	11 --> 12	K2	Wild	Arna	Female	2SW	*	Scattered	Very	No	x26+	4	5	Bright flash	150% underestimated	11	29	*	0.818541	0.0262592	4.86182	2.37831	0.0023872	9.20273	2.66114	0.698182	0.0792235	3.42364	0.966388	1.64364	0.394316	0.638182	0.135559	0.865455	0.0467683	2	9	0.818182	0.00441909	11	2036.62
IYC2	134	041808122C	55	2470	1.48	Yes	3240R	R	11 --> 12	K49	Hybr	Mowi_x_Figgjo	Male	1SW	*	Scattered	Medium	No	x26+	8	6	Good	Good	48	48	*	0.795522	0.0486785	6.39	3.53625	0.00101413	9.85583	3.12808	0.788333	0.0772488	3.59333	1.06125	1.42979	0.190067	0.712292	0.0948961	0.915417	0.0384795	16	32	0.666667	0.00507861	48	6300.94
IYC2	140	041807D8F3	48	1285	1.16	Yes	3246R	R	11 --> 12	K17	Wild	Vosso	*	*	*	Scattered	Medium	No	x26+	4	7	Good	30% underestimated	25	31	*	0.588862	0.042767	5.4052	5.82319	0.00171068	8.8892	3.73721	0.7748	0.0863192	3.286	1.19955	1.4996	0.271914	0.688	0.12413	0.9096	0.0476515	4	21	0.84	0.00664624	25	3159.68
IYC2	143	041807CAE9	14	30	1.09	Yes	3249R	R	11 --> 12	K43	Wild	Figgjo	*	*	*	Scattered	Medium	No	x6-25	2	0	Small fish	Underestimated	1	20	*	0.588862	0.00826094	2.13	0	0.00826094	5.49	0	0.89	0	2.02	0	1.18	0	0.85	0	0.99	0	0	0	0	0	1	257.84
IYC2	144	041807DD85	46	1435	1.47	Yes	3250R	R	11 --> 12	K47	Wild	Figgjo	Female	1SW	*	Scattered	Medium	No	x26+	4	4	Good	150% underestimated	24	65	*	0.70644	0.0272167	4.5325	3.06647	0.00113403	8.54458	3.18739	0.748333	0.10557	3.16375	1.10305	1.61125	0.468033	0.665	0.165556	0.892917	0.0490323	11	13	0.541667	0.00325259	24	3996.81
IYC2	148	418080758	40	630	0.98	Yes	3254R	R	11 --> 12	K5	Wild	Arna	Female	2SW	*	Scattered	Few	No	x6-25	3	3	Good	50% underestimated	17	25	*	0.551338	0.0253303	3.48176	1.45394	0.00149002	7.39765	1.90617	0.792941	0.0875903	2.79176	0.670291	1.54706	0.325514	0.672353	0.135763	0.917059	0.0420958	6	11	0.647059	0.00470743	17	2336.73
IYC2	150	041818AF9C	55	2200	1.32	Yes	3256R	R	11 --> 12	K32	Hybr	Figgjo_x_Mowi	Female	2SW	*	Scattered	Medium	No	x26+	3	8	Good	Good	85	85	*	0.608798	0.0954635	5.64706	3.28564	0.0011231	9.34741	2.93957	0.776941	0.0825058	3.444	0.964807	1.46106	0.294113	0.709176	0.129323	0.907765	0.0418722	51	34	0.4	0.006762	85	5028.1
IYC2	152	041807F5B0	51	1625	1.23	Yes	3258R	R	11 --> 12	K40	Hybr	Figgjo_x_Mowi	Male	2SW	*	Scattered	Medium	No	x26+	8	12	Good	Good	76	76	*	0.609917	0.0883294	4.60118	2.22605	0.00116223	8.67855	2.47205	0.751579	0.0957504	3.24158	0.860972	1.58776	0.303406	0.652895	0.126215	0.892632	0.0477317	37	39	0.513158	0.00985115	76	3958.93
IYC2	153	041807F44C	49	1515	1.29	Yes	3259R	R	11 --> 12	K20	Wild	Vosso	Male	1SW	*	Scattered	Medium	No	x6-25	8	7	Bright flash	20% underestimated	45	52	*	0.807772	0.0450782	4.678	2.13473	0.00100174	8.50022	2.20632	0.794889	0.0924077	3.21733	0.824867	1.53644	0.371123	0.685778	0.153778	0.917556	0.0373652	21	24	0.533333	0.00513932	45	4669.88
IYC2	160	041818D706	39	680	1.15	Yes	3266R	R	11 --> 12	K6	Wild	Arna	Male	1SW	*	Scattered	Few	No	x6-25	4	5	Bright flash	50% underestimated	17	32	*	0.616693	0.0275381	3.76412	1.27988	0.00161989	7.67471	1.49867	0.798235	0.097867	2.86765	0.554341	1.43235	0.290958	0.720588	0.115784	0.905882	0.0537423	4	13	0.764706	0.00559455	17	2323.69
IYC2	164	041807FFB4	22	135	1.27	Yes	3270R	R	11 --> 12	K55	Wild	Figgjo	Male	jacks	*	Scattered	Few	No	x1-5	1	0	Small fish	40% overestimated	15	6	*	0.537088	0.131714	5.72333	6.16557	0.00878095	9.46133	5.22122	0.758	0.119415	3.51467	2.15791	1.498	0.605961	0.724	0.159768	0.914	0.0450079	4	11	0.733333	0.0168766	15	651.79
IYC2	170	041808095D	53	1860	1.25	Yes	3276R	R	11 --> 12	K48	Hybr	Figgjo_x_Mowi	Male	1SW	*	Scattered	Medium	No	x26+	9	6	Good	30% underestimated	59	78	*	0.696724	0.0540487	4.95034	2.82218	0.00091608	8.71136	2.84482	0.795085	0.103863	3.1978	0.938831	1.43542	0.266305	0.717797	0.118293	0.912373	0.0509001	27	32	0.542373	0.00592173	59	5403.83
IYC2	173	041808158E	41	845	1.23	Yes	3279R	R	11 --> 12	K19	Wild	Vosso	*	*	*	Scattered	Medium	No	x26+	6	5	Good	20% overerestimated	72	55	*	0.516499	0.127482	4.55597	2.12219	0.00177058	8.45861	2.28581	0.780417	0.0849928	3.13944	0.796061	1.53333	0.333002	0.680694	0.136354	0.907917	0.0431485	23	49	0.680556	0.0190428	72	2573.15
IYC2	175	041807E03E	45	1160	1.27	Yes	3281R	R	11 --> 12	K25	Hybr	Mowi_x_Figgjo	*	*	*	Scattered	Very	No	x26+	8	7	Good	20% underestimated	67	83	*	0.644948	0.118561	6.17045	3.11994	0.00176957	9.70567	2.95908	0.798806	0.0974916	3.59642	1.04784	1.47075	0.283021	0.702537	0.123489	0.919104	0.0413679	28	39	0.58209	0.0111845	67	3486.98
IYC2	176	041807EAEC	34	445	1.13	Yes	3282R	R	11 --> 12	K29	Hybr	Mowi_x_Figgjo	*	*	*	Scattered	Few	No	x1-5	4	5	Good	30% overestimated	32	23	*	0.6723	0.10217	4.45156	2.14314	0.00319282	8.74844	2.54731	0.721562	0.102331	3.1925	0.866111	1.51906	0.359223	0.6925	0.1524	0.88	0.0508001	4	28	0.875	0.0200826	32	1394.24
IYC2	178	041807E1A0	34	440	1.12	Yes	3284R	R	11 --> 12	K3	Wild	Arna	*	*	*	Scattered	Few	No	x6-25	5	2	Good	60% underestimated	15	33	*	0.497917	0.0331774	3.41467	1.39543	0.00221183	7.02933	1.65207	0.85	0.0693851	2.62133	0.595949	1.42867	0.347622	0.73	0.140712	0.94	0.0239046	9	6	0.4	0.00388646	15	1543.82
IYC2	179	041807E974	67	4640	1.54	Yes	3285R	R	11 --> 12	K34	Farm	Mowi	*	*	*	Scattered	Very	No	x26+	14	16	Good	30% underestimated	126	163	*	0.731802	0.0753607	6.58635	4.16273	0.000598101	10.2604	3.89912	0.753016	0.102444	3.81738	1.35429	1.5704	0.335324	0.660317	0.116893	0.902302	0.0487469	55	71	0.563492	0.00644745	126	11012.1
IYC2	181	041807E470	62	3080	1.29	Yes	3287R	R	11 --> 12	K54	Farm	Mowi	Male	2SW	*	Scattered	Few	No	x6-25	6	2	Good	30% overestimated	29	21	*	0.578653	0.0192496	4.80517	2.68641	0.00066378	8.70448	2.81426	0.76931	0.0992447	3.18448	0.893926	1.52966	0.314171	0.678621	0.129469	0.904138	0.0430546	8	21	0.724138	0.00290091	29	7239.1
IYC2	182	041807DF87	57	2410	1.3	Yes	3288R	R	11 --> 12	K33	Farm	Mowi	Male	1SW	*	Scattered	Very	No	x26+	10	7	Good	Good	168	168	*	0.568194	0.183504	6.8928	4.70589	0.00109228	10.256	3.76421	0.776071	0.0861348	3.73702	1.33193	1.4725	0.293818	0.702917	0.125036	0.903869	0.0378134	99	69	0.410714	0.0109343	168	6310.44
IYC2	183	041807DCD3	47	1455	1.4	Yes	3289R	R	11 --> 12	K32	Hybr	Figgjo_x_Mowi	Female	2SW	*	Scattered	Very	No	x26+	3	4	Good	10% underestimated	45	51	*	0.687899	0.089634	6.99133	4.39285	0.00199187	10.2536	3.42555	0.793111	0.0765394	3.678	1.1239	1.38222	0.235786	0.743333	0.117086	0.912222	0.0400505	12	33	0.733333	0.00940187	45	3509.94
IYC2	184	418080338	24	215	1.56	Yes	3290R	R	11 --> 12	K18	Wild	Vosso	Male	2SW	*	Scattered	Few	No	x6-25	2	0	Small fish	Good	24	24	*	0.554901	0.139166	5.66	4.15654	0.00579859	9.52333	4.11121	0.765417	0.117916	3.40125	1.21129	1.41708	0.235602	0.723333	0.121106	0.90375	0.0485272	6	18	0.75	0.0184407	24	976.1
IYC2	199	041807CA23	41	820	1.19	Yes	3305R	R	11 --> 12	K23	Wild	Figgjo	Male	1SW	*	Scattered	Medium	No	x26+	4	7	Good	50% underestimated	41	62	*	0.616588	0.0628764	4.60195	1.71641	0.00153357	8.36439	1.97913	0.818293	0.0967704	3.05561	0.663544	1.41293	0.319971	0.735854	0.131186	0.914634	0.0481714	21	20	0.487805	0.00666487	41	3000.81
IYC2	202	041818D4A5	45	1345	1.48	Yes	3308R	R	11 --> 12	K18	Wild	Vosso	*	*	*	Scattered	Very	No	x26+	7	7	Good	10% underestimated	46	51	*	0.647991	0.0703445	6.56761	3.63837	0.00152923	10.0709	3.08384	0.782391	0.0875134	3.6813	1.08239	1.44543	0.253462	0.711957	0.11602	0.906522	0.0405088	26	20	0.434783	0.00465688	46	4294.72
IYC2	207	041807DAD6	52	1615	1.15	Yes	3313R	R	11 --> 12	K25	Hybr	Mowi_x_Figgjo	*	*	*	Scattered	Few	No	x6-25	4	3	Good	20% overerestimated	45	34	*	0.737619	0.0398754	4.76622	2.56751	0.000886119	8.29111	2.31372	0.828667	0.0801306	3.034	0.783133	1.40422	0.286575	0.736222	0.127213	0.926444	0.0400656	22	23	0.511111	0.00427608	45	5378.76
IYC2	209	041818D588	55	2385	1.43	Yes	3315R	R	11 --> 12	K26	Farm	Mowi	*	*	*	Scattered	Few	No	x1-5	3	5	Good	Good	44	44	*	0.679255	0.0356538	5.00932	3.77825	0.000810314	8.42909	3.00821	0.815227	0.0639581	3.21909	1.04274	1.62432	0.278788	0.635682	0.110272	0.935682	0.0297585	12	32	0.727273	0.00517636	44	6181.95
IYC2	218	041807F17B	64	4165	1.59	Yes	3326R	R	11 --> 12	K42	Farm	Mowi	*	*	*	Scattered	Very	No	x26+	11	14	Good	Good	91	91	*	0.695704	0.0729362	5.99495	3.5689	0.000801496	9.59363	3.18228	0.779231	0.0939531	3.60582	1.11303	1.5878	0.364219	0.66011	0.138688	0.912198	0.0444423	39	52	0.571429	0.00695216	91	7479.69
IYC2	232	041807CD99	49	1470	1.25	Yes	3340R	R	11 --> 12	K2	Wild	Arna	*	*	*	SCattered	Few	No	x1-5	4	1	Bright flash	Good	34	34	*	0.751032	0.0403411	4.86941	2.84956	0.0011865	8.73353	3.08927	0.779706	0.100317	3.20735	1.12365	1.44176	0.289225	0.717941	0.127678	0.908824	0.051095	3	31	0.911765	0.00755361	34	4104
IYC2	234	041807DF89	41	820	1.19	Yes	3342R	R	11 --> 12	K39	Wild	Figgjo	Female	2SW	*	Scattered	Few	No	x6-25	3	3	Bright flash	Good	31	31	*	0.749555	0.0495144	4.61323	2.05873	0.00159724	8.37194	1.92792	0.80871	0.0738802	3.08645	0.675137	1.44226	0.267291	0.713548	0.11692	0.915806	0.0271753	11	20	0.645161	0.00692461	31	2888.25
IYC2	238	041807D096	62	3725	1.56	Yes	3346R	R	11 --> 12	K26	Farm	Mowi	*	*	*	Scattered	Few	No	X0	4	0	Good	90% overestimated	51	43	*	0.684096	0.0326686	5.62451	4.77964	0.000640562	9.0849	4.11069	0.801569	0.106139	3.36941	1.40862	1.4698	0.324823	0.71098	0.143	0.920196	0.0504971	24	27	0.529412	0.00307496	51	8780.59
IYC2	239	041807FCCD	61	3230	1.42	Yes	3347R	R	11 --> 12	K50	Farm	Mowi	Female	2SW	*	Scattered	Medium	No	x6-25	7	10	Bright flash	20% overestimated	99	81	*	0.871486	0.0668808	5.03616	2.91319	0.000675563	9.04657	3.18645	0.76	0.11347	3.38636	1.11106	1.61899	0.434254	0.65697	0.153898	0.905051	0.0569707	25	74	0.747475	0.00992654	99	7454.76
IYC2	242	041807CB5C	52	1700	1.21	Yes	3350R	R	11 --> 12	K22	Wild	Vosso	Male	1SW	*	Scattered	Medium	No	x26+	6	8	Bright flash	10% overestimated	119	111	*	0.772424	0.107636	5.31605	2.37597	0.000904501	9.08101	2.37711	0.790924	0.0832496	3.43672	0.907908	1.55765	0.3502	0.669832	0.131246	0.918151	0.038882	29	90	0.756303	0.0153131	119	5877.33
IYC2	247	041818C156	39	660	1.11	Yes	3355R	R	11 --> 12	K47	Wild	Figgjo	Female	1SW	*	Scattered	Very	No	x26+	6	5	Good	50% underestimated	39	61	Black area on back takes up most of area above midline	0.567602	0.0708875	4.26641	1.68838	0.00181763	7.9259	1.78431	0.835385	0.0682043	2.91718	0.614449	1.41564	0.231276	0.725128	0.116005	0.930769	0.0364464	20	19	0.487179	0.00809461	39	2347.24
IYC2	253	041808096E	59	3225	1.57	Yes	3361R	R	11 --> 12	K33	Farm	Mowi	Female	2SW	*	Scattered	Very Few	No	X0	0	4	Bright flash	90% overestimated	26	2	*	0.737097	0.0115022	3.35615	1.55484	0.000442393	7.23538	1.77517	0.789231	0.0895733	2.79962	0.604619	1.69923	0.407715	0.618846	0.136157	0.932692	0.037795	12	14	0.538462	0.00184541	26	7586.37
IYC2	260	041807D409	47	1150	1.11	Yes	3369R	R	11 --> 12	K17	Wild	Vosso	*	*	*	Scattered	Very	No	x26+	5	7	Good	30% underestimated	43	57	*	0.611538	0.0644564	5.35488	3.44098	0.00149898	9.03442	3.18356	0.79093	0.100067	3.27651	0.971621	1.43558	0.276339	0.718837	0.124292	0.913721	0.0457229	8	35	0.813953	0.0097975	43	3572.34
IYC2	261	418081924	48	1355	1.23	Yes	3370R	R	11 --> 12	K17	Wild	Vosso	*	*	*	Scattered	Few	No	x6-25	5	4	Good	60% overestimated	91	31	*	0.712746	0.0976606	4.30857	2.60064	0.00107319	8.37703	2.78765	0.747143	0.0942607	3.07022	0.833848	1.56725	0.343369	0.667473	0.138593	0.896484	0.0469367	35	56	0.615385	0.0139487	91	4014.72
IYC2	262	418080600	60	2495	1.16	Yes	3371R	R	11 --> 12	K53	Hybr	Mowi_x_Figgjo	*	*	*	Scattered	Medium	No	x6-25	8	6	Good	Good	64	64	*	0.786771	0.0573948	6.08766	4.44406	0.000896794	9.85688	4.04182	0.742344	0.100629	3.61422	1.33278	1.57062	0.412587	0.677813	0.166013	0.894844	0.0474088	29	35	0.546875	0.00515598	64	6788.24
IYC2	264	041807F5B8	20	105	1.31	Yes	3373R	R	11 --> 12	K47	Wild	Figgjo	Male	jacks	*	Scattered	Few	No	x1-5	3	0	Good	Good	2	2	*	0	0.0103111	3.15	0.975807	0.00515557	7.205	1.1243	0.75	0	2.575	0.190919	1.33	0.311127	0.775	0.176777	0.905	0.0212132	1	1	0.5	0.00163669	2	610.99
IYC2	265	418081239	45	965	1.06	Yes	3374R	R	11 --> 12	K51	Wild	Figgjo	Male	1SW	*	Scattered	Medium	No	x6-25	10	6	Good	40% overestimated	67	39	*	0.733648	0.0761463	4.42418	1.98959	0.00113651	8.32866	2.14172	0.781791	0.0738534	3.09731	0.766949	1.53851	0.307843	0.673284	0.123342	0.919403	0.0384503	26	41	0.61194	0.0105323	67	3892.77
IYC2	266	041807FB60	48	1360	1.23	Yes	3375R	R	11 --> 12	K51	Wild	Figgjo	Male	1SW	*	Scattered	Very	No	x26+	7	6	Good	Good	81	81	*	0.686952	0.0995156	4.83383	2.46138	0.00122859	8.69457	2.62552	0.781235	0.0885492	3.25444	0.96933	1.55333	0.425379	0.678272	0.140542	0.91679	0.0372769	42	39	0.481481	0.00991242	81	3934.46
IYC2	269	041807C877	50	1640	1.31	Yes	3378R	R	11 --> 12	K53	Hybr	Mowi_x_Figgjo	*	*	*	Scattered	Medium	No	x26+	10	10	Good	40% underestimated	60	82	*	0.618841	0.053263	4.194	1.81376	0.000887717	8.05017	1.99541	0.798	0.0872324	3.05117	0.763003	1.56583	0.411641	0.674333	0.143803	0.9175	0.0353014	28	32	0.533333	0.00677323	60	4724.48
IYC2	270	041807F007	60	2700	1.25	Yes	3379R	R	11 --> 12	K34	Farm	Mowi	*	*	*	Scattered	Few	No	x6-25	5	3	Good	70% overestimated	128	38	*	0.817442	0.0908752	6.14062	4.74272	0.000709963	9.76914	4.1319	0.757109	0.0970685	3.62781	1.42386	1.5675	0.353925	0.667422	0.136954	0.903438	0.0465069	26	102	0.796875	0.011793	128	8649.22
IYC2	271	04180801D2	52	1770	1.26	Yes	3380R	R	11 --> 12	K15	Wild	Vosso	*	*	*	Scattered	Medium	No	x26+	12	11	Bright flash	Good	102	102	*	0.684193	0.111707	5.7999	3.41929	0.00109516	9.53706	3.12709	0.771765	0.0932516	3.50412	1.06177	1.50206	0.300031	0.689216	0.123069	0.903922	0.0444584	26	76	0.745098	0.0143506	102	5295.93
IYC2	273	0418189C42	21	105	1.13	Yes	3382R	R	11 --> 12	K20	Wild	Vosso	Male	2SW	*	Scattered	Few	No	x1-5	2	0	Good	50% overestimated	21	10	*	0.644439	0.132766	4.92333	3.22821	0.00632218	8.77714	2.90356	0.76	0.078867	3.25714	1.12803	1.4781	0.369088	0.711905	0.153089	0.911429	0.047041	3	18	0.857143	0.0231143	21	778.74
IYC2	274	418080343	43	980	1.23	Yes	3383R	R	11 --> 12	K51	Wild	Figgjo	Female	1SW	*	Scattered	Few	No	x6-25	6	4	Good	Good	58	58	*	0.694349	0.0947287	4.49828	2.54974	0.00163325	8.69638	3.08527	0.736207	0.114675	3.21448	1.02773	1.58328	0.408035	0.667586	0.150686	0.887586	0.0612246	24	34	0.586207	0.0123449	58	2754.18
IYC2	279	041807E19F	17	55	1.12	Yes	3388R	R	11 --> 12	K47	Wild	Figgjo	Male	jacks	*	Scattered	Few	No	x1-5	2	1	Dark fish	90% underestimated	1	10	*	0.694349	0.00733574	2.79	0	0.00733574	6.39	0	0.86	0	2.51	0	1.29	0	0.78	0	0.96	0	0	0	0	0	1	380.33
IYC2	280	041807E47C	53	1890	1.27	Yes	3389R	R	11 --> 12	K53	Hybr	Mowi_x_Figgjo	Female	2SW	*	Scattered	Few	No	x1-5	2	5	Good	Overestimated	83	13	Identifies spots in black area	0.784341	0.0655238	4.28181	2.03	0.000789443	8.44265	2.34557	0.741446	0.0904748	3.13566	0.876528	1.55675	0.366793	0.674217	0.142291	0.88747	0.0466132	14	69	0.831325	0.0127216	83	5423.83
IYC2	282	041807F2E5	48	1455	1.32	Yes	3391R	R	11 --> 12	K31	Hybr	Figgjo_x_Mowi	Female	2SW	*	Scattered	Few	No	x6-25	6	6	Good	20% overerestimated	49	37	Identifies spots in black area	0.745003	0.0747884	6.352	4.3545	0.00149577	9.9838	3.83342	0.7624	0.113453	3.6382	1.26356	1.552	0.38734	0.678	0.147108	0.9102	0.0501219	10	40	0.8	0.00941919	50	4246.65
IYC2	284	041807C9BF	45	1120	1.23	Yes	3393R	R	11 --> 12	K55	Wild	Figgjo	Female	1SW	*	Scattered	Very	No	x26+	7	9	Good	Good	76	76	*	0.570791	0.135479	4.94987	2.95461	0.00178262	8.78908	2.95324	0.773947	0.0907609	3.25303	1.01072	1.51947	0.335682	0.682763	0.119148	0.906711	0.0434016	41	35	0.460526	0.0126047	76	2776.74
IYC2	287	041807F9F3	47	1350	1.3	Yes	3396R	R	11 --> 12	K18	Wild	Vosso	*	*	*	Scattered	Medium	No	x26+	8	6	Good	Good	103	103	*	0.681021	0.138164	5.64107	3.07308	0.0013414	9.39029	2.94952	0.770291	0.0834367	3.44932	1.04445	1.47592	0.277646	0.699806	0.120277	0.904078	0.0369004	34	69	0.669903	0.0164077	103	4205.35
IYC2	290	041807CE0F	45	1035	1.14	Yes	3399R	R	11 --> 12	K15	Wild	Vosso	Male	1SW	*	Scattered	Medium	No	x6-25	11	13	Bright flash	10% underestimated	67	74	*	0.631683	0.0672516	3.29134	1.24131	0.00100376	7.16537	1.60295	0.8	0.0817609	2.72119	0.570947	1.57597	0.361294	0.663433	0.13203	0.915821	0.0406444	15	52	0.776119	0.0158583	67	3279.03
IYC2	296	04180803F6	66	4270	1.49	Yes	3407R	R	11 --> 12	K50	Farm	Mowi	*	*	*	Scattered	Very	No	x26+	14	19	Good	Good	143	143	*	0.732368	0.116325	6.99594	3.93677	0.000813463	10.6934	3.71013	0.740909	0.096538	3.96923	1.29454	1.5849	0.35881	0.66035	0.135175	0.892028	0.0520639	51	92	0.643357	0.0106974	143	8600.2
IYC2	297	041807F896	59	2950	1.44	Yes	3408R	R	11 --> 12	K29	Hybr	Mowi_x_Figgjo	*	*	*	Scattered	Very	No	x26+	12	9	Bright flash	30% underestimated	82	108	*	0.863444	0.045939	4.68695	2.60053	0.000560232	8.41939	2.57081	0.79439	0.0751804	3.16951	0.943835	1.53878	0.295177	0.672683	0.122827	0.922927	0.0339385	26	56	0.682927	0.00669369	82	8366.09
IYC2	300	0418081AEA	48	1420	1.28	Yes	3411R	R	11 --> 12	K24	Hybr	Figgjo_x_Mowi	Male	1SW	*	Scattered	Few	No	x6-25	5	7	Bright flash	Good	43	43	*	0.637357	0.0469731	4.21953	2.05655	0.0010924	8.18186	2.29079	0.78186	0.0920728	3.0686	0.812192	1.50209	0.335939	0.696977	0.147802	0.913721	0.0463436	21	22	0.511628	0.00569559	43	3862.64
IYC2	305	041818AB5F	54	2365	1.5	Yes	3416R	R	11 --> 12	K24	Hybr	Figgjo_x_Mowi	Female	2SW	*	Scattered	Medium	No	x26+	7	13	Good	20% underestimated	109	126	*	0.561539	0.0857104	4.69239	2.66338	0.000786334	8.44624	2.6365	0.793853	0.0855798	3.12229	0.891826	1.45798	0.317632	0.71422	0.137425	0.916147	0.0421177	41	68	0.623853	0.0113952	109	5967.42
IYC2	306	041807FCDB	50	1730	1.38	Yes	3417R	R	11 --> 12	K32	Hybr	Figgjo_x_Mowi	*	*	*	Scattered	Medium	No	x26+	7	3	Good	30% overestimated	73	49	*	0.580625	0.0976984	6.52699	3.84047	0.00133833	10.0279	3.44835	0.781781	0.0918081	3.63534	1.10364	1.4611	0.316371	0.713151	0.137466	0.914247	0.0432023	31	42	0.575342	0.00861194	73	4876.95
IYC2	307	041807D98F	56	2170	1.24	Yes	3418R	R	11 --> 12	K19	Wild	Vosso	Female	2SW	*	Scattered	Medium	No	x26+	10	4	Good	Good	47	47	Spot no 47 is not a spot	0.759148	0.0493351	6.41404	4.36444	0.00104968	9.88426	3.65363	0.778723	0.0897489	3.66234	1.30575	1.55787	0.353713	0.67	0.131529	0.91766	0.0365473	4	43	0.914894	0.00703711	47	6110.46
IYC2	310	0418081A01	51	1690	1.27	Yes	3421R	R	11 --> 12	K17	Wild	Vosso	Male	1SW	*	Scattered	Very	No	x26+	10	9	Bright flash	20% overerestimated	93	78	*	0.595797	0.126546	6.71054	3.6258	0.00136071	10.3049	3.26736	0.75914	0.0843215	3.70258	1.08128	1.46022	0.329628	0.713871	0.136199	0.89957	0.0417267	48	45	0.483871	0.00912477	93	4931.63
IYC2	312	041807E521	41	860	1.25	Yes	3423R	R	11 --> 12	K45	Hybr	Mowi_x_Figgjo	Male	2SW	*	Scattered	Medium	No	x26+	5	4	Bright flash	Good	54	54	*	0.701998	0.0753951	4.35796	2.11887	0.00139621	8.41333	2.59954	0.76463	0.104696	3.05685	0.772479	1.50815	0.316532	0.689074	0.129968	0.899815	0.0565849	13	41	0.759259	0.0131356	54	3121.29
IYC2	316	041807D371	31	325	1.09	Yes	3427R	R	11 --> 12	K3	Wild	Arna	*	*	*	Scattered	Medium	No	x6-25	4	2	Bright flash	Good	32	32	*	0.668226	0.0921855	4.10781	2.4943	0.00288079	7.79906	2.6058	0.818125	0.0930639	2.88094	0.928437	1.42188	0.229283	0.72	0.105157	0.915937	0.0442033	20	12	0.375	0.00841556	32	1425.93
IYC2	317	041807CA78	46	1085	1.11	Yes	3428R	R	11 --> 12	K2	Wild	Arna	*	*	*	Scattered	Medium	No	x26+	5	9	Bright flash	10% overestimated	57	49	*	0.663666	0.0897723	4.90439	2.47869	0.00157495	8.54053	2.41987	0.815614	0.0793279	3.16211	0.866689	1.45368	0.277473	0.710526	0.122641	0.919825	0.0325955	26	31	0.54386	0.00995507	57	3113.99
IYC2	321	041808028D	70	4680	1.36	Yes	3433R	R	11 --> 12	K42	Farm	Mowi	*	*	*	Scattered	Few	No	x6-25	3	0	Bright flash	90% overestimated	68	7	Selects borders between scales	0.883242	0.0317277	4.88853	3.7819	0.000466584	8.82147	3.69424	0.748824	0.0998137	3.29632	1.21504	1.55868	0.307663	0.662794	0.113161	0.899118	0.0461902	6	62	0.911765	0.00591757	68	10477.3
IYC2	324	041807CBBE	54	2010	1.28	Yes	3437R	R	11 --> 12	K48	Hybr	Figgjo_x_Mowi	Female	1SW	*	Scattered	Very	No	x26+	10	11	Good	20% underestimated	82	100	*	0.631389	0.0796694	5.6239	3.78046	0.000971578	9.43146	3.55621	0.757805	0.097132	3.48061	1.18286	1.53415	0.297927	0.67561	0.127377	0.902317	0.0509248	41	41	0.5	0.00708311	82	5788.42
IYC2	330	041807D1B8	38	650	1.18	Yes	3443R	R	11 --> 12	K16	Wild	Vosso	*	*	*	Scattered	Medium	No	x26+	4	5	Good	10% overestimated	61	52	*	0.500337	0.194319	6.09951	3.35663	0.00318555	9.93148	3.31448	0.747213	0.0920712	3.56852	1.08746	1.46754	0.338278	0.708197	0.126445	0.892459	0.0512398	32	29	0.47541	0.0151457	61	1914.74
IYC2	331	0418080B65	58	2645	1.36	Yes	3444R	R	11 --> 12	K46	Farm	Mowi	*	*	*	Scattered	Medium	No	x26+	7	9	Good	Good	106	106	*	0.544106	0.0941462	6.29226	3.5522	0.000888172	10.1067	3.43853	0.749057	0.098043	3.76009	1.25867	1.57745	0.361505	0.663679	0.133569	0.897925	0.0466541	50	56	0.528302	0.00790457	106	7084.51
IYC2	334	041807EDD5	57	2504	1.35	Yes	3447R	R	11 --> 12	K48	Hybr	Figgjo_x_Mowi	Male	1SW	*	Scattered	Medium	No	x26+	8	4	Good	60% underestimated	65	101	*	0.685568	0.0548574	5.68985	3.68178	0.00084396	9.43431	3.38016	0.754615	0.0823877	3.44277	1.1008	1.50615	0.268134	0.683077	0.107977	0.900615	0.041791	39	26	0.4	0.00385651	65	6741.84
IYC2	339	041807D1BC	44	1075	1.26	Yes	3452R	R	11 --> 12	K20	Wild	Vosso	*	*	*	Scattered	Very	No	x26+	7	11	Good	Good	62	62	*	0.548357	0.136723	6.82839	4.1394	0.00220521	10.2656	3.56681	0.777581	0.0934877	3.70403	1.15358	1.47516	0.395768	0.708065	0.125722	0.910323	0.0439436	35	27	0.435484	0.00871958	62	3096.48
IYC2	348	0418081B44	54	2115	1.34	Yes	3462R	R	11 --> 12	K31	Hybr	Figgjo_x_Mowi	Female	2SW	*	Scattered	Very	No	x26+	7	10	Good	60% underestimated	56	88	*	0.607036	0.0558411	5.43107	3.15751	0.000997162	9.43804	2.9171	0.742321	0.0878012	3.56643	1.03085	1.61411	0.345331	0.647679	0.140454	0.892857	0.0459135	24	32	0.571429	0.0058753	56	5446.53
IYC2	349	041807DE2F	54	1915	1.22	Yes	3463R	R	11 --> 12	K32	Hybr	Figgjo_x_Mowi	Male	2SW	*	Scattered	Very	No	x26+	5	7	Good	40% underestimated	83	114	*	0.65022	0.082228	5.9512	3.85272	0.000990698	9.59482	3.46925	0.764819	0.0789004	3.49145	1.17012	1.4747	0.24199	0.695542	0.108619	0.904699	0.0422056	40	43	0.518072	0.00715822	83	6007.08
IYC2	353	041807D098	50	1705	1.36	Yes	3468R	R	11 --> 12	K32	Hybr	Figgjo_x_Mowi	Female	1SW	*	Scattered	Medium	No	x26+	5	7	Good	Good	80	80	*	0.731959	0.0940031	5.5955	3.43821	0.00117504	9.42313	3.32485	0.756375	0.0987164	3.47987	1.13694	1.568	0.35733	0.667125	0.13505	0.902	0.0452951	36	44	0.55	0.00923987	80	4761.97
IYC2	354	0418188ABE	41	835	1.21	Yes	3469R	R	11 --> 12	K5	Wild	Arna	Female	2SW	*	Scattered	Few	No	x6-25	6	8	Good	30% underestimated	24	31	*	0.737063	0.0385693	3.73458	1.69824	0.00160705	7.56125	1.90918	0.799583	0.0703086	2.7925	0.658161	1.415	0.262745	0.726667	0.116457	0.912083	0.0300694	13	11	0.458333	0.00473348	24	2323.87
IYC2	355	04180816A6	34	360	0.92	Yes	3470R	R	11 --> 12	K5	Wild	Arna	*	*	*	Scattered	Very Few	No	X0	3	0	Good	Good	3	3	*	0.228261	0.00590133	3.09667	0.681493	0.00196711	6.8	0.654752	0.833333	0.046188	2.55333	0.191398	1.41667	0.292803	0.726667	0.145029	0.94	0	2	1	0.333333	0.000635235	3	1574.22
IYC2	358	418081728	30	215	0.8	Yes	3473R	R	11 --> 12	K15	Wild	Vosso	*	*	*	Scattered	Few	No	x6-25	4	5	Good	30% underestimated	20	26	*	0.526338	0.0669988	3.8055	2.35428	0.00334994	7.488	2.56295	0.8205	0.0948947	2.821	0.965423	1.4635	0.331984	0.708	0.121465	0.9235	0.0346828	5	15	0.75	0.0132043	20	1135.99
IYC2	362	041818C562	64	3585	1.37	Yes	3478R	R	11 --> 12	K50	Farm	Mowi	*	*	*	Scattered	Medium	No	x26+	13	17	Good	Good	104	104	*	0.574874	0.0573843	5.38183	2.63537	0.000551772	9.36058	2.65207	0.751827	0.0924716	3.5025	0.97362	1.59288	0.380155	0.662308	0.150238	0.900192	0.0427451	38	66	0.634615	0.00676666	104	9753.71
IYC2	363	041807DC32	63	3350	1.34	Yes	3479R	R	11 --> 12	K50	Farm	Mowi	*	*	*	Scattered	Very	No	x26+	8	10	Good	20% underestimated	125	104	*	0.673323	0.0856419	5.96696	3.25208	0.000685135	9.76976	3.16308	0.7604	0.0984919	3.56064	1.06983	1.50312	0.287375	0.68816	0.124398	0.90344	0.0456689	58	67	0.536	0.00769304	125	8709.17
IYC2	366	041808191E	55	2220	1.33	Yes	3482R	R	11 --> 12	K29	Hybr	Mowi_x_Figgjo	*	*	*	Scattered	Very	No	x26+	10	11	Good	Good	104	104	*	0.6966	0.117204	6.17885	3.65288	0.00112696	9.94269	3.23757	0.74375	0.0816241	3.67625	1.11308	1.61721	0.412509	0.65375	0.146236	0.902212	0.0391402	51	53	0.509615	0.0096667	104	5482.74
IYC2	368	04180808B7	56	2225	1.27	Yes	3484R	R	11 --> 12	K45	Hybr	Mowi_x_Figgjo	*	*	*	Scattered	Medium	No	x26+	8	9	Good	10% underestimated	102	114	*	0.646187	0.0922164	5.85833	3.90437	0.000904082	9.71245	3.5421	0.747451	0.0955307	3.60882	1.17534	1.61059	0.327661	0.646667	0.130826	0.895784	0.0479983	48	54	0.529412	0.0083335	102	6479.87
IYC2	376	041807F508	56	2720	1.55	Yes	3492R	R	11 --> 12	K46	Farm	Mowi	*	*	*	*	Very Few	No	X0	0	0	Good	Overestimated	90	1	Only 46 is an actual spot	0.669545	0.0515652	3.96356	2.13232	0.000572946	8.05722	2.37953	0.748444	0.0876652	3.038	0.826943	1.61511	0.399416	0.651	0.134466	0.897778	0.0451907	41	49	0.544444	0.00708313	90	6917.85
IYC2	387	418081109	59	2660	1.3	Yes	3504R	R	11 --> 12	K53	Hybr	Mowi_x_Figgjo	Male	1SW	*	Scattered	Very	No	x26+	11	13	Good	20% underestimated	106	129	*	0.698988	0.0764638	5.03321	3.11532	0.000721357	8.94113	3.20093	0.764623	0.100154	3.34783	1.10523	1.57764	0.356588	0.663868	0.136783	0.901415	0.0512963	57	49	0.462264	0.00702265	106	6977.42
IYC2	388	041807CE1A	64	3620	1.38	Yes	3505R	R	11 --> 12	K40	Hybr	Figgjo_x_Mowi	Male	1SW	*	Scattered	Few	No	x1-5	4	1	Good	Overestimated	117	3	Only 46 and 78 and 107 are actual spots	0.833213	0.0570251	4.14393	2.96987	0.000487394	7.91393	2.73852	0.787265	0.0781535	2.9659	0.934422	1.49462	0.292771	0.693077	0.127823	0.919316	0.0381179	41	76	0.649573	0.00893884	117	8502.22
IYC2	389	418189823	37	545	1.08	Yes	3506R	R	11 --> 12	K31	Hybr	Figgjo_x_Mowi	Female	2SW	*	Scattered	Few	No	x6-25	3	0	Good	30% overerestimated	36	25	*	0.662623	0.0571023	3.82806	2.78724	0.00158617	7.91333	3.03156	0.746944	0.103753	2.89028	0.867323	1.56194	0.419454	0.681944	0.157531	0.896667	0.060898	13	23	0.638889	0.00953016	36	2413.39
IYC2	390	041807DA35	37	550	1.09	Yes	3507R	R	11 --> 12	K23	Wild	Figgjo	Female	1SW	*	Scattered	Medium	No	x26+	4	5	Good	Good	19	19	*	0.729962	0.0322957	3.82	1.5352	0.00169977	7.53421	1.73155	0.829474	0.08941	2.84579	0.615479	1.54684	0.31422	0.670526	0.123445	0.934737	0.0306174	10	9	0.473684	0.0040047	19	2247.36
IYC2	392	041818840B	38	630	1.15	Yes	3509R	R	11 --> 12	K43	Wild	Figgjo	Male	1SW	*	Scattered	Very	No	x26+	7	10	Good	Good	40	40	*	0.678327	0.0907985	4.7005	2.57577	0.00226996	8.51475	2.68038	0.7905	0.0953522	3.0925	0.926725	1.384	0.237495	0.742	0.11465	0.90775	0.0446346	17	23	0.575	0.0111071	40	2070.74
IYC2	394	041807E1A3	57	2365	1.28	Yes	3511R	R	11 --> 12	K49	Hybr	Mowi_x_Figgjo	Female	2SW	*	Scattered	Very	No	x26+	10	12	Bright flash	50% underestimated	54	81	*	0.617524	0.037945	4.25852	1.58945	0.000702685	8.06296	1.69719	0.805741	0.0582643	3.02963	0.647791	1.45852	0.257282	0.70537	0.115198	0.918704	0.0323918	34	20	0.37037	0.00330014	54	6060.35
IYC2	395	041807CF13	55	2090	1.26	Yes	3512R	R	11 --> 12	K33	Farm	Mowi	Male	2SW	*	Scattered	Few	No	X0	0	1	Bright flash	50% overestimated	4	2	Only 2 and 4 are actual spots	0.601438	0.00360762	5.4875	4.11214	0.000901904	8.7175	3.65109	0.84	0.0648074	3.2225	1.32341	1.325	0.270863	0.78	0.160624	0.9425	0.0298608	3	1	0.25	0.000164356	4	6084.35
IYC2	397	041807F17A	47	1295	1.25	Yes	3514R	R	11 --> 12	K31	Hybr	Figgjo_x_Mowi	Female	1SW	*	Scattered	Few	No	x6-25	5	3	Bright flash	Good	20	20	*	0.68854	0.0159444	3.5975	1.74008	0.000797221	7.3865	1.83458	0.805	0.0823663	2.8145	0.730281	1.5905	0.328593	0.6535	0.129097	0.922	0.0450263	6	14	0.7	0.00310246	20	4512.55
IYC2	399	041807CF91	60	3540	1.64	Yes	3516R	R	11 --> 12	K42	Farm	Mowi	*	*	*	Scattered	Few	No	x1-5	1	1	Good	90% overestimated	38	5	11.12.13.16 and 17 are real spots	0.763981	0.0082512	5.03118	4.88637	0.000485365	8.89	4.09479	0.724118	0.106187	3.34765	1.38094	1.78353	0.43187	0.591765	0.142795	0.899412	0.0501835	4	13	0.764706	0.00125413	17	10365.8
IYC2	404	041807F22A	56	2350	1.34	Yes	3521R	R	11 --> 12	K48	Hybr	Figgjo_x_Mowi	Male	1SW	*	Scattered	Very	No	x26+	12	13	Good	50% underestimated	63	114	*	0.786084	0.0439217	4.85635	2.43382	0.000697169	8.61333	2.41235	0.79381	0.0787898	3.20159	0.864585	1.53651	0.342873	0.679683	0.136606	0.921429	0.0378817	41	22	0.349206	0.00315828	63	6965.81
IYC2	407	041807ED1B	39	700	1.18	Yes	3524R	R	11 --> 12	K6	Wild	Arna	Female	2SW	*	Scattered	Medium	No	x26+	4	5	Bright flash	50% underestimated	38	56	*	0.535184	0.0731219	4.18763	2.0022	0.00192426	8.02158	2.21748	0.796579	0.0787839	2.94895	0.738464	1.45368	0.279589	0.708947	0.117261	0.909474	0.0413912	17	20	0.526316	0.0091902	38	2176.23
IYC2	409	041807CF11	60	2825	1.31	Yes	3526R	R	11 --> 12	K54	Farm	Mowi	*	*	*	Scattered	Very	No	x26+	9	12	Good	Good	158	158	*	0.714714	0.127516	5.99297	3.21754	0.000807065	9.62006	2.93414	0.778354	0.078836	3.56253	1.06055	1.51544	0.27376	0.680316	0.117774	0.910823	0.0360814	88	70	0.443038	0.0094268	158	7425.64
IYC2	410	041807E5DD	56	2555	1.45	Yes	3527R	R	11 --> 12	K53	Hybr	Mowi_x_Figgjo	Male	1SW	*	Scattered	Very	No	x26+	9	15	Good	20% underestimated	104	123	*	0.722729	0.075602	5.3575	3.00521	0.000726942	9.14712	2.88442	0.775769	0.0925233	3.41798	1.03662	1.55404	0.34644	0.671346	0.129653	0.909327	0.0389987	55	49	0.471154	0.00664866	104	7369.91
IYC2	415	041818D899	36	535	1.15	Yes	3532R	R	11 --> 12	K55	Wild	Figgjo	Female	2SW	*	Scattered	Medium	No	x6-25	7	8	Bright flash	Good	42	42	*	0.610289	0.0839848	4.09238	2.05995	0.00199964	8.04619	2.36967	0.776667	0.0921999	3.01405	0.884437	1.5781	0.352588	0.66119	0.134748	0.909286	0.0426782	11	31	0.738095	0.0151474	42	2046.56
IYC2	416	041808161E	15	35	1.04	Yes	3533R	R	11 --> 12	K43	Wild	Figgjo	*	*	*	Scattered	Few	No	x6-25	2	1	Good	Good	10	10	*	0.40437	0.185019	4.172	2.74199	0.0185019	8.192	3.24132	0.761	0.119671	2.937	1.00214	1.448	0.22744	0.707	0.127284	0.908	0.0584618	3	7	0.7	0.0310435	10	225.49
IYC2	417	041807F66B	55	2030	1.22	Yes	3534R	R	11 --> 12	K53	Hybr	Mowi_x_Figgjo	Male	2SW	*	Scattered	Very	No	x26+	14	9	Bright flash	50% underestimated	67	99	*	0.734195	0.0515585	4.38522	2.11426	0.000769529	8.36672	2.30619	0.766866	0.088201	3.15104	0.87211	1.56657	0.339257	0.664776	0.130202	0.903731	0.0427762	25	42	0.626866	0.00737026	67	5698.58
IYC2	418	418189787	56	2345	1.34	Yes	3535R	R	11 --> 12	K33	Farm	Mowi	*	*	*	Scattered	Very	No	x26+	5	9	Bright flash	30% underestimated	64	80	*	0.533383	0.0616613	5.27234	2.53712	0.000963459	9.13766	2.54421	0.771094	0.0813793	3.40625	0.933462	1.55375	0.303019	0.665937	0.120062	0.907031	0.0394679	29	35	0.546875	0.00639584	64	5472.31
IYC2	422	041818BE8B	53	2110	1.42	Yes	3539R	R	11 --> 12	K24	Hybr	Figgjo_x_Mowi	Female	2SW	*	Scattered	Very	No	x26+	6	8	Good	20% underestimated	97	120	*	0.603029	0.0974734	6.29464	4.19545	0.00100488	9.69093	3.66267	0.79567	0.0936072	3.50237	1.17203	1.42021	0.26098	0.725361	0.120035	0.918144	0.042213	64	33	0.340206	0.00526814	97	6264.07
IYC2	423	041807D128	45	845	0.93	Yes	3540R	R	11 --> 12	K22	Wild	Vosso	*	*	*	Scattered	Medium	No	x26+	10	9	Good	10% underestimated	58	64	*	0.538591	0.0807396	4.06328	1.84974	0.00139206	7.95983	2.00883	0.788448	0.0894781	2.99966	0.725781	1.52776	0.284796	0.676724	0.122852	0.91431	0.045194	36	22	0.37931	0.00753711	58	2918.89
IYC2	424	0418080DF7	48	1335	1.21	Yes	3541R	R	11 --> 12	K51	Wild	Figgjo	Male	1SW	*	Scattered	Medium	No	x26+	14	7	Good	10% underestimated	58	64	*	0.567801	0.0642822	5.29759	3.18998	0.00110831	9.10603	3.15271	0.777241	0.100382	3.35155	1.07907	1.52828	0.294905	0.676724	0.11655	0.907931	0.0487298	32	26	0.448276	0.00543949	58	4779.86
IYC2	425	041807F943	61	3600	1.59	Yes	3542R	R	11 --> 12	K42	Farm	Mowi	*	*	*	Scattered	Medium	No	x26+	7	11	Good	30% underestimated	71	89	*	0.75025	0.0428183	5.51254	2.8976	0.000603075	9.39761	2.98295	0.764085	0.105716	3.51197	1.02784	1.58958	0.398197	0.661831	0.137802	0.908028	0.051703	33	38	0.535211	0.00415722	71	9140.72
IYC2	426	0418080F30	58	2615	1.34	Yes	3543R	R	11 --> 12	K49	Hybr	Mowi_x_Figgjo	Female	2SW	*	Scattered	Very	No	x26+	8	12	Good	20% underestimated	81	99	*	0.577402	0.065385	5.60691	2.84505	0.000807222	9.48198	2.72926	0.757531	0.0862776	3.53852	0.976431	1.59309	0.343841	0.655926	0.136645	0.906296	0.0397946	45	36	0.444444	0.00518288	81	6945.94
IYC2	430	041807FAB3	53	1885	1.27	Yes	3547R	R	11 --> 12	K52	Hybr	Figgjo_x_Mowi	Female	1SW	*	Scattered	Very	No	x26+	5	10	Good	60% underestimated	52	85	*	0.680633	0.0502022	5.03058	2.67318	0.000965427	8.79808	2.55634	0.782885	0.0738928	3.26154	0.882019	1.51481	0.290763	0.683269	0.129686	0.915962	0.0364751	22	30	0.576923	0.00575735	52	5210.73
IYC2	431	418081198	64	4009	1.53	Yes	3548R	R	11 --> 12	K42	Farm	Mowi	*	*	*	Scattered	Few	No	x1-5	5	0	Good	Good	39	39	*	0.761616	0.0214084	5.72205	3.65129	0.000548933	9.43	3.33061	0.765128	0.0992305	3.56256	1.29095	1.57436	0.361268	0.667179	0.145583	0.91	0.0408463	17	21	0.538462	0.00201459	39	10424
IYC2	433	04180812D1	47	1250	1.2	Yes	3550R	R	11 --> 12	K49	Hybr	Mowi_x_Figgjo	Female	2SW	*	Scattered	Medium	No	x26+	9	8	Good	80% underestimated	36	66	*	0.431694	0.0489943	4.75611	2.12542	0.00136095	8.46556	2.268	0.811667	0.0781025	3.09694	0.778595	1.385	0.211896	0.738889	0.109955	0.921111	0.0387503	26	10	0.277778	0.00286148	36	3494.69
IYC2	434	041807E3B6	49	1405	1.19	Yes	3551R	R	11 --> 12	K17	Wild	Vosso	Male	1SW	*	Scattered	Medium	No	x26+	8	11	Good	60% underestimated	47	75	*	0.533387	0.0559146	5.2817	2.59264	0.00118967	9.19468	2.54569	0.758085	0.0740047	3.41404	0.862725	1.55596	0.305462	0.665957	0.124126	0.896809	0.0368962	21	26	0.553191	0.00585634	47	4439.63
IYC2	435	041808198E	39	670	1.13	Yes	3552R	R	11 --> 12	K3	Wild	Arna	*	*	*	Scattered	Few	No	x6-25	5	4	Bright flash	Good	38	38	*	0.669938	0.0597681	4.17947	2.16421	0.00157285	8.10711	2.38937	0.775789	0.0866378	2.94632	0.759112	1.41763	0.287726	0.732105	0.139674	0.901579	0.0533994	10	28	0.736842	0.0105371	38	2657.27
IYC2	436	041807E03D	45	1155	1.27	Yes	3553R	R	11 --> 12	K20	Wild	Vosso	Female	2SW	*	Scattered	Medium	No	x6-25	4	6	Bright flash	20% underestimated	53	65	*	0.644973	0.063204	4.71642	2.16221	0.00119253	8.7717	2.42544	0.757736	0.0963496	3.23604	0.802631	1.55698	0.334156	0.670943	0.138179	0.893962	0.0478515	27	26	0.490566	0.00657401	53	3954.97
IYC2	444	041807E753	60	3065	1.42	Yes	3571R	R	11 --> 12	K50	Farm	Mowi	*	*	*	Scattered	Very	No	x26+	14	19	Good	10% overestimated	144	131	*	0.734861	0.119618	5.83618	3.57762	0.000830682	9.33319	3.1336	0.800069	0.0851695	3.48306	1.12324	1.51639	0.34584	0.687361	0.130261	0.920903	0.0378609	79	65	0.451389	0.00925165	144	7025.77
IYC2	448	041818CD6F	58	2410	1.24	Yes	3575R	R	11 --> 12	K22	Wild	Vosso	Male	1SW	*	Scattered	Medium	No	x26+	10	12	Good	20% overestimated	116	97	*	0.612856	0.124605	6.86181	4.67625	0.00107418	10.2508	4.14364	0.775259	0.104926	3.71052	1.37956	1.44905	0.297847	0.714569	0.125832	0.907241	0.0505721	73	43	0.37069	0.0067314	116	6387.97
IYC2	452	418188313	54	1960	1.24	Yes	3579R	R	11 --> 12	K52	Hybr	Figgjo_x_Mowi	Female	1SW	*	Scattered	Medium	No	x26+	8	10	Good	10% overestimated	109	98	*	0.798192	0.143257	7.28211	4.87559	0.00131429	10.6172	4.19686	0.776881	0.0996075	3.84229	1.32458	1.44972	0.266745	0.71156	0.124247	0.912752	0.052632	58	51	0.46789	0.00920455	109	5540.74
IYC2	455	041807EDD0	60	3250	1.5	Yes	3582R	R	11 --> 12	K34	Farm	Mowi	*	*	*	Scattered	Very	No	x26+	7	7	Good	Good	159	159	*	0.583584	0.171483	8.32415	5.52063	0.00107851	11.4559	4.58888	0.757484	0.102913	4.13409	1.51758	1.47597	0.254551	0.696164	0.114426	0.899497	0.0470765	92	67	0.421384	0.00868078	159	7718.2
IYC2	460	041807E97D	42	815	1.1	Yes	3588R	R	11 --> 12	K6	Wild	Arna	Female	2SW	*	Scattered	Medium	No	x26+	7	5	Bright flash	10% overestimated	103	89	*	0.59919	0.152825	4.63165	2.6791	0.00148374	8.42883	2.80761	0.794563	0.0911235	3.10631	0.944771	1.47136	0.269382	0.698058	0.105664	0.916505	0.0430392	34	69	0.669903	0.022104	103	3121.6
IYC2	462	0418081C6E	52	1810	1.29	Yes	3590R	R	11 --> 12	K29	Hybr	Mowi_x_Figgjo	Male	1SW	*	Scattered	Medium	No	x26+	8	6	Good	10% overestimated	136	125	*	0.585372	0.144164	6.00846	3.36085	0.00106003	9.87956	3.34281	0.749706	0.0997028	3.6125	1.10991	1.52037	0.299794	0.681544	0.125337	0.893382	0.0499217	69	67	0.492647	0.0118204	136	5668.19
IYC2	464	041807CB49	67	4240	1.41	Yes	3592R	R	11 --> 12	K50	Farm	Mowi	Female	2SW	*	Scattered	Medium	No	x6-25	13	12	Good	50% overestimated	104	48	Small spots are shadows only	0.761039	0.0478982	4.74048	2.695	0.000460559	8.56317	2.48011	0.777788	0.089951	3.26769	0.858473	1.64702	0.427678	0.642596	0.144269	0.914904	0.0390915	52	52	0.5	0.00505204	104	10292.9
IYC2	469	04180813F8	37	565	1.12	Yes	3597R	R	11 --> 12	K43	Wild	Figgjo	Female	1SW	*	Scattered	Few	No	x6-25	7	4	Good	Good	25	25	*	0.600313	0.0569836	4.7876	3.17877	0.00227934	8.442	2.89516	0.8092	0.0905962	3.1436	0.923597	1.4884	0.310479	0.6968	0.130662	0.9168	0.0422019	15	10	0.4	0.00476093	25	2100.43
IYC2	475	041807DAD9	53	1895	1.27	Yes	3603R	R	11 --> 12	K41	Hybr	Mowi_x_Figgjo	Female	2SW	*	Scattered	Few	No	x1-5	0	0	Good	90% overestimated	35	5	Only 11. 34 29. 31 and 25 are real spots	0.885661	0.0246792	3.70171	2.36368	0.000705119	7.60229	2.30176	0.770571	0.0893421	2.932	0.862039	1.70743	0.390636	0.615714	0.139269	0.913143	0.0378675	22	13	0.371429	0.0024763	35	5249.77
IYC2	478	041807DE35	41	770	1.12	Yes	3606R	R	11 --> 12	K16	Wild	Vosso	*	*	*	Scattered	Medium	No	x26+	5	5	Good	Good	21	21	*	0.564137	0.0537438	7.68762	2.70934	0.00255923	10.9014	2.36408	0.79619	0.0659148	3.9319	0.828919	1.41905	0.246818	0.723333	0.11222	0.914286	0.0283851	9	12	0.571429	0.00399483	21	3003.88
IYC2	481	0418081A0D	70	4535	1.32	Yes	3609R	R	11 --> 12	K40	Hybr	Figgjo_x_Mowi	Male	1SW	*	Scattered	Few	No	x1-5	0	0	Good	99% overestimated	224	8	Real spots are 120. 57. 151. 188. 80. 63. 86. 202	0.612798	0.0795578	4.27674	2.79676	0.000355169	8.26603	2.67521	0.763437	0.093972	3.16107	1.00444	1.64647	0.383298	0.637455	0.136455	0.905402	0.0468642	118	106	0.473214	0.00880294	224	12041.4
IYC2	483	418081919	63	3270	1.31	Yes	3611R	R	11 --> 12	K50	Farm	Mowi	*	*	*	Scattered	Very	No	x26+	10	15	Good	Good	134	134	*	0.62913	0.128607	7.39022	4.01236	0.000959751	10.9018	3.49308	0.750075	0.0941723	3.94328	1.1888	1.49903	0.29041	0.690075	0.12348	0.896045	0.0451067	75	59	0.440299	0.00766219	134	7700.15
IYC2	487	0418080F39	68	4805	1.53	Yes	3615R	R	11 --> 12	K26	Farm	Mowi	*	*	*	Scattered	Medium	No	x6-25	9	4	Good	60% overestimated	136	58	Smalles spots are shadows	0.695114	0.083638	6.98007	5.60492	0.000614985	10.0647	4.35234	0.785662	0.0937744	3.72765	1.47179	1.52456	0.326512	0.683603	0.13632	0.915074	0.0426527	55	81	0.595588	0.00713657	136	11350
IYC2	488	041807D5D8	62	2865	1.2	Yes	3616R	R	11 --> 12	K54	Farm	Mowi	Female	2SW	*	Scattered	Few	No	x26+	7	4	Good	30% overestimated	69	59	*	0.798549	0.0608178	6.53217	4.56301	0.000881417	10.0035	3.90903	0.768841	0.0983322	3.72493	1.34734	1.57159	0.37266	0.664928	0.131077	0.91087	0.0410788	18	51	0.73913	0.00688167	69	7410.99
IYC2	490	041807CF95	21	115	1.24	Yes	3621R	R	11 --> 12	K4	Wild	Arna	Male	jacks	*	*	Very Few	No	x1-5	2	0	Good	50% underestimated	6	11	*	0.509714	0.0412071	5.505	5.93844	0.00686786	9.12	4.98131	0.74	0.106583	3.46	1.82727	1.8	0.630682	0.601667	0.169046	0.908333	0.0292689	2	4	0.666667	0.00499027	6	801.56
IYC2	492	041807D8E6	53	1880	1.26	Yes	3624R	R	11 --> 12	K44	Hybr	Figgjo_x_Mowi	*	*	*	Scattered	Few	No	x6-25	5	5	Good	30% overerestimated	55	41	*	0.724581	0.0580554	5.74891	3.01304	0.00105555	9.45982	2.71801	0.774909	0.0905308	3.53145	0.913549	1.55545	0.391596	0.677636	0.147786	0.905091	0.048985	38	16	0.290909	0.00293775	55	5446.35
IYC2	493	041818A2A8	44	1015	1.19	Yes	3625R	R	11 --> 12	K47	Wild	Figgjo	Female	1SW	*	Scattered	Medium	No	x26+	6	8	Good	Good	63	63	*	0.549164	0.111639	5.11	2.9157	0.00177205	8.72079	2.85243	0.808889	0.0829129	3.23349	1.0066	1.45889	0.273107	0.706508	0.118813	0.920952	0.0355471	31	32	0.507937	0.011097	63	2883.67
IYC2	503	041807ED12	58	2555	1.31	Yes	3635R	R	11 --> 12	K32	Hybr	Figgjo_x_Mowi	Male	2SW	*	Scattered	Few	No	x6-25	5	6	Good	30% overestimated	124	92	Scarred at 50. 69. 103-120	0.730876	0.105101	6.09282	7.40531	0.000847585	9.2429	4.29745	0.806532	0.0891518	3.44177	1.37082	1.52758	0.331453	0.683387	0.139895	0.928629	0.0365	44	80	0.645161	0.011129	124	7188.45
IYC2	504	041807CF0A	55	2140	1.29	Yes	3636R	R	11 --> 12	K33	Farm	Mowi	*	*	*	Scattered	Very Few	No	X0	0	0	Good	99% overestimated	24	2	Only 12. 5 are possible spots	0.762224	0.0130484	3.2475	1.24617	0.000543683	7.02292	1.55766	0.816667	0.0764237	2.67583	0.541214	1.52708	0.324633	0.684583	0.148265	0.93375	0.0300453	8	16	0.666667	0.00267865	24	5973.15
IYC2	508	041807DCDD	46	1140	1.17	Yes	3641R	R	11 --> 12	K6	Wild	Arna	Female	1SW	*	Scattered	Few	No	x6-25	5	5	Good	30% overestimated	95	69	Finds spots in black area	0.689887	0.111717	4.74411	2.74635	0.00117597	8.65432	2.77307	0.767158	0.0906556	3.23747	1.02479	1.55032	0.3377	0.673053	0.13685	0.906421	0.0477118	35	60	0.631579	0.0148728	95	4034.2
IYC2	512	041807CA7B	43	945	1.19	Yes	3645R	R	11 --> 12	K51	Wild	Figgjo	Female	1SW	*	Scattered	Medium	No	x26+	5	7	Good	20% overerestimated	75	59	*	0.602498	0.106957	4.93147	2.99221	0.0014261	8.7484	3.07819	0.7932	0.111297	3.23093	1.107	1.45667	0.36381	0.7192	0.140374	0.9092	0.0538958	30	45	0.6	0.0130132	75	3458.02
IYC2	515	0418189CF5	42	945	1.28	Yes	3648R	R	11 --> 12	K16	Wild	Vosso	*	*	*	Scattered	Medium	No	x26+	3	4	Good	Good	81	81	*	0.525568	0.16586	6.93728	3.91172	0.00204765	10.626	3.50503	0.744815	0.10303	3.79062	1.16345	1.45407	0.372799	0.722099	0.142195	0.896049	0.0515432	38	43	0.530864	0.0126922	81	3387.92
IYC2	516	418189393	47	715	0.69	Yes	3649R	R	11 --> 12	K6	Wild	Arna	Female	1SW	*	Scattered	Few	No	x6-25	5	2	Blurred	120% underestimated	18	39	Also spots in black area	0.723399	0.0258571	3.82167	1.86961	0.00143651	7.32611	2.079	0.875556	0.0844513	2.79111	0.83368	1.39778	0.271587	0.740556	0.133217	0.946667	0.0328991	5	13	0.722222	0.0048865	18	2660.39
IYC2	519	041807F7DF	26	225	1.28	Yes	3652R	R	11 --> 12	K48	Hybr	Figgjo_x_Mowi	*	*	*	Scattered	Medium	No	x6-25	3	1	Good	Good	19	19	*	0.615996	0.0659888	3.86	1.95387	0.0034731	7.46421	1.97042	0.833684	0.0550969	2.75526	0.696047	1.34158	0.175349	0.757368	0.0942716	0.931053	0.0230687	12	7	0.368421	0.00629836	19	1111.4
IYC2	521	041808189D	43	955	1.2	Yes	3654R	R	11 --> 12	K32	Hybr	Figgjo_x_Mowi	Male	2SW	*	Scattered	Very	No	x26+	7	6	Good	Good	94	94	*	0.530516	0.1669	5.68989	2.92111	0.00177553	9.36511	2.81013	0.786809	0.0911481	3.4333	0.990155	1.47787	0.295256	0.70117	0.128254	0.908511	0.0460705	51	43	0.457447	0.0134182	94	3204.61
IYC2	527	041807F2DC	62	3250	1.36	Yes	3660R	R	11 --> 12	K46	Farm	Mowi	Male	2SW	*	Scattered	Few	No	x1-5	1	3	Good	Overestimated	119	3	Only 113. 114 and 118 are real spots	0.803987	0.0519288	3.78303	1.87792	0.000436377	7.84588	2.1545	0.76084	0.0984419	2.99479	0.798408	1.72681	0.49998	0.623697	0.162595	0.916555	0.0439653	52	67	0.563025	0.00772854	119	8669.17
IYC2	528	041818D70F	44	995	1.17	Yes	3661R	R	11 --> 12	K31	Hybr	Figgjo_x_Mowi	Female	2SW	*	Scattered	Very	No	x26+	7	9	Good	20% overerestimated	94	75	*	0.498964	0.141831	4.68489	2.63575	0.00150884	8.50926	2.71475	0.787553	0.0950007	3.17819	0.929416	1.53064	0.334426	0.680532	0.128568	0.912234	0.0404851	42	52	0.553191	0.0167473	94	3104.97
IYC2	533	041807CD92	50	1540	1.23	Yes	3666R	R	11 --> 12	K31	Hybr	Figgjo_x_Mowi	Male	1SW	*	Scattered	Few	No	x6-25	3	4	Good	Good	19	19	*	0.772059	0.0256372	6.35632	3.79673	0.00134932	9.90474	3.30774	0.768947	0.0809592	3.70737	1.19073	1.56789	0.333992	0.663158	0.132667	0.910526	0.0348766	10	9	0.473684	0.00191053	19	4710.74
IYC2	535	041807CF8B	28	260	1.18	Yes	3668R	R	11 --> 12	K16	Wild	Vosso	*	*	*	*	Very Few	No	x1-5	1	0	Good	Good	7	7	*	0.384684	0.0183902	3.12714	0.932179	0.00262717	7.07857	1.47765	0.791429	0.126416	2.66286	0.603979	1.53714	0.358456	0.682857	0.169874	0.911429	0.0527347	3	4	0.571429	0.00336047	7	1190.31
IYC2	545	418081825	50	1650	1.32	Yes	3678R	R	11 --> 12	K18	Wild	Vosso	Female	2SW	*	Scattered	Medium	No	x26+	8	1	Good	30% overestimated	74	52	*	0.578296	0.0932176	6.7327	4.597	0.0012597	10.3947	3.66162	0.748514	0.0877213	3.89041	1.36474	1.63878	0.388883	0.639595	0.133452	0.907973	0.0352284	26	48	0.648649	0.00898086	74	5344.7
IYC2	547	041807DE3C	52	1750	1.24	Yes	3680R	R	11 --> 12	K22	Wild	Vosso	*	*	*	Scattered	Very	No	x26+	11	9	Good	10% overestimated	126	114	*	0.486339	0.189015	6.14635	3.74852	0.00150012	9.79317	3.58959	0.77619	0.106432	3.63286	1.23205	1.54444	0.277683	0.667937	0.118249	0.90873	0.0543468	60	66	0.52381	0.0161084	126	4097.25
IYC2	548	041807CC2C	52	1745	1.24	Yes	3681R	R	11 --> 12	K40	Hybr	Figgjo_x_Mowi	*	*	*	*	Very Few	No	x1-5	4	2	Good	Overestimated	61	3	Only 57. 60 and 61 are real spots	0.854674	0.0403632	3.91377	1.39526	0.000661692	7.93869	1.65388	0.772459	0.085238	3.02279	0.620317	1.63393	0.340829	0.63918	0.134552	0.910164	0.043646	8	53	0.868852	0.00896059	61	5914.79
IYC2	549	041807D2CF	47	1145	1.1	Yes	3682R	R	11 --> 12	K45	Hybr	Mowi_x_Figgjo	*	*	*	Scattered	Few	No	x1-5	5	1	Good	Overestimated	30	3	Only 5.7 and 28 are real spots	0.661035	0.030921	3.794	2.30407	0.0010307	7.869	2.56476	0.749333	0.105436	2.94	0.822486	1.63533	0.411211	0.642667	0.137162	0.897333	0.0588354	7	23	0.766667	0.00624832	30	3680.99
IYC2	552	041807F5AD	53	1990	1.34	Yes	3685R	R	11 --> 12	K44	Hybr	Figgjo_x_Mowi	Female	2SW	*	Scattered	Medium	No	x26+	6	6	Good	20% overestimated	81	65	*	0.694082	0.0880098	6.12148	3.57132	0.00108654	9.86296	3.27049	0.757901	0.0994575	3.63395	1.09258	1.55778	0.422706	0.681605	0.154098	0.90642	0.0456429	25	56	0.691358	0.00993979	81	5633.92
IYC2	557	041807E527	20	90	1.13	Yes	3690R	R	11 --> 12	K17	Wild	Vosso	*	*	*	Scattered	Few	No	x1-5	0	1	Good	60% underestimated	8	13	*	0.556471	0.0464051	3.68375	1.47899	0.00580063	8.13875	2.36925	0.71125	0.13984	3.125	1.05435	1.89	0.942444	0.605	0.185472	0.90625	0.0471888	4	4	0.5	0.00629862	8	635.06
IYC2	559	041807D12B	37	530	1.05	Yes	3692R	R	11 --> 12	K31	Hybr	Figgjo_x_Mowi	Male	2SW	*	Scattered	Few	No	x6-25	3	0	Good	50% overestimated	38	20	*	0.618546	0.0829613	4.65026	3.2128	0.00218319	8.53342	3.25405	0.770263	0.108615	3.17132	1.12956	1.54105	0.414727	0.683421	0.143363	0.908421	0.0455908	23	15	0.394737	0.00704215	38	2130.03
IYC2	569	04180819FF	44	1030	1.21	Yes	3702R	R	11 --> 12	K20	Wild	Vosso	*	*	*	Scattered	Medium	No	x6-25	5	7	Good	10% overestimated	79	69	*	0.682016	0.127708	5.32646	3.56999	0.00161656	9.27152	3.56547	0.745949	0.101205	3.36671	1.11092	1.51392	0.303613	0.685443	0.131596	0.89481	0.0540859	37	42	0.531646	0.0127469	79	3294.93
IYC2	573	041807FD8A	64	3790	1.45	Yes	3706R	R	11 --> 12	K46	Farm	Mowi	Female	2SW	*	Scattered	Few	No	x6-25	3	5	Good	40% overestimated	135	58	*	0.692058	0.0712768	4.67844	2.8192	0.000527976	8.69541	3.00101	0.752444	0.101301	3.29719	1.06837	1.67319	0.426374	0.63237	0.144213	0.906222	0.049998	63	72	0.533333	0.00812541	135	8861.09
IYC2	580	0418080B5A	24	180	1.3	Yes	3713R	R	11 --> 12	K16	Wild	Vosso	Male	jacks	*	Scattered	Few	No	x1-5	1	0	Good	90% overestimated	20	2	2 real spots only and they are not found by the algorithm	0.446913	0.125937	6.051	3.63937	0.00629683	10.2055	3.64214	0.6995	0.0882267	3.612	1.18192	1.509	0.367049	0.692	0.139193	0.875	0.0526658	2	18	0.9	0.0187313	20	960.96
IYC2	582	041807F16D	37	505	1	Yes	3715R	R	11 --> 12	K17	Wild	Vosso	*	*	*	Scattered	Few	No	x6-25	6	7	Good	60% overestimated	82	29	*	0.728893	0.182627	4.53573	2.70302	0.00222716	8.63805	2.95628	0.737561	0.0967568	3.16915	0.940017	1.54439	0.349434	0.676098	0.13335	0.889634	0.0491268	30	52	0.634146	0.0255334	82	2036.55
IYC2	584	041807DE3B	47	1320	1.27	Yes	3717R	R	11 --> 12	K29	Hybr	Mowi_x_Figgjo	Male	2SW	*	Scattered	Medium	No	x26+	5	9	Good	50% overestimated	128	56	*	0.649256	0.127153	4.6257	2.74862	0.000993384	8.43844	2.74007	0.788359	0.0868049	3.11023	0.86986	1.46789	0.290787	0.704063	0.121133	0.913672	0.0466495	56	72	0.5625	0.0154622	128	4656.51
IYC2	585	041808006B	50	1545	1.24	Yes	3718R	R	11 --> 12	K47	Wild	Figgjo	Female	1SW	*	Scattered	Very	No	x26+	7	9	Good	10% overestimated	93	83	*	0.645973	0.113215	5.47484	2.80209	0.00121736	9.09495	2.51874	0.799892	0.076122	3.37946	0.865203	1.52161	0.29825	0.68043	0.122074	0.921613	0.02924	31	62	0.666667	0.0137861	93	4497.29
IYC2	589	0418080AB2	69	5005	1.52	Yes	3722R	R	11 --> 12	K42	Farm	Mowi	*	*	*	Scattered	Very	No	x26+	16	16	Good	10% overestimated	237	204	*	0.631783	0.152215	7.44312	4.32697	0.000642255	10.7757	3.61763	0.767046	0.0895406	4.00658	1.32809	1.55278	0.333728	0.671055	0.132997	0.912405	0.039107	104	133	0.561181	0.0114764	237	11589
IYC2	591	041807E25F	54	1825	1.16	Yes	3724R	R	11 --> 12	K52	Hybr	Figgjo_x_Mowi	Male	1SW	*	Scattered	Very	No	x26+	11	17	Good	Good	125	125	*	0.527975	0.173359	6.00624	3.41165	0.00138688	9.50344	3.06792	0.80872	0.090518	3.52288	1.0812	1.51664	0.323107	0.68488	0.124094	0.9244	0.0368826	54	71	0.568	0.0163943	125	4330.77
IYC2	594	418188352	46	1215	1.25	Yes	3727R	R	11 --> 12	K22	Wild	Vosso	*	*	*	Scattered	Very	No	x26+	12	11	Good	10% overestimated	110	98	*	0.58206	0.177375	5.81745	2.71539	0.0016125	9.60555	2.56291	0.773182	0.0840591	3.58545	0.920675	1.55964	0.298937	0.663364	0.119727	0.905727	0.0370583	45	65	0.590909	0.0180169	110	3607.73
IYC2	596	041807C9C3	49	1650	1.4	Yes	3729R	R	11 --> 12	K26	Farm	Mowi	*	*	*	Scattered	Few	No	x6-25	2	2	Good	40% overestimated	92	53	*	0.790054	0.0960855	4.88359	3.69102	0.00104441	8.62196	3.33787	0.775435	0.0949079	3.18402	1.09274	1.51761	0.340779	0.68913	0.137981	0.907283	0.0498151	23	69	0.75	0.0147564	92	4675.94
IYC2	598	04180803F0	50	1425	1.14	Yes	3731R	R	11 --> 12	K44	Hybr	Figgjo_x_Mowi	Male	1SW	*	Scattered	Medium	No	x26+	8	6	Good	Good	119	119	*	0.61698	0.161966	5.85496	3.83134	0.00136106	9.95916	3.84572	0.717395	0.110825	3.58303	1.18012	1.55521	0.354735	0.673697	0.139878	0.878655	0.0639773	51	68	0.571429	0.0158075	119	4301.76
IYC2	600	0418080FC8	43	950	1.19	Yes	3733R	R	11 --> 12	K47	Wild	Figgjo	Male	1SW	*	Scattered	Medium	No	x26+	7	8	Good	Good	76	76	*	0.611827	0.103105	4.30237	2.10552	0.00135665	8.08329	2.22995	0.808684	0.08316	3.03158	0.820845	1.46434	0.284457	0.705	0.117785	0.920789	0.0380793	40	36	0.473684	0.0113517	76	3171.33
IYC2	601	0418080A08	56	2250	1.28	Yes	3734R	R	11 --> 12	K45	Hybr	Mowi_x_Figgjo	Male	1SW	*	Scattered	Very	No	x26+	10	12	Good	10% overestimated	182	160	*	0.622776	0.201831	6.46445	3.66999	0.00110896	10.236	3.5038	0.747033	0.101033	3.78247	1.24347	1.55885	0.341672	0.669286	0.132056	0.896209	0.0470385	82	100	0.549451	0.0171547	182	5829.29
IYC2	612	041818B051	47	1350	1.3	Yes	3747R	R	11 --> 12	K55	Wild	Figgjo	Female	1SW	*	Scattered	Very	No	x26+	11	9	Good	Good	82	82	*	0.580926	0.0966919	5.27402	2.30922	0.00117917	9.07476	2.43934	0.789512	0.0888042	3.36707	0.83892	1.50878	0.338626	0.692317	0.136493	0.915	0.041995	29	53	0.646341	0.0118498	82	4472.66
IYC2	613	041808198B	22	140	1.31	Yes	3748R	R	11 --> 12	K43	Wild	Figgjo	Male	jacks	*	Scattered	Few	No	x1-5	2	1	Good	60% underestimated	2	6	*	0	0.013422	4.68	1.06066	0.00671102	8.11	1.13137	0.89	0.0424264	2.99	0.523259	1.345	0.106066	0.75	0.0565685	0.93	0.0282843	1	1	0.5	0.00143398	2	697.36
IYC2	620	041818B829	48	1200	1.09	Yes	3755L	L	11 --> 12	K22	Wild	Vosso	Female	2SW	*	Scattered	Few	No	x6-25	4	4	Good	Overestimated	173	31	*	0.503231	0.250931	4.83665	4.01692	0.00145047	8.86052	3.66778	0.740058	0.0910884	3.25988	1.14121	1.60497	0.343201	0.650116	0.130767	0.896358	0.0467431	51	122	0.705202	0.0365868	173	3334.54
IYC2	627	041808182C	50	1640	1.31	Yes	3765R	R	11 --> 12	K51	Wild	Figgjo	Male	1SW	*	Scattered	Medium	No	x26+	11	10	Good	20% underestimated	87	108	*	0.612201	0.0767222	5.08897	2.77488	0.000881864	9.10885	2.97169	0.757701	0.104478	3.38046	1.04579	1.54161	0.392398	0.682874	0.14224	0.901264	0.0495985	37	50	0.574713	0.00866447	87	5770.69
IYC2	628	0418080F3A	53	1950	1.31	Yes	3766R	R	11 --> 12	K52	Hybr	Figgjo_x_Mowi	Male	1SW	*	Scattered	Very	No	x26+	10	14	Good	10% overestimated	126	112	*	0.695547	0.114649	5.7527	3.19923	0.000909912	9.47325	3.05081	0.77746	0.0903499	3.52508	1.12347	1.51206	0.307452	0.687302	0.132354	0.90873	0.044163	47	79	0.626984	0.0124955	126	6322.26
IYC2	629	041807DAE5	61	3650	1.61	Yes	3767R	R	11 --> 12	K26	Farm	Mowi	*	*	*	Scattered	Medium	No	x26+	4	5	Good	10% overestimated	146	124	*	0.636108	0.0964817	6.21904	4.55866	0.000660834	9.54664	3.66011	0.797945	0.0828119	3.56404	1.26135	1.56534	0.328946	0.663767	0.12344	0.924589	0.0376944	49	97	0.664384	0.0103072	146	9410.9
IYC2	635	041807D716	40	740	1.16	Yes	3773R	R	11 --> 12	K39	Wild	Figgjo	Female	2SW	*	Scattered	Medium	No	x6-25	7	4	Blurred	80% underestimated	16	28	*	0.669551	0.020747	3.75625	1.45304	0.00129669	7.3275	1.56944	0.85875	0.0683983	2.74938	0.596126	1.40688	0.300682	0.734375	0.125325	0.945	0.0212916	3	13	0.8125	0.00448771	16	2896.8
IYC2	638	041807CF94	53	1640	1.1	Yes	3776R	R	11 --> 12	K5	Wild	Arna	*	*	*	Scattered	Medium	No	x6-25	7	4	Good	Good	88	88	*	0.686752	0.092877	5.03739	2.57389	0.00105542	9.05341	2.78598	0.759091	0.0954437	3.4108	1.00685	1.59409	0.333324	0.652273	0.124676	0.903295	0.052121	38	50	0.568182	0.0104759	88	4772.87
IYC2	642	041808076A	62	3630	1.52	Yes	3780R	R	11 --> 12	K50	Farm	Mowi	*	*	*	Scattered	Very	No	x26+	14	18	Good	10% overestimated	159	142	*	0.703244	0.114296	6.43075	3.38802	0.000718843	9.87969	3.04188	0.799811	0.0920682	3.66673	1.14466	1.47925	0.314955	0.703774	0.135164	0.921384	0.0390306	69	90	0.566038	0.0100604	159	8945.98
IYC2	646	041807EA2C	67	4405	1.46	Yes	3785R	R	11 --> 12	K26	Farm	Mowi	*	*	*	Scattered	Very	No	x26+	9	10	Good	20% overestimated	142	122	*	0.596176	0.0937631	5.94662	3.6004	0.000660303	9.32493	3.151	0.817254	0.0902883	3.44859	1.0955	1.43063	0.291935	0.724014	0.127541	0.929577	0.0401394	49	93	0.65493	0.0103266	142	9005.89
IYC2	650	041807DD8D	48	1360	1.23	Yes	3789R	R	11 --> 12	K6	Wild	Arna	Male	1SW	*	Scattered	Medium	No	x26+	5	5	Good	Good	88	88	*	0.662319	0.122161	5.31466	3.30083	0.00138819	9.14648	3.187	0.767614	0.0913751	3.3992	1.08907	1.55966	0.345834	0.670227	0.14032	0.903409	0.0422604	42	46	0.522727	0.0120152	88	3828.48
IYC2	653	0418080D58	41	720	1.04	Yes	3792R	R	11 --> 12	K2	Wild	Arna	*	*	*	Scattered	Medium	No	x26+	7	5	Good	Good	50	50	*	0.56463	0.078119	4.7322	2.64383	0.00156238	8.452	2.5764	0.8008	0.0792784	3.1778	0.918955	1.5164	0.263886	0.678	0.109377	0.9196	0.0351068	23	27	0.54	0.0089143	50	3028.84
IYC2	654	041807DC37	16	55	1.34	Yes	3793R	R	11 --> 12	K55	Wild	Figgjo	Male	jacks	*	Scattered	Few	No	x6-25	1	0	Good	Underestimated	3	8	8 spots here but none of the ones found by algorithm	0.0860083	0.0706452	7.83667	8.73615	0.0235484	11.5933	8.56379	0.69	0.175784	4.19333	2.77707	1.67333	0.277369	0.606667	0.0971253	0.89	0.0360555	1	2	0.666667	0.0060098	3	332.79
IYC2	656	041807E74D	40	700	1.09	Yes	3795R	R	11 --> 12	K23	Wild	Figgjo	Male	1SW	*	Scattered	Few	No	x6-25	3	0	Good	Good	23	23	*	0.608078	0.0360597	4.02696	1.70157	0.00156781	7.97783	1.82014	0.783913	0.094712	3.00609	0.633524	1.54565	0.348005	0.677391	0.143913	0.911304	0.0474154	8	15	0.652174	0.00583994	23	2568.52
IYC2	657	418189249	40	710	1.11	Yes	3796R	R	11 --> 12	K3	Wild	Arna	Female	1SW	*	Scattered	Medium	No	x6-25	3	5	Good	10% overestimated	46	41	*	0.745662	0.0677751	4.71152	2.3002	0.00147337	8.60696	2.30435	0.772174	0.0867926	3.24761	0.791163	1.63935	0.352196	0.636522	0.131643	0.909565	0.040768	27	19	0.413043	0.00594162	46	3197.78
IYC2	659	041807D7AF	42	850	1.15	Yes	3798R	R	11 --> 12	K4	Wild	Arna	Female	2SW	*	Scattered	Medium	No	x26+	7	7	Good	10% overestimated	59	53	*	0.503986	0.0939418	4.86119	3.3902	0.00159223	8.63034	3.14495	0.776271	0.0812382	3.29169	1.16083	1.61475	0.30722	0.640339	0.116796	0.911017	0.0390709	40	19	0.322034	0.00622327	59	3053.06
IYC2	665	418080288	43	820	1.03	Yes	3804R	R	11 --> 12	K43	Wild	Figgjo	Female	2SW	*	Scattered	Very	No	x26+	7	10	Good	Good	98	98	*	0.575865	0.173766	5.45694	3.10172	0.00177312	9.10031	2.98975	0.798673	0.0919394	3.33235	1.04541	1.42704	0.307441	0.726531	0.125855	0.913878	0.0393931	62	36	0.367347	0.0116975	98	3077.59
IYC2	667	041807E3C0	60	3060	1.42	Yes	3807R	R	11 --> 12	K33	Farm	Mowi	Female	2SW	*	Scattered	Few	No	x1-5	2	3	Good	80% overestimated	20	4	Only 4-5 largest spots are real	0.852168	0.00976694	3.9575	2.17615	0.000488347	7.871	2.63243	0.788	0.105111	3.0405	1.0494	1.591	0.392668	0.6615	0.144487	0.9245	0.0488257	6	14	0.7	0.00172757	20	8103.87
IYC2	668	0418081A6F	53	1720	1.16	Yes	3809R	R	11 --> 12	K44	Hybr	Figgjo_x_Mowi	*	*	*	Scattered	Very	No	x26+	12	12	Bright flash	40% underestimated	88	119	25 too many. 56 too few	0.906703	0.0684142	4.81295	2.96518	0.000777434	8.54023	2.64146	0.797614	0.0837209	3.16545	0.868496	1.48966	0.252511	0.689886	0.113345	0.919773	0.0416051	36	52	0.590909	0.00839953	88	6190.82
IYC2	671	04180813F0	65	3760	1.37	Yes	3812R	R	11 --> 12	K46	Farm	Mowi	*	*	*	*	Very Few	No	x1-5	0	0	Good	80% overestimated	22	4	Only 4-5 largest spots are real	0.746647	0.00670611	3.81727	1.70134	0.000304823	7.92364	2.10041	0.755909	0.100979	3.09773	0.849778	1.80909	0.494599	0.594091	0.16618	0.921364	0.0400352	2	20	0.909091	0.00159707	22	12522.9
IYC2	674	041807FE3F	55	2125	1.28	Yes	3815R	R	11 --> 12	K52	Hybr	Figgjo_x_Mowi	Male	1SW	*	Scattered	Very	No	x26+	9	13	Good	Good	182	182	*	0.643816	0.177426	5.89099	3.21769	0.000974869	9.34022	2.81471	0.810165	0.0825323	3.47011	1.00442	1.52533	0.312243	0.67978	0.122727	0.925989	0.0345429	91	91	0.5	0.0150591	182	6042.85
IYC2	678	041818A360	35	545	1.27	Yes	3820R	R	11 --> 12	K20	Wild	Vosso	Female	2SW	*	Scattered	Medium	No	x26+	5	5	Good	100% underestimated	24	48	*	0.556875	0.0428753	3.78333	1.52842	0.00178647	7.49	1.92482	0.841667	0.0967591	2.76708	0.626685	1.39875	0.26796	0.7375	0.123368	0.930833	0.0439285	14	10	0.416667	0.00472195	24	2117.77
IYC2	684	91B7	54	2255	1.43	Yes	3827R	R	11 --> 12	K33	Farm	Mowi	*	*	*	Scattered	Very	No	x26+	7	13	Good	Good	77	77	Black area on back takes up part of image	0.569645	0.0656464	5.17325	2.40552	0.000852551	8.77052	2.31908	0.817792	0.0792336	3.29779	0.870169	1.4987	0.33529	0.696104	0.13559	0.928571	0.0331946	46	31	0.402597	0.0051088	77	6067.96
IYC2	685	CCA0	61	3350	1.48	Yes	3828R	R	11 --> 12	K26	Farm	Mowi	*	*	*	Scattered	Very	No	x26+	9	8	Good	Good	120	120	*	0.767173	0.0821665	6.99408	4.25834	0.000684721	10.2043	3.42715	0.791417	0.0843691	3.78408	1.19921	1.52058	0.342056	0.685583	0.131997	0.91875	0.0383606	38	82	0.683333	0.0080278	120	10214.5
IYC2	688	CC2D	46	1160	1.19	Yes	3831R	R	11 --> 12	K39	Wild	Figgjo	Male	1SW	*	Scattered	Few	No	x6-25	5	3	Good	30% Overestimated	46	33	*	0.545927	0.0622807	4.55783	2.57916	0.00135393	8.32696	2.65866	0.796957	0.0965371	3.15152	0.945725	1.57413	0.34314	0.659348	0.117859	0.918043	0.0463618	25	21	0.456522	0.00623817	46	3366.37
IYC2	690	E1A5	57	2515	1.36	Yes	3833R	R	11 --> 12	K41	Hybr	Mowi_x_Figgjo	*	*	*	Scattered	Few	No	x6-25	2	1	Bright flash	30% underestimated	36	48	*	0.795168	0.0314778	5.66	3.17722	0.000874382	9.31056	2.79564	0.785278	0.0804447	3.4775	0.982482	1.55889	0.307903	0.664722	0.124774	0.918889	0.0382307	15	21	0.583333	0.00324418	36	6473.14
IYC2	691	0A07	45	1060	1.16	Yes	3834R	R	11 --> 12	K3	Wild	Arna	*	*	*	Scattered	Few	No	x6-25	4	5	Good	Good	31	31	*	0.651317	0.0411414	4.55903	2.06059	0.00132714	8.59194	2.46158	0.765161	0.0918285	3.27161	0.841341	1.63806	0.251441	0.624839	0.0986533	0.896774	0.0524968	9	22	0.709677	0.00640423	31	3435.23
IYC2	693	D993	40	700	1.09	Yes	3836R	R	11 --> 12	K39	Wild	Figgjo	Female	2SW	*	Scattered	Few	No	x6-25	4	4	Good	Good	20	20	*	0.525548	0.0338608	4.273	2.17564	0.00169304	8.0175	2.3489	0.811	0.0767703	3.0415	0.848871	1.576	0.274752	0.652	0.103344	0.926	0.0316893	8	12	0.6	0.00475462	20	2523.86
IYC2	695	A363	33	450	1.25	Yes	3838R	R	11 --> 12	K23	Wild	Figgjo	Male	1SW	*	Scattered	Few	No	x6-25	2	2	Good	Good	22	22	*	0.723936	0.0337304	3.44545	1.64409	0.0015332	7.06273	1.7961	0.84	0.070778	2.62591	0.600473	1.42318	0.24845	0.721818	0.11754	0.934091	0.0295456	10	12	0.545455	0.00533991	22	2247.23
IYC2	697	16A5	40	790	1.23	Yes	3840R	R	11 --> 12	K39	Wild	Figgjo	Female	1SW	*	Scattered	Few	No	x6-25	4	2	Good	Good	29	29	*	0.626824	0.0608809	5.34276	2.75005	0.00209934	8.86966	2.42573	0.812069	0.0630408	3.3069	0.875239	1.45276	0.29726	0.713793	0.133642	0.925517	0.0310053	14	15	0.517241	0.00589398	29	2544.97
IYC2	703	F66D	51	1745	1.32	Yes	3847R	R	11 --> 12	K31	Hybr	Figgjo_x_Mowi	Male	1SW	*	Scattered	Very	No	x26+	6	9	Good	Good	89	89	*	0.625585	0.1029	5.99326	3.2692	0.00115618	9.47337	2.78663	0.805169	0.0899004	3.49393	0.986945	1.49326	0.337874	0.698989	0.134105	0.922022	0.0357129	47	42	0.47191	0.00810234	89	5183.69
IYC2	704	E5DA	44	985	1.16	Yes	3848R	R	11 --> 12	K51	Wild	Figgjo	*	*	*	Scattered	Very	No	x26+	9	9	Good	Good	76	76	*	0.630103	0.114103	5.15618	4.16056	0.00150136	8.89053	3.92441	0.786579	0.102989	3.22171	1.14211	1.45803	0.311324	0.713947	0.137986	0.908158	0.0462374	50	26	0.342105	0.0075706	76	3434.34
IYC2	712	C8C1	36	580	1.24	Yes	3856R	R	11 --> 12	K4	Wild	Arna	Male	2SW	*	Scattered	Few	No	x6-25	5	3	Good	30% underestimated	24	30	*	0.53798	0.0767047	6.23833	3.41297	0.00319603	9.87208	3.03089	0.774583	0.0862241	3.55583	0.949036	1.38792	0.215608	0.73625	0.108018	0.9075	0.0495414	5	19	0.791667	0.0097341	24	1951.9
IYC2	714	EC62	30	305	1.13	Yes	3858R	R	11 --> 12	K4	Wild	Arna	Female	2SW	*	Scattered	Few	No	x1-5	3	2	Good	Good	11	11	*	0.620041	0.0329365	4.30545	1.62417	0.00299422	8.04091	1.8126	0.820909	0.0728635	3.01	0.613596	1.44545	0.291457	0.713636	0.131093	0.926364	0.0297566	3	8	0.727273	0.00556359	11	1437.92
IYC2	716	CA24	49	1345	1.14	Yes	3860R	R	11 --> 12	K22	Wild	Vosso	*	*	*	Scattered	Very	No	x26+	8	6	Good	Good	95	95	*	0.512083	0.122785	5.24747	2.89862	0.00129247	8.99021	2.9243	0.786211	0.0880544	3.34611	1.05965	1.51705	0.283335	0.681684	0.123621	0.912	0.0432361	59	36	0.378947	0.00886691	95	4060.04
IYC2	719	CC48	58	2720	1.39	Yes	3864R	R	11 --> 12	K24	Hybr	Figgjo_x_Mowi	Female	2SW	*	Scattered	Few	No	x6-25	6	6	Good	Good	32	32	*	0.791853	0.0246625	5.31156	2.96287	0.000770704	8.87125	2.77476	0.810625	0.0961161	3.35	0.996918	1.5575	0.341165	0.66875	0.134758	0.92875	0.0355374	10	22	0.6875	0.00319219	32	6891.83
IYC2	722	FE3D	47	1365	1.31	Yes	3867R	R	11 --> 12	K52	Hybr	Figgjo_x_Mowi	Female	2SW	*	Scattered	Very	No	x26+	8	11	Good	Good	76	76	*	0.563954	0.101354	5.30987	2.78447	0.00133361	9.11724	2.91903	0.782632	0.0961994	3.36224	1.03707	1.51263	0.320676	0.688816	0.134104	0.914211	0.0446695	40	36	0.473684	0.00904166	76	3981.57
IYC2	724	8E0F	35	520	1.21	Yes	3869R	R	11 --> 12	K6	Wild	Arna	*	*	*	Scattered	Few	No	x6-25	4	4	Bright flash	30% overestimated	53	37	47 is not a spot	0.692349	0.0868135	4.09755	1.84511	0.00163799	8.03755	2.17324	0.789057	0.100542	2.99358	0.796026	1.54887	0.495071	0.687547	0.150651	0.914151	0.0449544	13	40	0.754717	0.01599	53	2501.57
IYC2	728	0A0C	58	2785	1.43	Yes	3873R	R	11 --> 12	K49	Hybr	Mowi_x_Figgjo	Male	1SW	*	Scattered	Very	No	x26+	7	11	Good	Good	133	133	*	0.611346	0.115173	6.22128	3.37014	0.000865961	9.86	3.07568	0.767594	0.0845232	3.69947	1.12155	1.60383	0.357427	0.650602	0.126538	0.909248	0.0380316	73	60	0.451128	0.0083516	133	7184.25
IYC2	735	F00C	47	1180	1.14	Yes	3880R	R	11 --> 12	K47	Wild	Figgjo	Male	1SW	*	Scattered	Medium	No	x6-25	7	6	Bright flash	100% underestimated	39	82	*	0.830131	0.043377	3.62821	1.34254	0.00111223	7.43154	1.46879	0.810256	0.075201	2.81103	0.531422	1.57692	0.374469	0.665897	0.134921	0.923077	0.0311325	17	22	0.564103	0.00674412	39	3262.1
IYC2	738	893C	44	865	1.02	Yes	3883R	R	11 --> 12	K15	Wild	Vosso	Female	1SW	*	Scattered	Medium	No	x6-25	6	7	Good	Good	66	66	*	0.700045	0.102963	4.71258	2.49103	0.00156004	8.64773	2.65696	0.770152	0.0859784	3.22955	0.909048	1.57576	0.315332	0.659091	0.12518	0.904091	0.0454373	25	41	0.621212	0.0135726	66	3020.8
IYC2	739	CC2F	37	435	0.86	Yes	3884R	R	11 --> 12	K19	Wild	Vosso	*	*	*	Scattered	Medium	No	x6-25	4	3	Good	Good	31	31	*	0.61544	0.0726744	4.51484	2.08546	0.00234434	8.22161	2.22874	0.82	0.0825833	3.10355	0.786891	1.47387	0.249328	0.696774	0.109404	0.92871	0.0325312	22	9	0.290323	0.00467326	31	1925.85
IYC2	750	D84D	66	4470	1.55	Yes	3896R	R	11 --> 12	K26	Farm	Mowi	*	*	*	Scattered	Very	No	x26+	10	9	Good	10% overestimated	136	119	*	0.71149	0.0906631	6.88831	4.43806	0.00066664	10.2769	3.88736	0.779926	0.100528	3.81904	1.42387	1.52147	0.323853	0.684412	0.131305	0.915515	0.0452781	43	93	0.683824	0.0090004	136	10332.9
IYC2	755	04A7	42	800	1.08	Yes	3901R	R	11 --> 12	K1	Wild	Arna	*	*	*	Scattered	Medium	No	x26+	4	4	Good	Good	40	40	*	0.693578	0.0643473	4.5495	2.28819	0.00160868	8.23775	2.22002	0.81225	0.0754979	3.10225	0.830914	1.511	0.327256	0.6865	0.121245	0.928	0.0355326	18	22	0.55	0.0077791	40	2828.09
IYC2	757	B9A8	37	570	1.13	Yes	3903R	R	11 --> 12	K2	Wild	Arna	Male	1SW	*	Scattered	Medium	No	x6-25	4	7	Good	30% underestimated	31	40	*	0.481173	0.0838215	5.15129	2.93424	0.00270392	8.88581	2.683	0.785484	0.0887633	3.24968	0.854515	1.44613	0.274951	0.712258	0.116554	0.91	0.038384	17	14	0.451613	0.00734862	31	1905.12
IYC2	758	830E	50	1665	1.33	Yes	3904R	R	11 --> 12	K48	Hybr	Figgjo_x_Mowi	Female	1SW	*	Scattered	Very	No	x26+	8	8	Good	Good	62	62	*	0.592205	0.063616	4.50677	2.00065	0.00102607	8.285	2.18489	0.810323	0.0931061	3.08419	0.737725	1.50677	0.372505	0.693387	0.134151	0.92129	0.0407907	25	37	0.596774	0.00842385	62	4392.29
IYC2	760	D09A	40	660	1.03	Yes	3906R	R	11 --> 12	K1	Wild	Arna	*	*	*	Scattered	Medium	No	x26+	4	3	Good	Good	35	35	*	0.629789	0.0583056	4.63714	1.94693	0.00166587	8.24629	1.87983	0.832571	0.0677948	3.01714	0.61392	1.35371	0.17667	0.75	0.0960086	0.930571	0.0362948	15	20	0.571429	0.00718492	35	2783.61
IYC2	761	11A4	68	4935	1.57	Yes	3907R	R	11 --> 12	K26	Farm	Mowi	*	*	*	Scattered	Very	No	x26+	8	11	Good	20% overerestimated	128	104	*	0.750125	0.0901777	7.12766	4.2112	0.000704514	10.1852	3.40947	0.814609	0.0783984	3.78203	1.21613	1.51273	0.299148	0.685156	0.126796	0.933047	0.0350603	44	84	0.65625	0.00830275	128	10117.1
IYC2	773	BD2C	50	1455	1.16	Yes	3919R	R	11 --> 12	K44	Hybr	Figgjo_x_Mowi	Female	2SW	*	Scattered	Few	No	x26+	6	7	Good	40% underestimated	43	62	*	0.560202	0.0360683	3.52	1.31746	0.000838798	7.23907	1.52618	0.828837	0.0712878	2.74093	0.554779	1.46744	0.307502	0.706279	0.127504	0.930233	0.0309753	11	32	0.744186	0.00762544	43	4196.48
IYC2	774	E1A2	47	1300	1.25	Yes	3920R	R	11 --> 12	K20	Wild	Vosso	Male	1SW	*	Scattered	Medium	No	x26+	9	7	Good	Good	69	69	*	0.748701	0.113218	6.79058	4.05515	0.00164084	10.2899	3.50434	0.768261	0.0911359	3.79725	1.28924	1.52246	0.361254	0.688986	0.144661	0.904638	0.0396522	39	30	0.434783	0.00724904	69	4138.48
IYC2	776	096D	64	3155	1.2	Yes	3922R	R	11 --> 12	K48	Hybr	Figgjo_x_Mowi	Male	1SW	*	Scattered	Very	No	x26+	12	9	Good	Good	101	101	*	0.65863	0.0765555	5.9601	2.77192	0.000757976	9.61802	2.6449	0.785644	0.0767778	3.60901	1.00814	1.55792	0.309074	0.665842	0.126793	0.916733	0.0353301	41	60	0.594059	0.0076305	101	7863.18
IYC2	780	FEFA	52	1845	1.31	Yes	3926R	R	11 --> 12	K19	Wild	Vosso	Female	2SW	*	Scattered	Medium	No	x26+	5	7	Good	Good	117	117	*	0.604349	0.148699	7.01598	3.55878	0.00127093	10.601	3.33533	0.759744	0.0931763	3.8647	1.1385	1.51316	0.329756	0.688974	0.134212	0.901111	0.0458028	66	51	0.435897	0.00923855	117	5520.35
IYC2	785	D582	48	1335	1.21	Yes	3932R	R	11 --> 12	K20	Wild	Vosso	Male	1SW	*	Scattered	Medium	No	x26+	6	7	Bright flash	30% underestimated	51	67	*	0.613067	0.0611647	5.2249	2.083	0.00119931	9.02157	2.03832	0.789412	0.0725096	3.39157	0.768894	1.51608	0.286287	0.681765	0.123785	0.913333	0.0308977	26	25	0.490196	0.00573842	51	4356.6
IYC2	787	D496	45	1000	1.1	Yes	3934R	R	11 --> 12	K18	Wild	Vosso	Male	1SW	*	Scattered	Medium	No	x26+	2	2	Bright flash	40% underestimated	40	55	*	0.711097	0.0523033	4.503	2.23465	0.00130758	8.3615	2.35586	0.79125	0.0776312	3.12925	0.895125	1.5065	0.285563	0.68525	0.118516	0.91325	0.0460984	24	16	0.4	0.00464609	40	3443.76
IYC2	789	91AB	50	1630	1.3	Yes	3936R	R	11 --> 12	K32	Hybr	Figgjo_x_Mowi	*	*	*	Scattered	Few	No	x1-5	2	1	Bright flash	30% underestimated	11	14	*	0.643457	0.016478	6.96364	3.54786	0.001498	10.37	3.25433	0.774545	0.0786592	3.79	1.13621	1.50273	0.403512	0.704545	0.169727	0.919091	0.0415823	6	5	0.454545	0.00107559	11	4648.63
IYC2	790	E3C2	40	725	1.13	Yes	3937R	R	11 --> 12	K47	Wild	Figgjo	Female	1SW	*	Scattered	Few	No	x6-25	5	2	Good	30% underestimated	33	44	*	0.609814	0.0532405	4.68242	2.6827	0.00161335	8.32545	2.59523	0.81303	0.0918724	3.06182	0.902031	1.43455	0.340322	0.73	0.140624	0.917576	0.0357098	19	14	0.424242	0.00482376	33	2902.3
IYC2	791	0FD9	53	2105	1.41	Yes	3938R	R	11 --> 12	K40	Hybr	Figgjo_x_Mowi	Male	1SW	*	Scattered	Few	No	x1-5	5	2	Bright flash	40% overestimated	13	8	*	0.868175	0.00837236	4.02462	1.5611	0.000644028	7.76	1.67363	0.823846	0.0680121	2.96615	0.651723	1.57538	0.334306	0.663846	0.147791	0.939231	0.0266025	5	8	0.615385	0.00128018	13	6249.13
IYC2	792	E52E	58	2270	1.16	Yes	3939R	R	11 --> 12	K33	Farm	Mowi	Female	2SW	*	*	Very Few	No	X0	0	1	Bright flash	30% overestimated	6	4	Betected spots in black area	0.752123	0.00376219	3.65333	1.96872	0.000627031	7.36	2.14221	0.825	0.0683374	2.81833	0.887545	1.43333	0.256255	0.72	0.135056	0.931667	0.033116	1	5	0.833333	0.000858163	6	5826.4
IYC2	802	1B4A	59	2890	1.41	Yes	3949R	R	11 --> 12	K25	Hybr	Mowi_x_Figgjo	*	*	*	Scattered	Very	No	x26+	13	13	Good	30% underestimated	77	97	plus 36 minus 16	0.590633	0.0609119	5.39312	2.93576	0.000791064	9.05506	2.85922	0.797662	0.0946586	3.32857	1.04322	1.45805	0.335092	0.715195	0.137694	0.914545	0.042288	24	53	0.688312	0.00777405	77	6817.55
IYC2	806	1360	50	1710	1.37	Yes	3953R	R	11 --> 12	K47	Wild	Figgjo	Male	1SW	*	Scattered	Medium	No	x26+	11	12	Good	Underestimated	25	65	*	0.763507	0.0244776	4.706	1.59024	0.000979103	8.5712	1.63806	0.7916	0.0705738	3.2284	0.588803	1.5728	0.350708	0.6652	0.135466	0.9248	0.0307029	6	19	0.76	0.00395303	25	4806.44
IYC2	807	8BCB	54	1980	1.26	Yes	3954R	R	11 --> 12	K25	Hybr	Mowi_x_Figgjo	Male	1SW	*	Scattered	Medium	No	x26+	6	9	Bright flash	100% underestimated	29	60	*	0.726931	0.0261633	4.91448	2.72036	0.000902182	8.61	2.70972	0.805862	0.0943972	3.1731	0.95856	1.46517	0.346365	0.710345	0.137827	0.922414	0.0461097	9	20	0.689655	0.00367152	29	5447.33
IYC2	810	011B	19	80	1.17	Yes	3957R	R	11 --> 12	K4	Wild	Arna	Male	Prec.Males	*	Scattered	Few	No	x1-5	1	1	Bright flash	Underestimated	0	4	REJECT	0	0	0	0	0	0	0	0	0	0	0	0	0	0	0	0	0	0	0	0	0	0	10
IYC2	814	C964	42	855	1.15403	Yes	3961R	R	NaN	K5	Wild	Arna	Male	*	*	Scattered	Few	No	x6-25	8	6	Bright flash	99% underestimated	6	NaN	REJECT	0	0	0	0	0	0	0	0	0	0	0	0	0	0	0	0	0	0	0	0	0	0	10
IYC2	815	851A	36	460	0.99	Yes	3962R	R	11 --> 12	K2	Wild	Arna	Female	2SW	*	Scattered	Few	No	x6-25	5	6	Good	Good	19	19	*	0.614035	0.0372941	3.93053	1.61983	0.00196285	7.67895	1.90282	0.824211	0.0901428	2.88421	0.719894	1.41684	0.331563	0.737368	0.145023	0.922105	0.0414433	16	3	0.157895	0.00149816	19	2002.46
IYC2	817	F5BA	58	2705	1.39	Yes	3964R	R	11 --> 12	K16	Wild	Vosso	Male	1SW	*	Scattered	Few	No	x6-25	6	6	Good	50% overestimated	85	46	Picking up spots in black area	0.786474	0.063306	5.162	3.08552	0.000744776	8.87459	3.01639	0.789647	0.0919944	3.27365	1.05418	1.46906	0.284168	0.703059	0.119194	0.917647	0.044898	26	59	0.694118	0.00851255	85	6930.94
IYC2	819	D52F	47	1345	1.3	Yes	3966R	R	11 --> 12	K1	Wild	Arna	*	*	*	Scattered	Few	No	x6-25	7	5	Bright flash	Underestimated	19	54	*	0.718959	0.0171243	3.75105	1.28341	0.000901279	7.29211	1.3762	0.871579	0.0515604	2.73053	0.446486	1.34158	0.219703	0.763158	0.111707	0.945789	0.0252357	10	9	0.473684	0.00216246	19	4161.92
IYC2	820	1199	41	730	1.06	Yes	3967R	R	11 --> 12	K43	Wild	Figgjo	Female	1SW	*	Scattered	Very	No	x26+	11	9	Good	Good	52	52	*	0.48207	0.118366	5.25212	2.77577	0.00227627	9.00769	2.8684	0.789808	0.0924713	3.36058	1.06243	1.53885	0.314235	0.674038	0.126185	0.911731	0.042598	28	24	0.461538	0.0104016	52	2307.33
IYC2	822	1479	66	3870	1.35	Yes	3969R	R	11 --> 12	K50	Farm	Mowi	*	*	*	Scattered	Very	No	x26+	10	*	Bright flash	40% underestimated	70	96	26	0.898409	0.0398348	4.69686	1.90951	0.000569069	8.37629	1.99734	0.821857	0.0801682	3.179	0.814136	1.55071	0.384026	0.678	0.140636	0.934143	0.0309039	28	42	0.6	0.0050887	70	8253.58
IYC2	824	1A71	58	2470	1.27	Yes	3971R	R	11 --> 12	K53	Hybr	Mowi_x_Figgjo	Male	1SW	*	Scattered	Few	No	x1-5	4	*	Bright flash	Good	9	9	*	0.698062	0.00797106	5.35222	3.11699	0.000885673	8.65222	2.6898	0.843333	0.0556776	3.24222	0.897925	1.44444	0.199381	0.705556	0.0964509	0.934444	0.0335824	5	4	0.444444	0.000661911	9	6043.11
IYC2	825	DEDB	55	2150	1.29	Yes	3972R	R	11 --> 12	K25	Hybr	Mowi_x_Figgjo	*	*	*	Scattered	Very	No	x26+	10	7	Good	Underestimated	44	138	Dark area	0.878338	0.0412031	5.38114	2.90581	0.000936434	8.83886	2.58453	0.829318	0.078159	3.26114	0.945393	1.44705	0.310136	0.718636	0.135657	0.935682	0.0306061	22	22	0.5	0.00382848	44	5746.41
IYC2	826	D401	51	1635	1.23	Yes	3973R	R	11 --> 12	K24	Hybr	Figgjo_x_Mowi	Male	1SW	*	Scattered	Few	No	x6-25	8	4	Bright flash	80% underestimated	17	31	*	0.486062	0.0133027	3.70647	1.3645	0.000782509	7.51412	1.60637	0.814118	0.0777865	2.86882	0.649422	1.53235	0.35566	0.685294	0.153546	0.934706	0.0326186	6	11	0.647059	0.00232232	17	4736.65
IYC2	830	E475	48	1460	1.32	Yes	3977R	R	11 --> 12	K40	Hybr	Figgjo_x_Mowi	Male	1SW	*	Scattered	Few	No	x6-25	5	5	Bright flash	Underestimated	11	29	*	0.494399	0.0140651	4.74	2.47812	0.00127864	8.56636	2.53619	0.785455	0.0767286	3.17	0.746646	1.54182	0.268805	0.668182	0.119901	0.908182	0.0437763	7	4	0.363636	0.00107902	11	3707.05
IYC2	832	D24E	49	1350	1.15	Yes	3979R	R	11 --> 12	K25	Hybr	Mowi_x_Figgjo	*	*	*	Scattered	Few	No	x26+	6	3	Bright flash	Good	29	29	*	0.508365	0.0644862	7.93414	4.00631	0.00222366	11.2593	3.53293	0.76	0.0913783	4.0569	1.22441	1.43586	0.29186	0.721724	0.133606	0.893448	0.046849	13	16	0.551724	0.00448424	29	3568.05
IYC2	834	E30A	43	1140	1.43	Yes	3981R	R	11 --> 12	K6	Wild	Arna	Female	1SW	*	Scattered	Medium	No	x26+	7	6	Bright flash	100% underestimated	28	49	*	0.702105	0.0312051	3.87321	1.68754	0.00111447	7.54393	1.92534	0.838929	0.0822075	2.80143	0.685445	1.40679	0.293952	0.7375	0.13713	0.926786	0.0365203	22	6	0.214286	0.00172642	28	3475.39
IYC2	836	EBA7	56	2180	1.24	Yes	3983R	R	11 --> 12	K48	Hybr	Figgjo_x_Mowi	Female	1SW	*	Scattered	Medium	No	x26+	7	6	Good	Good	42	42	Some scarring - large spots	0.679089	0.0371425	5.23214	3.46738	0.000884346	8.83	3.22302	0.802619	0.0883469	3.27119	1.17294	1.46	0.336184	0.715714	0.138214	0.917143	0.0380812	27	15	0.357143	0.00253533	42	5916.4
IYC2	839	F507	23	140	1.15	Yes	3986R	R	11 --> 12	K43	Wild	Figgjo	Male	jacks	*	Scattered	Few	No	x6-25	4	0	Good	Underestimated	2	24	*	0	0.00755009	2.63	0.254558	0.00377505	6.185	0.318198	0.865	0.00707107	2.3	0.169706	1.105	0.0353553	0.91	0.0282843	0.965	0.0212132	1	1	0.5	0.00143538	2	696.68
IYC2	846	CE8C	55	2430	1.46	Yes	3993R	R	11 --> 12	K24	Hybr	Figgjo_x_Mowi	Male	1SW	*	Scattered	Very	No	x26+	9	13	Good	10% overestimated	113	102	10 spots belong to black area	0.662453	0.0944364	5.65265	3.5776	0.000835721	9.11097	3.09371	0.81	0.0933695	3.33044	1.08802	1.40487	0.283304	0.736726	0.127282	0.919115	0.0398783	55	58	0.513274	0.00857505	113	6763.81
IYC2	848	147E	45	1000	1.1	Yes	3995R	R	11 --> 12	K5	Wild	Arna	Female	2SW	*	Scattered	Few	No	x1-5	6	3	Bright flash	Underestimated	0	14	Should be 14 spots	0	0	0	0	0	0	0	0	0	0	0	0	0	0	0	0	0	0	0	0	0	0	10
IYC2	850	1C76	46	1055	1.08	Yes	3997R	R	11 --> 12	K15	Wild	Vosso	Female	2SW	*	Scattered	Medium	No	x26+	7	11	Good	100% underestimated	32	62	*	0.838362	0.0489304	4.83219	1.84634	0.00152908	8.58313	1.83882	0.80625	0.0621523	3.24594	0.688574	1.51812	0.217633	0.670625	0.09507	0.926875	0.0265716	14	18	0.5625	0.00569584	32	3160.2
IYC2	851	BDDC	47	1610	1.55	Yes	3998R	R	11 --> 12	K42	Farm	Mowi	Male	jacks	*	Scattered	Few	No	x1-5	0	0	Good	50% underestimated	3	6	This one is greenish and has a hook in its mouth. Mature??	0.519704	0.00493446	7.44667	6.16159	0.00164482	10.85	5.07891	0.706667	0.0288675	4.2	1.79519	2.01667	0.119304	0.5	0.0264575	0.906667	0.0305505	2	1	0.333333	0.00022088	3	4527.34
IYC2	854	8C56	35	495	1.15	Yes	4001R	R	11 --> 12	K20	Wild	Vosso	Male	1SW	*	Scattered	Few	No	x26+	10	7	Bright flash	Underestimated	15	41	Very bad flash effect	0.558275	0.0300578	4.59267	1.7725	0.00200385	8.432	1.91904	0.797333	0.0707578	3.182	0.671695	1.51867	0.176468	0.666667	0.0767805	0.916667	0.035389	8	7	0.466667	0.00305421	15	2291.92
IYC2	855	D808	54	1840	1.17	Yes	4002R	R	11 --> 12	K32	Hybr	Figgjo_x_Mowi	Male	1SW	*	Scattered	Few	No	x6-25	2	4	Bright flash	Good	47	47	*	0.57867	0.0451088	5.48809	2.93854	0.000959762	8.96511	2.67589	0.82	0.078186	3.33128	0.968808	1.45362	0.286777	0.709787	0.117999	0.928511	0.0322341	10	37	0.787234	0.0064706	47	5718.17
IYC2	857	FFBA	67	2230	0.74	Yes	4004R	R	11 --> 12	K34	Farm	Mowi	*	*	*	Scattered	Few	No	x1-5	1	1	Bright flash	Overestimated	8	1	Small spots not real	0.481339	0.00349056	4.295	2.1907	0.00043632	8.325	2.50452	0.7625	0.0961769	3.175	0.83707	1.64625	0.300378	0.6275	0.110551	0.905	0.0392792	5	3	0.375	0.000304763	8	9843.7
IYC2	864	1AE8	46	1210	1.24	Yes	4011L	L	11 --> 12	K40	Hybr	Figgjo_x_Mowi	Male	1SW	*	Scattered	Few	No	x6-25	6	5	Bright flash	WRONG	76	20	All detected spots in black area - all real spots undetected - REJECT	0.56122	0.143789	6.06421	4.05948	0.00189196	10.0157	3.74401	0.726053	0.101903	3.65066	1.23534	1.55079	0.372382	0.6775	0.144112	0.896053	0.0549443	19	57	0.75	0.0177833	76	3205.25
IYC2	865	AE42	54	2070	1.31	Yes	4012R	R	11 --> 12	K29	Hybr	Mowi_x_Figgjo	*	*	*	Scattered	Medium	No	x26+	8	10	Bright flash	Good	63	63	*	0.712871	0.071587	6.3927	3.32492	0.0011363	9.9627	3.1079	0.78381	0.0962595	3.73143	1.15475	1.59286	0.351203	0.654921	0.128187	0.913651	0.0394438	31	32	0.507937	0.005688	63	5625.88
IYC2	868	91B0	28	210	0.96	Yes	4015R	R	11 --> 12	K4	Wild	Arna	Female	2SW	*	Scattered	Few	No	x1-5	3	3	Bright flash	Underestimated	1	13	*	0.712871	0.00309445	3.51	0	0.00309445	8.01	0	0.69	0	2.98	0	1.95	0	0.51	0	0.89	0	0	0	0	0	1	1134.29
IYC2	869	D7B4	66	3815	1.33	Yes	4016R	R	11 --> 12	K33	Farm	Mowi	*	*	*	Scattered	Few	No	x6-25	3	4	Bright flash	20% overestimated	26	20	*	0.774589	0.0152045	5.18	3.13539	0.000584789	8.65769	2.9784	0.821538	0.0836513	3.28885	1.12322	1.53808	0.333467	0.678846	0.140352	0.941923	0.0241693	10	16	0.615385	0.0018063	26	8857.9
IYC2	870	E301	64	3125	1.19	Yes	4017R	R	11 --> 12	K49	Hybr	Mowi_x_Figgjo	Male	1SW	*	Scattered	Very	No	x26+	14	7	Bright flash	10% underestimated	62	68	*	0.630499	0.0503674	5.47661	2.78108	0.000812378	9.13871	2.60535	0.8	0.0903908	3.47032	0.981067	1.60306	0.457698	0.661774	0.147643	0.929194	0.0348909	21	41	0.66129	0.00608177	62	6741.46
IYC2	877	E8C4	51	1635	1.23	Yes	4024R	R	11 --> 12	K25	Hybr	Mowi_x_Figgjo	*	*	*	Scattered	Very	No	x26+	8	13	Bright flash	60% underestimated	41	66	25 more spots	0.550883	0.0378651	4.31805	2.09023	0.000923538	7.96293	2.05365	0.821951	0.0536293	2.92732	0.649049	1.4378	0.266444	0.716829	0.123742	0.929268	0.0304459	20	21	0.512195	0.00449145	41	4675.55
IYC2	878	E973	48	1400	1.27	Yes	4025R	R	11 --> 12	K31	Hybr	Figgjo_x_Mowi	Male	1SW	*	Scattered	Medium	No	x26+	6	4	Good	50% underestimated	35	49	*	0.722816	0.0433586	5.81029	3.83149	0.00123882	9.308	3.50788	0.804286	0.097838	3.47857	1.28708	1.53286	0.375504	0.684857	0.143535	0.925143	0.0398801	19	16	0.457143	0.00341138	35	4690.19
IYC2	879	DED9	39	650	1.1	Yes	4026R	R	11 --> 12	K1	Wild	Arna	*	*	*	Scattered	Medium	No	x26+	6	7	Good	50% underestimated	32	46	*	0.589759	0.050102	4.00469	1.81703	0.00156569	7.77344	2.00907	0.820625	0.0980763	2.89156	0.687497	1.43625	0.352381	0.728437	0.137445	0.925625	0.0391801	8	24	0.75	0.00938314	32	2557.78
IYC2	881	FD91	52	1915	1.36	Yes	4028R	R	11 --> 12	K24	Hybr	Figgjo_x_Mowi	Female	2SW	*	Scattered	Medium	No	x26+	7	3	Bright flash	50% underestimated	47	76	*	0.610664	0.0440531	4.99362	2.05327	0.0009373	8.65809	2.17717	0.824043	0.0872692	3.23809	0.833676	1.48	0.310364	0.701489	0.129849	0.932979	0.0370026	21	26	0.553191	0.00488019	47	5327.66
IYC2	883	D672	61	3510	1.55	Yes	4030R	R	11 --> 12	K26	Farm	Mowi	*	*	*	Scattered	Very	No	x26+	8	9	Bright flash	10% overestimated	74	66	*	0.585163	0.0476943	5.31284	2.74872	0.000644517	8.66459	2.3381	0.847162	0.0567262	3.23324	0.837066	1.48405	0.224566	0.688243	0.099152	0.947973	0.0209356	29	45	0.608108	0.00545909	74	8243.13
IYC2	887	EF46	48	1450	1.31	Yes	4034R	R	11 --> 12	K47	Wild	Figgjo	Male	1SW	*	Scattered	Medium	No	x6-25	6	4	Bright flash	Underestimated	13	29	*	0.799261	0.015373	4.49077	2.33705	0.00118254	7.92	2.07091	0.859231	0.0599252	2.92462	0.707691	1.33462	0.186754	0.762308	0.104176	0.940769	0.0290004	8	5	0.384615	0.00131663	13	3797.57
IYC2	888	D70E	40	725	1.13	Yes	4035R	R	11 --> 12	K23	Wild	Figgjo	Female	1SW	*	Scattered	Medium	No	x26+	4	8	Bright flash	Underestimated	18	37	*	0.89312	0.0276214	4.27	2.54058	0.00153452	8.01056	2.52097	0.793333	0.0709598	2.91833	0.765255	1.42111	0.232528	0.72	0.109598	0.918333	0.0372985	14	4	0.222222	0.00143749	18	2782.63
IYC2	890	DB86	54	1920	1.22	Yes	4037R	R	11 --> 12	K41	Hybr	Mowi_x_Figgjo	Female	2SW	*	Scattered	Very	No	x26+	7	9	Bright flash	20% underestimated	67	81	*	0.62258	0.0711332	5.63313	3.63506	0.00106169	9.18806	3.08429	0.797463	0.0797029	3.40313	1.13986	1.49075	0.288897	0.694328	0.123291	0.914925	0.0316406	30	37	0.552239	0.00697347	67	5305.82
IYC2	891	E5E4	53	1930	1.3	Yes	4038R	R	11 --> 12	K52	Hybr	Figgjo_x_Mowi	Male	1SW	*	Scattered	Very	No	x26+	6	14	Bright flash	80% underestimated	54	97	*	0.77245	0.0475868	4.78148	2.35465	0.000881238	8.54463	2.36925	0.798333	0.0930155	3.17148	0.818877	1.55204	0.398807	0.680926	0.151374	0.916296	0.0412217	40	14	0.259259	0.00258023	54	5425.87
IYC2	896	FFAE	63	3295	1.32	Yes	4043R	R	11 --> 12	K50	Farm	Mowi	*	*	*	Scattered	Medium	No	x26+	14	17	Bright flash	60% underestimated	52	84	*	0.643682	0.0335348	4.66577	1.67182	0.000644899	8.50654	1.92834	0.801923	0.0904247	3.1875	0.742082	1.48154	0.367698	0.706538	0.135283	0.919423	0.0393284	15	37	0.711538	0.00511411	52	7234.88
IYC2	898	FCD8	57	2345	1.27	Yes	4045R	R	11 --> 12	K33	Farm	Mowi	Female	2SW	*	Scattered	Few	No	X0	1	1	Bright flash	Good	0	0	*	0	0	0	0	0	0	0	0	0	0	0	0	0	0	0	0	0	0	0	0	0	0	10
IYC2	899	807	55	2095	1.26	Yes	4046R	R	11 --> 12	K41	Hybr	Mowi_x_Figgjo	*	*	*	Scattered	Very	No	x26+	6	9	Good	10% overestimated	100	90	*	0.542428	0.116405	6.589	4.57925	0.00116405	10.3502	4.13731	0.7354	0.097353	3.792	1.3513	1.5789	0.305548	0.6555	0.119302	0.8926	0.0509827	44	56	0.56	0.00989329	100	5660.4
IYC2	902	E5DC	57	2415	1.3	Yes	4049R	R	11 --> 12	K24	Hybr	Figgjo_x_Mowi	Male	2SW	*	Scattered	Medium	No	x26+	8	7	Bright flash	100% underestimated	23	47	*	0.578559	0.0172677	4.99783	2.16015	0.000750769	8.81261	2.0264	0.786522	0.0661684	3.29522	0.743792	1.53783	0.296709	0.674348	0.131143	0.914348	0.0274402	10	13	0.565217	0.00195285	23	6656.94
IYC2	903	CB17	44	960	1.13	Yes	4050R	R	11 --> 12	K1	Wild	Arna	Male	1SW	*	Scattered	Medium	No	x26+	6	6	Bright flash	Underestimated	10	42	*	0.542505	0.0154876	5.323	2.04716	0.00154876	9.153	2.04959	0.781	0.0688719	3.442	0.809249	1.601	0.318345	0.65	0.142829	0.925	0.038658	2	8	0.8	0.00232765	10	3436.95
IYC2	904	1073	47	1270	1.22	Yes	4051R	R	11 --> 12	K23	Wild	Figgjo	Male	1SW	*	Scattered	Few	No	x6-25	4	5	Bright flash	50% underestimated	15	23	*	0.399811	0.0200502	5.37867	3.11639	0.00133668	8.93667	2.79864	0.798667	0.0635685	3.328	0.975296	1.494	0.295558	0.692667	0.13941	0.927333	0.0373146	7	8	0.533333	0.00198812	15	4023.9
IYC2	907	1918	27	195	0.99	Yes	4054R	R	11 --> 12	K4	Wild	Arna	Male	1SW	*	Scattered	Few	No	x1-5	3	2	Good	Underestimated	2	7	*	0	0.00397895	2.385	0.459619	0.00198947	5.98	0.353553	0.835	0.0636396	2.295	0.0919239	1.485	0.417193	0.7	0.19799	0.92	0.0282843	1	1	0.5	0.000834161	2	1198.81
IYC2	908	D8CF	45	1050	1.15	Yes	4055R	R	11 --> 12	K31	Hybr	Figgjo_x_Mowi	Male	1SW	*	Scattered	Few	No	x6-25	3	4	Good	100% underestimated	9	20	*	0.512158	0.0142481	5.73444	2.82635	0.00158312	8.86444	2.33019	0.876667	0.0390512	3.17333	0.777801	1.22667	0.0774597	0.816667	0.0514782	0.938889	0.0236878	3	6	0.666667	0.00165644	9	3622.23
IYC2	913	98CC	50	1525	1.22	Yes	4061R	R	11 --> 12	K51	Wild	Figgjo	Male	1SW	*	Scattered	Very	No	x26+	11	9	Bright flash	70% underestimated	38	64	*	0.582319	0.0324991	3.78816	1.53266	0.000855238	7.57632	1.58406	0.81	0.0670619	2.82289	0.549323	1.47579	0.312588	0.702895	0.126382	0.921053	0.0290191	18	20	0.526316	0.00451532	38	4429.36
IYC2	914	821B	65	3810	1.39	Yes	4062R	R	11 --> 12	K46	Farm	Mowi	Male	2SW	*	Scattered	Few	No	X0	4	7	Bright flash	60% overestimated	16	6	Scarred.	0.856554	0.0108672	5.67625	3.0496	0.0006792	10.0887	3.09778	0.67875	0.0826942	3.80812	1.10646	1.84312	0.489704	0.575625	0.143386	0.884375	0.0485755	5	11	0.6875	0.00131622	16	8357.26
IYC2	916	FEFE	40	805	1.26	Yes	4064R	R	11 --> 12	K39	Wild	Figgjo	Female	1SW	*	Scattered	Medium	No	x26+	5	7	Bright flash	80% underestimated	21	37	*	0.671649	0.0360348	4.50333	2.04319	0.00171594	8.12714	2.10468	0.838095	0.0826208	3.11048	0.848012	1.50619	0.296217	0.688571	0.133052	0.931905	0.0299364	9	12	0.571429	0.00457246	21	2624.41
IYC2	918	EF4B	45	1000	1.1	Yes	4066R	R	11 --> 12	K43	Wild	Figgjo	Male	1SW	*	Scattered	Very	No	x26+	11	10	Bright flash	Good	63	63	*	0.803484	0.07863	4.63286	2.64767	0.0012481	8.25	2.63944	0.826349	0.093279	3.05063	0.922021	1.42413	0.290243	0.727302	0.128693	0.925079	0.0423835	48	15	0.238095	0.00404101	63	3711.94
IYC2	919	C968	38	585	1.07	Yes	4067R	R	11 --> 12	K47	Wild	Figgjo	Female	1SW	*	Scattered	Medium	No	x26+	7	4	Good	130% underestimated	21	37	*	0.752261	0.0380933	3.73095	2.31479	0.00181397	7.41714	2.27172	0.819524	0.0747313	2.78	0.79648	1.46333	0.295641	0.708571	0.131578	0.929524	0.0274729	11	10	0.47619	0.00486195	21	2056.79
IYC2	920	0CA8	43	960	1.21	Yes	4068R	R	11 --> 12	K3	Wild	Arna	*	*	*	Scattered	Medium	No	x6-25	4	6	Bright flash	80% underestimated	48	66	*	0.791439	0.0671761	4.85313	2.52813	0.0013995	8.775	2.56021	0.768542	0.0862453	3.23438	0.857078	1.52208	0.334473	0.684375	0.135252	0.900833	0.0415566	21	27	0.5625	0.00778603	48	3467.75
IYC2	922	A4DB	38	645	1.18	Yes	4070R	R	11 --> 12	K3	Wild	Arna	Female	2SW	*	Scattered	Few	No	x1-5	6	5	Bright flash	60% underestimated	9	15	*	0.482857	0.0160175	4.32333	1.99328	0.00177972	8.39222	2.3331	0.76	0.0817007	3.11667	0.754089	1.51222	0.233173	0.673333	0.0863134	0.906667	0.0492443	4	5	0.555556	0.00205827	9	2429.22
IYC2	923	1A04	45	1025	1.12	Yes	4071R	R	11 --> 12	K2	Wild	Arna	Male	1SW	*	Scattered	Medium	No	x26+	7	9	Bright flash	Underestimated	24	62	*	0.498347	0.0367818	4.66292	3.11311	0.00153257	8.3375	2.70333	0.8025	0.0750797	3.13208	0.97216	1.515	0.261501	0.67625	0.0984141	0.911667	0.0370272	11	13	0.541667	0.00427275	24	3042.54
IYC2	924	1725	32	360	1.1	Yes	4072R	R	11 --> 12	K43	Wild	Figgjo	Male	2SW	*	Scattered	Medium	No	x6-25	5	6	Bright flash	Underestimated	9	51	*	0.692613	0.0167023	3.08222	0.90876	0.00185581	6.89444	1.38799	0.816667	0.0824621	2.58	0.462844	1.43778	0.321706	0.72	0.129711	0.925556	0.0371184	5	4	0.444444	0.00240841	9	1660.85
IYC2	927	F7D6	46	1030	1.06	Yes	4075R	R	11 --> 12	K19	Wild	Vosso	*	*	*	Scattered	Medium	No	x26+	6	9	Bright flash	30% underestimated	58	75	*	0.536453	0.0930333	5.4369	2.55925	0.00160402	9.2369	2.55058	0.781379	0.102469	3.46397	0.949546	1.58224	0.41836	0.667069	0.139271	0.914828	0.0453153	29	29	0.5	0.00855573	58	3389.54
IYC2	933	FFBB	47	1290	1.24	Yes	4081R	R	11 --> 12	K20	Wild	Vosso	*	*	*	Scattered	Medium	No	x26+	7	8	Bright flash	110% underestimated	26	54	*	0.62766	0.0274389	4.21692	2.23216	0.00105534	8.04538	2.36897	0.793077	0.0896111	3.06769	0.864413	1.63385	0.396788	0.641923	0.130139	0.918462	0.0292154	13	13	0.5	0.00325342	26	3995.79
IYC2	939	B108	45	1080	1.19	Yes	4088R	R	11 --> 12	K17	Wild	Vosso	*	*	*	Scattered	Medium	No	x26+	5	5	Bright flash	40% underestimated	45	62	*	0.775171	0.067634	5.266	2.56985	0.00150298	9.09444	2.46737	0.777333	0.0732182	3.354	0.880523	1.48467	0.283538	0.696	0.120537	0.908	0.0359039	20	25	0.555556	0.00713529	45	3503.71
IYC2	948	E97A	65	4045	1.47	Yes	4097R	R	11 --> 12	K26	Farm	Mowi	*	*	*	Scattered	Very	No	x26+	12	7	Bright flash	30% underestimated	108	133	*	0.565405	0.0638627	6.41954	3.84658	0.000591321	9.67009	3.28671	0.814259	0.0790978	3.5538	1.14776	1.46602	0.278333	0.705833	0.127632	0.933148	0.0335068	35	73	0.675926	0.00672423	108	10856.3
IYC2	950	87C0	63	3845	1.54	Yes	4099R	R	11 --> 12	K26	Farm	Mowi	*	*	*	Scattered	Very	No	x26+	10	7	Bright flash	Good	135	135	*	0.723829	0.0816996	5.59504	3.12085	0.000605182	9.10007	2.81611	0.811037	0.084732	3.36978	0.988759	1.48111	0.314974	0.700889	0.124927	0.927926	0.0400018	46	89	0.659259	0.00962661	135	9245.21
IYC2	952	D5CE	50	1550	1.24	Yes	4101R	R	11 --> 12	K44	Hybr	Figgjo_x_Mowi	*	*	*	Scattered	Few	No	x6-25	2	0	Bright flash	Good	16	16	spots 1-7 and 8 in black area. 7 other spots undetected	0.771496	0.0191584	5.61875	3.54649	0.0011974	9.40813	3.59696	0.774375	0.114308	3.52562	1.27308	1.5875	0.39698	0.663125	0.147771	0.9075	0.0569795	7	9	0.5625	0.00191797	16	4692.46
IYC2	954	D3FD	49	1355	1.15	Yes	4103R	R	11 --> 12	K22	Wild	Vosso	Male	1SW	*	Scattered	Medium	No	x26+	11	4	Bright flash	70% underestimated	48	83	*	0.58843	0.0486921	4.60271	2.22265	0.00101442	8.415	2.21169	0.787083	0.0704985	3.19167	0.882955	1.57625	0.36093	0.664792	0.142903	0.913333	0.029703	23	25	0.520833	0.0055099	48	4537.29
IYC2	955	809	57	2365	1.28	Yes	4104R	R	11 --> 12	K44	Hybr	Figgjo_x_Mowi	*	*	*	Scattered	Very	No	x26+	10	16	Bright flash	100% underestimated	37	73	*	0.701011	0.0239397	3.79108	1.41468	0.000647019	7.79324	1.57135	0.773243	0.0846579	3.00757	0.585787	1.7627	0.4527	0.601622	0.144559	0.925676	0.0310502	24	13	0.351351	0.0022187	37	5859.3
IYC2	960	E7FD	38	620	1.13	Yes	4110R	R	11 --> 12	K3	Wild	Arna	*	*	*	Scattered	Few	No	x6-25	4	2	Bright flash	350% underestimated	4	14	*	0.468247	0.00752526	3.94	1.65978	0.00188131	7.5975	1.52191	0.83	0.0216025	2.89	0.629338	1.5575	0.312237	0.665	0.154164	0.94	0.0216025	2	2	0.5	0.000954982	4	2094.28
IYC2	963	12C1	49	1415	1.2	Yes	4114R	R	11 --> 12	K45	Hybr	Mowi_x_Figgjo	Male	1SW	*	Scattered	Very	No	x26+	8	9	Bright flash	20% underestimated	62	72	*	0.626875	0.0930107	5.40419	2.6109	0.00150017	9.07097	2.45745	0.802903	0.0801921	3.29274	0.770829	1.42774	0.272616	0.722581	0.126749	0.915323	0.0344378	40	22	0.354839	0.00610707	62	3602.38
IYC2	966	041807EF49	52	1750	1.24	Yes	4135R	R	11 --> 12	K52	Hybr	Figgjo_x_Mowi	Male	1SW	*	Scattered	Very	No	x26+	10	11	Bright flash	10% overestimated	153	144	*	0.563629	0.181049	5.78425	3.32221	0.00118333	9.46163	3.06915	0.777516	0.0896065	3.46699	1.06898	1.49941	0.333678	0.69549	0.134384	0.913399	0.0397221	69	84	0.54902	0.0171845	153	4888.12
IYC2	967	041807D2E0	58	2540	1.3	Yes	4136R	R	11 --> 12	K49	Hybr	Mowi_x_Figgjo	Female	2SW	*	Scattered	Very	No	x26+	9	6	Good	Good	101	101	*	0.697883	0.110064	6.25297	3.25717	0.00108974	9.85644	2.76018	0.77703	0.0749472	3.60386	0.934415	1.49673	0.287256	0.690891	0.122826	0.909307	0.0350216	50	51	0.50495	0.00888808	101	5738.02
IYC2	968	041807C9C1	56	2675	1.52	Yes	4137R	R	11 --> 12	K40	Hybr	Figgjo_x_Mowi	Male	1SW	*	Scattered	Medium	No	x26+	8	7	Bright flash	20% overestimated	158	130	*	0.62049	0.127952	5.62209	3.82066	0.000809823	9.46627	3.58954	0.739937	0.0864921	3.49203	1.24565	1.58753	0.312224	0.653924	0.126963	0.895443	0.0398659	49	109	0.689873	0.0157007	158	6942.37
IYC2	969	041807D131	59	2775	1.35	Yes	4139R	R	11 --> 12	K32	Hybr	Figgjo_x_Mowi	Female	2SW	*	Scattered	Few	No	x6-25	3	2	Bright flash	20% overestimated	82	65	*	0.771111	0.0534483	5.36866	4.34261	0.000651808	8.99768	3.69205	0.771098	0.0883317	3.30183	1.16757	1.5261	0.340561	0.68561	0.137051	0.908902	0.044611	34	48	0.585366	0.00582768	82	8236.56
IYC2	975	418080810	44	1015	1.19	Yes	4145R	R	11 --> 12	K23	Wild	Figgjo	Female	1SW	*	Scattered	Medium	No	x26+	6	7	Bright flash	30% overestimated	112	76	*	0.638449	0.131581	4.85116	2.66328	0.00117483	8.95312	2.91535	0.741875	0.108258	3.28446	1.01296	1.53054	0.317884	0.68	0.132325	0.888929	0.0533956	49	63	0.5625	0.0152571	112	4129.23
IYC2	977	041818B1CB	60	2975	1.38	Yes	4147R	R	11 --> 12	K54	Farm	Mowi	*	*	*	Scattered	Medium	No	x26+	9	12	Bright flash	40% overestimated	79	44	*	0.745396	0.0880796	6.98278	5.05414	0.00111493	10.1724	3.85709	0.785316	0.0890237	3.71481	1.32371	1.49101	0.364933	0.704051	0.14467	0.92	0.0315416	22	57	0.721519	0.00910111	79	6262.97
IYC2	979	4.18e+41	44	1105	1.3	Yes	4149R	R	11 --> 12	K18	Wild	Vosso	Female	1SW	*	Scattered	Medium	No	x6-25	8	4	Bright flash	20% overestimated	68	52	*	0.740994	0.0839131	5.03206	2.69684	0.00123402	8.90221	2.67798	0.768529	0.0823582	3.26926	0.95345	1.52662	0.309683	0.680441	0.132906	0.904412	0.0406067	18	50	0.735294	0.0122615	68	4077.79
IYC2	984	418081195	60	2990	1.38	Yes	4154R	R	11 --> 12	K45	Hybr	Mowi_x_Figgjo	Male	1SW	*	Scattered	Very	No	x26+	8	8	Bright flash	Good	128	128	*	0.597108	0.0851629	6.79063	4.3452	0.000665335	10.4695	3.83781	0.74	0.0901268	3.80594	1.29136	1.53031	0.35118	0.683047	0.136027	0.895	0.0421284	81	47	0.367188	0.00460499	128	10206.3
IYC2	985	418080292	57	2335	1.26	Yes	4155R	R	11 --> 12	K32	Hybr	Figgjo_x_Mowi	Female	2SW	*	Scattered	Very	No	x26+	7	7	Bright flash	10% overestimated	156	145	*	0.612639	0.145292	5.66737	3.03516	0.00093136	9.71468	3.13553	0.733462	0.0970178	3.59981	1.07669	1.60442	0.354521	0.651282	0.132634	0.894487	0.0486368	62	94	0.602564	0.0154477	156	6085.05
IYC2	986	041807D1BE	65	3400	1.24	Yes	4156R	R	11 --> 12	K34	Farm	Mowi	*	*	*	Scattered	Few	No	x6-25	4	7	Bright flash	40% overestimated	79	49	*	0.748497	0.0434221	5.07203	3.37574	0.000549647	8.78481	3.12149	0.775696	0.0809033	3.23544	1.01044	1.49241	0.319271	0.696835	0.130183	0.910759	0.0367169	34	45	0.56962	0.00487657	79	9227.79
IYC2	988	418188458	59	2650	1.29	Yes	4158R	R	11 --> 12	K25	Hybr	Mowi_x_Figgjo	*	*	*	Scattered	Few	No	x1-5	2	4	Bright flash	50% overestimated	15	7	*	0.713781	0.0104704	4.78467	3.22184	0.000698028	8.45067	3.27002	0.806667	0.112483	3.10067	1.14281	1.41733	0.26375	0.726	0.125744	0.925333	0.0581705	5	10	0.666667	0.00145889	15	6854.55
IYC2	992	04180806B1	46	1120	1.15	Yes	4162R	R	11 --> 12	K6	Wild	Arna	*	*	*	Scattered	Medium	No	x26+	4	5	Bright flash	Good	72	72	*	0.688499	0.123504	5.59458	3.5854	0.00171533	9.29625	3.11229	0.769583	0.0805341	3.39347	0.978582	1.48292	0.256775	0.693611	0.117669	0.901806	0.0433241	56	16	0.222222	0.00490569	72	3261.52
IYC2	993	418081917	42	795	1.07	Yes	4163R	R	11 --> 12	K43	Wild	Figgjo	*	*	*	Scattered	Very	No	x26+	12	10	Bright flash	Good	86	86	*	0.594853	0.174819	5.7593	3.57936	0.00203278	9.32302	3.26774	0.8	0.0945951	3.44767	1.21606	1.48372	0.306487	0.699884	0.128928	0.916744	0.0398952	33	53	0.616279	0.0187066	86	2833.22
IYC2	994	0418189ADB	34	550	1.4	Yes	4164R	R	11 --> 12	K48	Hybr	Figgjo_x_Mowi	Male	jacks	*	Scattered	Medium	No	x6-25	3	3	Good	Good	34	34	*	0.656469	0.0632132	4.67618	2.06727	0.00185921	8.45206	2.24939	0.803235	0.0930858	3.16235	0.86074	1.53706	0.431794	0.692647	0.159246	0.924118	0.0386215	19	15	0.441176	0.00596388	34	2515.14
IYC2	995	04181883FC	52	1765	1.26	Yes	4165R	R	11 --> 12	K45	Hybr	Mowi_x_Figgjo	Male	1SW	*	Scattered	Few	No	X0	1	3	Good	80% overestimated	9	2	*	0.461328	0.00668853	3.41111	1.98119	0.00074317	7.13556	2.07658	0.803333	0.0447214	2.82	0.783916	1.60222	0.192859	0.633333	0.08	0.931111	0.0266667	8	1	0.111111	0.000217867	9	4589.95
IYC2	996	041807DEEB	45	1070	1.17	Yes	4166R	R	11 --> 12	K6	Wild	Arna	Male	1SW	*	Scattered	Very	No	x26+	6	7	Good	Good	115	115	*	0.516324	0.1592	5.20496	2.89464	0.00138435	9.27557	2.85587	0.739304	0.0920976	3.41574	0.955952	1.57835	0.388743	0.667043	0.144429	0.889304	0.0436437	44	71	0.617391	0.0188837	115	3759.86
IYC2	997	041807CC34	64	3160	1.21	Yes	4167R	R	11 --> 12	K34	Farm	Mowi	*	*	*	Scattered	Very	No	x26+	8	17	Bright flash	Good	173	173	*	0.584983	0.112858	6.23983	3.5058	0.00065236	10.095	3.46821	0.749017	0.103977	3.71272	1.15699	1.5789	0.336805	0.659364	0.128521	0.895202	0.0511222	106	67	0.387283	0.0070047	173	9565
IYC2	1001	041807D408	59	3015	1.47	Yes	4174R	R	11 --> 12	K34	Farm	Mowi	Female	2SW	*	Scattered	Few	No	x1-5	3	4	Bright flash	90% overestimated	179	13	*	0.78628	0.0795993	4.13905	2.81828	0.000444689	8.14346	2.91045	0.754022	0.0948892	3.07609	0.97998	1.64475	0.377726	0.638659	0.139773	0.903855	0.0492779	39	140	0.782123	0.0150412	179	9307.74
IYC2	1010	041807FB66	40	660	1.03	Yes	4183R	R	11 --> 12	K5	Wild	Arna	Female	2SW	*	Scattered	Few	No	x1-5	6	1	Bright flash	25% overestimated	4	3	*	0.437036	0.00536683	3.465	1.49081	0.00134171	7.1	1.64209	0.84	0.0648074	2.7275	0.59824	1.5825	0.377392	0.66	0.150333	0.9425	0.00957427	2	2	0.5	0.000774434	4	2582.53
IYC2	1012	418188669	42	910	1.23	Yes	4185R	R	11 --> 12	K3	Wild	Arna	*	*	*	Scattered	Medium	No	x26+	4	7	Bright flash	10% overestimated	62	56	*	0.556654	0.112029	5.82484	2.898	0.00180691	9.6771	3.00861	0.760806	0.0983853	3.49548	0.957751	1.43661	0.250802	0.715645	0.116726	0.896129	0.052553	37	25	0.403226	0.00775521	62	3223.64
IYC2	1013	0418081C11	43	840	1.06	Yes	4186R	R	11 --> 12	K5	Wild	Arna	*	*	*	Scattered	Few	No	x6-25	4	3	Bright flash	Good	32	32	*	0.622673	0.040039	3.85188	1.50423	0.00125122	7.55844	1.57255	0.828125	0.0603451	2.8775	0.578435	1.50438	0.199013	0.67625	0.0906518	0.930312	0.0263334	13	19	0.59375	0.00617184	32	3078.5
IYC2	1020	041807DD8C	56	2380	1.36	Yes	4193R	R	11 --> 12	K52	Hybr	Figgjo_x_Mowi	Female	2SW	*	Scattered	Very	No	x26+	8	15	Bright flash	Good	110	110	*	0.618102	0.147294	7.40973	3.69824	0.00133904	10.8402	3.31014	0.766909	0.0914285	4.014	1.2328	1.53373	0.358557	0.681818	0.134936	0.906364	0.0378002	58	52	0.472727	0.00939712	110	5533.61
IYC2	1025	041818CF25	40	775	1.21	Yes	4198R	R	11 --> 12	K23	Wild	Figgjo	Female	2SW	*	Scattered	Medium	No	x26+	5	4	Bright flash	Good	49	49	*	0.699663	0.0772521	4.46735	2.40145	0.00157657	8.30347	2.64409	0.796531	0.0950121	3.05122	0.8291	1.48163	0.279727	0.696939	0.123106	0.914082	0.0484303	26	23	0.469388	0.00811694	49	2833.58
IYC2	1027	041807FB58	61	3405	1.5	Yes	4200R	R	11 --> 12	K26	Farm	Mowi	*	*	*	Scattered	Medium	No	x26+	4	7	Bright flash	50% overestimated	98	49	*	0.674472	0.0640449	5.37276	3.32344	0.00065352	9.2002	3.17652	0.764184	0.102534	3.39796	1.07736	1.57398	0.389053	0.668878	0.14321	0.91051	0.0468023	26	72	0.734694	0.00875778	98	8221.26
IYC2	1028	041807CF0D	60	2875	1.33	Yes	4201R	R	11 --> 12	K54	Farm	Mowi	*	*	*	Scattered	Very	No	x26+	15	13	Bright flash	20% overestimated	193	159	*	0.572081	0.210991	6.64316	3.76597	0.00109322	10.1637	3.34963	0.773731	0.0900727	3.7429	1.19683	1.52813	0.322323	0.681969	0.136039	0.912383	0.0441885	77	116	0.601036	0.0190893	193	6076.71
IYC2	1029	041807FA00	59	2700	1.31	Yes	4202R	R	11 --> 12	K46	Farm	Mowi	*	*	*	Scattered	Few	No	x6-25	7	10	Bright flash	50% overestimated	58	23	*	0.779964	0.0424752	5.65638	3.84498	0.00073233	9.39931	3.54527	0.755517	0.0931359	3.495	1.26457	1.55603	0.333803	0.670172	0.13968	0.903966	0.047163	33	25	0.431034	0.00323675	58	7723.81
IYC2	1031	041807D492	53	1940	1.3	Yes	4204R	R	11 --> 12	K29	Hybr	Mowi_x_Figgjo	Male	1SW	*	Scattered	Medium	No	x26+	6	7	Bright flash	Good	79	79	*	0.600157	0.106466	6.63316	3.84015	0.00134767	10.4904	3.76349	0.730759	0.102479	3.76278	1.21873	1.48949	0.321546	0.698734	0.133986	0.884684	0.0541327	39	40	0.506329	0.00812686	79	4921.95
IYC2	1038	0418080FD0	51	1655	1.25	Yes	4211R	R	11 --> 12	K18	Wild	Vosso	*	*	*	Scattered	Medium	No	x26+	9	5	Bright flash	Good	81	81	*	0.622299	0.0774818	5.39457	2.88268	0.000956565	9.15778	2.8698	0.780247	0.0896936	3.45444	1.09358	1.55049	0.326347	0.67	0.123663	0.90963	0.0400763	39	42	0.518519	0.00744744	81	5639.52
IYC2	1040	041807D7A9	57	2400	1.3	Yes	4213R	R	11 --> 12	K45	Hybr	Mowi_x_Figgjo	*	*	*	Scattered	Few	No	x6-25	3	2	Bright flash	80% overestimated	27	5	*	0.742703	0.0174719	3.8263	3.6893	0.000647108	7.76963	3.56932	0.744444	0.0927915	2.96222	1.12273	1.77407	0.441756	0.598148	0.147441	0.913333	0.0553312	12	15	0.555556	0.00253682	27	5912.92
IYC2	1042	041807F9F5	47	1345	1.3	Yes	4215R	R	11 --> 12	K6	Wild	Arna	Male	2SW	*	Scattered	Medium	No	x26+	6	6	Bright flash	Good	61	63	*	0.67711	0.0822456	5.83902	3.73513	0.00134829	9.41557	3.27959	0.78541	0.0806964	3.44016	1.06082	1.46967	0.297058	0.706721	0.133625	0.913607	0.03706	24	37	0.606557	0.00854367	61	4330.69
IYC2	1043	041807E971	43	950	1.19	Yes	4216R	R	11 --> 12	K29	Hybr	Mowi_x_Figgjo	Male	1SW	*	Scattered	Medium	No	x26+	5	9	Bright flash	Good	53	53	*	0.62127	0.0816558	4.89981	2.66398	0.00154068	8.66358	2.48972	0.785849	0.0697918	3.14962	0.81932	1.4034	0.222606	0.729811	0.112992	0.907925	0.033129	29	24	0.45283	0.00754646	53	3180.3
IYC2	1045	041807CE90	48	1375	1.24	Yes	4218R	R	11 --> 12	K17	Wild	Vosso	*	*	*	Scattered	Medium	No	x26+	7	7	Good	Good	53	59	*	0.615698	0.0637629	4.49774	2.11041	0.00120307	8.27264	1.96865	0.799811	0.0742006	3.13038	0.702413	1.51094	0.289697	0.684151	0.121915	0.922075	0.0360746	34	19	0.358491	0.0050822	53	3738.54
IYC2	1051	418188366	54	1875	1.19	Yes	4224R	R	11 --> 12	K53	Hybr	Mowi_x_Figgjo	Male	1SW	*	Scattered	Few	No	x1-5	5	7	Bright flash	Good	12	11	*	0.755331	0.0113778	4.95833	2.42242	0.000948152	8.78583	2.0692	0.7775	0.05941	3.31	0.752281	1.5625	0.329824	0.665	0.124353	0.919167	0.0271221	4	8	0.666667	0.00152979	12	5229.47
IYC2	1055	041818AC13	53	1770	1.19	Yes	4228R	R	11 --> 12	K39	Wild	Figgjo	Male	1SW	*	Scattered	Medium	No	x26+	8	9	Bright flash	30% underestimated	34	44	*	0.570882	0.0407954	5.50706	2.88969	0.00119987	9.31118	2.73228	0.767647	0.0877344	3.46912	0.972355	1.56853	0.317043	0.662941	0.130489	0.907941	0.0375604	24	10	0.294118	0.00217878	34	4589.73
IYC2	1059	04181894D3	54	2315	1.47	Yes	4232R	R	11 --> 12	K24	Hybr	Figgjo_x_Mowi	*	*	*	Scattered	Very	No	x26+	11	12	Bright flash	Good	143	139	*	0.620314	0.104918	5.46569	2.83966	0.000807065	9.19338	2.87398	0.792077	0.0963013	3.43846	1.02912	1.56069	0.305883	0.663538	0.121278	0.918077	0.0411105	60	70	0.538462	0.0103362	130	6772.31
IYC2	1060	041807EF53	33	450	1.25	Yes	4233R	R	11 --> 12	K23	Wild	Figgjo	Male	1SW	*	Scattered	Few	No	x6-25	5	4	Bright flash	40% underestimated	11	15	*	0.446615	0.0225607	3.93091	1.00797	0.00205097	7.77545	1.10861	0.809091	0.0526222	2.91818	0.385326	1.42727	0.27041	0.724545	0.13714	0.928182	0.026007	9	2	0.181818	0.00104351	11	1916.61
IYC2	1065	041807F9F6	65	3785	1.38	Yes	4238R	R	11 --> 12	K34	Farm	Mowi	Female	1SW	*	Scattered	Very	No	x26+	14	14	Bright flash	10% underestimated	138	157	*	0.791641	0.0545653	4.35891	1.79178	0.000395401	8.46826	2.10068	0.751957	0.0870008	3.20217	0.828724	1.63587	0.379532	0.643043	0.142366	0.907319	0.0422633	80	58	0.42029	0.00526123	138	11024
IYC2	1068	041807EAEE	57	2490	1.34	Yes	4245R	R	11 --> 12	K24	Hybr	Figgjo_x_Mowi	Male	1SW	*	Scattered	Very	No	x26+	9	7	Bright flash	Good	102	102	*	0.593557	0.0829578	5.58225	3.532	0.000813312	9.25912	3.29515	0.777059	0.0871279	3.42814	1.08466	1.51971	0.246277	0.674412	0.103106	0.909216	0.0467919	48	54	0.529412	0.00786758	102	6863.61
IYC2	1071	041807FE48	53	2075	1.39	Yes	4248R	R	11 --> 12	K44	Hybr	Figgjo_x_Mowi	*	*	*	Scattered	Very	No	x26+	11	14	Bright flash	Good	139	139	*	0.579704	0.113341	5.21734	2.45534	0.000815404	9.20568	2.64296	0.756906	0.0925081	3.43086	0.932207	1.57849	0.318975	0.659065	0.129183	0.901799	0.042516	76	63	0.453237	0.0098461	139	6398.47
IYC2	1073	041807D708	57	2375	1.28	Yes	4250R	R	11 --> 12	K40	Hybr	Figgjo_x_Mowi	Male	1SW	*	Scattered	Few	No	x1-5	3	2	Bright flash	80% overestimated	31	7	*	0.777553	0.0186378	4.34258	2.31408	0.000601219	8.03613	2.28084	0.804516	0.0773235	2.96806	0.752628	1.4629	0.32894	0.712258	0.135959	0.920968	0.0380662	10	21	0.677419	0.0029074	31	7222.96
IYC2	1075	041807E3B7	37	495	0.98	Yes	4252R	R	11 --> 12	K39	Wild	Figgjo	Female	2SW	*	Scattered	Medium	No	x26+	5	3	Bright flash	Good	34	34	*	0.547764	0.0821215	4.60588	2.3064	0.00241534	8.44029	2.49408	0.789706	0.0875417	3.15206	0.873883	1.54941	0.308427	0.666176	0.111763	0.917353	0.0391817	16	18	0.529412	0.00943926	34	1906.93
IYC2	1076	04180806B3	57	2410	1.3	Yes	4253R	R	11 --> 12	K44	Hybr	Figgjo_x_Mowi	Male	1SW	*	Scattered	Very	No	x26+	12	13	Bright flash	Good	130	130	*	0.658402	0.107813	5.61069	3.24866	0.000829333	9.44662	3.25793	0.767615	0.0997656	3.54446	1.22386	1.57862	0.332087	0.659308	0.127724	0.907308	0.0406114	61	69	0.530769	0.0101991	130	6765.31
IYC2	1077	0418080CAE	72	4800	1.29	Yes	4254R	R	11 --> 12	K54	Farm	Mowi	Male	2SW	*	Scattered	Medium	No	x26+	12	8	Bright flash	60% overestimated	84	35	*	0.685706	0.0505393	6.64083	4.52068	0.000601658	9.93631	3.68826	0.781905	0.0847459	3.73083	1.32447	1.57869	0.360725	0.663095	0.13554	0.9225	0.0355973	21	63	0.75	0.00570778	84	11037.6
IYC2	1080	041807FB69	60	2925	1.35	Yes	4257R	R	11 --> 12	K41	Hybr	Mowi_x_Figgjo	Male	1SW	*	Scattered	Medium	No	x26+	10	5	Bright flash	10% overestimated	122	110	*	0.668373	0.0887126	5.93623	3.22118	0.000727152	9.45951	2.87238	0.799754	0.0834134	3.48877	0.982027	1.47172	0.276838	0.70082	0.118584	0.921475	0.0375857	43	79	0.647541	0.00967702	122	8163.67
IYC2	1085	041807FD90	36	515	1.1	Yes	4262R	R	11 --> 12	K23	Wild	Figgjo	Male	1SW	*	Scattered	Medium	No	x26+	4	3	Bright flash	20% overestimated	50	39	*	0.568348	0.103384	4.548	2.16889	0.00206769	8.511	2.34405	0.7678	0.086338	3.1662	0.815285	1.4814	0.28416	0.6984	0.126529	0.9006	0.0415717	32	18	0.36	0.00818345	50	2199.56
IYC2	1087	041807D120	54	2010	1.28	Yes	4264R	R	11 --> 12	K41	Hybr	Mowi_x_Figgjo	Female	2SW	*	Scattered	Very	No	x26+	6	6	Bright flash	10% underestimated	96	113	*	0.716107	0.0760397	4.37427	2.10586	0.00079208	8.34354	2.21974	0.768958	0.0793723	3.1949	0.859879	1.65219	0.407046	0.636979	0.135942	0.915104	0.0374727	55	41	0.427083	0.00742416	96	5522.51
IYC2	1091	418080282	57	2480	1.34	Yes	4268R	R	11 --> 12	K32	Hybr	Figgjo_x_Mowi	Female	2SW	*	Scattered	Very	No	x26+	8	10	Bright flash	Good	120	120	*	0.602862	0.121307	7.88942	4.74257	0.00101089	10.8762	3.70666	0.790417	0.0836097	3.98308	1.30611	1.48592	0.283725	0.695167	0.12083	0.917	0.0375869	59	61	0.508333	0.00781607	120	7804.43
IYC2	1092	041807C9BB	49	1435	1.22	Yes	4269R	R	11 --> 12	K43	Wild	Figgjo	Female	2SW	*	Scattered	Very	No	x26+	8	8	Bright flash	Good	95	95	*	0.580644	0.138857	6.52905	4.4524	0.00146165	9.66884	3.40877	0.829579	0.0861087	3.52947	1.1653	1.39547	0.238219	0.736947	0.120514	0.928632	0.0392919	45	50	0.526316	0.0111934	95	4466.91
IYC2	1093	0418188BD5	52	1595	1.13	Yes	4270R	R	11 --> 12	K25	Hybr	Mowi_x_Figgjo	Female	2SW	*	Scattered	Very	No	x26+	6	8	Bright flash	Good	165	165	*	0.661157	0.0701284	5.46261	3.37932	0.00101635	8.86116	2.99309	0.826522	0.0799232	3.26435	1.04285	1.42145	0.255102	0.724348	0.119957	0.928696	0.0302399	24	45	0.652174	0.00837255	69	5374.71
IYC2	1094	041818B3DD	45	1120	1.23	Yes	4271R	R	11 --> 12	K6	Wild	Arna	Male	2SW	*	Scattered	Very	No	x26+	7	6	Bright flash	10% underestimated	85	97	*	0.558136	0.115383	5.37165	3.47978	0.00135744	9.03459	3.14733	0.788824	0.0872928	3.33435	1.05592	1.468	0.269646	0.702235	0.11773	0.908706	0.0432267	47	38	0.447059	0.0096028	85	3957.18
IYC2	1095	041818835B	47	1360	1.31	Yes	4272R	R	11 --> 12	K43	Wild	Figgjo	Male	1SW	*	Scattered	Very	No	x26+	6	6	Bright flash	Good	90	0	*	0.644547	0.126444	6.19933	3.96229	0.00140494	9.49722	3.26601	0.823556	0.0916308	3.48178	1.14853	1.43211	0.263837	0.719333	0.116646	0.929111	0.0404926	41	49	0.544444	0.0111047	90	4412.53
IYC2	1098	418081107	35	440	1.03	Yes	4275R	R	11 --> 12	K3	Wild	Arna	*	*	*	Scattered	Medium	No	x6-25	5	4	Bright flash	Good	35	35	*	0.618771	0.0719002	3.87629	1.46569	0.00205429	7.63886	1.53832	0.818286	0.0637774	2.82543	0.560747	1.39429	0.225888	0.735143	0.108854	0.918286	0.0289508	20	15	0.428571	0.00794946	35	1886.92
IYC2	1106	041807D3FB	44	925	1.09	Yes	4284R	R	11 --> 12	K23	Wild	Figgjo	Female	1SW	*	Scattered	Very	No	x26+	5	5	Bright flash	Good	74	74	*	0.511331	0.117279	5.08527	2.59005	0.00158486	8.74176	2.48996	0.807027	0.082938	3.25405	0.920823	1.45932	0.273918	0.706892	0.118517	0.923108	0.0356131	48	26	0.351351	0.00810307	74	3208.66
IYC2	1108	041807FB5F	51	1730	1.3	Yes	4286R	R	11 --> 12	K24	Hybr	Figgjo_x_Mowi	Male	1SW	*	Scattered	Very	No	x26+	7	8	Bright flash	Good	91	91	*	0.828611	0.0762424	4.49901	2.74746	0.000837828	8.04341	2.68901	0.837582	0.0837104	2.98527	0.931712	1.3856	0.252513	0.742967	0.121367	0.935055	0.0363432	70	21	0.230769	0.00391072	91	5369.85
IYC2	1109	0418080DEC	53	2015	1.35	Yes	4287R	R	11 --> 12	K48	Hybr	Figgjo_x_Mowi	Female	1SW	*	Scattered	Very	No	x26+	11	7	Bright flash	Good	118	118	*	0.672443	0.0985243	5.06958	2.89891	0.000834952	9.07814	3.01674	0.754322	0.102661	3.36661	1.01587	1.54203	0.288348	0.669831	0.11475	0.893814	0.0500243	68	50	0.423729	0.00823493	118	6071.7
IYC2	1110	04181898DD	54	2030	1.29	Yes	4288R	R	11 --> 12	K25	Hybr	Mowi_x_Figgjo	*	*	*	Scattered	Very	No	x26+	6	8	Bright flash	Good	139	139	*	0.63348	0.143364	6.44547	3.74786	0.00103139	9.82755	3.35373	0.802374	0.0913948	3.60827	1.19038	1.47626	0.326173	0.706403	0.135267	0.921942	0.0382569	58	81	0.582734	0.0129615	139	6249.28
IYC2	1111	041807E5E3	58	2675	1.37	Yes	4289R	R	11 --> 12	K24	Hybr	Figgjo_x_Mowi	Male	1SW	*	Scattered	Very	No	x26+	7	10	Bright flash	Good	119	119	*	0.795188	0.127379	7.64303	5.11087	0.00107042	10.8907	4.1839	0.765378	0.0928621	4.00664	1.46583	1.54143	0.339779	0.675966	0.128487	0.910168	0.0408798	61	58	0.487395	0.00812298	119	7140.24
IYC2	1115	041818A41B	66	4175	1.45	Yes	4293R	R	11 --> 12	K34	Farm	Mowi	Female	2SW	*	*	Very Few	No	X0	0	0	Bright flash	90% overestimated	95	6	*	0.781925	0.0340049	3.92316	2.79104	0.000357947	7.92432	2.63622	0.760737	0.102773	3.07284	0.94553	1.75168	0.504395	0.612316	0.155313	0.914421	0.0437769	20	75	0.789474	0.00684296	95	10960.2
IYC2	1119	041807CBB7	42	745	1.01	Yes	4299R	R	11 --> 12	K55	Wild	Figgjo	Female	1SW	*	Scattered	Medium	No	x6-25	6	8	Bright flash	330% underestimated	9	30	*	0.487386	0.0114914	3.37222	0.937507	0.00127682	6.92444	1.02914	0.872222	0.0443784	2.56778	0.387453	1.37	0.239896	0.747778	0.126962	0.934444	0.0245515	5	4	0.444444	0.00151451	9	2641.11
IYC2	1120	041807E525	20	50	0.63	Yes	4300R	R	11 --> 12	K39	Wild	Figgjo	Female	2SW	*	Scattered	Few	No	x1-5	0	0	Bright flash	500% underestimated	2	10	*	0	0.00945016	2.505	0.00707107	0.00472508	6.145	0.00707107	0.835	0.00707107	2.36	0	1.57	0.0707107	0.64	0.0282843	0.925	0.0353553	1	1	0.5	0.00188626	2	530.15
IYC2	1122	418080552	34	460	1.17	Yes	4302R	R	11 --> 12	K47	Wild	Figgjo	Male	1SW	*	Scattered	Few	No	x6-25	4	1	Bright flash	Good	14	14	*	0.519683	0.0378808	4.87429	2.68223	0.00270577	8.84	2.51877	0.755714	0.0861764	3.31786	0.805865	1.675	0.485652	0.642143	0.171562	0.909286	0.0362607	6	8	0.571429	0.00444089	14	1801.44
IYC2	1124	041818D8DA	16	44	1.07	Yes	4304R	R	11 --> 12	K39	Wild	Figgjo	*	*	*	Scattered	Few	No	x1-5	2	0	Bright flash	20% underestimated	10	12	*	0.683685	0.0919721	3.516	1.09338	0.00919721	7.656	1.5582	0.754	0.0974337	2.795	0.483557	1.421	0.172076	0.714	0.093832	0.892	0.0532917	2	8	0.8	0.0209265	10	382.29
IYC2	1127	041818A641	62	3340	1.4	Yes	4313R	R	9 --> 11	K33	Farm	Mowi	Female	2SW	*	Scattered	Few	No	x6-25	4	4	Good	60% overestimated	50	20	*	0.747846	0.0435076	6.7972	6.49854	0.000870153	9.8746	5.05072	0.7932	0.108692	3.6128	1.60126	1.4438	0.291337	0.717	0.127475	0.9202	0.0459143	9	41	0.82	0.00524867	50	7811.5
IYC2	1128	041818BEBC	58	2550	1.31	Yes	4314R	R	9 --> 11	K46	Farm	Mowi	*	*	*	Scattered	Few	No	x6-25	7	10	Bright flash	20% overestimated	66	56	*	0.699248	0.0467882	5.45	3.13186	0.000708912	9.35591	3.169	0.75697	0.107888	3.41712	1.08676	1.50939	0.320657	0.691667	0.143319	0.898182	0.0546009	26	40	0.606061	0.00520302	66	7687.84
IYC2	1129	0418188D85	34	450	1.14	Yes	4315R	R	9 --> 11	K2	Wild	Arna	Male	1SW	*	Scattered	Few	No	x6-25	3	1	Bright flash	30% overestimated	51	35	*	0.747944	0.116568	3.97686	1.75038	0.00228565	8.05627	2.07459	0.757843	0.0819345	2.91686	0.651799	1.47137	0.274736	0.700392	0.119079	0.893922	0.0396524	14	37	0.72549	0.0212652	51	1739.93
IYC2	1133	041818D50E	51	1575	1.19	Yes	4319R	R	9 --> 11	K32	Hybr	Figgjo_x_Mowi	*	*	*	Scattered	Few	No	x26+	10	11	Bright flash	Good	134	134	*	0.617497	0.207845	7.20224	4.79278	0.00155108	10.8773	4.40819	0.73194	0.114534	3.95649	1.4675	1.56955	0.338659	0.664328	0.130836	0.885224	0.0533779	67	67	0.5	0.0144292	134	4643.36
IYC2	1137	041818C6A0	44	980	1.15	Yes	4324R	R	9 --> 11	K19	Wild	Vosso	*	*	*	Scattered	Medium	No	x26+	7	7	Bright flash	10% overestimated	97	86	*	0.677475	0.152557	5.37062	2.86284	0.00157276	9.22155	2.87441	0.771856	0.101297	3.36835	0.978625	1.50608	0.297971	0.688557	0.129623	0.903711	0.0486338	35	62	0.639175	0.0181564	97	3414.78
IYC2	1139	041818C899	51	1525	1.15	Yes	4326R	R	9 --> 11	K53	Hybr	Mowi_x_Figgjo	Male	1SW	*	Scattered	Very	No	x26+	10	13	Bright flash	10% overestimated	126	109	*	0.600109	0.160751	5.81159	3.75885	0.00127581	9.68056	3.5519	0.751508	0.100089	3.54294	1.2031	1.53984	0.314876	0.676032	0.133171	0.896587	0.0480693	69	57	0.452381	0.0125131	126	4555.23
IYC2	1140	41800000	46	1315	1.35	Yes	4327R	R	9 --> 11	K40	Hybr	Figgjo_x_Mowi	Male	1SW	*	Scattered	Very	No	x26+	8	8	Bright flash	20% overestimated	107	85	*	0.676347	0.162595	5.97598	3.2728	0.00151958	9.68486	2.98911	0.765047	0.0907659	3.57065	1.03872	1.51215	0.335562	0.690654	0.137965	0.903458	0.0440862	43	64	0.598131	0.016274	107	3932.65
IYC2	1142	041818BC74	45	1200	1.32	Yes	4329R	R	9 --> 11	K6	Wild	Arna	Female	2SW	*	Scattered	Very	No	x26+	5	6	Bright flash	20% overestimated	89	74	*	0.716281	0.126679	5.49843	3.05058	0.00142336	9.5891	3.15831	0.731798	0.0954006	3.51371	0.997901	1.54315	0.329019	0.674944	0.128524	0.887191	0.0476252	46	43	0.483146	0.0111313	89	3862.98
IYC2	1143	04180813F2	66	3940	1.37	Yes	4330R	R	9 --> 11	K42	Farm	Mowi	*	*	*	Scattered	Very	No	x26+	8	12	Good	10% overestimated	136	130	*	0.776173	0.0972458	7.24691	4.25894	0.000715042	10.5381	3.67736	0.790515	0.0980953	3.94485	1.3966	1.54684	0.315789	0.672132	0.129743	0.918824	0.0413308	83	53	0.389706	0.00522943	136	10134.9
IYC2	1145	041818BF47	39	675	1.14	Yes	4333R	R	9 --> 11	K5	Wild	Arna	Male	1SW	*	Scattered	Medium	No	x6-25	4	8	Good	30% overestimated	45	27	*	0.68189	0.106816	5.96556	3.61479	0.00237369	9.80778	3.38426	0.750444	0.102756	3.58022	1.12132	1.56311	0.304682	0.659556	0.112734	0.898	0.048223	20	25	0.555556	0.00994748	45	2513.2
IYC2	1149	041818D1D0	51	1680	1.27	Yes	4337R	R	9 --> 11	K29	Hybr	Mowi_x_Figgjo	Male	1SW	*	Scattered	Few	No	x6-25	7	9	Good	20 over + 20 under	66	66	*	0.71309	0.0583749	5.12379	2.89654	0.000884468	8.91636	2.96876	0.78303	0.100659	3.27576	1.01416	1.44288	0.314147	0.719545	0.12887	0.914697	0.047498	33	33	0.5	0.00569646	66	5793.07
IYC2	1150	041818CE04	65	4580	1.67	Yes	4338R	R	9 --> 11	K49	Hybr	Mowi_x_Figgjo	Male	1SW	*	Scattered	Very	No	x26+	8	11	Good	20% overestimated	180	137	*	0.668412	0.155466	9.99506	6.43889	0.000863699	12.3967	4.7248	0.771833	0.0923648	4.51344	1.61897	1.50228	0.29312	0.688833	0.122699	0.915	0.0409592	69	111	0.616667	0.0095918	180	11572.4
IYC2	1151	041818D4B1	55	2240	1.35	Yes	4339R	R	9 --> 11	K39	Wild	Figgjo	Male	1SW	*	Scattered	Medium	No	x26+	6	3	Good	10% overestimated	55	47	*	0.684086	0.0501572	6.01909	3.46404	0.000911949	9.70673	3.27893	0.766182	0.099191	3.52891	1.09086	1.50218	0.380996	0.700727	0.146324	0.903273	0.0452996	24	31	0.563636	0.00469679	55	6600.25
IYC2	1156	041818CB0C	46	1140	1.17	Yes	4344R	R	9 --> 11	K39	Wild	Figgjo	Male	1SW	*	Scattered	Few	No	x6-25	7	5	Good	Good	34	34	*	0.606944	0.0439521	5.65235	2.82804	0.00129271	9.555	2.98722	0.762059	0.115333	3.58412	1.11737	1.68853	0.558066	0.645882	0.17545	0.908235	0.0427445	14	20	0.588235	0.00457405	34	4372.49
IYC2	1161	418189079	40	750	1.17	Yes	4349R	R	9 --> 11	K20	Wild	Vosso	Female	1SW	*	Scattered	Medium	No	x26+	4	5	Good	10% overestimated	51	46	*	0.634976	0.0904876	4.95902	2.65242	0.00177427	8.8102	2.55008	0.773529	0.084518	3.23745	0.850343	1.4802	0.30825	0.702549	0.135939	0.902941	0.0416314	27	24	0.470588	0.00858685	51	2794.97
IYC2	1162	04181885EB	54	2000	1.27	Yes	4350R	R	9 --> 11	K22	Wild	Vosso	*	*	*	Scattered	Very	No	x26+	11	9	Good	10% overestimated	83	79	*	0.614426	0.0826159	6.10012	4.43134	0.000995373	9.71361	3.89714	0.774699	0.100975	3.59337	1.33029	1.51084	0.302805	0.685904	0.125601	0.905783	0.0439268	60	23	0.277108	0.00375297	83	6128.48
IYC2	1165	041818CF17	46	1295	1.33	Yes	4354R	R	9 --> 11	K47	Wild	Figgjo	Female	1SW	*	Scattered	Very	No	x26+	4	6	Good	10% overestimated	74	70	*	0.80537	0.12359	6.36365	3.88462	0.00167013	9.99757	3.73326	0.772162	0.111629	3.59851	1.213	1.4173	0.298307	0.730946	0.126699	0.903514	0.0511895	55	19	0.256757	0.00498654	74	3810.26
IYC2	1166	041807F009	59	2425	1.18	Yes	4355R	R	9 --> 11	K33	Farm	Mowi	Male	1SW	*	Scattered	Few	No	x1-5	3	2	Good	50% overestimated	37	22	*	0.708826	0.0292756	5.39703	3.37982	0.000791232	9.04162	3.07322	0.782973	0.08048	3.33595	1.02062	1.49946	0.276415	0.690541	0.132307	0.911081	0.0401929	8	29	0.783784	0.00425155	37	6821.04
IYC2	1167	04180805FA	47	1330	1.28	Yes	4356R	R	9 --> 11	K44	Hybr	Figgjo_x_Mowi	*	*	*	Scattered	Very	No	x26+	5	6	Good	30% overestimated	104	73	*	0.636807	0.120925	5.42692	2.92438	0.00116274	9.04125	2.74139	0.804327	0.0913732	3.37452	0.984858	1.50452	0.350591	0.698269	0.149728	0.922885	0.0387843	41	63	0.605769	0.013498	104	4667.37
IYC2	1172	041818D65A	38	585	1.07	Yes	4361R	R	9 --> 11	K39	Wild	Figgjo	Female	2SW	*	Scattered	Few	No	x6-25	4	3	Good	30% overestimated	24	16	*	0.611308	0.0479489	4.71875	2.19522	0.00199787	8.32	2.20228	0.837917	0.0894417	3.06042	0.780148	1.38	0.219545	0.74125	0.106007	0.925	0.0369488	14	10	0.416667	0.0042339	24	2361.89
IYC2	1173	041818A934	55	2015	1.21	Yes	4362R	R	9 --> 11	K53	Hybr	Mowi_x_Figgjo	Male	2SW	*	Scattered	Very	No	x26+	11	9	Good	20% overestimated	125	97	*	0.653793	0.139734	6.46088	3.67031	0.00111787	10.065	3.39014	0.7756	0.100382	3.72512	1.16439	1.53408	0.332093	0.67904	0.131213	0.90824	0.0423706	62	63	0.504	0.0109004	125	5779.63
IYC2	1179	041818A8A4	59	2615	1.27	Yes	4368R	R	9 --> 11	K52	Hybr	Figgjo_x_Mowi	Male	1SW	*	Scattered	Very	No	x26+	12	14	Good	Good	101	101	*	0.546247	0.126602	7.31881	4.43304	0.00125349	10.6116	3.69933	0.776733	0.0931892	3.93396	1.34571	1.56713	0.390047	0.669703	0.139251	0.918812	0.0371022	58	43	0.425743	0.00736458	101	5838.76
IYC2	1181	041818AAA0	43	955	1.2	Yes	4370R	R	9 --> 11	K51	Wild	Figgjo	Female	1SW	*	Scattered	Very	No	x26+	11	14	Good	10% overestimated	83	80	*	0.609992	0.124	5.03699	2.61115	0.00149398	8.7712	2.54706	0.793976	0.0831974	3.23301	0.870496	1.48229	0.312981	0.698795	0.12194	0.913373	0.0347913	42	41	0.493976	0.0121607	83	3371.52
IYC2	1183	418188358	70	5395	1.57	Yes	4372R	R	9 --> 11	K26	Farm	Mowi	*	*	*	Scattered	Medium	No	x26+	11	16	Good	10% overestimated	126	114	*	0.687027	0.0800903	8.27619	5.47947	0.000635637	11.4354	4.57351	0.750476	0.109375	4.19365	1.61588	1.56651	0.340861	0.665794	0.129864	0.905317	0.0492453	48	78	0.619048	0.00599064	126	13020.3
IYC2	1187	041818B10C	66	4645	1.62	Yes	4377R	R	9 --> 11	K26	Farm	Mowi	*	*	*	Scattered	Medium	No	x26+	6	11	Good	20% overestimated	82	64	*	0.71514	0.056322	7.86939	6.28443	0.000686854	10.8066	4.67677	0.774024	0.0868781	3.94183	1.52694	1.53195	0.32997	0.678659	0.127867	0.917439	0.0418053	25	57	0.695122	0.00497506	82	11457.1
IYC2	1191	04181888BD	63	3915	1.57	Yes	4381R	R	9 --> 11	K48	Hybr	Figgjo_x_Mowi	Female	1SW	*	Scattered	Very	No	x26+	9	9	Good	10% overestimated	109	100	*	0.694886	0.0861697	7.82725	5.64429	0.000790548	11.0372	4.4195	0.75211	0.0930061	4.03009	1.47349	1.54128	0.348439	0.677431	0.132563	0.902661	0.0432829	47	62	0.568807	0.00626197	109	9901.04
IYC2	1192	041818C938	62	3520	1.48	Yes	4382R	R	9 --> 11	K41	Hybr	Mowi_x_Figgjo	*	*	*	Scattered	Few	No	x6-25	1	0	Good	50% overestimated	31	19	*	0.747679	0.0172802	5.62226	4.03123	0.000557426	8.91065	3.42142	0.824516	0.0792397	3.35065	1.2012	1.51	0.288652	0.684194	0.119353	0.937742	0.0396409	13	18	0.580645	0.00178463	31	10086.1
IYC2	1197	041818D400	57	1195	0.65	Yes	4387R	R	9 --> 11	K17	Wild	Vosso	Male	2SW	*	Scattered	Medium	No	x26+	4	9	Good	10% overestimated	79	74	*	0.576148	0.153389	6.76519	4.06244	0.00194163	10.4354	3.53594	0.746835	0.104225	3.75342	1.13326	1.45127	0.334355	0.720253	0.142748	0.894177	0.0554147	38	41	0.518987	0.0117671	79	3484.28
IYC2	1198	0418081C0E	68	4045	1.29	Yes	4388R	R	9 --> 11	K50	Farm	Mowi	*	*	*	Scattered	Very	No	x26+	15	15	Good	10% overestimated	149	128	*	0.762479	0.0842043	6.71188	3.74108	0.00056513	10.1757	3.15455	0.774899	0.0853421	3.77852	1.12958	1.55812	0.328472	0.666913	0.123889	0.912953	0.0370081	51	98	0.657718	0.00825144	149	11876.7
IYC2	1213	041818D5B9	61	3005	1.32	Yes	4405R	R	9 --> 11	K25	Hybr	Mowi_x_Figgjo	Male	1SW	*	Scattered	Medium	No	x6-25	5	9	Good	30% overestimated	68	49	*	0.755788	0.0646311	7.62662	4.89091	0.000950457	10.604	3.54252	0.797353	0.0709134	3.89412	1.23677	1.45515	0.241973	0.706029	0.115966	0.918676	0.031947	18	50	0.735294	0.00623118	68	8024.16
IYC2	1215	041818AD79	66	3820	1.33	Yes	4407R	R	9 --> 11	K33	Farm	Mowi	*	*	*	Scattered	Medium	No	x6-25	8	6	Good	50% overestimated	107	46	Scarred fish. Replace?	0.728767	0.0839146	7.4272	4.90262	0.000784249	10.8917	4.14061	0.746449	0.0986441	3.99439	1.46704	1.56215	0.393197	0.676262	0.15125	0.898131	0.0468061	43	64	0.598131	0.00675786	107	9470.46
IYC2	1216	041818B6C6	34	435	1.11	Yes	4408R	R	9 --> 11	K18	Wild	Vosso	Male	1SW	*	Scattered	Medium	No	x26+	5	4	Good	Good	46	46	*	0.474431	0.086465	4.21348	1.86242	0.00187967	7.84913	1.87276	0.837391	0.0703147	2.9087	0.676043	1.38739	0.260397	0.744565	0.127571	0.928261	0.0290826	16	30	0.652174	0.0133833	46	2241.6
IYC2	1217	041818CF21	26	220	1.25	Yes	4409R	R	9 --> 11	K3	Wild	Arna	Male	1SW	*	Scattered	Few	No	x1-5	3	3	Good	10% underestimated	12	14	*	0.499384	0.039175	3.9	1.31201	0.00326458	7.71583	1.77144	0.828333	0.125033	2.89167	0.713249	1.57167	0.652503	0.703333	0.179663	0.931667	0.0351188	4	8	0.666667	0.00669658	12	1194.64
IYC2	1224	041818A2A6	46	1355	1.39	Yes	4416R	R	9 --> 11	K18	Wild	Vosso	Female	1SW	*	Scattered	Very	No	x26+	5	5	Good	10% overestimated	63	58	*	0.744002	0.0863763	6.32286	3.08786	0.00137105	9.87841	2.72853	0.782381	0.0813339	3.61968	0.935349	1.46556	0.243342	0.700317	0.109456	0.91	0.038521	38	25	0.396825	0.00542102	63	4611.68
IYC2	1229	041818D858	53	2160	1.45	Yes	4422R	R	9 --> 11	K24	Hybr	Figgjo_x_Mowi	Female	2SW	*	Scattered	Very	No	x26+	10	11	Good	20% overestimated	151	120	*	0.700908	0.127865	5.89914	3.42228	0.000846788	9.36656	3.00717	0.808411	0.0915867	3.44377	1.0632	1.44106	0.277177	0.717815	0.128202	0.921457	0.0423383	65	86	0.569536	0.0123448	151	6966.49
IYC2	1230	04180804A9	54	2395	1.52	Yes	4423R	R	9 --> 11	K45	Hybr	Mowi_x_Figgjo	Male	1SW	*	Scattered	Few	No	x6-25	3	3	Good	90% overestimated	84	11	*	0.815617	0.0581422	4.62869	3.44399	0.000692169	8.43071	3.19694	0.770357	0.0899055	3.14298	1.13102	1.475	0.345506	0.710476	0.145527	0.909881	0.0422412	17	67	0.797619	0.0100191	84	6687.23
IYC2	1236	041818C2BC	49	1510	1.28	Yes	4429R	R	9 --> 11	K39	Wild	Figgjo	Male	1SW	*	Scattered	Few	No	x6-25	5	7	Good	10% overestimated	45	40	*	0.701209	0.0526678	5.56667	3.67727	0.0011704	9.16889	3.13044	0.790444	0.0938315	3.43511	1.09351	1.54533	0.33039	0.673333	0.130819	0.919111	0.0440466	21	24	0.533333	0.00504601	45	4756.23
IYC2	1243	041807F38E	38	595	1.08	Yes	4436R	R	9 --> 11	K19	Wild	Vosso	Male	Prec.Males	*	Scattered	Medium	No	x26+	6	4	Good	Good	44	4	*	0.583437	0.103105	5.10341	2.52766	0.0023433	8.82568	2.42457	0.795227	0.0810538	3.32205	0.867562	1.53136	0.294086	0.676364	0.120331	0.918636	0.0403237	18	26	0.590909	0.0119383	44	2177.87
IYC2	1244	041818BB12	59	2875	1.4	Yes	4437R	R	9 --> 11	K25	Hybr	Mowi_x_Figgjo	Male	2SW	*	Scattered	Medium	No	x26+	5	4	Good	50% overestimated	84	39	*	0.740765	0.085677	8.3731	6.83748	0.00101997	11.4082	4.98674	0.739286	0.100226	4.16905	1.67661	1.62952	0.466148	0.652738	0.146233	0.899286	0.0444453	24	60	0.714286	0.00730887	84	8209.2
IYC2	1246	418188385	53	1780	1.2	Yes	4439R	R	9 --> 11	K48	Hybr	Figgjo_x_Mowi	Female	2SW	*	Scattered	Very	No	x26+	7	10	Good	Good	105	105	*	0.534693	0.127256	6.20752	3.32841	0.00121196	9.85448	3.14108	0.774762	0.088046	3.67181	1.15868	1.5579	0.333578	0.667524	0.125887	0.908	0.0392085	52	53	0.504762	0.0103477	105	5121.9
IYC2	1247	041818CFB6	48	1535	1.39	Yes	4440R	R	9 --> 11	K41	Hybr	Mowi_x_Figgjo	Male	1SW	*	Scattered	Few	No	x1-5	3	1	Good	60% overestimated	20	7	*	0.711328	0.0215793	5.2435	4.14496	0.00107897	8.88	3.65389	0.7695	0.103134	3.367	1.30938	1.668	0.391053	0.632	0.149933	0.9055	0.051245	9	11	0.55	0.00226349	20	4859.75
IYC2	1248	041818D85D	57	2315	1.25	Yes	4441R	R	9 --> 11	K29	Hybr	Mowi_x_Figgjo	*	*	*	Scattered	Very	No	x26+	9	10	Good	Good	123	123	*	0.66599	0.129146	6.85787	4.02241	0.00105858	10.4525	3.58823	0.752623	0.0934447	3.84098	1.21846	1.52803	0.294783	0.678279	0.123901	0.902705	0.0452365	61	61	0.5	0.00941593	122	6478.38
IYC2	1249	041818AF1C	39	530	0.89	Yes	4442R	R	9 --> 11	K15	Wild	Vosso	Male	jacks	*	Scattered	Medium	No	x26+	4	3	Good	20% overestimated	36	30	*	0.458261	0.134627	7.6275	4.6018	0.00373963	10.8092	3.56603	0.783611	0.0766123	3.85528	1.21163	1.38278	0.276164	0.748333	0.132633	0.914444	0.03783	15	21	0.583333	0.0102959	36	2039.64
IYC2	1250	041818BDE7	70	5255	1.53	Yes	4443R	R	9 --> 11	K34	Farm	Mowi	*	*	*	Scattered	Few	No	x6-25	5	6	Good	90% overestimated	104	19	*	0.751918	0.0491621	6.14269	5.33457	0.000472713	9.62192	4.26603	0.762115	0.103236	3.57962	1.47623	1.57663	0.400074	0.669519	0.146873	0.906058	0.0445565	17	87	0.836538	0.00669511	104	12994.5
IYC2	1254	0418189F10	65	4325	1.57	Yes	4447R	R	9 --> 11	K49	Hybr	Mowi_x_Figgjo	Male	1SW	*	Scattered	Very	No	x26+	10	12	Good	Good	134	134	*	0.813454	0.103665	8.98391	5.74964	0.000779434	11.9383	4.73836	0.749549	0.100588	4.34316	1.59337	1.52692	0.328228	0.682932	0.134389	0.900376	0.0455007	89	44	0.330827	0.00381739	133	11526.2
IYC2	1255	041818858F	40	780	1.22	Yes	4448R	R	9 --> 11	K20	Wild	Vosso	*	*	*	Scattered	Very	No	x26+	7	7	Good	10% overestimated	102	91	*	0.498094	0.204497	5.92686	3.72956	0.00200487	9.82775	3.42234	0.740098	0.0978127	3.55922	1.09085	1.50814	0.335609	0.693235	0.139385	0.893137	0.0488882	49	53	0.519608	0.0179282	102	2956.23
IYC2	1258	041818CB18	43	1020	1.28	Yes	4451R	R	9 --> 11	K32	Hybr	Figgjo_x_Mowi	Male	1SW	*	Scattered	Very	No	x26+	4	7	Good	10% overestimated	105	92	*	0.542524	0.209289	6.79019	4.06099	0.00199323	10.8414	3.99044	0.707905	0.102222	3.88381	1.20599	1.5621	0.350614	0.67019	0.139677	0.877905	0.0538641	48	57	0.542857	0.0167321	105	3406.63
IYC2	1261	041818C4AB	44	940	1.1	Yes	4454R	R	9 --> 11	K3	Wild	Arna	Female	2SW	*	Scattered	Medium	No	x26+	7	10	Good	Good	60	60	*	0.567947	0.106417	5.91233	2.86821	0.00177362	9.60183	2.92478	0.785	0.0984886	3.57917	1.12047	1.56233	0.390191	0.673667	0.143586	0.917	0.0430333	30	30	0.5	0.0089996	60	3333.48
IYC2	1265	041818A650	65	3555	1.29	Yes	4458R	R	9 --> 11	K50	Farm	Mowi	*	*	*	Scattered	Medium	No	x26+	7	10	Good	Good	76	76	*	0.629839	0.0528381	6.53342	4.28438	0.000695238	10.0864	3.89966	0.768947	0.105218	3.73039	1.3672	1.56355	0.329876	0.665	0.126254	0.906842	0.0459626	36	40	0.526316	0.0042565	76	9397.39
IYC2	1266	041818BD66	57	2525	1.36	Yes	4459R	R	9 --> 11	K40	Hybr	Figgjo_x_Mowi	Male	1SW	*	Scattered	Very	No	x26+	7	11	Good	Good	132	132	*	0.564388	0.132762	7.38265	4.86069	0.00100577	10.5294	3.78157	0.781818	0.0830048	3.85485	1.34686	1.48742	0.318969	0.699318	0.130133	0.916591	0.0378795	67	65	0.492424	0.00885522	132	7340.3
IYC2	1267	04181895B2	57	2760	1.49	Yes	4460R	R	9 --> 11	K24	Hybr	Figgjo_x_Mowi	Male	1SW	*	Scattered	Medium	No	x26+	9	7	Good	Good	107	107	*	0.72215	0.0780578	5.83551	3.73996	0.000729512	9.42897	3.10619	0.790654	0.0879244	3.48664	1.09851	1.49318	0.291912	0.693551	0.124213	0.917103	0.037618	44	63	0.588785	0.00787579	107	7999.2
IYC2	1271	041818D3C9	48	1568	1.42	Yes	4464R	R	9 --> 11	K3	Wild	Arna	*	*	*	Scattered	Medium	No	x26+	5	6	Good	20% overestimated	66	56	*	0.766062	0.0868565	6.51833	4.39891	0.00131601	10.0683	3.92119	0.767273	0.104977	3.71758	1.38987	1.54212	0.288095	0.669394	0.115823	0.908333	0.0494767	45	21	0.318182	0.00423976	66	4953.11
IYC2	1275	418188222	50	1650	1.32	Yes	4468R	R	9 --> 11	K42	Farm	Mowi	*	*	*	Scattered	Few	No	x6-25	4	1	Good	Good	54	54	*	0.674794	0.0591752	5.90056	3.98098	0.00109584	9.47537	3.57363	0.773704	0.0848372	3.45056	1.14907	1.47944	0.303927	0.701481	0.134057	0.905	0.0471749	14	40	0.740741	0.0074287	54	5384.52
IYC2	1280	041818C95F	45	1080	1.19	Yes	4473R	R	9 --> 11	K17	Wild	Vosso	*	*	*	Scattered	Medium	No	x26+	4	5	Good	Good	65	65	*	0.770631	0.102322	5.61508	3.11785	0.00157419	8.95846	2.73668	0.834	0.0601249	3.28815	0.923702	1.426	0.201322	0.714769	0.0995004	0.934462	0.0301056	45	20	0.307692	0.00560701	65	3566.96
IYC2	1281	041818D3C5	51	1660	1.25	Yes	4474R	R	9 --> 11	K19	Wild	Vosso	*	*	*	Scattered	Medium	No	x26+	11	8	Good	Good	79	79	*	0.688452	0.0951994	5.86608	4.10633	0.00120506	9.44101	3.75143	0.782911	0.0972461	3.49291	1.32374	1.51519	0.338412	0.69	0.140548	0.913038	0.0433931	30	49	0.620253	0.010066	79	4867.89
IYC2	1288	04181883FA	45	1170	1.28	Yes	4481R	R	9 --> 11	K41	Hybr	Mowi_x_Figgjo	Male	1SW	*	Scattered	Few	No	x1-5	4	3	Good	50% overestimated	22	10	*	0.674647	0.0175252	2.87818	1.09964	0.000796598	6.79227	1.52524	0.776364	0.0755643	2.60273	0.576675	1.57227	0.329052	0.662273	0.134976	0.907727	0.0404654	16	6	0.272727	0.00166063	22	3613.09
IYC2	1294	041818CFAD	42	890	1.2	Yes	4487R	R	9 --> 11	K20	Wild	Vosso	*	*	*	Scattered	Medium	No	x26+	5	5	Good	Good	43	43	*	0.63546	0.0674303	4.89279	3.1903	0.00156815	8.35977	2.75316	0.826279	0.0730304	3.06209	0.978895	1.3686	0.207256	0.744419	0.0976218	0.923256	0.035032	23	20	0.465116	0.00641003	43	3120.11
IYC2	1295	04180801DC	35	425	0.99	Yes	4488R	R	9 --> 11	K15	Wild	Vosso	*	*	*	Scattered	Very	No	x26+	7	7	Good	20% underestimated	48	57	*	0.654361	0.139488	4.98146	2.60186	0.002906	8.75	2.54794	0.792708	0.0817037	3.20333	0.856463	1.45188	0.352346	0.719792	0.138786	0.915417	0.0348833	34	14	0.291667	0.00816707	48	1714.2
IYC2	1298	041818C8C5	59	2790	1.36	Yes	4491R	R	9 --> 11	K46	Farm	Mowi	*	*	*	Scattered	Few	No	x1-5	2	5	Good	770% overestimated	54	7	*	0.790322	0.0295607	4.19741	4.19973	0.000547421	8.01722	3.45821	0.764074	0.0969831	3.08296	1.33891	1.69481	0.398235	0.617778	0.128028	0.902593	0.0471523	34	20	0.37037	0.00260838	54	7667.61
IYC2	1300	041818A134	66	4180	1.45	Yes	4493R	R	9 --> 11	K42	Farm	Mowi	*	*	*	Scattered	Few	No	X0	1	0	Blurred	overestimated	80	0	*	0.790029	0.0277883	3.69188	1.62579	0.000347354	7.8625	2.14262	0.747	0.100233	3.0205	0.820483	1.70475	0.420909	0.62	0.144721	0.891125	0.0478392	67	13	0.1625	0.00122312	80	10628.6
IYC2	1304	04181898D8	52	1610	1.15	Yes	4497R	R	9 --> 11	K32	Hybr	Figgjo_x_Mowi	*	*	*	Scattered	Very	No	x26+	6	10	Good	Good	82	82	*	0.648263	0.0916944	6.14134	3.94369	0.00111822	9.61756	3.27069	0.790244	0.0845318	3.55402	1.19228	1.485	0.310337	0.700488	0.134659	0.918415	0.0335721	45	37	0.45122	0.00673701	82	5492.05
IYC2	1311	041807D495	51	1740	1.31	Yes	4504R	R	9 --> 11	K44	Hybr	Figgjo_x_Mowi	*	*	*	Scattered	Medium	No	x26+	14	14	Good	Good	102	102	*	0.672221	0.112449	5.76314	3.96398	0.00110244	9.44735	3.67275	0.771078	0.101151	3.44461	1.22729	1.48461	0.342089	0.704804	0.139268	0.908627	0.0479075	61	41	0.401961	0.00784296	102	5227.62
IYC2	1312	041818D2D0	44	1030	1.21	Yes	4505R	R	9 --> 11	K1	Wild	Arna	Male	1SW	*	Scattered	Medium	No	x26+	5	5	Good	Good	43	43	*	0.509878	0.0694575	5.01349	2.13732	0.00161529	8.71581	2.10381	0.808605	0.0784548	3.27349	0.780274	1.54953	0.346245	0.676279	0.140831	0.926744	0.0304507	13	30	0.697674	0.00966567	43	3103.77
IYC2	1319	041818BDDF	33	315	0.88	Yes	4512R	R	9 --> 11	K20	Wild	Vosso	*	*	*	Scattered	Few	No	x6-25	3	3	Good	50% overestimated	22	13	*	0.725316	0.0602654	4.54955	2.69053	0.00273934	8.38045	2.67091	0.785455	0.0863948	3.02227	0.829647	1.38545	0.212462	0.736364	0.0999307	0.905455	0.0397285	13	9	0.409091	0.00541901	22	1660.82
IYC2	1322	418080602	60	2790	1.29	Yes	4515R	R	9 --> 11	K54	Farm	Mowi	*	*	*	Scattered	Very	No	x26+	15	12	Good	Good	151	151	*	0.512412	0.151958	7.57192	4.52925	0.00100635	10.5638	3.61193	0.808477	0.0876261	3.91391	1.32419	1.48351	0.302968	0.699272	0.129373	0.927616	0.0325107	67	84	0.556291	0.011164	151	7524.18
IYC2	1323	041818CBA1	14	20	0.73	Yes	4516R	R	9 --> 11	K3	Wild	Arna	Male	jacks	*	Scattered	Very Few	No	x1-5	0	0	Good	50% underestimated	1	2	*	0.512412	0.0259615	5.94	0	0.0259615	10.23	0	0.71	0	3.86	0	1.55	0	0.64	0	0.85	0	0	0	0	0	1	228.8
IYC2	1324	04181892F2	41	740	1.07	Yes	4517R	R	9 --> 11	K31	Hybr	Figgjo_x_Mowi	Male	1SW	*	Scattered	Medium	No	x26+	5	4	Good	Good	72	72	*	0.635423	0.110831	4.27403	2.03177	0.00153933	7.88042	2.05685	0.839028	0.0674518	2.92806	0.732516	1.41681	0.234279	0.724583	0.114866	0.933472	0.0267571	28	44	0.611111	0.0158469	72	2776.56
IYC2	1326	0418189E5B	30	315	1.17	Yes	4519R	R	9 --> 11	K2	Wild	Arna	Male	jacks	*	Scattered	Few	No	x6-25	3	1	Good	Good	8	9	*	0.443857	0.0438488	5.9625	4.25826	0.0054811	9.74875	3.84376	0.735	0.0669755	3.505	1.37217	1.4075	0.226385	0.72625	0.107695	0.8875	0.0286606	7	1	0.125	0.000919261	8	1087.83
IYC2	1328	04181883B0	69	4365	1.33	Yes	4521R	R	9 --> 11	K46	Farm	Mowi	*	*	*	Scattered	Very	No	x26+	14	14	Good	20% overestimated	201	166	*	0.691387	0.11801	6.58826	4.56933	0.000587117	10.0904	3.98392	0.767015	0.0985345	3.71617	1.42432	1.53114	0.323209	0.680796	0.13368	0.908159	0.0467557	81	120	0.597015	0.0106939	201	11221.4
IYC2	1330	041808198D	43	950	1.19	Yes	4523R	R	9 --> 11	K43	Wild	Figgjo	Female	1SW	*	Scattered	Very	No	x26+	7	7	Good	20% underestimated	59	71	*	0.709684	0.128524	6.95678	4.4579	0.00217838	10.5197	3.68167	0.748983	0.0911931	3.83525	1.26578	1.51153	0.372826	0.695593	0.144488	0.896949	0.0414086	45	14	0.237288	0.00438382	59	3193.56
IYC2	1334	041807C874	53	1770	1.19	Yes	4527R	R	9 --> 11	K46	Farm	Mowi	Male	2SW	*	*	Very Few	No	X0	1	1	Good	overestimated	30	0	*	0.787007	0.0148283	2.96067	1.01563	0.000494277	6.81333	1.35375	0.795333	0.0756003	2.64	0.591561	1.61867	0.459405	0.656667	0.151346	0.928333	0.0273021	15	15	0.5	0.00250422	30	5989.89
IYC2	1336	041818D802	50	1370	1.1	Yes	4529R	R	9 --> 11	K17	Wild	Vosso	*	*	*	Scattered	Very	No	x26+	7	4	Good	40% overestimated	79	48	*	0.767199	0.12975	6.3	4.01474	0.0016424	9.76291	3.48553	0.780633	0.0840534	3.62835	1.21646	1.5643	0.324783	0.666962	0.138456	0.920886	0.0388023	23	56	0.708861	0.0145991	79	3835.84
IYC2	1337	041818D70A	45	1150	1.26	Yes	4530R	R	9 --> 11	K6	Wild	Arna	Male	2SW	*	Scattered	Medium	No	x26+	4	6	Good	Good	63	63	*	0.746287	0.0770155	5.24159	2.45742	0.00122247	9.05016	2.55854	0.78873	0.0951653	3.32952	0.93272	1.46635	0.328247	0.708571	0.122552	0.91	0.0442865	40	23	0.365079	0.00536417	63	4287.71
IYC2	1339	041818C889	63	3520	1.41	Yes	4532R	R	9 --> 11	K42	Farm	Mowi	*	*	*	Scattered	Few	No	x6-25	2	3	Good	70% overestimated	82	24	MATURE? Exclude?	0.678448	0.0685232	7.89988	7.01363	0.000835648	10.5909	5.11206	0.780366	0.0928219	3.86927	1.70347	1.47963	0.299602	0.702195	0.134275	0.917195	0.0439774	29	53	0.646341	0.00560634	82	9453.59
IYC2	1340	041818CF24	48	1175	1.06	Yes	4533R	R	9 --> 11	K5	Wild	Arna	Male	2SW	*	Scattered	Few	No	x6-25	5	3	Good	Good	43	43	*	0.70037	0.0482977	4.0814	2.10829	0.0011232	7.97395	2.36049	0.786977	0.0813146	3.01535	0.885759	1.4886	0.28975	0.694651	0.124811	0.912093	0.0393736	16	27	0.627907	0.00743042	43	3633.71
IYC2	1342	04180819FE	41	845	1.23	Yes	4535R	R	9 --> 11	K18	Wild	Vosso	*	*	*	Scattered	Medium	No	x26+	5	3	Good	10% overestimated	49	44	*	0.70426	0.0948812	6.14816	4.57333	0.00193635	9.59796	3.70882	0.794286	0.0949122	3.49286	1.2435	1.45939	0.327487	0.713878	0.13644	0.92	0.0365148	37	12	0.244898	0.00377937	49	3175.13
IYC2	1344	041818D2CB	36	530	1.14	Yes	4537R	R	9 --> 11	K16	Wild	Vosso	*	*	*	Scattered	Medium	No	x26+	5	1	Good	Good	25	25	*	0.498135	0.0619689	5.0876	2.32808	0.00247876	8.5728	2.15425	0.8364	0.0646065	3.1788	0.747732	1.4312	0.285063	0.7192	0.114961	0.9348	0.0212368	12	13	0.52	0.0063338	25	2052.48
IYC2	1345	041818874E	39	615	1.04	Yes	4538R	R	9 --> 11	K2	Wild	Arna	*	*	*	Scattered	Medium	No	x26+	8	5	Good	Good	52	52	*	0.573163	0.110761	4.99558	2.42131	0.00213001	8.79173	2.55678	0.799808	0.104271	3.2825	0.895619	1.56058	0.427746	0.678077	0.14673	0.923846	0.0404947	29	23	0.442308	0.00980672	52	2345.33
IYC2	1348	041818D6EF	55	2215	1.33	Yes	4541R	R	9 --> 11	K52	Hybr	Figgjo_x_Mowi	Female	1SW	*	Scattered	Very	No	x26+	7	13	Good	20% overestimated	160	135	*	0.687895	0.161456	6.76756	3.40733	0.0010091	10.2368	3.07441	0.782	0.0873927	3.7495	1.12402	1.4825	0.303622	0.698875	0.128087	0.914062	0.0370669	81	79	0.49375	0.0117795	160	6706.55
IYC2	1351	04181883FF	56	2350	1.34	Yes	4544R	R	9 --> 11	K22	Wild	Vosso	*	*	*	Scattered	Very	No	x26+	11	7	Good	10% overestimated	74	67	*	0.706419	0.0615518	6.30432	3.00284	0.000831781	9.76932	2.69094	0.801892	0.079548	3.69878	1.03747	1.59095	0.363556	0.658378	0.136302	0.929459	0.028279	35	39	0.527027	0.00514559	74	7579.31
IYC2	1352	041818962B	53	1725	1.16	Yes	4545R	R	9 --> 11	K5	Wild	Arna	Male	2SW	*	Scattered	Few	No	x6-25	4	6	Good	30% overestimated	38	27	*	0.703842	0.0357396	5.32711	3.08649	0.000940517	9.11289	2.97773	0.763158	0.0950421	3.43974	1.06266	1.64237	0.380252	0.639211	0.136171	0.903947	0.0475076	14	24	0.631579	0.00423727	38	5664.02
IYC2	1353	041818AA9D	60	3240	1.5	Yes	4546R	R	9 --> 11	K41	Hybr	Mowi_x_Figgjo	Male	1SW	*	Scattered	Few	No	x6-25	7	0	Good	80% overestimated	84	17	*	0.776597	0.056398	5.79262	5.64047	0.000671405	9.36179	4.51689	0.749643	0.0955825	3.45679	1.49518	1.57107	0.390202	0.672619	0.152253	0.906548	0.0442744	18	66	0.785714	0.00764986	84	8627.61
IYC2	1363	041818D542	66	4225	1.47	Yes	4556R	R	9 --> 11	K42	Farm	Mowi	*	*	*	Scattered	Medium	No	x26+	2	2	Good	50% overestimated	112	53	*	0.755419	0.0743251	6.77125	4.63351	0.000663617	10.0358	3.66032	0.785268	0.0898644	3.74446	1.25781	1.56795	0.368122	0.67	0.142582	0.921696	0.0391092	25	87	0.776786	0.00852644	112	10203.5
IYC2	1366	041818B3E7	50	1665	1.33	Yes	4559R	R	9 --> 11	K45	Hybr	Mowi_x_Figgjo	Male	2SW	*	Scattered	Very	No	x26+	7	8	Good	Good	97	97	*	0.685546	0.122874	6.52371	3.48287	0.00126674	10.2153	3.13	0.756186	0.0868241	3.76567	1.09533	1.5599	0.342139	0.668557	0.133682	0.902577	0.0460588	37	60	0.618557	0.0116505	97	5149.99
IYC2	1371	041818B57C	62	3120	1.31	Yes	4564R	R	9 --> 11	K54	Farm	Mowi	Female	2SW	*	Scattered	Very	No	x26+	12	17	Good	20% overestimated	164	136	*	0.53058	0.163093	8.32427	4.8709	0.00099447	11.1963	3.86053	0.791463	0.0845721	4.13024	1.34568	1.53159	0.307186	0.67872	0.131004	0.921646	0.0368595	71	93	0.567073	0.0111104	164	8370.56
IYC2	1374	041818C243	47	1180	1.14	Yes	4569R	R	9 --> 11	K17	Wild	Vosso	*	*	*	Scattered	Very	No	x26+	6	10	Good	30% overestimated	76	56	*	0.642949	0.146129	7.19553	4.22159	0.00192275	10.507	3.56572	0.779737	0.0879238	3.87158	1.22153	1.52658	0.300154	0.678421	0.12414	0.911579	0.0394986	28	48	0.631579	0.0128263	76	3742.31
IYC2	1375	041818C633	21	100	1.08	Yes	4570R	R	9 --> 11	K16	Wild	Vosso	Male	Prec.Males	*	*	Very Few	No	x1-5	2	0	Good	50% overestimated	12	6	*	0.596411	0.0470571	3.12333	1.27562	0.00392142	7.00167	1.79977	0.796667	0.0883519	2.61583	0.730049	1.45167	0.364663	0.720833	0.137937	0.925833	0.0326018	6	6	0.5	0.00753315	12	796.48
IYC2	1376	041807ED19	57	2730	1.47	Yes	4571R	R	9 --> 11	K48	Hybr	Figgjo_x_Mowi	Female	1SW	*	Scattered	Very	No	x26+	6	7	Good	20% overestimated	124	104	*	0.64652	0.132838	8.00935	5.2399	0.00107128	11.1369	4.11498	0.760565	0.0844235	4.04169	1.36751	1.5246	0.293566	0.677419	0.117604	0.90379	0.0399307	45	79	0.637097	0.0105665	124	7476.47
IYC2	1378	041818D3C7	22	200	1.88	Yes	4573R	R	9 --> 11	K47	Wild	Figgjo	Male	Prec.Males	*	*	Very Few	No	x1-5	2	0	Good	Good	4	4	*	0.62961	0.0173592	3.9425	1.95701	0.00433981	7.715	2.4582	0.825	0.112101	2.85	0.937301	1.36	0.239305	0.75	0.135647	0.9325	0.0419325	1	3	0.75	0.00330233	4	908.45
IYC2	1379	041818AEEA	66	3910	1.36	Yes	4574R	R	9 --> 11	K54	Farm	Mowi	*	*	*	Scattered	Medium	No	x26+	12	13	Good	40% overestimated	116	75	*	0.687333	0.0909461	7.62569	5.04496	0.000784018	10.4206	3.84744	0.814397	0.0759667	3.87017	1.37254	1.51983	0.30579	0.681638	0.12397	0.936638	0.0284359	47	69	0.594828	0.00709408	116	9726.42
IYC2	1380	041818D242	64	3725	1.42	Yes	4575R	R	9 --> 11	K34	Farm	Mowi	*	*	*	Scattered	Few	No	x1-5	3	2	Good	90% overestimated	59	8	*	0.729811	0.0442737	6.9361	5.85333	0.000750401	9.9761	4.16749	0.79	0.0776375	3.70729	1.47249	1.54203	0.317022	0.671864	0.122185	0.929322	0.0331072	10	49	0.830508	0.0053012	59	9243.19
IYC2	1381	041818D51C	35	495	1.15	Yes	4576R	R	9 --> 11	K31	Hybr	Figgjo_x_Mowi	Male	1SW	*	Scattered	Few	No	x6-25	1	2	Good	30% overestimated	27	20	*	0.675211	0.0688459	4.78333	2.92822	0.00254985	8.40778	2.47196	0.805556	0.0703471	3.08704	0.805275	1.44556	0.309731	0.718519	0.131813	0.923333	0.0329335	12	15	0.555556	0.00799603	27	1875.93
IYC2	1382	418189655	65	3815	1.39	Yes	4577R	R	9 --> 11	K50	Farm	Mowi	*	*	*	Scattered	Very	No	x26+	13	16	Good	10% overestimated	178	161	*	0.604667	0.143066	7.70421	4.78486	0.00080374	10.7975	3.79801	0.777079	0.0873425	3.96404	1.36926	1.50511	0.302405	0.688202	0.120831	0.911742	0.0422101	82	96	0.539326	0.0100152	178	9585.45
IYC2	1385	041818AE69	49	1580	1.34	Yes	4580R	R	9 --> 11	K18	Wild	Vosso	*	*	*	Scattered	Medium	No	x26+	6	2	Good	20% overestimated	71	57	*	0.605675	0.0972285	5.83155	3.12593	0.00136942	9.41606	2.86878	0.796056	0.0883415	3.48648	1.05893	1.47113	0.289855	0.704507	0.127288	0.917606	0.0377005	29	42	0.591549	0.00986281	71	4258.42
IYC2	1386	041818A96E	45	1125	1.23	Yes	4581R	R	9 --> 11	K51	Wild	Figgjo	Male	2SW	*	Scattered	Very	No	x26+	10	6	Good	Good	60	60	*	0.53136	0.0819112	5.24383	2.51242	0.00136519	9.03867	2.5824	0.784	0.0844765	3.39883	0.976396	1.56917	0.324237	0.663167	0.13109	0.9155	0.0349054	23	37	0.616667	0.00963263	60	3841.11
IYC2	1387	041807EBA3	51	2040	1.54	Yes	4582R	R	9 --> 11	K18	Wild	Vosso	*	*	*	Scattered	Very	No	x26+	10	8	Good	Good	90	90	*	0.585146	0.116607	7.85144	4.7048	0.00129564	10.7953	3.65791	0.807556	0.0852532	3.93822	1.24791	1.41422	0.249084	0.726333	0.113528	0.922667	0.036406	45	45	0.5	0.00742584	90	6059.92
IYC2	1389	041818C93B	23	185	1.52	Yes	4584R	R	9 --> 11	K23	Wild	Figgjo	Male	2SW	*	*	Very Few	No	x1-5	1	0	Good	40% overestimated	8	5	*	0.670261	0.0284784	2.8525	0.708474	0.0035598	6.36125	0.704971	0.87625	0.0865097	2.4125	0.249557	1.4025	0.392856	0.755	0.171797	0.95375	0.0306769	4	4	0.5	0.00499183	8	801.31
IYC2	1391	041807D98C	53	2035	1.37	Yes	4586R	R	9 --> 11	K39	Wild	Figgjo	*	*	*	Scattered	Medium	No	x26+	3	5	Good	10% overestimated	78	69	*	0.649134	0.0642619	5.19962	2.98979	0.000823871	8.97244	2.91613	0.777564	0.0887165	3.32295	1.02204	1.54859	0.373731	0.677564	0.138388	0.914103	0.0462471	22	56	0.717949	0.00887311	78	6311.2
IYC2	1393	041818A1EC	48	1350	1.22	Yes	4589R	R	9 --> 11	K2	Wild	Arna	Male	1SW	*	Scattered	Medium	No	x26+	6	6	Good	10% overestimated	71	61	*	0.568946	0.0973617	5.93732	3.91803	0.00137129	9.36535	3.39081	0.807183	0.0958001	3.43451	1.16819	1.43845	0.302502	0.722254	0.135617	0.919437	0.044236	27	44	0.619718	0.0101623	71	4329.73
IYC2	1394	041818D0BF	53	2305	1.55	Yes	4590R	R	9 --> 11	K49	Hybr	Mowi_x_Figgjo	Male	1SW	*	Scattered	Very	No	x26+	6	6	Good	10% overestimated	126	109	*	0.62591	0.141322	6.87579	4.6604	0.00112161	10.3077	3.91505	0.764444	0.0903819	3.79254	1.34888	1.54865	0.33754	0.673095	0.131554	0.903651	0.0413493	60	66	0.52381	0.0107662	126	6130.31
IYC2	1395	041818B14A	40	670	1.05	Yes	4591R	R	9 --> 11	K2	Wild	Arna	*	*	*	Scattered	Medium	No	x26+	8	6	Good	30% overestimated	87	64	*	0.643507	0.135196	4.2131	2.38969	0.00155397	7.98586	2.54195	0.803333	0.0917867	2.94437	0.811484	1.44529	0.298963	0.716552	0.125205	0.918506	0.0395477	48	39	0.448276	0.0143849	87	2711.18
IYC2	1396	041818CFB4	43	800	1.01	Yes	4592R	R	9 --> 11	K15	Wild	Vosso	*	*	*	Scattered	Very	No	x26+	6	4	Good	Good	82	82	*	0.531883	0.13745	5.4072	3.01506	0.00167622	9.00976	2.74341	0.806585	0.0875626	3.34585	1.0129	1.4811	0.307848	0.70122	0.134103	0.923659	0.0410213	35	47	0.573171	0.0145699	82	3225.83
IYC2	1397	041818ACD4	51	1340	1.01	Yes	4593R	R	9 --> 11	K48	Hybr	Figgjo_x_Mowi	Male	1SW	*	Scattered	Very	No	x26+	4	5	Good	Good	88	88	*	0.65384	0.0912238	5.08114	2.48889	0.00103663	8.88875	2.51164	0.791023	0.0921523	3.33466	0.944308	1.52318	0.337607	0.685	0.13546	0.916364	0.0418311	48	40	0.454545	0.00816065	88	4901.57
IYC2	1401	041818BEBE	63	3280	1.31	Yes	4597R	R	9 --> 11	K34	Farm	Mowi	*	*	*	Scattered	Few	No	x6-25	4	3	Good	50% overestimated	20	10	*	0.617763	0.0148164	6.967	4.31859	0.00074082	10.12	3.34747	0.801	0.0854647	3.6735	1.21977	1.446	0.265378	0.714	0.130562	0.9175	0.0361102	8	12	0.6	0.00127599	20	9404.45
IYC2	1411	041818CA72	51	1660	1.25	Yes	4609R	R	9 --> 11	K18	Wild	Vosso	*	*	*	Scattered	Very	No	x26+	6	8	Good	10% overestimated	72	63	*	0.724117	0.0894033	6.39319	3.09898	0.00124171	9.97847	2.98206	0.782361	0.0883892	3.72833	1.09347	1.56417	0.348921	0.66875	0.139131	0.923056	0.0348291	34	38	0.527778	0.00738052	72	5148.69
IYC2	1412	041818B779	57	2370	1.28	Yes	4610R	R	9 --> 11	K24	Hybr	Figgjo_x_Mowi	Male	1SW	*	Scattered	Medium	No	x26+	8	6	Good	Good	81	81	*	0.63338	0.0696746	5.7542	4.05883	0.00086018	9.15247	3.49351	0.809877	0.0924729	3.41765	1.29331	1.50679	0.354869	0.692222	0.132561	0.929012	0.038197	35	46	0.567901	0.00687642	81	6689.53
IYC2	1419	0418189C85	52	1685	1.2	Yes	4617R	R	9 --> 11	K52	Hybr	Figgjo_x_Mowi	Male	1SW	*	Scattered	Very	No	x26+	9	17	Good	Good	100	100	*	0.613897	0.131546	6.1864	3.73173	0.00131546	9.435	3.13667	0.8252	0.0744879	3.4419	1.12173	1.3886	0.259101	0.7427	0.121646	0.9281	0.02795	55	45	0.45	0.00956869	100	4702.84
IYC2	1426	041818AADB	60	2959	1.37	Yes	4692L	L	9 --> 11	K49	Hybr	Mowi_x_Figgjo	Female	2SW	*	Scattered	Medium	No	x26+	8	6	Bright flash	10% overestimated	183	163	Smallest spots not spots	0.768162	0.160763	6.49377	5.00772	0.000878487	10.3374	4.57942	0.722623	0.113233	3.91295	1.72428	1.76333	0.548459	0.609016	0.146959	0.895847	0.0486207	41	142	0.775956	0.01921	183	7391.99
IYC2	1431	041818C9DD	60	2710	1.25	Yes	4698L	L	9 --> 11	K53	Hybr	Mowi_x_Figgjo	*	*	*	Scattered	Medium	No	x26+	8	8	Bright flash	10% overestimated	148	128	Ditto	0.637222	0.162631	6.58169	4.09234	0.00109886	10.5024	3.81065	0.719257	0.102778	3.93561	1.39471	1.72209	0.445217	0.615676	0.143357	0.897703	0.05172	44	104	0.702703	0.0173635	148	5989.56
IYC2	1434	04181887BD	46	1205	1.24	Yes	4702L	L	9 --> 11	K39	Wild	Figgjo	Female	1SW	*	Scattered	Medium	No	x26+	6	4	Bright flash	20% overestimated	128	78	Ditto	0.682593	0.237022	6.27586	4.32975	0.00185173	10.0922	4.03331	0.733672	0.101608	3.64773	1.332	1.56242	0.382799	0.670625	0.131555	0.892188	0.0526306	40	88	0.6875	0.025965	128	3389.18
IYC2	1435	041818D707	42	785	1.06	Yes	4703R	R	9 --> 11	K23	Wild	Figgjo	*	*	*	Scattered	Medium	No	x26+	6	6	Bright flash	30% overestimated	72	48	*	0.583707	0.16585	6.29972	4.72182	0.00233592	9.90944	4.18166	0.764507	0.106862	3.57634	1.30309	1.50606	0.302822	0.687746	0.124226	0.905915	0.0471344	27	44	0.619718	0.0163151	71	2696.89
IYC2	1439	041818AFA7	54	1910	1.21	Yes	4718R	R	9 --> 11	K22	Wild	Vosso	*	*	*	Scattered	Medium	No	x26+	9	6	Bright flash	Good	86	86	*	0.699076	0.0843074	5.76326	2.82301	0.000980319	9.33605	2.61975	0.801977	0.0794365	3.50965	0.987344	1.57244	0.339681	0.661744	0.126502	0.923721	0.0316988	44	42	0.488372	0.00714412	86	5878.96
IYC2	1441	041818B055	63	3495	1.4	Yes	4720R	R	9 --> 11	K46	Farm	Mowi	*	*	*	Scattered	Very Few	No	x1-5	0	0	Bright flash	30% underestimated	2	3	*	0	0.00103089	4.595	1.83141	0.000515447	7.975	1.61927	0.89	0	2.92	0.523259	1.27	0.113137	0.79	0.0707107	0.96	0	1	1	0.5	0.000112176	2	8914.59
IYC2	1442	04181884B8	62	2965	1.24	Yes	4721R	R	9 --> 11	K25	Hybr	Mowi_x_Figgjo	*	*	*	Scattered	Very	No	x26+	8	4	Bright flash	Good	82	82	*	0.592471	0.0660084	6.65866	3.42553	0.000804981	9.99317	3.03851	0.808049	0.0868295	3.67256	1.15852	1.47549	0.32807	0.706341	0.134316	0.923537	0.0352897	46	36	0.439024	0.00435213	82	8271.82
IYC2	1443	041818A0C0	56	2260	1.29	Yes	4722R	R	9 --> 11	K32	Hybr	Figgjo_x_Mowi	Female	2SW	*	Scattered	Medium	No	x6-25	5	3	Bright flash	30% overestimated	33	12	*	0.711432	0.0221151	5.09844	3.09901	0.000691096	8.70219	2.93385	0.809063	0.0876709	3.34063	1.20143	1.60125	0.398908	0.659375	0.151486	0.9275	0.02973	11	21	0.65625	0.00284656	32	7377.32
IYC2	1445	041818D76B	44	975	1.14	Yes	4724R	R	9 --> 11	K16	Wild	Vosso	*	*	*	Scattered	Medium	No	x26+	6	4	Bright flash	Good	48	48	*	0.672234	0.0649765	4.57792	2.44145	0.00135368	8.19646	2.28431	0.821875	0.0762598	3.02104	0.799591	1.42562	0.296927	0.7275	0.135435	0.927708	0.0332137	22	26	0.541667	0.00768812	48	3381.84
IYC2	1446	041818B04D	45	1145	1.26	Yes	4725R	R	9 --> 11	K6	Wild	Arna	Female	1SW	*	Scattered	Medium	No	x26+	6	6	Bright flash	30% overestimated	74	53	*	0.714697	0.0847445	4.57892	2.92017	0.0011452	8.52757	3.05333	0.775676	0.108326	3.16622	1.04227	1.54135	0.349804	0.678243	0.138528	0.907703	0.0490889	36	38	0.513514	0.00950387	74	3998.37
IYC2	1448	041818D341	47	1390	1.34	Yes	4727R	R	9 --> 11	K18	Wild	Vosso	*	*	*	Scattered	Medium	No	x26+	5	3	Bright flash	Good	51	51	*	0.526063	0.0605158	4.51686	1.93267	0.00118658	8.42863	2.05223	0.780392	0.0828242	3.23314	0.791205	1.62863	0.421013	0.647059	0.137627	0.917843	0.0411978	22	29	0.568627	0.00761833	51	3806.61
IYC2	1449	0418189DA6	49	1360	1.16	Yes	4728R	R	9 --> 11	K5	Wild	Arna	Female	2SW	*	Scattered	Few	No	x6-25	8	5	Bright flash	Good	27	27	*	0.76513	0.0374521	5.34407	2.68685	0.00138712	9.22704	2.61405	0.772222	0.0907801	3.41926	0.900816	1.56741	0.257437	0.654815	0.101806	0.91037	0.0381779	10	17	0.62963	0.00441255	27	3852.65
IYC2	1456	04181881F0	37	595	1.17	Yes	4735R	R	9 --> 11	K23	Wild	Figgjo	Female	1SW	*	Scattered	Medium	No	x26+	5	5	Bright flash	40% overestimated	58	35	*	0.652981	0.117223	4.41759	2.04081	0.00202109	8.44379	2.23063	0.763448	0.100535	3.12466	0.728554	1.54121	0.324789	0.67431	0.125686	0.896207	0.0496241	27	31	0.534483	0.0141828	58	2185.75
IYC2	1457	041807C9B8	52	1880	1.34	Yes	4736R	R	9 --> 11	K16	Wild	Vosso	*	*	*	Scattered	Medium	No	x26+	8	6	Bright flash	Good	46	46	*	0.475636	0.0440173	4.84	2.39416	0.000956898	8.46435	2.20713	0.818696	0.0710433	3.16957	0.848353	1.48935	0.323765	0.700217	0.138186	0.930435	0.0335961	25	21	0.456522	0.00415183	46	5058.01
IYC2	1460	418189829	53	2065	1.39	Yes	4739R	R	9 --> 11	K40	Hybr	Figgjo_x_Mowi	Male	1SW	*	Scattered	Few	No	x6-25	4	1	Bright flash	30% overestimated	37	25	*	0.730924	0.0359936	5.60378	3.09888	0.0009728	9.71946	3.26906	0.727297	0.108491	3.63649	1.10835	1.66054	0.397743	0.633514	0.141013	0.897297	0.0495339	11	26	0.702703	0.00451352	37	5760.47
IYC2	1463	041818D34C	58	2905	1.49	Yes	4742R	R	9 --> 11	K49	Hybr	Mowi_x_Figgjo	Female	2SW	*	Scattered	Very	No	x26+	10	8	Bright flash	Good	85	85	*	0.512414	0.0725165	7.40635	5.00002	0.000853135	10.6373	3.78626	0.779059	0.0985203	4.03224	1.41619	1.64341	0.492137	0.649412	0.151997	0.924471	0.0398063	51	34	0.4	0.00391645	85	8681.34
IYC2	1468	418188203	30	265	0.98	Yes	4749R	R	9 --> 11	K51	Wild	Figgjo	*	*	*	Scattered	Few	No	x6-25	8	2	Bright flash	Good	18	18	*	0.699279	0.0588727	3.60167	1.50736	0.0032707	7.48167	1.65847	0.794444	0.0861068	2.76889	0.581174	1.47	0.275403	0.701667	0.117135	0.909444	0.0355581	9	9	0.5	0.00817298	18	1101.19
IYC2	1474	0418188A2B	39	650	1.1	Yes	4755R	R	9 --> 11	K4	Wild	Arna	Female	2SW	*	Scattered	Few	No	x6-25	7	8	Bright flash	30% overestimated	68	48	*	0.627436	0.117945	4.44147	2.75417	0.00173449	8.27603	2.85847	0.785588	0.092145	3.07647	1.00652	1.46794	0.315233	0.709559	0.136605	0.914706	0.0431059	24	44	0.647059	0.0171829	68	2560.68
IYC2	1478	0418188C01	64	3270	1.25	Yes	4759R	R	9 --> 11	K54	Farm	Mowi	*	*	*	Scattered	Few	No	x26+	4	5	Bright flash	Good	21	21	*	0.714837	0.0169127	6.47048	2.87106	0.000805367	9.86381	2.51052	0.808571	0.068723	3.71238	0.938642	1.54238	0.211445	0.662381	0.0942287	0.935238	0.030103	10	11	0.52381	0.00136915	21	8034.2
IYC2	1479	04181889B7	54	2010	1.28	Yes	4760R	R	9 --> 11	K29	Hybr	Mowi_x_Figgjo	*	*	*	Scattered	Very	No	x26+	10	14	Bright flash	Good	98	98	*	0.608848	0.102635	5.92327	3.35907	0.00104729	9.65755	3.22327	0.770816	0.101906	3.60357	1.16463	1.59133	0.373116	0.658265	0.13219	0.911327	0.0458064	43	55	0.561224	0.00972456	98	5655.78
IYC2	1480	041818CA70	52	1605	1.14	Yes	4761R	R	9 --> 11	K29	Hybr	Mowi_x_Figgjo	*	*	*	Scattered	Medium	No	x26+	10	11	Bright flash	Good	49	49	*	0.673095	0.0575054	5.29592	2.57363	0.00117358	8.99245	2.39766	0.790816	0.0690361	3.32878	0.867731	1.47571	0.242521	0.695918	0.11904	0.918367	0.0371566	20	29	0.591837	0.00642642	49	4512.62
IYC2	1483	041818B839	54	1995	1.27	Yes	4764R	R	9 --> 11	K29	Hybr	Mowi_x_Figgjo	Female	2SW	*	Scattered	Very	No	x26+	10	13	Bright flash	Good	122	122	*	0.644723	0.112085	5.64418	3.21386	0.000918731	9.34033	2.96195	0.779754	0.0861621	3.50139	1.07123	1.55467	0.294796	0.665984	0.123387	0.910164	0.0414407	70	52	0.42623	0.0084643	122	6143.45
IYC2	1484	418188462	52	1785	1.27	Yes	4765R	R	9 --> 11	K32	Hybr	Figgjo_x_Mowi	Male	1SW	*	Scattered	Medium	No	x26+	5	7	Bright flash	Good	117	117	*	0.658178	0.108328	5.62863	3.67811	0.000925882	9.39359	3.47852	0.763761	0.0952739	3.52632	1.21562	1.6035	0.357082	0.653846	0.138806	0.908376	0.0444498	66	51	0.435897	0.00838925	117	6079.21
IYC2	1489	0418188CF1	33	390	1.09	Yes	4770R	R	9 --> 11	K4	Wild	Arna	Male	2SW	*	Scattered	Few	No	x6-25	3	3	Bright flash	Good	16	16	*	0.507079	0.0312578	3.14875	0.701673	0.00195361	6.91688	0.812237	0.820625	0.0525952	2.63187	0.269771	1.52438	0.278304	0.675	0.120056	0.9375	0.0262043	7	9	0.5625	0.00558396	16	1611.76
IYC2	1490	041818CB11	66	3710	1.29	Yes	4771R	R	9 --> 11	K46	Farm	Mowi	Male	1SW	*	Scattered	Few	No	x1-5	5	6	Bright flash	Good	30	30	*	0.782481	0.0140706	5.08333	2.87291	0.000469021	8.66867	2.46869	0.803333	0.070041	3.24533	0.866621	1.50333	0.248045	0.683333	0.11547	0.923333	0.0246819	8	22	0.733333	0.00202986	30	10838.2
IYC2	1495	418189399	67	4315	1.43	Yes	4776R	R	9 --> 11	K50	Farm	Mowi	Female	2SW	*	Scattered	Medium	No	x26+	12	18	Bright flash	Good	90	90	*	0.643111	0.0544505	6.07811	4.41823	0.000605005	9.39911	3.78112	0.808889	0.0968428	3.48167	1.2552	1.49033	0.32185	0.698222	0.132229	0.926889	0.0422045	58	32	0.355556	0.00318523	90	10046.4
IYC2	1502	041818B917	42	825	1.11	Yes	4783R	R	9 --> 11	K1	Wild	Arna	*	*	*	Scattered	Few	No	x6-25	5	3	Bright flash	Good	31	31	*	0.645465	0.0423793	3.94774	2.38279	0.00136707	7.85677	2.77359	0.791613	0.104406	2.89677	0.758891	1.52194	0.378615	0.687742	0.131497	0.92129	0.0415325	17	14	0.451613	0.0048481	31	2887.73
IYC2	1506	04181888EB	37	560	1.11	Yes	4788R	R	9 --> 11	K31	Hybr	Figgjo_x_Mowi	Male	1SW	*	Scattered	Medium	No	x26+	6	5	Bright flash	Good	59	59	*	0.556119	0.126016	4.25695	1.73845	0.00213586	8.12203	1.87316	0.798644	0.0872661	3.01153	0.673175	1.45576	0.322871	0.715254	0.135308	0.908475	0.0404634	32	27	0.457627	0.0135469	59	1993.08
IYC2	1509	041808033B	14	25	0.91	Yes	4791R	R	9 --> 11	K43	Wild	Figgjo	Male	Prec.Males	*	*	Very Few	No	x1-5	1	0	Bright flash	Good	6	6	*	0.276038	0.13669	4.76	2.44822	0.0227817	8.98	2.34001	0.708333	0.0670572	3.47667	0.924287	1.95667	0.446796	0.531667	0.10852	0.91	0.0167332	2	4	0.666667	0.0191443	6	208.94
IYC2	1510	041818AB53	63	3700	1.48	Yes	4792R	R	9 --> 11	K46	Farm	Mowi	*	*	*	Scattered	Few	No	x1-5	4	2	Bright flash	70% overestimated	10	3	*	0.935904	0.00493497	4.786	2.33752	0.000493497	8.588	2.49126	0.787	0.0778959	3.315	0.992788	1.613	0.353806	0.645	0.130916	0.932	0.0282056	3	7	0.7	0.000721788	10	9698.14
IYC2	1511	041818B273	65	4275	1.56	Yes	4793R	R	9 --> 11	K46	Farm	Mowi	*	*	*	Scattered	Few	No	x6-25	6	7	Bright flash	50% overestimated	32	15	*	0.714118	0.0139407	4.25844	2.13578	0.000435647	8.12813	2.21663	0.785625	0.0926992	3.10594	0.848421	1.63437	0.480114	0.654062	0.15931	0.915312	0.0401597	11	21	0.65625	0.00214834	32	9774.97
IYC2	1513	041818C399	53	2115	1.42	Yes	4795R	R	9 --> 11	K29	Hybr	Mowi_x_Figgjo	*	*	*	Scattered	Few	No	x6-25	7	10	Bright flash	10% overestimated	52	46	*	0.724138	0.0422373	5.085	2.56358	0.000812255	8.86135	2.41447	0.782115	0.0797628	3.30865	0.837473	1.58904	0.388826	0.662885	0.146573	0.919615	0.0388543	24	28	0.538462	0.00447259	52	6260.35
IYC2	1521	041818AE34	42	960	1.3	Yes	4803R	R	9 --> 11	K51	Wild	Figgjo	Male	1SW	*	Scattered	Very	No	x26+	7	11	Bright flash	20% overestimated	101	75	*	0.603379	0.138385	5.23881	4.60647	0.00137015	9.0099	3.97287	0.773168	0.0947305	3.34772	1.39819	1.56634	0.332727	0.663168	0.121688	0.910594	0.0449182	46	55	0.544554	0.0143846	101	3823.54
IYC2	1523	041818D5E3	51	1750	1.32	Yes	4805R	R	9 --> 11	K41	Hybr	Mowi_x_Figgjo	*	*	*	Scattered	Few	No	x1-5	2	1	Bright flash	60% overestimated	46	18	*	0.799586	0.0406974	4.71696	3.14372	0.000884725	8.60848	3.25528	0.775	0.11129	3.18435	1.06665	1.5163	0.314695	0.685435	0.132593	0.910652	0.050658	14	32	0.695652	0.00600201	46	5331.55
IYC2	1530	041807DE2C	51	1600	1.21	Yes	4812R	R	9 --> 11	K16	Wild	Vosso	Male	1SW	*	Scattered	Medium	No	x26+	7	9	Bright flash	Good	65	65	*	0.606934	0.0794615	5.59646	2.80369	0.00122248	9.48092	2.69466	0.758615	0.0887038	3.47862	0.898812	1.55185	0.359743	0.678154	0.148059	0.900769	0.0459384	23	42	0.646154	0.00917443	65	4577.94
IYC2	1533	418189389	51	1725	1.3	Yes	4815R	R	9 --> 11	K31	Hybr	Figgjo_x_Mowi	Male	1SW	*	Scattered	Few	No	x1-5	3	3	Bright flash	70% overestimated	18	5	*	0.740651	0.0187676	5.78111	4.27732	0.00104264	9.20722	3.67322	0.782778	0.0853233	3.54222	1.37341	1.71222	0.419433	0.613333	0.130474	0.936111	0.0346646	4	14	0.777778	0.00252495	18	5544.67
IYC2	1535	04181883B5	63	3670	1.47	Yes	4817R	R	9 --> 11	K33	Farm	Mowi	Female	2SW	*	Scattered	Few	No	x6-25	4	3	Good	Good	18	18	*	0.891529	0.0143341	7.54167	4.72704	0.000796339	10.5839	3.90335	0.804444	0.0854209	3.89833	1.48497	1.45778	0.279759	0.707222	0.120235	0.923333	0.04	8	10	0.555556	0.00105592	18	9470.42
IYC2	1537	04180806B9	47	1335	1.29	Yes	4819R	R	9 --> 11	K16	Wild	Vosso	Male	1SW	*	Scattered	Medium	No	x26+	5	9	Bright flash	10% underestimated	44	49	*	0.628128	0.0526676	5.25091	3.318	0.00119699	8.88114	2.93064	0.794545	0.0895844	3.31114	1.01912	1.57045	0.412152	0.672727	0.148612	0.923182	0.0373402	10	34	0.772727	0.00775059	44	4386.76
IYC2	1542	041807E8B5	69	4805	1.46	Yes	4826R	R	9 --> 11	K34	Farm	Mowi	Female	2SW	*	Scattered	Very Few	No	x1-5	0	0	Bright flash	Good	1	1	*	0.628128	0.00137096	14.74	0	0.00137096	15.38	0	0.78	0	5.96	0	1.84	0	0.54	0	0.94	0	0	0	0	0	1	10751.6
IYC2	1543	0418188B38	51	1570	1.18	Yes	4827R	R	9 --> 11	K22	Wild	Vosso	*	*	*	Scattered	Very	No	x26+	11	9	Bright flash	Good	99	99	*	0.596272	0.107268	5.09192	2.53588	0.00108351	8.87323	2.54679	0.790101	0.087918	3.33758	0.932659	1.53535	0.294412	0.675758	0.129403	0.918788	0.0372874	53	46	0.464646	0.00978836	99	4699.46
IYC2	1548	041818D346	66	4405	1.53	Yes	4833R	R	9 --> 11	K50	Farm	Mowi	Female	2SW	*	Scattered	Very	No	x26+	9	20	Bright flash	90% underestimated	15	96	*	0.674382	0.00546274	3.91667	1.44465	0.000364183	7.67667	1.69182	0.826667	0.0812111	2.956	0.702931	1.58133	0.392444	0.666	0.148507	0.942	0.0285857	4	11	0.733333	0.00102281	15	10754.7
IYC2	1550	041818938C	53	1830	1.23	Yes	4835R	R	9 --> 11	K19	Wild	Vosso	*	*	*	Scattered	Medium	No	x26+	9	8	Bright flash	Good	87	87	*	0.641304	0.0918594	5.4654	2.99607	0.00105586	9.26517	2.87539	0.768851	0.0848997	3.41172	0.981466	1.49839	0.296118	0.69	0.121655	0.906322	0.0399743	38	49	0.563218	0.00946626	87	5176.28
IYC2	1553	041807DF94	47	1280	1.23	Yes	4838R	R	9 --> 11	K44	Hybr	Figgjo_x_Mowi	*	*	*	Scattered	Few	No	x6-25	8	2	Bright flash	20% overestimated	38	31	*	0.668003	0.0439577	4.66974	2.31859	0.00115678	8.51053	2.32412	0.783947	0.0935931	3.20263	0.827313	1.54526	0.357474	0.676579	0.137807	0.915789	0.043906	10	28	0.736842	0.00693612	38	4036.84
IYC2	1557	04181899BB	59	2600	1.27	Yes	4842R	R	9 --> 11	K54	Farm	Mowi	Female	2SW	*	Scattered	Very	No	x26+	17	18	Bright flash	Good	127	127	*	0.557211	0.110183	5.81331	2.89835	0.000867579	9.45669	2.82823	0.793858	0.0931465	3.53465	1.03845	1.53417	0.326675	0.678031	0.127354	0.91748	0.0375218	57	70	0.551181	0.0104468	127	6700.61
IYC2	1562	041818D5F1	53	1735	1.17	Yes	4848R	R	9 --> 11	K22	Wild	Vosso	*	*	*	Scattered	Medium	No	x26+	8	7	Bright flash	50% underestimated	42	66	*	0.676737	0.0300197	3.96262	1.4656	0.000714756	7.92262	1.68579	0.778571	0.0686302	3.01024	0.625762	1.60738	0.28742	0.63881	0.104932	0.90881	0.0358317	30	12	0.285714	0.00216449	42	5544.02
IYC2	1571	0418188CF3	50	1460	1.17	Yes	4858R	R	9 --> 11	K49	Hybr	Mowi_x_Figgjo	Female	1SW	*	Scattered	Medium	No	x26+	6	8	Bright flash	60% underestimated	54	84	*	0.629265	0.0510398	4.43519	1.91181	0.000945181	8.26722	1.87673	0.789259	0.0689778	3.13963	0.699013	1.57926	0.299558	0.654259	0.11477	0.917037	0.041556	23	31	0.574074	0.0066064	54	4692.42
IYC2	1585	041818B1C6	61	3120	1.37	Yes	4872R	R	9 --> 11	K50	Farm	Mowi	Female	2SW	*	Scattered	Medium	No	x26+	10	11	Bright flash	200% underestimated	20	61	*	0.779259	0.0177472	6.567	4.39746	0.000887358	9.8475	3.31129	0.797	0.085477	3.7405	1.1761	1.6155	0.298813	0.64	0.125363	0.923	0.0318053	5	15	0.75	0.00202686	20	7400.62
IYC2	1586	041818BFF3	57	2525	1.36	Yes	4873R	R	9 --> 11	K53	Hybr	Mowi_x_Figgjo	Female	1SW	*	Scattered	Few	No	x1-5	3	6	Bright flash	10% overestimated	29	27	*	0.674951	0.0342457	6.39931	3.19536	0.00118089	10.0976	3.2546	0.774483	0.103288	3.73483	1.17452	1.50483	0.317565	0.694138	0.145884	0.914483	0.04672	3	26	0.896552	0.00479786	29	5419.08
IYC2	1587	0418080B60	44	955	1.12	Yes	4874R	R	9 --> 11	K5	Wild	Arna	Female	2SW	*	Scattered	Few	No	x6-25	6	3	Bright flash	50% underestimated	11	23	*	0.592111	0.00925793	2.75636	0.771029	0.00084163	6.47636	1.12728	0.822727	0.067393	2.48636	0.435368	1.48273	0.343485	0.703636	0.143267	0.92	0.0340588	6	5	0.454545	0.0015267	11	3275.03
IYC2	1591	041807DD84	42	825	1.11	Yes	4878R	R	9 --> 11	K1	Wild	Arna	*	*	*	Scattered	Medium	No	x26+	8	5	Bright flash	Good	61	61	*	0.648384	0.0824489	3.96836	2.1285	0.00135162	7.73344	2.26324	0.808033	0.0888598	2.88623	0.759195	1.48721	0.328289	0.700328	0.135178	0.918525	0.0413455	30	31	0.508197	0.0105586	61	2936
IYC2	1593	041818A642	50	1625	1.3	Yes	4880R	R	9 --> 11	K31	Hybr	Figgjo_x_Mowi	Female	1SW	*	Scattered	Few	No	x6-25	5	2	Bright flash	Good	28	28	*	0.720031	0.0321825	5.44357	2.8331	0.00114938	9.31786	2.9857	0.769286	0.0966064	3.43214	1.01508	1.49393	0.330626	0.7	0.143269	0.893571	0.0513675	22	6	0.214286	0.00126686	28	4736.11
IYC2	1597	418188740	51	1760	1.33	Yes	4884R	R	9 --> 11	K1	Wild	Arna	Male	1SW	*	Scattered	Medium	No	x26+	5	8	Bright flash	20% underestimated	49	64	*	0.664325	0.0396583	4.01796	1.50496	0.000809353	8.04082	1.90416	0.776531	0.0944182	3.07959	0.760126	1.66041	0.405092	0.637143	0.149583	0.919592	0.0396841	22	27	0.55102	0.00543871	49	4964.41
IYC2	1602	041818D712	41	660	0.96	Yes	4889R	R	9 --> 11	K15	Wild	Vosso	*	*	*	Scattered	Medium	No	x26+	5	7	Bright flash	50% overestimated	100	51	*	0.653396	0.204773	5.7142	3.80945	0.00204773	9.7639	3.65701	0.723	0.102233	3.5528	1.19326	1.6015	0.359993	0.6504	0.123998	0.8826	0.0543951	39	61	0.61	0.0218598	100	2790.51
IYC2	1603	041818C234	52	1540	1.1	Yes	4890R	R	9 --> 11	K53	Hybr	Mowi_x_Figgjo	Female	2SW	*	Scattered	Medium	No	x26+	4	6	Bright flash	20% overestimated	36	30	*	0.648884	0.0353582	4.48389	1.87165	0.000982172	8.43111	2.09967	0.780278	0.0937927	3.13833	0.705268	1.47833	0.354058	0.707222	0.134432	0.915556	0.0454466	18	18	0.5	0.0039428	36	4565.28
IYC2	1605	041818BDE2	37	550	1.09	Yes	4892R	R	9 --> 11	K15	Wild	Vosso	Male	1SW	*	Scattered	Very	No	x26+	7	8	Bright flash	10% overestimated	51	45	*	0.593764	0.0918677	3.65059	1.23065	0.00180133	7.53961	1.61171	0.802157	0.0864249	2.82118	0.608292	1.48549	0.337949	0.700392	0.12709	0.918039	0.0446775	31	20	0.392157	0.0098687	51	2026.61
IYC2	1606	041818A221	47	1150	1.11	Yes	4893R	R	9 --> 11	K17	Wild	Vosso	Male	1SW	*	Scattered	Very	No	x26+	6	10	Bright flash	200% underestimated	24	67	*	0.638503	0.0304834	4.43958	1.93724	0.00127014	8.26875	2.01176	0.79125	0.0623672	3.0875	0.697693	1.54042	0.31211	0.675	0.132041	0.926667	0.0318511	15	9	0.375	0.00257485	24	3495.35
IYC2	1609	0418189FC3	31	330	1.11	Yes	4896R	R	9 --> 11	K4	Wild	Arna	Female	2SW	*	Scattered	Few	No	x1-5	4	2	Bright flash	Good	5	5	*	0.445374	0.0104379	3.326	1.25063	0.00208757	7.164	1.5471	0.804	0.0811172	2.836	0.6501	1.688	0.354641	0.61	0.108858	0.928	0.0294958	2	3	0.6	0.00188295	5	1593.24
IYC2	1613	041807EB9C	64	2050	0.78	Yes	4901R	R	9 --> 11	K45	Hybr	Mowi_x_Figgjo	Male	1SW	*	Scattered	Very	No	x26+	8	8	Bright flash	10% overestimated	81	77	*	0.742441	0.0628067	5.01802	2.80281	0.000775392	8.6842	2.63133	0.805062	0.0832184	3.24802	0.985353	1.52173	0.36553	0.691728	0.147604	0.925556	0.0326343	52	29	0.358025	0.00448112	81	6471.6
IYC2	1614	041818C152	53	1925	1.29	Yes	4902R	R	9 --> 11	K29	Hybr	Mowi_x_Figgjo	Female	2SW	*	Scattered	Medium	No	x26+	10	7	Bright flash	20% overestimated	109	87	*	0.746587	0.0905352	4.53431	2.36277	0.000830598	8.41202	2.57323	0.785688	0.09257	3.14239	0.90066	1.51083	0.306592	0.685229	0.119541	0.914404	0.0468139	38	71	0.651376	0.0130058	109	5459.09
IYC2	1617	041818A165	38	590	1.08	Yes	4905R	R	9 --> 11	K4	Wild	Arna	Male	1SW	*	Scattered	Few	No	x6-25	5	1	Bright flash	50% overestimated	62	33	*	0.67774	0.114005	4.41129	2.35545	0.00183879	8.47452	2.74576	0.756935	0.103395	3.11581	0.926211	1.485	0.347788	0.705645	0.145395	0.899194	0.0533254	26	36	0.580645	0.0150061	62	2399.02
IYC2	1619	0418189AE7	45	1085	1.19	Yes	4907R	R	9 --> 11	K20	Wild	Vosso	Female	1SW	*	Scattered	Medium	No	x26+	6	9	Bright flash	Good	39	39	*	0.715182	0.0555263	4.65	2.11518	0.00142375	8.48795	2.20457	0.789231	0.0778117	3.19231	0.782033	1.56051	0.371936	0.669231	0.135188	0.915641	0.0399865	17	22	0.564103	0.00673603	39	3266.02
IYC2	1622	041818A080	51	1590	1.2	Yes	4910R	R	9 --> 11	K15	Wild	Vosso	*	*	*	Scattered	Medium	No	x26+	5	8	Bright flash	220% underestimated	8	26	*	0.605216	0.00745014	3.77125	0.950841	0.000931267	7.65375	0.971581	0.8	0.0725062	2.95	0.375309	1.74	0.35238	0.5975	0.136878	0.93	0.0213809	5	3	0.375	0.000740816	8	4049.59
IYC2	1623	04181891A6	51	1715	1.29	Yes	4911R	R	9 --> 11	K52	Hybr	Figgjo_x_Mowi	Male	1SW	*	Scattered	Very	No	x26+	5	14	Bright flash	50% underestimated	49	92	*	0.727234	0.0542923	5.20306	2.44996	0.00110801	8.96755	2.53787	0.796122	0.0844545	3.38224	0.960734	1.55714	0.317641	0.66449	0.115254	0.922245	0.034657	22	27	0.55102	0.00574972	49	4695.88
IYC2	1626	041818C55B	64	4045	1.54	Yes	4914R	R	9 --> 11	K49	Hybr	Mowi_x_Figgjo	Male	1SW	*	Scattered	Very	No	x26+	8	12	Bright flash	Underestimated	6	81	*	0.357064	0.00253819	4.35333	1.89515	0.000423032	7.87	1.83837	0.85	0.043359	3.06833	0.736163	1.54333	0.293235	0.666667	0.117246	0.946667	0.0206559	5	1	0.166667	9.72e-05	6	10290.8
IYC2	1631	041818D3B6	56	2215	1.26	Yes	4919R	R	9 --> 11	K33	Farm	Mowi	*	*	*	Scattered	Medium	No	x26+	6	8	Bright flash	30% underestimated	65	86	*	0.604442	0.0547332	5.66477	3.30641	0.000842049	9.17923	2.87782	0.81	0.0784419	3.43092	0.982611	1.48138	0.272258	0.694462	0.111594	0.927385	0.0309877	40	25	0.384615	0.00371617	65	6727.36
IYC2	1632	041818AE3A	43	870	1.09	Yes	4920R	R	9 --> 11	K1	Wild	Arna	*	*	*	Scattered	Medium	No	x26+	6	6	Bright flash	50% underestimated	17	34	*	0.596482	0.015814	3.03412	0.981861	0.000930234	6.63059	1.2575	0.857647	0.0773409	2.54059	0.459843	1.43294	0.282373	0.721176	0.125891	0.932941	0.0286716	10	7	0.411765	0.00214614	17	3261.67
IYC2	1634	041818A35B	53	1690	1.14	Yes	4922R	R	9 --> 11	K15	Wild	Vosso	Female	2SW	*	Scattered	Medium	No	x26+	8	9	Bright flash	50% underestimated	24	47	*	0.717245	0.0178903	3.86292	1.59288	0.00074543	7.64708	1.72003	0.811667	0.0722114	2.90333	0.633758	1.54708	0.34113	0.677917	0.146049	0.92625	0.0335977	17	7	0.291667	0.0013508	24	5182.13
IYC2	1635	041818AC43	35	485	1.13	Yes	4923R	R	9 --> 11	K3	Wild	Arna	Male	1SW	*	Scattered	Few	No	x1-5	3	1	Bright flash	Good	7	7	*	0.79043	0.0127759	3.31714	2.46795	0.00182513	7.17143	3.19034	0.795714	0.118019	2.61143	0.779346	1.44714	0.329581	0.722857	0.167104	0.898571	0.073355	3	4	0.571429	0.00220085	7	1817.48
IYC2	1636	041807DAE2	47	1290	1.24	Yes	4924R	R	9 --> 11	K25	Hybr	Mowi_x_Figgjo	*	*	*	Scattered	Very	No	x26+	7	8	Bright flash	50% underestimated	57	81	*	0.633458	0.055111	4.05351	1.67614	0.000966859	7.75737	1.70954	0.824912	0.0695681	2.89018	0.581238	1.48825	0.276587	0.69386	0.125239	0.930702	0.0334803	21	36	0.631579	0.00858686	57	4192.45
IYC2	1640	041818942F	21	100	1.08	Yes	4928R	R	9 --> 11	K19	Wild	Vosso	Male	jacks	*	Scattered	Medium	No	x26+	2	2	Bright flash	120% underestimated	9	21	*	0.462414	0.0542043	3.56556	1.32343	0.00602269	7.53222	1.91632	0.792222	0.110088	2.85667	0.802885	1.57	0.49985	0.685556	0.178053	0.912222	0.0468449	5	4	0.444444	0.00675653	9	592.02
IYC2	1642	418189320	48	1310	1.18	Yes	4930R	R	9 --> 11	K22	Wild	Vosso	Female	2SW	*	Scattered	Very	No	x26+	8	7	Bright flash	50% underestimated	69	95	*	0.592702	0.0747088	4.58203	2.08329	0.00108274	8.49232	2.28561	0.781739	0.0913132	3.2858	0.929466	1.69246	0.419227	0.624493	0.144452	0.917536	0.0321488	44	25	0.362319	0.00590751	69	4231.9
IYC2	1643	041818C6B1	60	2820	1.31	Yes	4931R	R	9 --> 11	K34	Farm	Mowi	*	*	*	Scattered	Few	No	x1-5	1	1	Bright flash	underestimated	0	3	*	0	0	0	0	0	0	0	0	0	0	0	0	0	0	0	0	0	0	0	0	0	0	10
IYC2	1645	041818B825	57	2195	1.19	Yes	4933R	R	9 --> 11	K45	Hybr	Mowi_x_Figgjo	Male	1SW	*	Scattered	Few	No	x1-5	4	4	Bright flash	50% underestimated	5	7	*	0.583275	0.00605158	7.332	2.40943	0.00121032	10.88	1.9647	0.768	0.101833	4.102	0.820408	1.62	0.304713	0.634	0.114149	0.916	0.0350714	4	1	0.2	0.000165073	5	6057.92
IYC2	1649	04181882D3	57	2410	1.3	Yes	4937R	R	9 --> 11	K40	Hybr	Figgjo_x_Mowi	Male	2SW	*	Scattered	Very	No	x26+	8	14	Bright flash	50% underestimated	47	98	*	0.766575	0.0291528	5.05261	3.22276	0.000633757	8.62848	2.88918	0.80587	0.080127	3.2287	0.963548	1.51174	0.305863	0.68587	0.128211	0.92413	0.0413965	37	9	0.195652	0.00112889	46	7972.47
IYC2	1651	041818D900	37	550	1.09	Yes	4939R	R	9 --> 11	K15	Wild	Vosso	Female	2SW	*	Scattered	Medium	No	x6-25	5	6	Bright flash	700% underestimated	5	35	*	0.576473	0.00598129	2.468	0.308577	0.00119626	6.17	0.6251	0.822	0.0920326	2.396	0.307457	1.712	0.531197	0.638	0.22163	0.946	0.0207364	3	2	0.4	0.000969415	5	2063.1
IYC2	1654	04181885F5	69	4800	1.46	Yes	4943R	R	9 --> 11	K50	Farm	Mowi	Female	2SW	*	Scattered	Medium	No	x26+	12	18	Bright flash	50% underestimated	50	96	*	0.667133	0.0220518	5.5676	2.42845	0.000441035	9.2556	2.33746	0.7944	0.0773584	3.4898	0.834426	1.5582	0.35437	0.667	0.122612	0.9252	0.0393436	23	27	0.54	0.00213879	50	12623.9
IYC2	1655	041818C7FC	58	2510	1.29	Yes	4944R	R	9 --> 11	K53	Hybr	Mowi_x_Figgjo	Female	1SW	*	Scattered	Medium	No	x26+	7	8	Bright flash	50% underestimated	17	43	*	0.787316	0.00939763	3.78353	1.12047	0.000552802	7.68588	1.361	0.796471	0.0823059	2.94294	0.525652	1.59824	0.372747	0.652941	0.126479	0.930588	0.0349053	11	6	0.352941	0.000876644	17	6844.28
IYC2	1656	041818ACCF	61	3080	1.36	Yes	4945R	R	9 --> 11	K29	Hybr	Mowi_x_Figgjo	Female	2SW	*	Scattered	Medium	No	x26+	9	12	Bright flash	140% underestimated	28	66	*	0.504019	0.0171903	4.87679	2.77805	0.000613938	8.48429	2.54991	0.808571	0.0617471	3.205	0.928366	1.49893	0.249968	0.684286	0.11127	0.928214	0.0289385	18	10	0.357143	0.0012589	28	7943.45
IYC2	1657	041808054E	55	2180	1.31	Yes	4946R	R	9 --> 11	K52	Hybr	Figgjo_x_Mowi	Female	1SW	*	Scattered	Very	No	x26+	9	18	Bright flash	10% underestimated	77	87	*	0.701524	0.0620719	5.37961	4.1228	0.000806129	8.79416	3.11188	0.815584	0.0782959	3.29416	1.08164	1.49818	0.316937	0.694026	0.130427	0.926883	0.0308758	33	44	0.571429	0.00659335	77	6673.39
IYC2	1658	041818AEEE	44	860	1.01	Yes	4947R	R	9 --> 11	K51	Wild	Figgjo	Female	1SW	*	Scattered	Few	No	x6-25	6	8	Bright flash	Good	18	18	*	0.696416	0.0236062	3.83	1.39357	0.00131145	7.66722	1.42796	0.799444	0.0706668	2.86111	0.456649	1.54556	0.408429	0.686111	0.160152	0.921667	0.0385395	10	8	0.444444	0.00273933	18	2920.42
IYC2	1660	0418188AEA	24	210	1.52	Yes	4949R	R	9 --> 11	K16	Wild	Vosso	*	*	*	Scattered	Medium	No	x26+	2	1	Bright flash	50% underestimated	13	21	*	0.580788	0.033829	2.82615	0.552035	0.00260223	6.47	0.782166	0.847692	0.059743	2.42385	0.252901	1.38077	0.129452	0.730769	0.0682473	0.921538	0.0323641	11	2	0.153846	0.00184154	13	1086.05
IYC2	1670	041818CAA6	66	3320	1.15	Yes	4959R	R	9 --> 11	K48	Hybr	Figgjo_x_Mowi	Male	1SW	*	Scattered	Medium	No	x26+	9	10	Bright flash	Underestimated	15	125	*	0.477646	0.00658184	3.886	2.26079	0.000438789	7.53067	2.46803	0.842	0.100371	2.82933	0.938711	1.44533	0.333185	0.725333	0.155787	0.937333	0.0407898	4	11	0.733333	0.00124207	15	8856.19
IYC2	1683	041807E80E	49	1415	1.2	Yes	4972R	R	9 --> 11	K20	Wild	Vosso	*	*	*	Scattered	Medium	No	x26+	7	9	Bright flash	50% underestimated	19	49	*	0.575037	0.0162663	4.05368	2.66653	0.000856123	7.70263	2.62766	0.823684	0.0826109	2.89947	1.00005	1.43421	0.289277	0.723158	0.137762	0.93	0.0316228	9	10	0.526316	0.00211196	19	4734.93
IYC2	1685	041818B600	19	85	1.24	Yes	4975R	R	9 --> 11	K4	Wild	Arna	Male	jacks	*	*	Very Few	No	x1-5	2	0	Bright flash	Underestimated	0	11	*	0	0	0	0	0	0	0	0	0	0	0	0	0	0	0	0	0	0	0	0	0	0	10
IYC2	1686	041818CD74	63	3650	1.46	Yes	4977R	R	9 --> 11	K26	Farm	Mowi	*	*	*	Scattered	Medium	No	x26+	13	9	Bright flash	Underestimated	17	84	*	0.544262	0.00649906	3.70941	1.11915	0.000382298	7.52941	1.39341	0.815294	0.0671861	2.90118	0.48982	1.53882	0.262342	0.667059	0.112404	0.938235	0.0314713	8	9	0.529412	0.000927554	17	9702.94
IYC2	1688	041818C7F0	60	2940	1.36	Yes	4981R	R	9 --> 11	K46	Farm	Mowi	*	*	*	Scattered	Very Few	No	x1-5	0	0	Bright flash	Underestimated	0	2	*	0	0	0	0	0	0	0	0	0	0	0	0	0	0	0	0	0	0	0	0	0	0	10
IYC2	1689	041818CE9A	50	1615	1.29	Yes	4982R	R	9 --> 11	K47	Wild	Figgjo	Male	1SW	*	Scattered	Medium	No	x26+	9	8	Bright flash	Good	73	73	*	0.679872	0.0794807	5.82753	2.67112	0.00108878	9.88575	2.84484	0.738904	0.10023	3.70658	1.02945	1.63507	0.399365	0.643562	0.139377	0.893288	0.0484497	29	44	0.60274	0.00822066	73	5352.37
IYC2	1690	041818AF14	64	3940	1.5	Yes	4983R	R	9 --> 11	K42	Farm	Mowi	*	*	*	Scattered	Very Few	No	X0	1	1	Bright flash	Good	0	0	*	0	0	0	0	0	0	0	0	0	0	0	0	0	0	0	0	0	0	0	0	0	0	10
IYC2	1691	418189281	60	2940	1.36	Yes	4984R	R	9 --> 11	K49	Hybr	Mowi_x_Figgjo	Male	1SW	*	Scattered	Very	No	x26+	9	9	Bright flash	30% underestimated	69	93	*	0.775882	0.0426492	5.23565	2.83753	0.000618105	8.93536	2.52721	0.786377	0.0759832	3.37145	0.885329	1.58101	0.339239	0.656957	0.121368	0.920725	0.0401218	40	29	0.42029	0.00342365	69	8470.49
IYC2	1693	041818AC0E	46	1315	1.35	Yes	4986R	R	9 --> 11	K18	Wild	Vosso	Female	1SW	*	Scattered	Medium	No	x26+	6	4	Bright flash	Good	56	56	*	0.563535	0.0678766	4.92321	2.21341	0.00121208	8.95857	2.40716	0.75625	0.0897383	3.41268	0.944133	1.64714	0.354543	0.63375	0.130183	0.90125	0.0423433	30	26	0.464286	0.00640113	56	4061.78
IYC2	1696	041818A1E6	26	225	1.28	Yes	4989R	R	9 --> 11	K16	Wild	Vosso	Male	Prec.Males	*	Scattered	Few	No	x6-25	1	0	Bright flash	60% underestimated	4	10	*	0.652684	0.0127762	3.31	0.598888	0.00319406	7.2425	0.82734	0.79	0.0559762	2.6475	0.314152	1.3225	0.160702	0.7675	0.0977667	0.8925	0.0262996	1	3	0.75	0.00289492	4	1036.3
IYC2	1697	041818AEEB	55	2095	1.26	Yes	4990R	R	9 --> 11	K29	Hybr	Mowi_x_Figgjo	*	*	*	Scattered	Very	No	x26+	8	9	Bright flash	30% underestimated	81	111	*	0.747765	0.0650078	4.84136	2.6006	0.000802566	8.70506	2.55019	0.775556	0.0869051	3.32753	0.97001	1.64309	0.393569	0.63716	0.1286	0.918148	0.0363356	40	41	0.506173	0.00679669	81	6032.35
IYC2	1699	041818B32D	49	1330	1.13	Yes	4992R	R	9 --> 11	K5	Wild	Arna	Female	2SW	*	Scattered	Medium	No	x6-25	8	6	Bright flash	Underestimated	0	43	*	0	0	0	0	0	0	0	0	0	0	0	0	0	0	0	0	0	0	0	0	0	0	10
IYC2	1700	041818CD66	51	1670	1.26	Yes	4993R	R	9 --> 11	K31	Hybr	Figgjo_x_Mowi	Female	2SW	*	Scattered	Very	No	x26+	6	8	Bright flash	440% underestimated	14	75	*	0.896002	0.0111565	3.69071	1.71081	0.000796893	7.60071	1.73102	0.780714	0.0674211	2.88143	0.613726	1.64143	0.383904	0.642143	0.155721	0.929286	0.0336187	12	2	0.142857	0.000431837	14	4631.38
IYC2	1703	041818B997	44	1075	1.26	Yes	4996R	R	9 --> 11	K39	Wild	Figgjo	*	*	*	Scattered	Few	No	x6-25	5	4	Bright flash	20% overerestimated	45	35	*	0.773714	0.0565409	4.12409	2.06828	0.00128502	8.02682	2.13691	0.774773	0.0774443	2.99955	0.735318	1.53818	0.326413	0.677727	0.138444	0.909773	0.0396783	12	32	0.727273	0.00997084	44	3209.36
IYC2	1706	418189394	59	3130	1.52	Yes	4999R	R	9 --> 11	K26	Farm	Mowi	*	*	*	Scattered	Medium	No	x26+	5	6	Bright flash	300% underestimated	18	73	*	0.713634	0.0123182	6.20611	3.37924	0.000684346	9.77611	3.36711	0.787222	0.0920873	3.715	1.24004	1.62889	0.273666	0.631667	0.111263	0.93	0.0471543	10	8	0.444444	0.000882157	18	9068.68
IYC2	1712	041818CD62	46	1130	1.16	Yes	5005R	R	9 --> 11	K5	Wild	Arna	*	*	*	Scattered	Few	No	x6-25	7	8	Bright flash	50% underestimated	17	30	*	0.619016	0.0158536	3.45588	1.26477	0.000932563	7.29353	1.49629	0.804706	0.0627612	2.76412	0.564126	1.52294	0.25519	0.674118	0.110965	0.921765	0.0310715	9	8	0.470588	0.00215878	17	3705.79
IYC2	1715	0418189CF8	62	4165	1.75	Yes	5008R	R	9 --> 11	K42	Farm	Mowi	*	*	*	Scattered	Very	No	x26+	9	12	Bright flash	Good	93	93	*	0.772623	0.0452328	6.09473	3.68569	0.000486374	9.71925	3.33756	0.780108	0.0919652	3.70742	1.29967	1.63989	0.369178	0.636667	0.1277	0.919247	0.0376262	54	39	0.419355	0.00311229	93	12531
IYC2	1716	04181889A8	55	2080	1.25	Yes	5009R	R	9 --> 11	K19	Wild	Vosso	*	*	*	Scattered	Medium	No	x26+	6	5	Bright flash	Good	54	54	*	0.709165	0.0442433	5.6763	3.8456	0.00081932	9.17037	3.34658	0.79537	0.0889713	3.50981	1.23479	1.60981	0.375145	0.651111	0.137672	0.922407	0.0338663	28	26	0.481481	0.00375285	54	6928.06
IYC2	1722	041807F179	49	1340	1.14	Yes	5015R	R	9 --> 11	K17	Wild	Vosso	Female	2SW	*	Scattered	Medium	No	x26+	6	5	Bright flash	Good	45	45	*	0.604246	0.0408686	4.03533	1.90372	0.000908192	7.94067	1.9459	0.778444	0.0814626	2.98533	0.677571	1.61422	0.450638	0.659333	0.153895	0.913778	0.0375553	26	19	0.422222	0.00427614	45	4443.26
IYC2	1723	04181888B7	45	1045	1.15	Yes	5017R	R	9 --> 11	K19	Wild	Vosso	*	*	*	Scattered	Medium	No	x26+	9	5	Bright flash	Good	65	65	*	0.682573	0.0778403	4.23831	2.12665	0.00119754	8.02477	2.25951	0.801077	0.0798656	2.98985	0.805434	1.47938	0.296347	0.700308	0.127524	0.916154	0.0390389	31	34	0.523077	0.00960677	65	3539.17
IYC2	1724	0418188A35	58	2540	1.3	Yes	5018R	R	9 --> 11	K45	Hybr	Mowi_x_Figgjo	*	*	*	Scattered	Few	No	x1-5	2	2	Bright flash	50% overestimated	13	6	*	0.816233	0.0104562	6.15154	4.55082	0.000804319	9.98538	4.05254	0.73	0.105357	3.83462	1.5719	1.74538	0.478864	0.606154	0.141276	0.903077	0.0375021	5	8	0.615385	0.00104601	13	7648.13
IYC2	1726	041818A9F6	59	2860	1.39	Yes	5020R	R	9 --> 11	K24	Hybr	Figgjo_x_Mowi	Male	2SW	*	Scattered	Very	No	x26+	10	8	Bright flash	Good	105	105	*	0.645615	0.0868095	6.05486	4.29321	0.000826757	9.25648	3.40206	0.832762	0.0812344	3.44181	1.21732	1.43952	0.309529	0.724381	0.142153	0.935048	0.0308883	69	36	0.342857	0.0049156	105	7323.62
IYC2	1730	0418188ED4	51	1775	1.34	Yes	5024R	R	9 --> 11	K40	Hybr	Figgjo_x_Mowi	Female	2SW	*	Scattered	Medium	No	x26+	8	10	Bright flash	30% underestimated	43	58	*	0.779961	0.0362709	4.43535	2.50203	0.000843509	8.21535	2.56489	0.802558	0.0979575	3.11721	0.970715	1.57047	0.424225	0.676279	0.160104	0.923953	0.0446755	20	23	0.534884	0.00437411	43	5258.21
IYC2	1731	041818AEF0	54	2165	1.37	Yes	5025R	R	9 --> 11	K49	Hybr	Mowi_x_Figgjo	Female	2SW	*	Scattered	Medium	No	x26+	9	13	Bright flash	50% underestimated	58	85	*	0.677882	0.0540473	5.23569	2.52874	0.00093185	8.99776	2.40771	0.785862	0.0872792	3.41707	0.895237	1.67224	0.476905	0.638621	0.154096	0.927069	0.0302625	24	34	0.586207	0.00605133	58	5618.6
IYC2	1732	041818C563	47	1355	1.31	Yes	5026R	R	9 --> 11	K29	Hybr	Mowi_x_Figgjo	Male	1SW	*	Scattered	Medium	No	x26+	8	7	Bright flash	30% underestimated	43	58	*	0.581242	0.0487284	4.24186	1.89596	0.00113322	8.13163	2.00689	0.78814	0.0812186	3.09209	0.728222	1.59628	0.343269	0.653488	0.13286	0.915581	0.0382537	17	26	0.604651	0.00694593	43	3743.2
IYC2	1734	041818C2B1	48	1215	1.1	Yes	5028R	R	9 --> 11	K52	Hybr	Figgjo_x_Mowi	*	*	*	Scattered	Very	No	x26+	9	14	Bright flash	30% underestimated	67	86	*	0.656613	0.0747873	4.63284	2.03084	0.00111623	8.38284	2.14304	0.808657	0.0752148	3.13836	0.736905	1.50657	0.226639	0.678209	0.0978701	0.92209	0.0343131	40	27	0.402985	0.00650533	67	4150.44
IYC2	1736	041818BDE4	48	1230	1.11	Yes	5030R	R	9 --> 11	K18	Wild	Vosso	Male	1SW	*	Scattered	Medium	No	x26+	6	7	Bright flash	Good	61	61	*	0.708836	0.0724746	4.60656	1.88366	0.00118811	8.34885	1.95115	0.810328	0.0693774	3.10705	0.724944	1.46279	0.266065	0.705738	0.122807	0.922787	0.035969	28	33	0.540984	0.00851125	61	3877.22
IYC2	1738	041818B543	47	1305	1.26	Yes	5032R	R	9 --> 11	K18	Wild	Vosso	*	*	*	Scattered	Medium	No	x6-25	6	4	Bright flash	Good	35	35	*	0.71042	0.0391879	4.97543	2.41591	0.00111965	8.90429	2.56115	0.768286	0.0877994	3.34657	0.946591	1.56543	0.351152	0.668571	0.140423	0.903714	0.0332624	16	19	0.542857	0.0042757	35	4443.72
IYC2	1739	418189280	40	740	1.16	Yes	5033R	R	9 --> 11	K31	Hybr	Figgjo_x_Mowi	Male	1SW	*	Scattered	Few	No	x6-25	5	3	Bright flash	Good	29	29	*	0.5886	0.0543011	4.78241	2.37006	0.00187245	8.52	2.21654	0.788966	0.0877637	3.14966	0.755038	1.48724	0.374002	0.70931	0.158112	0.914138	0.0381273	17	12	0.413793	0.00469835	29	2554.09
IYC2	1741	041818AE30	46	1120	1.15	Yes	5036R	R	9 --> 11	K55	Wild	Figgjo	Female	1SW	*	Scattered	Very	No	x26+	7	8	Bright flash	Good	72	72	*	0.558633	0.0939578	4.91778	2.49849	0.00130497	8.40903	2.31214	0.839306	0.0643128	3.13111	0.78919	1.435	0.232015	0.713333	0.110147	0.931944	0.0300534	34	38	0.527778	0.0100836	72	3768.5
IYC2	1743	041818AB8D	48	1190	1.08	Yes	5043R	R	9 --> 11	K5	Wild	Arna	Male	2SW	*	Scattered	Medium	No	x26+	8	8	Bright flash	200% underestimated	20	60	*	0.57153	0.0208079	3.8935	1.47986	0.00104039	7.845	1.82867	0.7845	0.0757749	3.002	0.702009	1.643	0.326885	0.629	0.111351	0.914	0.037049	7	13	0.65	0.00347377	20	3742.33
IYC2	1747	041818BED3	49	1720	1.46	Yes	5047R	R	9 --> 11	K24	Hybr	Figgjo_x_Mowi	Female	1SW	*	Scattered	Few	No	x6-25	4	4	Bright flash	30% underestimated	18	23	*	0.575715	0.0131279	3.74167	1.27613	0.000729328	7.47333	1.41304	0.826667	0.0678233	2.87278	0.554424	1.62722	0.361041	0.641111	0.132438	0.946111	0.0206195	11	7	0.388889	0.00136444	18	5130.29
IYC2	1749	0418189D28	55	2095	1.26	Yes	5049R	R	9 --> 11	K40	Hybr	Figgjo_x_Mowi	Female	2SW	*	Scattered	Few	No	X0	2	3	Bright flash	500% overestimated	20	4	*	0.842227	0.0115814	3.612	2.02155	0.000579069	7.648	2.43248	0.7655	0.1042	2.9575	0.71715	1.7515	0.38071	0.595	0.125761	0.918	0.0489468	6	14	0.7	0.00224445	20	6237.6
IYC2	1751	041818B2AB	53	2560	1.72	Yes	5051R	R	9 --> 11	K53	Hybr	Mowi_x_Figgjo	Female	1SW	*	Scattered	Very	No	x26+	11	11	Bright flash	10% overestimated	104	96	*	0.699542	0.0927002	6.23558	4.05756	0.000891348	9.77356	3.59521	0.780962	0.0967483	3.63317	1.20546	1.55875	0.332912	0.667404	0.128229	0.915192	0.0407688	88	16	0.153846	0.00228713	104	6995.67
IYC2	1752	041807E19D	45	1150	1.26	Yes	5052R	R	9 --> 11	K19	Wild	Vosso	Male	2SW	*	Scattered	Medium	No	x26+	7	6	Bright flash	50% overestimated	96	56	*	0.594597	0.182903	7.40271	6.09308	0.00190524	10.4262	4.45444	0.786146	0.092422	3.80865	1.51645	1.4576	0.286275	0.710938	0.130029	0.910417	0.0362424	38	58	0.604167	0.0149275	96	3885.45
IYC2	1753	041818CA7E	52	1715	1.22	Yes	5053R	R	9 --> 11	K29	Hybr	Mowi_x_Figgjo	Male	1SW	*	Scattered	Medium	No	x26+	7	5	Bright flash	Good	63	63	*	0.599469	0.0916155	7.14317	4.09279	0.00145422	10.2971	3.24634	0.800635	0.0720858	3.78841	1.17003	1.48286	0.301188	0.700317	0.132604	0.923175	0.0323202	21	42	0.666667	0.0085504	63	4912.05
IYC2	1754	041818AA1D	48	1335	1.21	Yes	5054R	R	9 --> 11	K44	Hybr	Figgjo_x_Mowi	*	*	*	Scattered	Few	No	x6-25	4	4	Bright flash	30% overestimated	37	25	*	0.728011	0.03708	5.34973	3.34546	0.00100216	9.10595	2.75035	0.777297	0.0889647	3.44405	1.08837	1.51622	0.28699	0.682973	0.127951	0.913243	0.0395147	15	22	0.594595	0.00412125	37	5338.19
IYC2	1756	041818858A	27	225	1.14	Yes	5056R	R	9 --> 11	K4	Wild	Arna	Male	Prec.Males	*	Scattered	Few	No	x1-5	4	4	Bright flash	Good	11	11	*	0.564725	0.0414465	3.58	1.3477	0.00376787	7.52091	1.75587	0.789091	0.0958597	2.84727	0.721028	1.47364	0.327453	0.712727	0.165656	0.903636	0.0420173	5	6	0.545455	0.00631486	11	950.14
IYC2	1757	041807D53B	45	1110	1.22	Yes	5057R	R	9 --> 11	K6	Wild	Arna	Female	1SW	*	Scattered	Medium	No	x26+	7	7	Bright flash	Good	63	63	*	0.718138	0.0694081	4.01333	1.83983	0.00110172	7.82349	1.90194	0.803333	0.072111	2.96159	0.700717	1.53683	0.332381	0.67619	0.123881	0.923333	0.0315717	35	28	0.444444	0.0076864	63	3642.8
IYC2	1761	041818D7E4	65	3650	1.33	Yes	5061R	R	9 --> 11	K50	Farm	Mowi	*	*	*	Scattered	Very	No	x26+	19	16	Bright flash	Good	117	117	*	0.769752	0.0863313	7.57547	3.61943	0.000737875	10.9218	3.26106	0.770513	0.0845357	4.06966	1.20597	1.56256	0.320302	0.665641	0.129151	0.911966	0.0377661	63	54	0.461538	0.00525977	117	10266.6
IYC2	1763	0418188A2C	23	130	1.07	Yes	5063R	R	9 --> 11	K22	Wild	Vosso	Male	jacks	*	Scattered	Few	No	x1-5	1	0	Bright flash	50% overestimated	11	5	*	0.640703	0.098991	6.30545	3.84046	0.00899918	10.5209	3.90959	0.710909	0.141241	3.74545	1.23675	1.54	0.448509	0.694545	0.173457	0.877273	0.0553337	2	9	0.818182	0.0128448	11	700.67
IYC2	1764	041807F4FA	23	95	0.78	Yes	5064R	R	9 --> 11	K4	Wild	Arna	*	*	*	Scattered	Few	No	x1-5	3	0	Bright flash	50% overestimated	15	8	*	0.432665	0.102618	4.474	2.64835	0.00684119	8.62333	2.76648	0.730667	0.100957	3.21	0.940737	1.72733	0.465656	0.62	0.166476	0.916	0.0454816	6	9	0.6	0.0137619	15	653.98
IYC2	1766	418188258	60	2545	1.18	Yes	5066R	R	9 --> 11	K53	Hybr	Mowi_x_Figgjo	Female	2SW	*	Scattered	Medium	No	x26+	10	9	Bright flash	10% overestimated	120	110	*	0.692978	0.0957953	5.50908	3.79244	0.000805003	9.20227	3.5936	0.776723	0.0969633	3.37269	1.20524	1.46227	0.28548	0.707395	0.124509	0.908571	0.0436334	65	54	0.453782	0.00789064	119	6843.55
IYC2	1768	041818A7C0	64	3380	1.29	Yes	5069R	R	9 --> 11	K54	Farm	Mowi	Male	2SW	*	Scattered	Very	No	x26+	16	12	Bright flash	Good	195	195	*	0.64729	0.166104	8.00713	4.56989	0.000851817	11.2201	3.83707	0.768154	0.0999726	4.13369	1.35738	1.52928	0.373684	0.685128	0.137092	0.906923	0.0446148	109	86	0.441026	0.00914888	195	9400.06
IYC2	1769	0418188F42	60	2660	1.23	Yes	5070R	R	9 --> 11	K22	Wild	Vosso	*	*	*	Scattered	Medium	No	x26+	*	*	Bright flash	Good	88	88	*	0.590352	0.0683661	5.33489	2.84708	0.000776887	9.00659	2.83645	0.804432	0.0913482	3.33682	1.04406	1.45773	0.300569	0.713068	0.135259	0.918977	0.0379667	33	55	0.625	0.00800932	88	6867
IYC2	1770	041807EE92	65	3530	1.29	Yes	5072R	R	9 --> 11	K54	Farm	Mowi	Female	2SW	*	Scattered	Few	No	x26+	6	4	Bright flash	40% overestimated	46	19	*	0.848297	0.0320347	5.66239	4.18379	0.000696406	9.03609	3.43431	0.796739	0.083694	3.43783	1.21487	1.60652	0.384455	0.656087	0.149659	0.927391	0.0340871	29	17	0.369565	0.00209079	46	8130.88
IYC2	1776	4.18e+62	60	2890	1.34	Yes	5078R	R	9 --> 11	K49	Hybr	Mowi_x_Figgjo	Male	1SW	*	Scattered	Very	No	x26+	13	13	Bright flash	20% overerestimated	143	115	*	0.595865	0.101744	5.20441	2.89456	0.000711494	9.03077	2.87689	0.775105	0.0911033	3.38196	1.02386	1.57399	0.327167	0.660839	0.13003	0.909371	0.0472365	69	74	0.517483	0.0101165	143	7314.76
IYC2	1778	041807D23D	55	2095	1.26	Yes	5080R	R	9 --> 11	K32	Hybr	Figgjo_x_Mowi	*	*	*	Scattered	Very	No	x26+	9	10	Bright flash	10% overestimated	134	115	*	0.686623	0.187738	8.32858	4.96267	0.00140103	11.2788	4.07741	0.779254	0.0927088	4.15896	1.43939	1.5	0.294756	0.690597	0.125906	0.910373	0.0417909	61	73	0.544776	0.01228	134	5944.62
IYC2	1780	041818CE3E	53	2095	1.41	Yes	5082R	R	9 --> 11	K41	Hybr	Mowi_x_Figgjo	Female	1SW	*	Scattered	Few	No	x1-5	2	0	Bright flash	370% overestimated	33	7	*	0.727999	0.0247969	4.28818	4.2833	0.000751421	7.98788	3.76816	0.770909	0.0944181	2.95364	1.15759	1.56091	0.316942	0.66697	0.135034	0.912121	0.0549294	11	22	0.666667	0.00385508	33	5706.76
IYC2	1782	041818855C	47	1155	1.11	Yes	5084R	R	9 --> 11	K5	Wild	Arna	*	*	*	Scattered	Medium	No	x26+	5	6	Bright flash	Good	46	46	*	0.623782	0.06498	5.10109	2.07279	0.00141261	9.08435	2.13933	0.759348	0.0763734	3.41	0.794604	1.60935	0.336811	0.645652	0.125089	0.902391	0.0340708	19	27	0.586957	0.00747692	46	3611.11
IYC2	1786	041818ACD1	66	3680	1.28	Yes	5088R	R	9 --> 11	K54	Farm	Mowi	Male	2SW	*	Scattered	Very	No	x26+	15	17	Bright flash	Good	173	173	*	0.784276	0.122999	6.61185	3.36324	0.000710978	9.94642	2.97458	0.807919	0.081528	3.74798	1.10862	1.57202	0.297784	0.657861	0.118481	0.930694	0.0330536	98	75	0.433526	0.00806482	173	9299.65
IYC2	1789	041818AD7A	66	4295	1.49	Yes	5091R	R	9 --> 11	K42	Farm	Mowi	*	*	*	Scattered	Few	No	x1-5	4	1	Bright flash	20% overerestimated	35	28	*	0.760092	0.0217542	7.06771	5.4207	0.00062155	10.1306	4.08798	0.792	0.0862213	3.85171	1.49643	1.59371	0.40985	0.664286	0.150456	0.926571	0.0348056	16	19	0.542857	0.0016709	35	11371.1
IYC2	1793	041818B776	53	1625	1.09	Yes	5095R	R	9 --> 11	K22	Wild	Vosso	*	*	*	Scattered	Medium	No	x26+	6	6	Bright flash	Good	69	69	*	0.686525	0.0614252	5.08739	2.79108	0.00089022	8.84058	2.74301	0.792609	0.0867324	3.35043	0.98002	1.56565	0.315476	0.663188	0.126113	0.917246	0.039216	39	30	0.434783	0.00524956	69	5714.76
IYC2	1795	041818A3A2	42	895	1.21	Yes	5097R	R	9 --> 11	K55	Wild	Figgjo	*	*	*	Scattered	Few	No	x26+	5	5	Bright flash	Good	51	51	*	0.62532	0.0702649	4.43314	2.34374	0.00137774	8.48784	2.65786	0.754902	0.0897635	3.13471	0.893332	1.55098	0.350778	0.673922	0.136851	0.904314	0.0475081	31	20	0.392157	0.00621566	51	3217.68
IYC2	1796	041818A58A	65	3700	1.35	Yes	5098R	R	9 --> 11	K46	Farm	Mowi	*	*	*	Scattered	Few	No	x6-25	8	8	Bright flash	40% overestimated	45	28	*	0.702533	0.0268438	5.45311	4.19795	0.00059653	9.30889	3.97214	0.758889	0.116701	3.46933	1.26193	1.60533	0.329935	0.646889	0.124897	0.911778	0.0562983	15	30	0.666667	0.00328178	45	9141.39
IYC2	1798	041818BBC4	40	730	1.14	Yes	5100R	R	9 --> 11	K4	Wild	Arna	Female	1SW	*	Scattered	Few	No	x6-25	6	4	Bright flash	20% overerestimated	50	38	*	0.649751	0.0871601	4.5598	2.45246	0.0017432	8.4674	2.55305	0.7758	0.0912966	3.188	0.956846	1.5542	0.341444	0.6716	0.132855	0.9106	0.0465289	23	27	0.54	0.010322	50	2615.76
IYC2	1799	418189256	58	3065	1.57	Yes	5101R	R	9 --> 11	K26	Farm	Mowi	*	*	*	Scattered	Few	No	x6-25	4	4	Bright flash	Good	35	35	*	0.69427	0.0239935	5.22857	3.38656	0.00068553	8.744	2.88081	0.808	0.0982135	3.23971	0.975088	1.55	0.360514	0.672857	0.126272	0.924286	0.0433376	12	23	0.657143	0.00301558	35	7627.05
IYC2	1802	041818B1C7	50	1640	1.31	Yes	5106R	R	9 --> 11	K24	Hybr	Figgjo_x_Mowi	*	*	*	Scattered	Few	No	x6-25	3	3	Bright flash	30% overestimated	19	14	*	0.844983	0.0157889	4.11526	2.52532	0.000830994	7.75684	2.55729	0.820526	0.0919827	2.93842	0.916699	1.56105	0.429417	0.680526	0.155973	0.931579	0.0338728	8	11	0.578947	0.00222123	19	4952.22
IYC2	1803	04180810FE	41	805	1.17	Yes	5107R	R	9 --> 11	K55	Wild	Figgjo	*	*	*	Scattered	Few	No	x26+	6	7	Bright flash	320% underestimated	14	50	*	0.76864	0.0154163	2.95071	0.795298	0.00110117	6.68071	0.967403	0.820714	0.0489056	2.565	0.35856	1.56571	0.251785	0.655	0.09796	0.941429	0.0305984	7	7	0.5	0.0026123	14	2679.63
IYC2	1804	041818A4D1	51	1530	1.15	Yes	5108R	R	9 --> 11	K52	Hybr	Figgjo_x_Mowi	Female	2SW	*	Scattered	Very	No	x26+	11	16	Bright flash	20% overerestimated	120	195	*	0.579448	0.182878	6.157	3.8412	0.00152398	9.62433	3.22846	0.799917	0.0872406	3.55208	1.14544	1.49	0.27832	0.693083	0.118363	0.920583	0.0379804	58	62	0.516667	0.0153463	120	4040.07
IYC2	1806	041818B1BE	60	2725	1.26	Yes	5114R	R	9 --> 11	K33	Farm	Mowi	Male	2SW	*	Scattered	Very	No	x26+	12	11	Bright flash	Good	103	103	*	0.597953	0.060826	5.28447	2.81181	0.000590544	9.08262	2.93852	0.780777	0.0993971	3.41427	1.0751	1.55029	0.306864	0.668932	0.126545	0.910777	0.0455401	69	34	0.330097	0.00379953	103	8948.47
IYC2	1809	0418081C72	67	3785	1.26	Yes	5117R	R	9 --> 11	K50	Farm	Mowi	*	*	*	Scattered	Very	No	x26+	12	15	Bright flash	40% underestimated	85	122	*	0.779753	0.0546446	6.51565	3.89195	0.000642878	10.1156	3.24722	0.761882	0.0839004	3.83541	1.20153	1.68906	0.376537	0.620706	0.135117	0.911647	0.0403805	59	26	0.305882	0.00256534	85	10135.1
IYC2	1810	04180818A8	58	2380	1.22	Yes	5118R	R	9 --> 11	K53	Hybr	Mowi_x_Figgjo	Female	1SW	*	Scattered	Few	No	x6-25	4	1	Bright flash	30% overestimated	17	12	*	0.823526	0.0132169	5.04412	2.77904	0.000777462	8.66647	2.63105	0.796471	0.0702621	3.19353	0.934077	1.45235	0.320927	0.714118	0.134956	0.921176	0.0356865	11	6	0.352941	0.000924794	17	6487.93
IYC2	1811	041818CB06	47	1190	1.15	Yes	5119R	R	9 --> 11	K51	Wild	Figgjo	Female	2SW	*	Scattered	Medium	No	x26+	6	5	Bright flash	Good	92	92	*	0.761408	0.0923073	3.9475	1.76198	0.00100334	7.8463	2.03607	0.789674	0.0849881	2.94478	0.722227	1.505	0.316917	0.689674	0.127662	0.910435	0.0402714	42	50	0.543478	0.0127085	92	3934.36
IYC2	1813	041818D42B	57	2275	1.23	Yes	5121R	R	9 --> 11	K44	Hybr	Figgjo_x_Mowi	*	*	*	Scattered	Very	No	x26+	13	15	Bright flash	20% underestimated	131	151	*	0.629237	0.0908016	5.03489	2.64198	0.000693142	8.83031	2.70959	0.789237	0.0974649	3.29802	0.968814	1.53718	0.35263	0.680611	0.138768	0.914962	0.0461165	55	76	0.580153	0.0104628	131	7263.86
IYC2	1814	0418188B44	25	145	0.93	Yes	5122R	R	9 --> 11	K3	Wild	Arna	*	*	*	Scattered	Few	No	x6-25	3	0	Bright flash	60% overestimated	33	13	*	0.65601	0.237086	7.59939	12.4902	0.00718442	10.5015	7.49505	0.732121	0.100024	3.76818	2.3286	1.58545	0.400352	0.665455	0.146503	0.901515	0.0420655	16	17	0.515152	0.0160717	33	1057.76
IYC2	1815	041807DE30	33	405	1.13	Yes	5123R	R	9 --> 11	K3	Wild	Arna	Male	1SW	*	Scattered	Few	No	x6-25	3	3	Bright flash	30% overestimated	32	23	*	0.590213	0.0851664	4.6775	2.91309	0.00266145	8.39438	2.87545	0.799063	0.099559	3.12219	1.07776	1.45531	0.283799	0.711562	0.133395	0.9175	0.0415816	17	15	0.46875	0.00853485	32	1757.5
IYC2	1816	041818A41D	41	660	0.96	Yes	5124R	R	9 --> 11	K2	Wild	Arna	Male	1SW	*	Scattered	Medium	No	x26+	11	7	Bright flash	30% overestimated	80	59	*	0.575727	0.181049	5.486	3.33554	0.00226312	9.4285	3.33433	0.748125	0.0975406	3.4735	1.10947	1.55387	0.29373	0.66525	0.118567	0.89425	0.0498295	30	50	0.625	0.0206263	80	2424.09
IYC2	1819	041818D0F0	62	3405	1.43	Yes	5127R	R	9 --> 11	K54	Farm	Mowi	Female	2SW	*	Scattered	Very	No	x26+	13	14	Bright flash	10% overestimated	164	154	*	0.724831	0.136969	7.62165	4.80239	0.000835177	10.8004	4.02082	0.777988	0.0931664	3.95207	1.45863	1.47787	0.286358	0.700549	0.127329	0.910976	0.0364569	97	67	0.408537	0.00734183	164	9125.79
IYC2	1824	041818D03C	49	1390	1.18	Yes	5132R	R	9 --> 11	K20	Wild	Vosso	*	*	*	Scattered	Medium	No	x26+	6	7	Bright flash	Good	91	91	*	0.589687	0.111131	5.96297	3.22951	0.00122122	9.73901	3.16936	0.765495	0.0979259	3.57341	1.08095	1.52308	0.381018	0.68956	0.139975	0.902198	0.0453579	45	46	0.505495	0.00942081	91	4882.81
IYC2	1825	041818C202	31	325	1.09	Yes	5133R	R	9 --> 11	K1	Wild	Arna	Male	1SW	*	Scattered	Few	No	x6-25	5	5	Bright flash	50% overestimated	71	39	*	0.543401	0.295728	7.28986	8.85057	0.00416518	10.4744	5.52382	0.73169	0.0935794	3.79352	1.82314	1.51085	0.268423	0.681408	0.119765	0.889014	0.0453606	30	41	0.577465	0.023426	71	1750.19
IYC2	1829	041818BD29	64	3830	1.46	Yes	5138R	R	9 --> 11	K34	Farm	Mowi	Female	2SW	*	Scattered	Few	No	x6-25	6	5	Bright flash	30% overestimated	31	23	*	0.788361	0.0300304	10.1216	6.26866	0.000968722	12.671	4.72194	0.764516	0.0985508	4.66194	1.74368	1.49935	0.278723	0.689677	0.121559	0.907419	0.0520876	6	25	0.806452	0.00239271	31	10448.4
IYC2	1833	418081997	45	1120	1.23	Yes	5142R	R	9 --> 11	K43	Wild	Figgjo	Male	1SW	*	Scattered	Very	No	x26+	11	9	Bright flash	Good	98	98	*	0.489115	0.179556	6.83469	3.92346	0.0018322	10.4355	3.62063	0.763367	0.0936317	3.79296	1.21227	1.48388	0.31976	0.70051	0.128395	0.901429	0.046728	50	48	0.489796	0.0128676	98	3730.31
IYC2	1835	041818B8E4	47	1175	1.13	Yes	5144R	R	9 --> 11	K5	Wild	Arna	Female	2SW	*	Scattered	Few	No	x6-25	6	2	Bright flash	Good	69	69	*	0.644582	0.0948858	5.48507	3.71201	0.00137516	9.42754	3.33537	0.750435	0.105794	3.48725	1.15641	1.54435	0.393762	0.683478	0.149448	0.897536	0.0511746	25	44	0.637681	0.0110312	69	3988.69
IYC2	1837	041818D34A	33	416	1.16	Yes	5146R	R	9 --> 11	K23	Wild	Figgjo	*	*	*	Scattered	Few	No	x6-25	5	4	Bright flash	20% overerestimated	44	36	*	0.623526	0.108001	4.70409	2.98389	0.00245457	8.51477	3.21219	0.796591	0.111019	3.10523	1.05843	1.42318	0.283153	0.726136	0.123104	0.916818	0.0443439	24	20	0.454545	0.0104359	44	1916.46
IYC2	1840	041818C208	39	630	1.06	Yes	5149R	R	9 --> 11	K5	Wild	Arna	Female	2SW	*	Scattered	Few	No	x6-25	7	2	Bright flash	20% overerestimated	30	24	*	0.646471	0.0567708	4.09367	1.81765	0.00189236	7.82367	1.98152	0.822667	0.0820821	2.93767	0.757731	1.45833	0.326328	0.712667	0.129958	0.925667	0.033803	17	13	0.433333	0.00600945	30	2163.26
IYC2	1843	418188834	52	1640	1.17	Yes	5152R	R	9 --> 11	K51	Wild	Figgjo	Male	1SW	*	Scattered	Medium	No	x26+	10	13	Bright flash	Good	91	91	*	0.624631	0.0885909	5.21429	3.44076	0.000973526	9.10824	3.35795	0.763736	0.102866	3.39582	1.16312	1.58297	0.347203	0.66033	0.131508	0.900769	0.0528148	44	47	0.516484	0.00877507	91	5356.08
IYC2	1851	041807DD7F	49	1450	1.23	Yes	5160R	R	9 --> 11	K19	Wild	Vosso	*	*	*	Scattered	Medium	No	x26+	9	8	Bright flash	20% overerestimated	99	84	*	0.610715	0.116327	5.71677	3.60168	0.00117502	9.4504	3.2834	0.762424	0.0921522	3.44061	1.0843	1.48253	0.303138	0.700404	0.131412	0.893232	0.0421811	50	49	0.494949	0.0100714	99	4865.27
IYC2	1853	041818CCCF	42	950	1.28	Yes	5162R	R	9 --> 11	K51	Wild	Figgjo	Male	1SW	*	Scattered	Very	No	x26+	8	6	Bright flash	10% overestimated	89	74	*	0.586843	0.151098	5.87101	2.9827	0.00169773	9.78011	2.84534	0.751011	0.0981076	3.58315	0.989305	1.5482	0.34093	0.674157	0.135536	0.895618	0.044593	49	40	0.449438	0.0115669	89	3458.15
IYC2	1855	0418081A6D	56	2485	1.42	Yes	5164R	R	9 --> 11	K41	Hybr	Mowi_x_Figgjo	Female	2SW	*	Scattered	Medium	No	x26+	4	11	Bright flash	10% overestimated	74	67	*	0.673154	0.0612836	5.34946	2.86958	0.000828156	8.76811	2.57234	0.836081	0.0791187	3.24027	0.911965	1.39784	0.25762	0.737973	0.122608	0.934324	0.032481	30	44	0.594595	0.00681169	74	6459.48
IYC2	1863	0418188ABB	41	745	1.08	Yes	5172R	R	9 --> 11	K15	Wild	Vosso	*	*	*	Scattered	Very	No	x26+	7	11	Bright flash	Good	84	84	*	0.590866	0.150441	5.0394	2.66033	0.00179097	8.82702	2.61469	0.788214	0.0845422	3.2744	0.927192	1.47512	0.245413	0.696071	0.113975	0.909881	0.0381656	47	37	0.440476	0.0131495	84	2813.79
IYC2	1864	041818A36B	40	730	1.14	Yes	5173R	R	9 --> 11	K55	Wild	Figgjo	Female	2SW	*	Scattered	Few	No	x6-25	7	5	Bright flash	20% overerestimated	61	47	*	0.701422	0.0823919	3.5223	1.46293	0.00135069	7.38098	1.72001	0.799016	0.0722197	2.80049	0.622716	1.49754	0.296258	0.693115	0.133373	0.924262	0.0372138	27	34	0.557377	0.0130379	61	2607.78
IYC2	1866	04181884C5	54	2085	1.32	Yes	5175R	R	9 --> 11	K41	Hybr	Mowi_x_Figgjo	Female	2SW	*	Scattered	Few	No	x6-25	6	5	Bright flash	10% overestimated	77	67	*	0.680024	0.0722508	5.60078	4.10472	0.000938322	9.36481	3.83835	0.762727	0.11347	3.46117	1.30377	1.58494	0.369654	0.661558	0.137143	0.906883	0.0566211	30	47	0.61039	0.00787411	77	5968.93
IYC2	1867	0418188F3A	45	1025	1.12	Yes	5176R	R	9 --> 11	K19	Wild	Vosso	*	*	*	Scattered	Medium	No	x26+	6	9	Bright flash	Good	79	79	*	0.538813	0.138296	5.82987	4.04719	0.00175059	9.54519	3.94448	0.761013	0.109774	3.47975	1.30444	1.51785	0.356103	0.688608	0.1348	0.899114	0.0547299	39	40	0.506329	0.0120111	79	3330.24
IYC2	1879	041818BFF2	50	1750	1.4	Yes	5189R	R	9 --> 11	K16	Wild	Vosso	Male	1SW	*	Scattered	Medium	No	x26+	6	6	Bright flash	10% overestimated	114	100	*	0.652245	0.137518	6.51035	4.36724	0.0012063	10.2062	3.98654	0.748772	0.101302	3.74	1.33921	1.5557	0.36213	0.672807	0.13751	0.9	0.0493498	54	60	0.526316	0.0111174	114	5396.95
IYC2	1882	041818BF48	18	65	1.11	Yes	5193R	R	9 --> 11	K55	Wild	Figgjo	*	*	*	Scattered	Few	No	x1-5	2	1	Bright flash	Overestimated	14	1	*	0.482209	0.277768	8.21857	6.11262	0.0198406	11.6486	3.98191	0.705714	0.088031	4.31357	1.42994	1.64214	0.396372	0.64	0.137952	0.903571	0.0410641	1	13	0.928571	0.0313835	14	414.23
IYC2	1883	041818C755	46	1220	1.25	Yes	5194R	R	9 --> 11	K51	Wild	Figgjo	Female	1SW	*	Scattered	Very	No	x26+	9	10	Bright flash	20% overerestimated	105	84	*	0.620591	0.126173	4.6619	2.10939	0.00120165	8.66019	2.31616	0.767429	0.0940645	3.26048	0.880515	1.5681	0.347383	0.665333	0.132723	0.906	0.0456702	49	56	0.533333	0.0144346	105	3879.58
IYC2	1887	041818C757	43	860	1.08	Yes	5198R	R	9 --> 11	K15	Wild	Vosso	Male	1SW	*	Scattered	Medium	No	x26+	7	8	Bright flash	50% overestimated	74	40	*	0.611474	0.129124	5.245	3.2497	0.00174491	8.91527	3.07008	0.794595	0.0974776	3.29257	1.0668	1.50054	0.343359	0.696216	0.132538	0.91473	0.0449725	29	45	0.608108	0.0149707	74	3005.88
IYC2	1888	041818B26F	56	2225	1.27	Yes	5200R	R	9 --> 11	K44	Hybr	Figgjo_x_Mowi	*	*	*	Scattered	Medium	No	x26+	13	17	Bright flash	Good	136	136	*	0.821179	0.135148	6.50684	4.07486	0.000993738	10.2621	3.78084	0.749338	0.10303	3.80978	1.35519	1.60294	0.365907	0.653971	0.140603	0.900882	0.0462917	72	64	0.470588	0.00977422	136	6547.84
IYC2	1890	041818C6B3	40	630	0.98	Yes	5202R	R	9 --> 11	K16	Wild	Vosso	*	*	*	Scattered	Medium	No	x26+	7	9	Bright flash	30% overestimated	89	60	*	0.619744	0.166178	4.72416	2.30365	0.00186717	8.56764	2.31927	0.780674	0.074906	3.17798	0.814092	1.50146	0.294651	0.689213	0.12318	0.908315	0.0399783	44	45	0.505618	0.0177857	89	2530.12
IYC2	1895	041807E8C0	63	3650	1.46	Yes	5207R	R	9 --> 11	K26	Farm	Mowi	*	*	*	Scattered	Few	No	x6-25	3	4	Bright flash	30% overestimated	155	109	*	0.780967	0.0872726	5.04058	3.60633	0.000563049	8.72439	3.21077	0.78129	0.0935012	3.28335	1.14609	1.59845	0.370067	0.655935	0.137452	0.920581	0.0378863	57	98	0.632258	0.0109469	155	8952.29
IYC2	1902	041818B491	50	1425	1.14	Yes	5214R	R	9 --> 11	K1	Wild	Arna	*	*	*	Scattered	Medium	No	x26+	8	7	Bright flash	10% overestimated	113	101	*	0.71963	0.107064	4.84398	2.55299	0.000947465	8.57619	2.54154	0.795664	0.0857621	3.2023	0.882421	1.49018	0.345478	0.70177	0.139554	0.919115	0.0399231	68	45	0.39823	0.00880183	113	5112.57
IYC2	1903	04181897A9	60	2875	1.33	Yes	5215R	R	9 --> 11	K53	Hybr	Mowi_x_Figgjo	Male	1SW	*	Scattered	Few	No	x6-25	5	4	Bright flash	30% overestimated	106	73	*	0.810106	0.0608517	5.08849	3.98283	0.000574072	8.8017	3.5887	0.781415	0.104202	3.26811	1.23914	1.49274	0.301275	0.695943	0.132441	0.906698	0.0474035	31	75	0.707547	0.00846134	106	8863.85
IYC2	1904	0418081A09	44	845	0.99	Yes	5216R	R	9 --> 11	K17	Wild	Vosso	*	*	*	Scattered	Medium	No	x6-25	4	1	Bright flash	Good	59	59	*	0.659117	0.0891084	4.64508	2.52158	0.00151031	8.68898	2.71491	0.745932	0.0881245	3.22695	0.928039	1.61932	0.320758	0.64	0.119077	0.902034	0.0461549	18	41	0.694915	0.0133308	59	3075.58
IYC2	1905	041807C960	47	1330	1.28	Yes	5217R	R	9 --> 11	K25	Hybr	Mowi_x_Figgjo	Female	2SW	*	Scattered	Medium	No	x26+	5	5	Bright flash	Good	62	62	*	0.632868	0.0745108	5.41048	3.78237	0.00120179	8.87016	3.29023	0.802258	0.0755617	3.23871	1.06397	1.435	0.258608	0.717903	0.119605	0.916774	0.0399497	34	28	0.451613	0.00621942	62	4502.03
IYC2	1909	041818C60B	42	750	1.01	Yes	5221R	R	9 --> 11	K17	Wild	Vosso	Male	1SW	*	Scattered	Medium	No	x26+	4	9	Bright flash	50% overestimated	79	43	*	0.68984	0.151039	5.36114	3.69239	0.00191189	9.12101	3.52849	0.778354	0.110957	3.3462	1.16706	1.49177	0.344316	0.697089	0.128164	0.899367	0.0506709	30	49	0.620253	0.0174743	79	2804.11
IYC2	1910	0418188A34	37	650	1.28	Yes	5222R	R	9 --> 11	K23	Wild	Figgjo	Male	1SW	*	Scattered	Few	No	x6-25	5	5	Bright flash	50% overestimated	49	27	*	0.757651	0.101967	5.45939	3.76377	0.00208096	9.33143	3.50077	0.74551	0.0921516	3.42367	1.13628	1.57388	0.31676	0.66	0.124365	0.897959	0.0424745	23	26	0.530612	0.00991046	49	2623.49
IYC2	1911	041807F7D5	25	190	1.22	Yes	5223R	R	9 --> 11	K16	Wild	Vosso	*	*	*	*	Very Few	No	x1-5	0	0	Bright flash	Overestimated	8	2	*	0.746002	0.0365095	3.70375	1.36371	0.00456368	7.55125	1.68869	0.80375	0.0599851	2.80625	0.648051	1.3875	0.21198	0.7325	0.103475	0.9225	0.0310529	4	4	0.5	0.00492872	8	811.57
IYC2	1912	041818D345	54	1910	1.21	Yes	5224R	R	9 --> 11	K40	Hybr	Figgjo_x_Mowi	Female	1SW	*	Scattered	Few	No	x1-5	1	1	Bright flash	Overestimated	81	14	*	0.815362	0.0638232	4.44827	3.0241	0.000787941	8.49593	2.9983	0.747407	0.102869	3.2842	1.11073	1.74333	0.442072	0.605926	0.133293	0.900123	0.0501122	33	48	0.592593	0.00850244	81	5645.44
IYC2	1913	041818B271	57	2275	1.23	Yes	5225R	R	9 --> 11	K25	Hybr	Mowi_x_Figgjo	*	*	*	Scattered	Very	No	x26+	16	8	Bright flash	10% overestimated	165	143	*	0.620389	0.147823	6.06467	3.74219	0.000895894	9.56267	3.24096	0.788848	0.0948259	3.52642	1.10962	1.51455	0.364344	0.692667	0.141223	0.916485	0.0414789	70	95	0.575758	0.0140337	165	6769.4
IYC2	1914	041807D8E7	46	1235	1.27	Yes	5228R	R	9 --> 11	K18	Wild	Vosso	*	*	*	Scattered	Medium	No	x26+	5	4	Bright flash	50% overestimated	73	45	*	0.655	0.0839377	4.52644	2.10895	0.00114983	8.40301	2.26653	0.787534	0.0916027	3.16507	0.852861	1.57041	0.314344	0.660548	0.125321	0.915205	0.0395499	29	44	0.60274	0.0111771	73	3936.61
IYC2	1918	04181887CD	65	4300	1.57	Yes	5236R	R	9 --> 11	K41	Hybr	Mowi_x_Figgjo	Male	1SW	*	Scattered	Few	No	x1-5	2	1	Bright flash	60% overestimated	72	32	*	0.858209	0.033294	5.08236	3.51872	0.000462416	8.56444	3.00022	0.813194	0.0807853	3.23292	1.06652	1.49083	0.291121	0.694028	0.126052	0.930556	0.0364591	27	45	0.625	0.0040943	72	10990.9
IYC2	1919	041818977D	55	1500	0.9	Yes	5237R	R	9 --> 11	K1	Wild	Arna	Male	1SW	*	Scattered	Very	No	x26+	5	10	Bright flash	Good	113	113	*	0.673342	0.121294	4.78575	1.84029	0.00107339	8.63841	1.97156	0.793009	0.0858766	3.21619	0.711642	1.5069	0.333416	0.692566	0.137521	0.914248	0.036199	63	50	0.442478	0.0112145	113	4458.52
IYC2	1924	04181885EF	44	1030	1.21	Yes	5242R	R	9 --> 11	K6	Wild	Arna	Female	2SW	*	Scattered	Medium	No	x26+	5	4	Bright flash	Good	75	75	*	0.581717	0.133703	5.66427	3.42207	0.00178271	9.54453	3.29448	0.749333	0.0976249	3.506	1.11316	1.5704	0.352744	0.664267	0.128412	0.892667	0.0474579	28	47	0.626667	0.0147923	75	3177.33
IYC2	1925	418081624	55	2270	1.36	Yes	5243R	R	9 --> 11	K41	Hybr	Mowi_x_Figgjo	*	*	*	Scattered	Few	No	x6-25	2	1	Bright flash	Overestimated	86	20	Scarred	0.719454	0.0814167	5.73349	4.33214	0.000946706	9.49116	3.88153	0.750349	0.0930079	3.49674	1.26992	1.52151	0.292118	0.680465	0.125266	0.90186	0.0444711	33	53	0.616279	0.00875129	86	6056.25
IYC2	1926	041818A4D9	63	3350	1.34	Yes	5244R	R	9 --> 11	K48	Hybr	Figgjo_x_Mowi	Male	1SW	*	Scattered	Medium	No	x26+	8	9	Bright flash	10% overestimated	108	94	*	0.606891	0.0887078	7.63556	4.92619	0.000821368	10.8844	4.12026	0.77287	0.10107	4.06389	1.51363	1.54806	0.371054	0.678889	0.144813	0.910556	0.0433381	44	64	0.592593	0.00688458	108	9296.14
IYC2	1930	0418189F0B	57	2245	1.21	Yes	5251R	R	9 --> 11	K53	Hybr	Mowi_x_Figgjo	Female	2SW	*	Scattered	Very	No	x26+	13	17	Bright flash	10% overestimated	145	132	*	0.612542	0.127049	5.94855	3.40076	0.000876201	9.52807	3.14915	0.788621	0.0855669	3.5411	1.1168	1.52634	0.331172	0.681655	0.12939	0.917931	0.0377473	91	54	0.372414	0.00795401	145	6789.03
IYC2	1931	418188405	31	300	1.01	Yes	5253R	R	9 --> 11	K23	Wild	Figgjo	*	*	*	Scattered	Few	No	x6-25	5	6	Good	Good	35	35	*	0.671165	0.0711268	4.92086	2.52083	0.00203219	8.64971	2.59792	0.800571	0.0885153	3.23829	0.933883	1.48657	0.297449	0.696	0.126844	0.918286	0.0397408	13	22	0.628571	0.00908547	35	2421.45
IYC2	1933	041818D3B7	62	3255	1.37	Yes	5255R	R	9 --> 11	K54	Farm	Mowi	*	*	*	Scattered	Medium	No	x6-25	6	2	Bright flash	Good	60	60	*	0.672243	0.0985012	5.64433	3.29395	0.00164169	9.7065	3.41244	0.7365	0.110343	3.58117	1.16787	1.58533	0.419804	0.668167	0.145968	0.893667	0.0608963	25	35	0.583333	0.01018	60	3438.13
IYC2	1936	041818BCA4	52	1905	1.35	Yes	5258R	R	9 --> 11	K41	Hybr	Mowi_x_Figgjo	*	*	*	Scattered	Few	No	x1-5	5	2	Bright flash	Overestimated	64	14	*	0.876278	0.05662	4.05922	2.27713	0.000884687	8.18734	2.69065	0.749531	0.100766	3.03297	0.897633	1.58781	0.394371	0.665312	0.148527	0.889844	0.0512229	15	49	0.765625	0.0106793	64	4588.31
IYC2	1942	041818AF12	50	1525	1.22	Yes	5264R	R	9 --> 11	K44	Hybr	Figgjo_x_Mowi	*	*	*	Scattered	Few	No	x6-25	2	0	Bright flash	50% overestimated	50	27	*	0.796138	0.0639867	4.4848	2.75487	0.00127973	8.278	2.75434	0.793	0.0953244	3.1024	0.947886	1.5096	0.262756	0.681	0.10912	0.9178	0.0430609	10	40	0.8	0.011414	50	3504.48
IYC2	1946	4.18e+95	50	1595	1.28	Yes	5268R	R	9 --> 11	K20	Wild	Vosso	*	*	*	Scattered	Medium	No	x26+	8	8	Bright flash	10% overestimated	105	96	*	0.639954	0.0965571	4.53962	2.23744	0.000919592	8.42762	2.27215	0.783524	0.0853948	3.12257	0.809975	1.49429	0.332004	0.698571	0.138574	0.910571	0.0423999	56	49	0.466667	0.00992594	105	4936.56
IYC2	1947	041807D70D	27	220	1.12	Yes	5269R	R	9 --> 11	K48	Hybr	Figgjo_x_Mowi	Male	Prec.Males	*	Scattered	Few	No	x1-5	1	2	Bright flash	50% overestimated	18	7	*	0.478592	0.145897	8.96611	8.32694	0.0081054	11.805	6.34985	0.711111	0.102607	4.15611	2.00537	1.49611	0.255392	0.687778	0.125255	0.888333	0.0463046	4	14	0.777778	0.0126561	18	1106.19
IYC2	1948	041807EAE3	37	485	0.96	Yes	5270R	R	9 --> 11	K15	Wild	Vosso	*	*	*	Scattered	Medium	No	x26+	8	4	Bright flash	20% overerestimated	69	55	*	0.678713	0.133095	4.13348	2.1979	0.00192892	8.10449	2.41815	0.77058	0.090145	3.00696	0.783595	1.53565	0.373845	0.679855	0.128045	0.909855	0.0452279	32	37	0.536232	0.0172663	69	2142.9
IYC2	1953	041818A63E	40	710	1.11	Yes	5275R	R	9 --> 11	K47	Wild	Figgjo	Male	1SW	*	Scattered	Medium	No	x26+	6	6	Bright flash	40% overestimated	98	59	*	0.502196	0.243659	6.87602	4.0931	0.00248631	10.8639	3.87122	0.706429	0.102558	3.89235	1.21223	1.57469	0.412489	0.670816	0.146728	0.879592	0.0517113	43	55	0.561224	0.0198875	98	2765.55
IYC2	1955	041818C6DB	49	1520	1.29	Yes	5277R	R	9 --> 11	K20	Wild	Vosso	*	*	*	Scattered	Medium	No	x26+	8	10	Bright flash	Good	73	73	*	0.610199	0.0897766	5.62301	2.89946	0.00122982	9.30959	2.72009	0.78274	0.0820782	3.47616	0.969527	1.54397	0.288327	0.670411	0.127055	0.910548	0.0377083	35	38	0.520548	0.00831102	73	4572.24
IYC2	1957	041818D145	43	835	1.05	Yes	5279R	R	9 --> 11	K3	Wild	Arna	*	*	*	Scattered	Few	No	x6-25	6	5	Bright flash	Good	35	35	*	0.625667	0.0625897	5.058	2.1862	0.00178828	8.906	2.34446	0.786286	0.0957044	3.246	0.758331	1.50714	0.299996	0.687429	0.126824	0.907429	0.0469257	15	20	0.571429	0.00707109	35	2828.42
IYC2	1958	041807F0B4	61	3075	1.35	Yes	5280R	R	9 --> 11	K45	Hybr	Mowi_x_Figgjo	Male	1SW	*	Scattered	Medium	No	x26+	9	11	Bright flash	20% overerestimated	165	135	*	0.684655	0.138162	7.12606	4.95648	0.000837345	10.4796	4.04903	0.761758	0.0950414	3.88485	1.42414	1.56594	0.356972	0.667212	0.131759	0.908	0.0436058	74	91	0.551515	0.0106929	165	8510.3
IYC2	1962	041807D1AD	62	3340	1.4	Yes	5284R	R	9 --> 11	K54	Farm	Mowi	Female	2SW	*	Scattered	Medium	No	x26+	8	8	Bright flash	10% overestimated	120	106	*	0.559318	0.0926582	6.72	4.78978	0.000772152	10.0156	4.14637	0.788417	0.10338	3.71592	1.41714	1.53517	0.341135	0.678667	0.131071	0.918667	0.0476142	49	71	0.591667	0.00815815	120	8702.95
IYC2	1970	041818C88E	29	290	1.19	Yes	5292R	R	9 --> 11	K15	Wild	Vosso	Male	jacks	*	Scattered	Medium	No	x6-25	4	3	Bright flash	Good	28	28	*	0.483846	0.0797638	3.76821	1.87341	0.00284871	7.63893	2.18114	0.7925	0.0814964	2.85143	0.700263	1.50214	0.318275	0.693214	0.13679	0.923214	0.0467502	13	15	0.535714	0.0113398	28	1322.78
IYC2	1971	041818D34F	54	1965	1.25	Yes	5293R	R	9 --> 11	K19	Wild	Vosso	*	*	*	Scattered	Medium	No	x26+	6	8	Bright flash	10% overestimated	91	79	*	0.553509	0.121187	7.45165	4.79547	0.00133173	10.7324	4.0539	0.766264	0.102227	3.97264	1.46298	1.55846	0.372609	0.672198	0.133056	0.907143	0.0473588	38	53	0.582418	0.00947193	91	5595.48
IYC2	1975	041807E0F9	68	4170	1.33	Yes	5297R	R	9 --> 11	K42	Farm	Mowi	Male	1SW	*	*	Very Few	No	X0	0	0	Bright flash	Overestimated	124	11	*	0.721085	0.0412867	3.79726	2.16832	0.000332958	7.75621	2.40989	0.777984	0.0937995	2.96669	0.8096	1.63879	0.413802	0.645806	0.146321	0.917823	0.0466532	54	70	0.564516	0.00613786	124	11404.6
IYC2	1981	041818D647	41	735	1.07	Yes	5303R	R	9 --> 11	K55	Wild	Figgjo	Female	1SW	*	Scattered	Medium	No	x26+	5	6	Bright flash	50% overestimated	54	25	*	0.573651	0.0793386	4.34093	2.08299	0.00146923	8.21463	2.2307	0.788148	0.087028	3.03704	0.744965	1.50722	0.351216	0.695185	0.141951	0.913519	0.0426994	21	33	0.611111	0.0111692	54	2954.55
IYC2	1982	041818D910	60	2680	1.24	Yes	5304R	R	9 --> 11	K25	Hybr	Mowi_x_Figgjo	*	*	*	Scattered	Very	No	x26+	6	10	Bright flash	20% overerestimated	148	123	*	0.611604	0.143321	6.89074	4.47259	0.000968383	10.1291	3.58498	0.795946	0.0854825	3.73	1.23664	1.50149	0.317099	0.694054	0.138622	0.922297	0.03769	67	81	0.547297	0.0113832	148	7115.72
IYC2	1983	041818D1C4	56	2185	1.24	Yes	5305R	R	9 --> 11	K53	Hybr	Mowi_x_Figgjo	Female	2SW	*	Scattered	Very	No	x26+	16	17	Bright flash	Good	139	139	*	0.662318	0.132509	6.56094	3.52717	0.000953301	10.1713	3.45316	0.779353	0.105213	3.76259	1.20742	1.52194	0.324026	0.682662	0.125661	0.912302	0.0490979	79	60	0.431655	0.00871798	139	6882.33
IYC2	1984	041818C1FF	56	2210	1.26	Yes	5306R	R	9 --> 11	K49	Hybr	Mowi_x_Figgjo	Female	1SW	*	Scattered	Medium	No	x26+	7	13	Bright flash	10% overestimated	129	110	*	0.599775	0.131788	6.79767	4.35554	0.00102161	10.1405	3.53473	0.780465	0.0819476	3.74977	1.27612	1.53659	0.323425	0.676589	0.128407	0.918062	0.0367652	64	65	0.503876	0.00976877	129	6653.86
IYC2	1989	418189828	71	5180	1.45	Yes	5313R	R	9 --> 11	K34	Farm	Mowi	Male	2SW	*	*	Very Few	No	x1-5	0	0	Good	Overestimated	37	2	*	0.805322	0.0118413	4.1827	4.35893	0.000320034	7.83459	3.63611	0.795676	0.100872	2.99297	1.24128	1.55459	0.39333	0.678108	0.147457	0.928108	0.0442743	27	10	0.27027	0.000765137	37	13069.6
IYC2	1991	418188282	61	3295	1.45	Yes	5316R	R	9 --> 11	K42	Farm	Mowi	*	*	*	Scattered	Few	No	x1-5	1	1	Good	Overestimated	74	19	*	0.62593	0.0449793	5.60622	5.33975	0.000607829	9.03514	3.917	0.775	0.0823499	3.37338	1.24407	1.61541	0.385064	0.648108	0.131312	0.919865	0.034183	32	42	0.567568	0.00455366	74	9223.35
IYC2	1992	041818C161	44	975	1.14	Yes	5317R	R	9 --> 11	K2	Wild	Arna	Male	1SW	*	Scattered	Medium	No	x26+	5	5	Good	40% overestimated	82	48	*	0.562264	0.142167	5.84024	2.58736	0.00173375	9.50378	2.53168	0.792195	0.087065	3.5278	0.922498	1.52	0.379838	0.69061	0.139464	0.919268	0.0410895	36	46	0.560976	0.0136556	82	3368.57
IYC2	2000	0418188E0C	69	5160	1.57	Yes	5325R	R	9 --> 11	K42	Farm	Mowi	*	*	*	*	Very Few	No	X0	1	0	Good	Overestimated	56	2	*	0.717975	0.0201146	4.51518	3.48127	0.000359188	8.27518	2.646	0.785	0.0985716	3.1725	1.00274	1.65393	0.585099	0.656786	0.166145	0.922679	0.0360046	42	14	0.25	0.00111372	56	12570.5
IYC2	2002	041818C43F	54	1930	1.23	Yes	5328R	R	9 --> 11	K48	Hybr	Figgjo_x_Mowi	Female	1SW	*	Scattered	Medium	No	x26+	9	7	Bright flash	10% overestimated	137	125	*	0.620097	0.135114	5.91109	3.96104	0.000986236	9.82489	3.8381	0.739562	0.109966	3.65204	1.32095	1.61723	0.40375	0.652555	0.145122	0.89365	0.051362	64	73	0.532847	0.0121797	137	5993.59
IYC2	2006	0418188D7E	45	985	1.08	Yes	5332R	R	9 --> 11	K39	Wild	Figgjo	Female	1SW	*	Scattered	Medium	No	x26+	5	6	Bright flash	50% overestimated	70	38	*	0.700675	0.0897933	4.55157	2.56946	0.00128276	8.52957	2.70324	0.763	0.0959672	3.16714	0.89059	1.56971	0.448837	0.678286	0.160732	0.906286	0.0502507	18	52	0.742857	0.0146551	70	3548.26
IYC2	2012	0418189FD3	42	860	1.16	Yes	5338R	R	9 --> 11	K23	Wild	Figgjo	Male	1SW	*	Scattered	Few	No	x6-25	5	2	Bright flash	50% overestimated	72	35	*	0.559271	0.100352	4.25431	2.75918	0.00139378	8.31778	2.99602	0.753611	0.105634	3.0925	1.04635	1.56417	0.405399	0.675694	0.148465	0.898056	0.0521817	29	43	0.597222	0.0140875	72	3052.36
IYC2	2014	041818A9E7	51	1650	1.24	Yes	5340R	R	9 --> 11	K48	Hybr	Figgjo_x_Mowi	*	*	*	Scattered	Medium	No	x26+	6	7	Bright flash	Good	89	89	*	0.554376	0.086544	5.05607	2.82169	0.000972405	8.95809	2.94572	0.766854	0.103425	3.36697	1.01921	1.58371	0.40081	0.664157	0.141556	0.907865	0.0460847	41	48	0.539326	0.00923157	89	5199.55
IYC2	2016	0418188DAF	49	1515	1.29	Yes	5342R	R	9 --> 11	K45	Hybr	Mowi_x_Figgjo	Female	2SW	*	Scattered	Medium	No	x26+	9	6	Bright flash	30% overestimated	100	73	*	0.810174	0.102462	5.295	3.43668	0.00102462	9.1397	3.29665	0.7693	0.0945831	3.4053	1.07168	1.5611	0.325343	0.6662	0.130599	0.911	0.0424621	49	51	0.51	0.00986882	100	5167.79
IYC2	2020	418188227	35	440	1.03	Yes	5346R	R	9 --> 11	K5	Wild	Arna	Male	1SW	*	Scattered	Few	No	x6-25	7	6	Bright flash	50% overestimated	41	21	*	0.733837	0.110679	4.2139	1.87406	0.00269949	8.18317	2.2751	0.776098	0.086916	3.01073	0.706624	1.48488	0.304501	0.699024	0.127491	0.905122	0.0378894	14	27	0.658537	0.0172966	41	1561
IYC2	2022	041807CADF	47	1280	1.23	Yes	5348R	R	9 --> 11	K19	Wild	Vosso	*	*	*	Scattered	Medium	No	x26+	9	8	Bright flash	10% overestimated	122	118	*	0.704441	0.185993	5.92615	3.75313	0.00152454	9.72918	3.60623	0.753197	0.102589	3.54582	1.17029	1.51205	0.285825	0.684098	0.124998	0.898689	0.0560099	69	53	0.434426	0.0136346	122	3887.18
IYC2	2023	0418188AB1	15	35	1.04	Yes	5349R	R	9 --> 11	K4	Wild	Arna	Male	jacks	*	*	Few	No	x6-25	1	0	Bright flash	30% overestimated	6	4	*	0.422357	0.082937	4.12667	2.12649	0.0138228	8.32	2.52596	0.726667	0.0706163	3.2	0.882247	1.85167	0.246529	0.55	0.0777174	0.9	0.0544059	2	4	0.666667	0.0133985	6	298.54
IYC2	2025	041818AF15	41	790	1.15	Yes	5351R	R	9 --> 11	K3	Wild	Arna	Male	1SW	*	Scattered	Medium	No	x6-25	5	6	Bright flash	50% overestimated	69	38	*	0.67917	0.125715	5.94942	4.33632	0.00182195	9.89029	4.07868	0.732754	0.114428	3.67986	1.43331	1.64203	0.465057	0.652029	0.158852	0.896232	0.0525553	24	45	0.652174	0.0137808	69	3265.41
IYC2	2028	418188357	47	1180	1.14	Yes	5354R	R	9 --> 11	K2	Wild	Arna	Male	1SW	*	Scattered	Medium	No	x26+	9	10	Bright flash	10% overestimated	93	83	*	0.554876	0.113874	4.88559	2.74717	0.00122445	8.73645	2.81846	0.777312	0.0973579	3.25763	1.0124	1.55075	0.367241	0.675591	0.137663	0.911183	0.0452973	47	46	0.494624	0.0115288	93	3990.02
IYC2	2034	0418188EAB	38	650	1.18	Yes	5360R	R	9 --> 11	K55	Wild	Figgjo	Male	1SW	*	Scattered	Few	No	x6-25	6	2	Bright flash	20% overerestimated	38	29	*	0.673316	0.0695916	4.43289	3.92248	0.00183136	8.12289	3.42139	0.786053	0.0884564	3.01474	1.16672	1.51763	0.356624	0.686316	0.126756	0.918684	0.0423097	16	22	0.578947	0.00908884	38	2420.55
IYC2	2035	041818D3B8	52	1655	1.18	Yes	5361R	R	9 --> 11	K25	Hybr	Mowi_x_Figgjo	*	*	*	Scattered	Very	No	x26+	10	12	Bright flash	30% overestimated	148	110	*	0.57883	0.189569	6.21547	3.86628	0.00128087	9.84088	3.5108	0.773311	0.101602	3.5925	1.20804	1.48446	0.302705	0.698041	0.125517	0.907973	0.0494454	65	83	0.560811	0.0171045	148	4852.53
IYC2	2036	041818828D	59	2535	1.23	Yes	5362R	R	9 --> 11	K52	Hybr	Figgjo_x_Mowi	Male	1SW	*	Scattered	Very	No	x26+	11	15	Bright flash	10% overestimated	170	147	*	0.656109	0.179648	6.68288	3.80935	0.00105675	10.1762	3.25099	0.776	0.0927004	3.74912	1.12952	1.55671	0.353213	0.672235	0.137689	0.915941	0.041274	73	97	0.570588	0.0153385	170	6323.97
IYC2	2040	0418189B92	52	1720	1.22	Yes	5366R	R	9 --> 11	K32	Hybr	Figgjo_x_Mowi	*	*	*	Scattered	Very	No	x26+	7	8	Bright flash	20% overerestimated	131	107	*	0.520321	0.195043	7.24229	4.33405	0.00148887	10.6242	3.59664	0.765573	0.0860962	3.96137	1.29029	1.60893	0.339976	0.64855	0.13112	0.909542	0.0394162	58	73	0.557252	0.0150074	131	4864.27
IYC2	2041	04181890AC	56	2590	1.47	Yes	5367R	R	9 --> 11	K45	Hybr	Mowi_x_Figgjo	Male	1SW	*	Scattered	Medium	No	x26+	9	11	Bright flash	20% overerestimated	157	123	*	0.554855	0.169629	8.22975	5.67786	0.00108044	11.1981	4.46302	0.766242	0.0991723	4.1121	1.55073	1.53115	0.331475	0.680382	0.129906	0.907261	0.0441241	77	80	0.509554	0.0105028	157	7617.04
IYC2	2042	041807CF8F	55	1815	1.09	Yes	5368R	R	9 --> 11	K45	Hybr	Mowi_x_Figgjo	Female	2SW	*	Scattered	Few	No	x1-5	4	5	Bright flash	Overestimated	32	5	*	0.747305	0.0187599	3.50969	2.12212	0.000586248	7.39625	2.19052	0.771875	0.0587195	2.82406	0.66913	1.64344	0.332562	0.63375	0.131241	0.919375	0.0366269	17	15	0.46875	0.00250556	32	5986.69
IYC2	2046	041807D84A	66	4210	1.46	Yes	5372R	R	9 --> 11	K34	Farm	Mowi	*	*	*	*	Very Few	No	X0	1	1	Bright flash	Overestimated	113	0	*	0.777516	0.0386806	3.83115	1.80696	0.000342306	7.81416	2.18753	0.77531	0.091105	3.00832	0.833857	1.63496	0.373179	0.644159	0.148443	0.915841	0.0454879	58	55	0.486726	0.00491414	113	11192.2
IYC2	2050	04181893C3	61	2880	1.27	Yes	5376R	R	9 --> 11	K40	Hybr	Figgjo_x_Mowi	Male	1SW	*	Scattered	Few	No	x6-25	5	1	Bright flash	60% overestimated	77	24	*	0.823284	0.0477558	4.98416	3.23755	0.000620205	8.79909	3.1213	0.773896	0.107888	3.28883	1.08103	1.57455	0.423493	0.671688	0.145768	0.91026	0.0519609	13	64	0.831169	0.00796386	77	8036.3
IYC2	2057	0418189E5D	46	1215	1.25	Yes	5384R	R	9 --> 11	K19	Wild	Vosso	*	*	*	Scattered	Very	No	x26+	11	9	Bright flash	Good	116	116	*	0.496481	0.208363	7.03733	3.8857	0.00179623	10.6388	3.6222	0.758276	0.104767	3.82698	1.2044	1.45888	0.304724	0.709828	0.121926	0.899224	0.0499591	67	49	0.422414	0.0125069	116	3917.83
IYC2	2058	041818A86F	44	970	1.14	Yes	5385R	R	9 --> 11	K1	Wild	Arna	Male	1SW	*	Scattered	Few	No	x6-25	7	4	Bright flash	20% overerestimated	87	76	*	0.638059	0.10406	4.27057	2.32066	0.0011961	8.29977	2.63017	0.762644	0.101746	3.11874	0.942806	1.61885	0.363131	0.648046	0.142672	0.900345	0.0541842	44	43	0.494253	0.0120434	87	3570.43
IYC2	2059	041807E80B	45	1030	1.13	Yes	5386R	R	9 --> 11	K1	Wild	Arna	*	*	*	Scattered	Medium	No	x26+	6	4	Bright flash	10% overestimated	107	92	*	0.654521	0.134801	4.67514	2.54439	0.00125982	8.77757	2.90995	0.748131	0.101304	3.28673	1.00875	1.61589	0.34211	0.645888	0.130853	0.895607	0.052146	50	57	0.53271	0.0153599	107	3710.95
IYC2	2061	0418189A2F	38	615	1.12	Yes	5398R	R	9 --> 11	K4	Wild	Arna	Male	1SW	*	Scattered	Few	No	x6-25	4	4	Bright flash	40% overestimated	75	45	*	0.601597	0.148518	5.33253	3.88964	0.00198023	9.1468	3.54244	0.760133	0.0983581	3.3372	1.119	1.52653	0.347518	0.681467	0.12481	0.905867	0.0475648	21	54	0.72	0.0200529	75	2692.88
IYC2	2064	041818D3C0	45	1065	1.17	Yes	5401R	R	9 --> 11	K15	Wild	Vosso	Female	1SW	*	Scattered	Medium	No	x6-25	5	6	Bright flash	Good	73	73	*	0.678204	0.108479	5.29712	3.21197	0.00148601	9.21575	3.04723	0.754384	0.0870981	3.36274	0.976519	1.52836	0.309116	0.68	0.131255	0.893973	0.0477476	39	34	0.465753	0.00953808	73	3564.66
IYC2	2065	041818C6AC	48	1370	1.24	Yes	5402R	R	9 --> 11	K47	Wild	Figgjo	Female	1SW	*	Scattered	Medium	No	x26+	12	6	Bright flash	10% overestimated	99	89	*	0.607758	0.103585	4.67697	2.63833	0.00104632	8.60677	2.80913	0.768889	0.102816	3.25919	1.02291	1.62889	0.373434	0.643939	0.136881	0.909495	0.0492054	48	51	0.515152	0.0114095	99	4469.94
IYC2	2067	418188750	60	2980	1.38	Yes	5404R	R	9 --> 11	K49	Hybr	Mowi_x_Figgjo	Female	1SW	*	Scattered	Very	No	x26+	12	15	Bright flash	20% overerestimated	183	138	*	0.70823	0.158447	7.19027	4.30788	0.000865829	10.4607	3.60196	0.788634	0.0925867	3.82038	1.24242	1.46426	0.296693	0.709016	0.13213	0.918361	0.0422387	91	92	0.502732	0.0110783	183	8304.5
IYC2	2068	041818D6AD	47	1195	1.15	Yes	5405R	R	9 --> 11	K1	Wild	Arna	*	*	*	Scattered	Medium	No	x26+	7	5	Bright flash	20% overerestimated	111	93	*	0.599087	0.183349	6.02216	4.15997	0.00165179	9.96261	3.7234	0.727387	0.102777	3.65613	1.24729	1.59757	0.358383	0.655045	0.134034	0.888649	0.0531291	48	63	0.567568	0.01728	111	3645.83
IYC2	2069	418189430	20	100	1.25	Yes	5406R	R	9 --> 11	K47	Wild	Figgjo	Male	Prec.Males	*	*	Few	No	X0	0	0	Dark fish	??	13	0	*	0.588978	0.0655713	4.06769	2.29411	0.00504395	8.22462	2.7702	0.743846	0.121897	3.20385	1.18779	1.97538	0.842631	0.578462	0.197224	0.926923	0.0298286	8	5	0.384615	0.00620001	13	806.45
IYC2	2070	041818C4BD	44	935	1.1	Yes	5407R	R	9 --> 11	K55	Wild	Figgjo	Female	2SW	*	Scattered	Medium	No	x26+	8	9	Good	20% overerestimated	63	52	*	0.664068	0.0892511	4.98762	2.49312	0.00141668	8.71762	2.53579	0.797302	0.082427	3.17937	0.862313	1.41286	0.286353	0.732381	0.127326	0.91381	0.0373919	26	37	0.587302	0.0105095	63	3520.63
IYC2	2072	041818CFAA	53	1975	1.33	Yes	5410R	R	9 --> 11	K44	Hybr	Figgjo_x_Mowi	Female	2SW	*	Scattered	Medium	No	x26+	6	8	Good	Good	99	99	*	0.603018	0.0949636	6.56283	3.48253	0.000959228	10.2159	3.1455	0.755556	0.0801303	3.78465	1.089	1.60556	0.337558	0.649798	0.132803	0.907071	0.0359493	54	45	0.454545	0.00657724	99	6841.78
IYC2	2074	041818A2D1	63	3680	1.47	Yes	5413R	R	9 --> 11	K41	Hybr	Mowi_x_Figgjo	Male	1SW	*	Scattered	Few	No	x6-25	5	3	Good	10% overestimated	107	92	*	0.803417	0.0602809	6.09991	4.50742	0.000563373	9.52131	3.84537	0.779346	0.094022	3.49028	1.30096	1.49075	0.295825	0.69514	0.125663	0.909533	0.0446239	24	83	0.775701	0.00766569	107	10827.5
IYC2	2075	041818938E	70	4700	1.37	Yes	5414R	R	9 --> 11	K50	Farm	Mowi	Male	1SW	*	Scattered	Medium	No	x26+	12	23	Good	20% overestimated	106	90	*	0.695269	0.0757684	8.94547	5.90095	0.000714797	11.7307	4.6492	0.76217	0.1	4.34811	1.65598	1.56877	0.337113	0.665566	0.139107	0.911321	0.0425626	58	48	0.45283	0.00383549	106	12514.7
IYC2	2078	418188931	50	1390	1.11	Yes	5417R	R	9 --> 11	K17	Wild	Vosso	Female	2SW	*	Scattered	Medium	No	x26+	6	5	Good	20% overerestimated	88	67	*	0.611177	0.115943	5.99398	3.41973	0.00131753	9.57636	3.08255	0.7825	0.0892916	3.50443	1.04409	1.48409	0.294578	0.697386	0.127121	0.90875	0.0439386	37	51	0.579545	0.0112103	88	4549.39
IYC2	2080	0418189FF1	25	170	1.09	Yes	5419R	R	9 --> 11	K19	Wild	Vosso	Male	Prec.Males	*	Scattered	Few	No	x6-25	2	0	Good	Good	21	21	*	0.385531	0.0753598	4.02429	1.67	0.00358856	7.76143	1.98982	0.825714	0.0859983	2.88381	0.736203	1.39619	0.286818	0.741905	0.135263	0.927143	0.0343719	7	14	0.666667	0.0124842	21	1121.42
IYC2	2081	418189981	67	4700	1.56	Yes	5420R	R	9 --> 11	K26	Farm	Mowi	*	*	*	Scattered	Medium	No	x26+	6	*	Good	20% overestimated	144	109	*	0.588081	0.0904167	8.03035	5.09008	0.000627894	11.0097	4.1303	0.785347	0.100807	4.04257	1.49386	1.51021	0.382928	0.698056	0.149756	0.918333	0.0434041	56	88	0.611111	0.00688073	144	12789.3
IYC2	2082	0418189B8E	51	1655	1.25	Yes	5421R	R	9 --> 11	K6	Wild	Arna	Female	1SW	*	Scattered	Medium	No	x26+	9	9	Good	10% overestimated	101	86	*	0.587709	0.12491	6.72238	4.14451	0.00123673	10.341	3.53553	0.755347	0.0912531	3.88485	1.28678	1.6495	0.385892	0.638218	0.140893	0.911089	0.040346	40	61	0.60396	0.0112223	101	5435.6
IYC2	2084	041818D1D5	49	1385	1.18	Yes	5423R	R	9 --> 11	K52	Hybr	Figgjo_x_Mowi	*	*	*	Scattered	Very	No	x26+	11	12	Good	40% overestimated	133	82	*	0.627432	0.193461	6.39985	3.65003	0.00145459	9.76211	3.01824	0.808271	0.0798437	3.57511	1.06809	1.43639	0.268555	0.718797	0.125897	0.924812	0.031852	59	74	0.556391	0.0168191	133	4399.75
IYC2	2087	041818AC0A	56	2340	1.33	Yes	5426R	R	9 --> 11	K40	Hybr	Figgjo_x_Mowi	*	*	*	Scattered	Few	No	x1-5	3	5	Bright flash	Overestimated	106	19	*	0.830542	0.0601715	4.24972	2.55133	0.000567656	8.18962	2.6614	0.770849	0.0937892	3.08868	0.944703	1.57472	0.344685	0.663585	0.136711	0.906981	0.0510307	36	70	0.660377	0.00935025	106	7486.43
IYC2	2090	041818C963	56	2300	1.31	Yes	5429R	R	9 --> 11	K24	Hybr	Figgjo_x_Mowi	*	*	*	Scattered	Very	No	x26+	13	7	Good	Good	159	159	*	0.549651	0.145449	6.73509	3.67914	0.000914775	10.2085	3.24762	0.781824	0.094097	3.79491	1.19614	1.55868	0.383171	0.674906	0.140644	0.916792	0.0386041	87	72	0.45283	0.00977919	159	7362.57
IYC2	2096	041818D7C0	45	1095	1.2	Yes	5435R	R	9 --> 11	K25	Hybr	Mowi_x_Figgjo	*	*	*	Scattered	Medium	No	x26+	7	8	Good	Good	103	103	*	0.577517	0.132885	5.13456	3.2496	0.00129015	8.64738	2.75775	0.815631	0.0819693	3.20864	0.973668	1.49612	0.329406	0.696602	0.135216	0.929903	0.0371403	41	62	0.601942	0.0155786	103	3979.83
IYC2	2110	041818D13F	48	1200	1.09	Yes	5450R	R	9 --> 11	K31	Hybr	Figgjo_x_Mowi	Male	2SW	*	Scattered	Few	No	x1-5	2	1	Good	60% overestimated	59	21	*	0.667493	0.0617691	4.63356	3.12868	0.00104693	8.29847	2.74325	0.795763	0.0814143	3.0561	0.951135	1.44542	0.291733	0.717797	0.135113	0.917966	0.0349275	16	43	0.728814	0.00971567	59	4425.84
IYC2	2116	041818C7F8	50	1500	1.2	Yes	5456R	R	9 --> 11	K55	Wild	Figgjo	Female	2SW	*	Scattered	Medium	No	x26+	9	8	Good	20% overerestimated	77	63	*	0.670863	0.0747883	5.37753	3.51088	0.000971277	9.02896	3.29537	0.784935	0.0882375	3.32143	1.12144	1.49078	0.335131	0.698961	0.133294	0.910519	0.0388281	39	38	0.493506	0.00686347	77	5536.56
IYC2	2117	041807D36A	47	1175	1.13	Yes	5457R	R	9 --> 11	K17	Wild	Vosso	Male	2SW	*	Scattered	Medium	No	x26+	5	5	Good	30% overestimated	92	61	*	0.620514	0.128897	5.8187	4.29825	0.00140106	9.37565	3.57509	0.78413	0.0942192	3.49402	1.21906	1.53533	0.321324	0.677717	0.13284	0.915326	0.0452211	37	55	0.597826	0.0132432	92	4153.07
IYC2	2119	041818C153	46	1155	1.19	Yes	5459R	R	9 --> 11	K15	Wild	Vosso	Male	Prec.Males	*	Scattered	Medium	No	x26+	6	8	Good	30% overestimated	98	67	*	0.633808	0.180943	6.51837	5.51806	0.00184635	9.66551	3.90588	0.803469	0.0807197	3.57449	1.35742	1.47286	0.253043	0.697347	0.110094	0.926327	0.0331628	50	48	0.489796	0.0135962	98	3530.4
IYC2	2124	041818892B	49	1420	1.21	Yes	5465R	R	9 --> 11	K22	Wild	Vosso	Female	2SW	*	Scattered	Medium	No	x26+	10	5	Good	Good	83	83	*	0.587581	0.113378	6.35434	3.50912	0.001366	10.0804	3.31441	0.75759	0.0969736	3.77398	1.19653	1.61747	0.34137	0.643855	0.129782	0.904819	0.0432621	29	54	0.650602	0.0116085	83	4651.77
IYC2	2125	041818A084	42	770	1.04	Yes	5466R	R	9 --> 11	K43	Wild	Figgjo	Female	2SW	*	Scattered	Medium	No	x26+	5	6	Good	Good	86	86	*	0.581239	0.178347	5.45163	2.9026	0.0020738	9.03977	2.79434	0.807326	0.0875339	3.32779	0.951319	1.46581	0.328169	0.71	0.130582	0.922209	0.0391198	43	43	0.5	0.0163572	86	2628.81
IYC2	2126	041818A7B4	44	1130	1.33	Yes	5467R	R	9 --> 11	K18	Wild	Vosso	Male	1SW	*	Scattered	Medium	No	x26+	6	7	Good	Good	77	77	*	0.661341	0.119603	5.63558	2.8025	0.00155329	9.12117	2.53221	0.821948	0.078002	3.38623	0.928345	1.44299	0.279238	0.715584	0.123879	0.927403	0.0334586	35	42	0.545455	0.0115761	77	3628.17
IYC2	2129	04181887C6	42	780	1.05	Yes	5470R	R	9 --> 11	K51	Wild	Figgjo	Male	1SW	*	Scattered	Medium	No	x26+	9	8	Good	20% overerestimated	61	49	*	0.681302	0.0904423	4.64295	2.39546	0.00148266	8.4677	2.46521	0.791311	0.0887407	3.16098	0.865453	1.48361	0.249206	0.691967	0.112188	0.914754	0.0410531	30	31	0.508197	0.00989941	61	3131.5
IYC2	2135	418188249	52	1850	1.32	Yes	5476R	R	9 --> 11	K24	Hybr	Figgjo_x_Mowi	*	*	*	Scattered	Medium	No	x26+	10	9	Good	20% overerestimated	95	74	*	0.769526	0.101613	6.74632	3.8192	0.00106961	10.1862	3.35272	0.780211	0.0917209	3.79316	1.2284	1.56547	0.348473	0.666105	0.130043	0.917895	0.0362877	39	55	0.578947	0.00872011	95	6307.26
IYC2	2142	041807F38B	32	360	1.1	Yes	5484R	R	9 --> 11	K55	Wild	Figgjo	Female	2SW	*	Scattered	Few	No	x6-25	3	2	Good	10% undererestimated	43	47	*	0.539522	0.101663	4.21488	3.79674	0.00236425	7.73791	3.22156	0.845581	0.0868305	2.87093	1.26388	1.4086	0.351931	0.741163	0.140411	0.935116	0.027375	22	21	0.488372	0.0117795	43	1782.76
IYC2	2146	041818A141	46	1120	1.15	Yes	5488R	R	9 --> 11	K43	Wild	Figgjo	Female	1SW	*	Scattered	Very	No	x26+	6	10	Good	Good	96	96	*	0.600955	0.164879	6.63312	4.43066	0.00171749	9.96896	3.69155	0.793438	0.0970277	3.66385	1.29812	1.4776	0.331281	0.706042	0.136401	0.917604	0.0382717	44	52	0.541667	0.0134641	96	3862.11
IYC2	2148	0418189F3F	48	1350	1.22	Yes	5490R	R	9 --> 11	K6	Wild	Arna	Male	2SW	*	Scattered	Medium	No	x26+	7	7	Good	50% overestimated	70	35	*	0.632998	0.115068	6.09143	3.37184	0.00164383	9.78643	3.06964	0.768857	0.0847767	3.66243	1.05257	1.603	0.301779	0.645571	0.120586	0.912857	0.038604	21	49	0.7	0.0132231	70	3705.64
IYC2	2151	0418188A27	47	1245	1.2	Yes	5493R	R	9 --> 11	K2	Wild	Arna	Male	1SW	*	Scattered	Medium	No	x26+	7	11	Good	20% overerestimated	75	60	*	0.590602	0.10723	5.52933	3.36601	0.00142974	9.24027	3.14721	0.780133	0.0996005	3.45693	1.13334	1.55893	0.419616	0.678133	0.146875	0.915067	0.0408482	32	43	0.573333	0.0111186	75	3867.38
IYC2	2154	041818AE37	57	2170	1.17	Yes	5496R	R	9 --> 11	K45	Hybr	Mowi_x_Figgjo	Female	2SW	*	Scattered	Very	No	x26+	8	12	Good	20% overerestimated	146	119	*	0.624422	0.178821	8.42623	5.81431	0.0012248	11.2805	4.50335	0.779315	0.0968017	4.08808	1.54276	1.44938	0.309855	0.715205	0.125348	0.913973	0.0412642	65	81	0.554795	0.0117738	146	6879.68
IYC2	2157	418189466	44	980	1.15	Yes	5499R	R	9 --> 11	K6	Wild	Arna	Female	2SW	*	Scattered	Medium	No	x26+	6	8	Good	60% overestimated	76	32	*	0.622499	0.126146	5.63553	3.85204	0.00165981	9.2575	3.47627	0.783289	0.0934864	3.46039	1.22737	1.54105	0.348859	0.679079	0.138171	0.909868	0.041968	22	54	0.710526	0.0159044	76	3395.28
IYC2	2159	041818AA1E	56	2360	1.34	Yes	5502R	R	9 --> 11	K45	Hybr	Mowi_x_Figgjo	Female	2SW	*	Scattered	Very	No	x26+	9	10	Good	10% overestimated	129	115	*	0.539296	0.144903	7.8438	3.93015	0.00112328	11.1226	3.23857	0.762946	0.0822002	4.10558	1.17404	1.54992	0.337374	0.671085	0.125979	0.907287	0.0376196	69	60	0.465116	0.00859237	129	6982.94
IYC2	2162	041818B6C2	29	240	0.98	Yes	5505R	R	9 --> 11	K47	Wild	Figgjo	Male	jacks	*	Scattered	Few	No	x1-5	2	1	Good	40% overestimated	11	7	*	0.508607	0.0311642	3.54	1.33759	0.00283311	7.35727	1.53137	0.805455	0.0812851	2.71545	0.514925	1.41818	0.523542	0.762727	0.182269	0.940909	0.0338982	7	4	0.363636	0.00320126	11	1249.51
IYC2	2163	041807DB83	68	3770	1.2	Yes	5506R	R	9 --> 11	K34	Farm	Mowi	*	*	*	Scattered	Few	No	x1-5	0	1	Good	Overestimated	121	7	*	0.829129	0.0479061	4.00355	2.17238	0.000395918	7.95512	2.49458	0.778099	0.0949238	3.05785	0.966993	1.58661	0.38903	0.662314	0.139031	0.915868	0.0472876	13	108	0.892562	0.0106803	121	10112.1
IYC2	2167	041818A92B	46	1130	1.16	Yes	5510R	R	9 --> 11	K23	Wild	Figgjo	Female	1SW	*	Scattered	Medium	No	x26+	5	9	Good	20% overerestimated	95	80	*	0.813461	0.124632	5.80116	3.84542	0.00131191	9.39989	3.4725	0.783158	0.0972085	3.52095	1.27924	1.55842	0.363334	0.671895	0.133539	0.919263	0.0410304	46	49	0.515789	0.0110812	95	4421.91
IYC2	2172	041818B333	21	100	1.08	Yes	5515R	R	9 --> 11	K16	Wild	Vosso	*	*	*	Scattered	Few	No	x6-25	1	4	Good	50% overestimated	15	7	*	0.651375	0.0676792	3.12533	1.29363	0.00451194	6.83667	1.44803	0.825333	0.0759574	2.59933	0.603531	1.45533	0.300544	0.713333	0.138701	0.925333	0.0385202	6	9	0.6	0.012993	15	692.68
IYC2	2173	041807EF43	65	3405	1.24	Yes	5518R	R	9 --> 11	K46	Farm	Mowi	Male	2SW	*	Scattered	Medium	No	x26+	8	12	Good	20% overestimated	161	127	*	0.748787	0.0995957	6.14969	3.79896	0.000618607	10.1775	3.77341	0.721118	0.106607	3.75683	1.30897	1.6113	0.376346	0.649752	0.132193	0.884969	0.0503131	66	95	0.590062	0.0095562	161	9941.19
IYC2	2182	0418188FDA	46	1170	1.2	Yes	5527R	R	9 --> 11	K1	Wild	Arna	*	*	*	Scattered	Medium	No	x26+	8	8	Good	10% overestimated	88	80	*	0.599891	0.114588	4.36784	2.05275	0.00130214	8.30932	2.22946	0.775	0.0839814	3.09989	0.811956	1.50977	0.333577	0.691364	0.132788	0.906023	0.0420055	38	50	0.568182	0.014906	88	3354.36
IYC2	2184	04181888F5	62	2930	1.23	Yes	5529R	R	9 --> 11	K34	Farm	Mowi	*	*	*	Scattered	Few	No	x1-5	1	1	Good	Overestimated	74	19	*	0.703942	0.0297322	3.53486	1.54855	0.000401786	7.56797	1.87338	0.764595	0.0888617	2.87811	0.663853	1.64405	0.393188	0.64027	0.138386	0.913784	0.0462484	17	57	0.77027	0.00647884	74	8797.87
IYC2	2185	041818C937	63	3275	1.31	Yes	5530R	R	9 --> 11	K54	Farm	Mowi	Female	2SW	*	Scattered	Few	No	x26+	12	7	Good	60% overestimated	84	49	*	0.779801	0.0659206	7.315	5.57491	0.000784769	10.5426	4.49389	0.759524	0.103818	3.86167	1.51968	1.54643	0.375986	0.677381	0.132548	0.904167	0.0445651	44	40	0.47619	0.00429128	84	9321.22
IYC2	2193	041818B8E9	57	2490	1.34	Yes	5539R	R	9 --> 11	K44	Hybr	Figgjo_x_Mowi	*	*	*	Scattered	Very	No	x26+	12	15	Good	40% overestimated	162	105	*	0.701143	0.156339	7.07988	4.6542	0.000965058	10.2316	3.77216	0.799198	0.0896853	3.73395	1.30436	1.43741	0.256795	0.716543	0.117934	0.919321	0.0367656	63	99	0.611111	0.0134947	162	7336.22
IYC2	2194	041818A081	44	945	1.11	Yes	5540R	R	9 --> 11	K55	Wild	Figgjo	Female	2SW	*	Scattered	Very	No	x26+	9	9	Good	10% overestimated	79	69	*	0.626522	0.101199	4.89861	2.54325	0.001281	8.6743	2.6693	0.794177	0.0910143	3.23861	0.982761	1.51316	0.32091	0.686456	0.123112	0.919114	0.0397166	43	36	0.455696	0.00941408	79	3824.06
IYC2	2196	041818B49E	43	900	1.13	Yes	5542R	R	9 --> 11	K2	Wild	Arna	Male	1SW	*	Scattered	Medium	No	x26+	5	5	Good	50% overestimated	86	39	*	0.560184	0.198846	6.72616	4.22466	0.00231217	10.2258	3.69667	0.77186	0.0964488	3.75256	1.25786	1.51256	0.338628	0.691744	0.138608	0.91186	0.0373383	26	60	0.697674	0.0206254	86	2909.03
IYC2	2198	0418189A35	59	2630	1.28	Yes	5544R	R	9 --> 11	K40	Hybr	Figgjo_x_Mowi	Female	2SW	*	Scattered	Few	No	x6-25	2	2	Good	Overestimated	93	11	*	0.819588	0.0559975	4.57634	3.53626	0.000602124	8.3914	3.12431	0.772581	0.0848131	3.12581	1.01655	1.55645	0.343308	0.67172	0.137719	0.912796	0.03971	13	80	0.860215	0.0105258	93	7600.34
IYC2	2201	041818B6B9	60	2860	1.32	Yes	5547R	R	9 --> 11	K33	Farm	Mowi	Female	2SW	*	Scattered	Very	No	x26+	8	11	Good	10% overestimated	167	157	*	0.657456	0.133917	6.9218	3.92413	0.0008019	10.6119	3.51327	0.741317	0.0956937	3.91078	1.21633	1.58569	0.377144	0.660778	0.135469	0.898743	0.0486217	82	85	0.508982	0.00984738	167	8631.74
IYC2	2203	041807FE49	58	2825	1.45	Yes	5549R	R	9 --> 11	K41	Hybr	Mowi_x_Figgjo	*	*	*	Scattered	Medium	No	x26+	5	3	Good	50% overestimated	90	43	*	0.759984	0.0693209	5.85222	4.04365	0.000770232	9.61733	3.74488	0.744889	0.100418	3.56233	1.24351	1.63222	0.469501	0.653222	0.151723	0.904444	0.0446487	33	57	0.633333	0.00750197	90	7598
IYC2	2206	041818AEF8	43	870	1.09	Yes	5552R	R	9 --> 11	K17	Wild	Vosso	*	*	*	Scattered	Few	No	x26+	5	5	Good	30% overestimated	78	57	*	0.596783	0.10809	4.7859	3.28773	0.00138577	8.62897	3.09782	0.767051	0.090899	3.22436	1.07427	1.58	0.357771	0.663462	0.14348	0.906538	0.0481293	37	41	0.525641	0.0118717	78	3453.6
IYC2	2210	041807CB5A	55	2055	1.24	Yes	5557R	R	9 --> 11	K52	Hybr	Figgjo_x_Mowi	Female	1SW	*	Scattered	Very	No	x26+	9	17	Good	20% overerestimated	143	118	*	0.643733	0.15121	6.86874	3.56306	0.00105741	10.4403	3.17015	0.765664	0.0957958	3.7986	1.08379	1.52224	0.323953	0.683566	0.132189	0.905245	0.0425397	64	79	0.552448	0.0121617	143	6495.82
IYC2	2213	0418188ADE	40	760	1.19	Yes	5560R	R	9 --> 11	K1	Wild	Arna	Male	1SW	*	Scattered	Few	No	x6-25	6	5	Good	20% overerestimated	50	42	*	0.674665	0.0789081	4.6796	2.62115	0.00157816	8.694	2.75353	0.7504	0.0934587	3.1878	0.893471	1.6038	0.345383	0.6488	0.129546	0.8972	0.050022	22	28	0.56	0.00944281	50	2965.22
IYC2	2214	041818BDDA	66	3695	1.29	Yes	5561R	R	9 --> 11	K54	Farm	Mowi	*	*	*	Scattered	Medium	No	x26+	11	10	Good	10% overestimated	165	142	*	0.721766	0.100313	5.73958	3.3304	0.000607956	9.45794	3.1655	0.775576	0.0997274	3.48842	1.08139	1.52558	0.375296	0.686848	0.137334	0.911152	0.0464391	52	113	0.684848	0.0119694	165	9440.78
IYC2	2216	0418189F50	69	4750	1.45	Yes	5564R	R	9 --> 11	K42	Farm	Mowi	Male	1SW	*	Scattered	Very	No	x26+	9	6	Good	10% overestimated	206	160	*	0.715085	0.121422	7.85583	5.92696	0.000589428	10.9846	4.72611	0.757233	0.100558	4.05578	1.67627	1.58039	0.375141	0.664563	0.140061	0.905437	0.0470138	103	103	0.5	0.00772816	206	13327.9
IYC2	2217	0418189FC5	43	905	1.14	Yes	5565R	R	9 --> 11	K4	Wild	Arna	Male	1SW	*	Scattered	Medium	No	x26+	5	6	Good	Good	66	66	*	0.700901	0.103632	5.19333	3.30242	0.00157018	9.03758	3.38839	0.766061	0.101297	3.30833	1.13794	1.48409	0.333337	0.702273	0.134734	0.901515	0.0486824	32	34	0.515152	0.0102798	66	3307.47
IYC2	2219	041807F0BF	43	1020	1.28	Yes	5567R	R	9 --> 11	K43	Wild	Figgjo	Male	1SW	*	Scattered	Very	No	x26+	10	7	Bright flash	10% overestimated	98	85	*	0.512003	0.153459	5.99429	3.24304	0.00156591	9.66388	3.08945	0.779898	0.0905253	3.53245	1.08595	1.46265	0.292443	0.708673	0.129102	0.912755	0.040937	53	45	0.459184	0.0117555	98	3827.99
IYC2	2225	0418189CF6	55	2000	1.2	Yes	5579R	R	9 --> 11	K44	Hybr	Figgjo_x_Mowi	*	*	*	Scattered	Medium	No	x26+	11	10	Bright flash	Good	100	100	*	0.621331	0.0868974	5.9755	3.8955	0.000868974	9.819	3.51812	0.7509	0.10541	3.6488	1.26981	1.6	0.40659	0.661	0.147754	0.9011	0.0470524	46	54	0.54	0.00785283	100	6876.5
IYC2	2227	041818C93F	47	1370	1.32	Yes	5581R	R	9 --> 11	K16	Wild	Vosso	Female	1SW	*	Scattered	Medium	No	x26+	7	6	Bright flash	50% overestimated	91	49	*	0.640181	0.0958864	5.32505	3.62131	0.0010537	9.35912	3.57882	0.732418	0.101536	3.3744	1.14432	1.56022	0.395339	0.676264	0.146808	0.887033	0.053302	45	46	0.505495	0.00910226	91	5053.69
IYC2	2231	0418188A39	21	125	1.35	Yes	5585R	R	9 --> 11	K15	Wild	Vosso	Male	jacks	*	Scattered	Medium	No	x26+	2	0	Bright flash	20% overerestimated	24	19	*	0.643256	0.250728	8.10292	6.13571	0.010447	11.6592	5.09691	0.709583	0.129295	4.32792	2.00083	1.81458	1.12719	0.647917	0.192624	0.90625	0.0351163	7	17	0.708333	0.0219179	24	775.62
IYC2	2233	041818D0F2	61	3435	1.51	Yes	5587R	R	9 --> 11	K34	Farm	Mowi	*	*	*	Scattered	Very	No	x26+	7	9	Bright flash	Good	185	185	*	0.621164	0.188515	9.82022	8.03883	0.001019	12.5037	6.13877	0.718919	0.108282	4.55	2.11274	1.58292	0.354461	0.66173	0.139456	0.885135	0.0536404	72	113	0.610811	0.0117255	185	9637.09
IYC2	2235	418189831	19	70	1.02	Yes	5589R	R	9 --> 11	K2	Wild	Arna	Male	jacks	*	Scattered	Few	No	x6-25	1	0	Bright flash	50% overestimated	22	12	*	0.585425	0.396115	10.1764	14.7403	0.0180052	11.8914	9.5861	0.736364	0.129818	4.105	2.84453	1.53364	0.489913	0.695455	0.151083	0.907273	0.0396631	9	13	0.590909	0.0230011	22	565.19
IYC2	2238	041818ACC5	48	1355	1.23	Yes	5592R	R	9 --> 11	K4	Wild	Arna	Female	2SW	*	Scattered	Medium	No	x26+	7	10	Good	20% overerestimated	67	56	*	0.620811	0.0852578	6.09388	3.84286	0.0012725	9.59284	3.31138	0.785224	0.0809669	3.57761	1.19262	1.53896	0.347398	0.680896	0.142539	0.919403	0.0355852	33	34	0.507463	0.00709977	67	4788.89
IYC2	2242	041818BA5D	46	1160	1.19	Yes	5597R	R	9 --> 11	K4	Wild	Arna	Female	2SW	*	Scattered	Very	No	x26+	6	10	Bright flash	Good	98	98	*	0.571233	0.153987	6.27051	4.04201	0.0015713	10.2292	4.03147	0.730918	0.112645	3.73847	1.37839	1.56439	0.364491	0.669898	0.137455	0.88949	0.0471535	45	53	0.540816	0.013281	98	3990.65
IYC2	2249	041808147A	38	620	1.13	Yes	5605R	R	9 --> 11	K23	Wild	Figgjo	*	*	*	Scattered	Few	No	x6-25	4	3	Bright flash	60% overestimated	65	29	*	0.608836	0.101529	4.32015	2.22615	0.00156198	8.50554	2.43542	0.730308	0.0942067	3.18092	0.790563	1.64769	0.397063	0.641385	0.15146	0.888923	0.0534475	21	44	0.676923	0.0159085	65	2765.81
Q	1	0416F20733	81	6800	1.28	Yes	7006L	L	5 --> 4	Q17	Farm	Mowi	*	*	2007	Clustered	Very Few	Yes	x1-5	1	1	Good	Overestimated	41	5	*	0.946657	0.0108885	4.15366	3.65126	0.000265573	7.70439	2.88415	0.810488	0.0872053	2.94463	1.04838	1.51512	0.370797	0.692439	0.143506	0.927805	0.0388917	4	37	0.902439	0.00236567	41	15640.4
Q	2	0416F202F4	74	3800	0.94	Yes	7010R	R	5 --> 4	Q9	Wild	Etne	*	*	2007	Clustered	Very Few	Yes	x1-5	2	0	Good	Overestimated	22	6	*	0.764647	0.0126127	5.87818	2.57687	0.000573307	9.67727	2.80291	0.782727	0.102687	3.60091	1.09267	1.47	0.436239	0.731818	0.187404	0.915455	0.0410258	3	19	0.863636	0.00185309	22	10253.1
Q	3	0416F21020	80	6400	1.25	Yes	7012R	R	5 --> 4	Q4	Wild	Etne	Male	2SW	2007	Clustered	Medium	No	x6-25	5	4	Good	Overestimated	48	15	*	0.885339	0.0408448	14.4883	8.50708	0.000887931	14.9407	5.5575	0.76413	0.0902238	5.48891	2.06444	1.50543	0.374247	0.699348	0.151795	0.92087	0.0301718	15	31	0.673913	0.00189987	46	16316.9
Q	4	0416F1F1BE	72	4900	1.31	Yes	7015R	R	5 --> 4	Q10	Wild	Etne	Male	2SW	2007	Clustered	Few	No	x6-25	6	*	Good	Overestimated	53	15	*	0.824107	0.0304887	7.40604	5.01933	0.000575259	10.5257	4.01004	0.783585	0.0797856	3.85189	1.32344	1.50774	0.313532	0.687358	0.122461	0.925094	0.0359285	12	41	0.773585	0.00318465	53	12874.3
Q	5	0416F1FFBA	63	2900	1.16	Yes	7016R	R	5 --> 4	Q5	Wild	Etne	Female	2SW	2007	Clustered	Few	No	x1-5	2	*	Good	Overestimated	25	11	Perfect count but also in grey area	0.898149	0.0219683	6.8244	3.02021	0.000878732	10.3056	2.72072	0.782	0.0655108	3.7288	0.89104	1.4088	0.210125	0.7248	0.101985	0.9192	0.0305396	4	21	0.84	0.00270403	25	7766.19
Q	6	0416F1F1A2	69	4000	1.22	Yes	7018R	R	5 --> 4	Q59	Wild	Etne	Female	3SW	2009	Clustered	Few	No	x1-5	1	*	Good	Overestimated	22	10	*	0.763174	0.0188617	8.40227	5.27843	0.00085735	11.1864	4.19297	0.793636	0.086605	4.09091	1.55969	1.38409	0.309572	0.750909	0.142224	0.929091	0.031909	7	15	0.681818	0.00153057	22	9800.28
Q	8	0416F2026E	65	3300	1.2	No	7022R	R	5 --> 4	Q17	Farm	Mowi	*	*	2007	Clustered	Medium	Yes	x1-5	*	*	Good	Overestimated	23	13	*	0.751574	0.0144369	5.74913	2.55344	0.000627692	9.6	2.60919	0.76913	0.0982072	3.59783	0.922472	1.57261	0.35932	0.666522	0.138091	0.914348	0.0497106	6	17	0.73913	0.00185607	23	9159.16
Q	9	0416F1F67B	84	8500	1.43	No	7025R	R	5 --> 4	Q25	Farm	Mowi	Male	3SW	2007	Clustered	Medium	No	x6-25	*	*	Good	40% overestimated	76	47	*	0.79162	0.036594	9.2475	4.78413	0.0004815	12.0886	3.70924	0.763026	0.0916227	4.42697	1.31757	1.51658	0.407636	0.698947	0.154967	0.912763	0.0397525	12	64	0.842105	0.00333236	76	19205.6
Q	10	0416F1E3AF	75	6400	1.52	No	7026R	R	5 --> 4	Q19	Farm	Mowi	Female	3SW	2007	Clustered	Few	No	x6-25	*	*	Good	Overestimated	25	7	*	0.858969	0.0182189	10.9028	6.98843	0.000728757	12.906	4.4319	0.76	0.0884119	4.6304	1.46857	1.4448	0.218387	0.7068	0.104192	0.91	0.0448144	6	19	0.76	0.00126998	25	14960.8
Q	14	0416F1E3B3	77	5800	1.27	No	7032R	R	5 --> 4	Q25	Farm	Mowi	*	*	2007	Clustered	Few	No	x1-5	*	*	Good	50% overestimated	13	7	*	0.775601	0.00845904	8.21769	5.42204	0.000650695	11.1246	4.27505	0.769231	0.103558	4.23769	1.60638	1.71462	0.495725	0.624615	0.160448	0.927692	0.0245472	6	7	0.538462	0.000554275	13	12629.1
Q	15	0416F20DC1	82	7200	1.31	No	7034R	R	5 --> 4	Q40	Hybr	Mowi_x_Etne	Female	3SW	2009	Clustered	Very Few	Yes	X0	*	*	Good	Good	3	3	*	0.619035	0.00202779	10.16	4.13851	0.00067593	13.3133	2.96894	0.7	0.0360555	5.04667	1.05945	1.90333	0.187172	0.526667	0.0550757	0.91	0.0173205	1	2	0.666667	0.000133057	3	15031.1
Q	16	0416F211BF	82	7300	1.32	No	7035R	R	5 --> 4	Q23	Farm	Mowi	Male	3SW	2007	Clustered	Very	No	x26+	*	*	Good	20% overestimated	107	81	*	0.837866	0.0445794	7.00056	3.99076	0.00041663	10.2636	3.4149	0.796449	0.0918597	3.83467	1.29684	1.50822	0.347041	0.693925	0.139917	0.927944	0.035601	35	72	0.672897	0.00428499	107	16802.8
Q	20	0416F1E4DE	86	8000	1.26	Yes	7041R	R	5 --> 4	Q28	Hybr	Mowi_x_Etne	Male	2SW	2007	Clustered	Very Few	Yes	x1-5	2	1	Good	Overestimated	5	0	*	0.712072	0.00307862	12.696	10.724	0.000615723	13.092	6.29385	0.8	0.0612372	4.702	2.12572	1.416	0.461498	0.752	0.175983	0.942	0.0204939	2	3	0.6	0.000145492	5	20619.7
Q	26	0416F1F34D	69	3600	1.1	Yes	7049R	R	5 --> 4	Q9	Wild	Etne	Female	2SW	2007	Clustered	Few	No	x6-25	3	0	Good	70% overestimated	45	13	*	0.823399	0.0228462	5.52467	2.44692	0.000507692	9.18778	2.56147	0.806667	0.0900252	3.52222	1.03205	1.59333	0.359507	0.654444	0.12966	0.930444	0.0305968	6	39	0.866667	0.00358393	45	10881.9
Q	27	0416F1E83A	71	3900	1.09	Yes	7050R	R	5 --> 4	Q3	Wild	Etne	Female	2SW	2007	Clustered	Few	No	x1-5	6	*	Good	Overestimated	42	7	*	0.800551	0.0297548	7.8269	4.72873	0.000708447	11.2786	4.28514	0.746905	0.107283	4.13476	1.46352	1.56452	0.278666	0.660238	0.126828	0.902857	0.0471265	5	37	0.880952	0.00334903	42	11048
Q	29	0416F20EEA	69	4900	1.49	Yes	7052R	R	5 --> 4	Q52	Wild	Etne	Female	2SW	2009	Clustered	Few	No	x6-25	4	*	Good	60% overestimated	27	10	*	0.729803	0.0254113	11.0396	4.47903	0.000941161	13.5444	3.65748	0.743704	0.0962428	5.00852	1.37295	1.57889	0.429842	0.668519	0.145436	0.900741	0.0398001	4	23	0.851852	0.00196082	27	11729.8
Q	30	0416F1F3CD	79	6200	1.26	Yes	7053R	R	5 --> 4	Q21	Farm	Mowi	Male	3SW	2007	Clustered	Very Few	No	X0	1	0	Good	Overestimated	43	0	All spots are between scales - no real spots	0.796944	0.0112642	3.75814	1.32581	0.000261959	7.74907	1.50578	0.77814	0.0875121	3.00163	0.609898	1.72209	0.511862	0.625814	0.157136	0.931628	0.0358522	10	33	0.767442	0.00230024	43	14346.3
Q	32	0416F20E26	75	4700	1.11	Yes	7057R	R	5 --> 4	Q9	Wild	Etne	Male	3SW	2007	Clustered	Few	No	x1-5	1	0	Good	Overestimated	36	8	*	0.796291	0.0159579	5.40306	3.02302	0.000443274	9.18	2.90174	0.775	0.0855403	3.44361	1.01987	1.54778	0.282803	0.6675	0.116922	0.908611	0.0418264	3	33	0.916667	0.00270737	36	12189
Q	35	0416F2069D	76	3500	0.8	Yes	7060R	R	5 --> 4	Q10	Wild	Etne	Male	2SW	2007	Clustered	Few	No	x1-5	4	0	Good	Overestimated	25	4	*	0.767284	0.0170925	7.0512	3.28496	0.000683701	10.6592	3.25436	0.7604	0.0870096	4.0124	1.25397	1.5796	0.354923	0.66	0.127083	0.9108	0.0295691	4	21	0.84	0.00203621	25	10313.3
Q	36	0416F1FD7A	62	2700	1.13	Yes	7061R	R	5 --> 4	Q6	Wild	Etne	Female	3SW	2007	Clustered	Few	No	x6-25	2	1	Good	40% underestimated	14	19	*	0.930257	0.0068665	3.68143	1.41324	0.000490464	7.43071	1.60643	0.824286	0.0895041	2.82643	0.623188	1.58214	0.654642	0.693571	0.169097	0.952857	0.0163747	4	10	0.714286	0.00133227	14	7506.01
Q	37	0416F1FC54	71	4200	1.17	Yes	7062R	R	5 --> 4	Q6	Wild	Etne	Female	2SW	2007	Clustered	Few	No	x6-25	5	3	Good	30% overestmated	12	9	*	0.93556	0.0105976	9.44333	4.90047	0.000883131	12.3967	4.07819	0.7525	0.10541	4.63833	1.48138	1.68833	0.322824	0.614167	0.12435	0.914167	0.0367939	5	7	0.583333	0.000654633	12	10693
Q	38	0416F1E8AA	90	8700	1.19	Yes	7064R	R	5 --> 4	Q23	Farm	Mowi	*	*	2007	Clustered	Few	Yes	x6-25	5	3	Good	40% overestimated	34	22	*	0.800339	0.0116479	7.19676	4.79083	0.000342584	10.0491	3.51948	0.838235	0.0639825	3.66588	1.19234	1.39529	0.275859	0.740882	0.128661	0.942941	0.021816	7	27	0.794118	0.00128527	34	21007.3
Q	39	0416F1E8A1	68	3600	1.14	Yes	7067R	R	5 --> 4	Q5	Wild	Etne	*	*	2007	Clustered	Medium	No	x6-25	3	2	Good	Good	21	21	Both over and underestimated	0.762443	0.0144274	6.09714	3.36829	0.000687021	9.66952	3.22655	0.792381	0.100693	3.61286	1.24505	1.4881	0.287865	0.693333	0.114164	0.919524	0.046527	7	14	0.666667	0.00157751	21	8874.76
Q	41	0416F1EDFD	59	2600	1.27	Yes	7069R	R	5 --> 4	Q6	Wild	Etne	Female	2SW	2007	Clustered	Few	No	x1-5	8	3	Good	Good	7	7	Both over and underestimated	0.765333	0.00623105	6.70429	3.69074	0.00089015	9.99143	3.34404	0.804286	0.0711471	3.71857	1.27044	1.47714	0.279566	0.697143	0.117433	0.941429	0.0273426	3	4	0.571429	0.000531093	7	7531.64
Q	42	0416F1EE97	88	8600	1.26	Maybe	7070R	R	5 --> 4	Q19	Farm	Mowi	Male	2SW	2007	Clustered	Few	No	x6-25	3	*	Good	50% overestimated	30	17	*	0.82024	0.0180588	11.4493	5.95491	0.000601959	13.8433	4.35749	0.713333	0.0837209	5.03667	1.52781	1.653	0.334944	0.631333	0.133616	0.906333	0.0390829	9	21	0.7	0.0011041	30	19020.1
Q	44	0416F1F5FB	70	4200	1.22	Yes	7078R	R	5 --> 4	Q4	Wild	Etne	Female	2SW	2007	Clustered	Few	No	x6-25	7	3	Good	40% overestimated	51	30	*	0.839183	0.0429919	9.79961	6.95919	0.000842979	12.6586	5.19727	0.720784	0.0896625	4.58941	1.75734	1.55137	0.346762	0.670588	0.127018	0.899608	0.0397975	23	28	0.54902	0.00240861	51	11625
Q	45	0416F1EE06	72	4400	1.18	Yes	7079R	R	5 --> 4	Q3	Wild	Etne	Female	2SW	2007	Clustered	Medium	No	x6-25	3	4	Good	60% overestimated	51	21	*	0.910024	0.0334147	8.21196	4.53454	0.000655189	11.4157	3.62764	0.759608	0.0831856	4.1851	1.27745	1.55255	0.350473	0.673137	0.133619	0.910588	0.0342585	14	37	0.72549	0.00295204	51	12533.7
Q	47	0416F1FABC	91	9900	1.31	Yes	7082R	R	5 --> 4	Q13	Farm	Mowi	Male	2SW	2007	Clustered	Very Few	Yes	x1-5	4	2	Good	20% overestimated	18	15	Both over and underestimated	0.796601	0.00457523	6.05	3.89079	0.00025418	9.28556	2.9568	0.823889	0.0614663	3.48778	1.12226	1.475	0.228865	0.695	0.112368	0.938333	0.0214887	7	11	0.611111	0.000462145	18	23802.1
Q	50	0416F1EDFC	84	7100	1.2	Yes	7086R	R	5 --> 4	Q17	Farm	Mowi	Male	3SW	2007	Clustered	Few	Yes	x1-5	1	1	Good	40% overestimated	5	3	*	0.511116	0.00195108	7.238	5.98317	0.000390216	10.172	5.04983	0.798	0.0852643	3.824	1.90043	1.626	0.249259	0.626	0.0820366	0.94	0.0324037	3	2	0.4	0.000107824	5	18548.7
Q	53	0416F20B8C	87	7900	1.2	No	7090R	R	5 --> 4	Q13	Farm	Mowi	Male	3SW	2007	Clustered	Very Few	No	X0	1	*	Good	70% overestimated	10	3	*	0.787726	0.00274797	4.894	1.97474	0.000274797	8.727	1.93394	0.783	0.0733409	3.326	0.718907	1.586	0.457559	0.678	0.190134	0.934	0.0313404	3	7	0.7	0.000393049	10	17809.5
Q	54	0416F1E755	82	8200	1.49	Yes	7093R	R	5 --> 4	Q25	Farm	Mowi	Female	3SW	2007	Clustered	Few	No	x1-5	3	0	Good	Overestimated	33	9	*	0.826339	0.0184099	10.4748	8.76145	0.000557876	12.613	5.87837	0.763636	0.100306	4.57879	2.01646	1.50091	0.234712	0.680606	0.103197	0.910909	0.0522233	8	25	0.757576	0.00133146	33	18776.3
Q	56	0416F1F11A	83	7600	1.33	Yes	7095R	R	5 --> 4	Q27	Farm	Mowi	Male	3SW	2007	Clustered	Few	No	x6-25	4	*	Good	40% overestimated	11	7	*	0.824915	0.00712372	10.7545	5.92629	0.000647611	12.8027	4.292	0.789091	0.0932153	4.65727	1.58704	1.39818	0.290028	0.744545	0.152994	0.927273	0.0382337	6	5	0.454545	0.000301087	11	16606.5
Q	58	0416F1F787	92	9500	1.22	Yes	7097R	R	5 --> 4	Q11	Farm	Mowi	*	*	2007	Clustered	Medium	No	x6-25	3	*	Good	30% overestmated	34	24	*	0.773166	0.0123449	7.77029	4.1055	0.000363085	10.6726	3.37544	0.823824	0.0819835	3.98059	1.26009	1.50882	0.347195	0.694706	0.148655	0.949412	0.0259301	9	25	0.735294	0.00116818	34	21400.7
Q	60	0416F1E756	83	7100	1.24	Yes	7099R	R	5 --> 4	Q21	Farm	Mowi	Male	2SW	2007	Clustered	Medium	No	x6-25	8	*	Good	20% overestimated	29	22	*	0.783095	0.017749	9.88241	6.97126	0.000612034	12.1803	5.28067	0.779655	0.100338	4.44379	1.87391	1.52828	0.3312	0.682759	0.139819	0.923448	0.0366719	9	20	0.689655	0.00123863	29	16146.8
Q	61	0416F1FE97	56	2100	1.2	Yes	7100R	R	5 --> 4	Q5	Wild	Etne	*	*	2007	Clustered	Medium	No	x1-5	2	0	Blurred	60% underestimated	5	12	*	0.602206	0.00328569	3.992	1.19694	0.000657139	7.696	1.20966	0.836	0.0487852	2.998	0.4658	1.494	0.225455	0.682	0.0980816	0.946	0.0114018	4	1	0.2	0.000164614	5	6074.82
Q	62	0416F1E400	75	5300	1.26	Yes	7102R	R	5 --> 4	Q30	Hybr	Mowi_x_Etne	Female	2SW	2007	Clustered	Few	Yes	X0	2	*	Good	10% overestimated	10	9	Counted spots not actual spots	0.811915	0.00455057	6.06	3.30158	0.000455057	9.577	3.11182	0.802	0.0935474	3.643	1.1852	1.611	0.324327	0.647	0.144226	0.921	0.0276687	5	5	0.5	0.000375459	10	13317
Q	65	0416F1F577	66	3800	1.32	Yes	7106R	R	5 --> 4	Q10	Wild	Etne	*	*	2007	Clustered	Few	No	x6-25	3	*	Good	Overestimated	20	4	*	0.691307	0.0149519	7.45	3.3547	0.000747594	10.8075	3.05575	0.78	0.0750438	4.0305	1.1054	1.5585	0.251758	0.657	0.10805	0.9245	0.032359	3	17	0.85	0.00170592	20	9965.3
Q	66	0416F1E47D	54	2100	1.33	Yes	7107R	R	5 --> 4	Q5	Wild	Etne	Male	3SW	2007	Clustered	Medium	No	x26+	2	3	Good	20% overestimated	28	23	*	0.741696	0.0227981	5.13036	2.7228	0.000814217	9.05536	2.74141	0.765357	0.0958966	3.40143	1.04782	1.58179	0.336265	0.659643	0.131585	0.915	0.0414103	11	17	0.607143	0.002698	28	6300.97
Q	68	0416F205A4	60	3000	1.39	Yes	7110R	R	5 --> 4	Q52	Wild	Etne	Female	2SW	2009	Clustered	Medium	No	x6-25	4	2	Good	40% overestimated	38	21	*	0.794622	0.0352664	8.11921	3.60276	0.000928064	11.2937	3.15913	0.780526	0.0766864	4.10684	1.09873	1.43184	0.195183	0.710789	0.0956452	0.918421	0.037092	13	25	0.657895	0.00285762	38	8748.55
Q	72	0416F1EB33	73	4800	1.23	Maybe	7117R	R	5 --> 4	Q21	Farm	Mowi	*	*	2007	Clustered	Medium	No	x6-25	6	*	Good	60% overestimated	45	20	*	0.794221	0.0223478	5.93556	3.22347	0.000496617	9.49933	2.76318	0.781111	0.0708783	3.54244	0.963828	1.57378	0.311764	0.659111	0.125803	0.927111	0.0310148	6	39	0.866667	0.00326306	45	11952
Q	73	0416F1E569	85	7800	1.27	No	7118R	R	5 --> 4	Q27	Farm	Mowi	Male	3SW	2007	Clustered	Few	No	x1-5	*	*	Good	50% overestimated	10	5	*	0.790043	0.00437907	8.596	6.18702	0.000437907	11.027	4.47454	0.795	0.0613279	4.165	1.68743	1.58	0.308437	0.654	0.122311	0.94	0.0226078	5	5	0.5	0.000254715	10	19629.8
Q	74	0416F1F2C2	70	3700	1.08	Yes	7120R	R	5 --> 4	Q9	Wild	Etne	Male	3SW	2007	Clustered	Medium	No	x6-25	7	*	Good	50% overestimated	55	27	*	0.806785	0.0375853	8.21473	4.83472	0.000683369	11.1873	3.71609	0.772545	0.0790503	4.03091	1.31711	1.46255	0.357829	0.717455	0.145261	0.916909	0.0246361	14	41	0.745455	0.00341072	55	12020.9
Q	78	0416F21115	78	6200	1.31	No	7127R	R	5 --> 4	Q13	Farm	Mowi	Female	2SW	2007	Clustered	Medium	No	x6-25	*	*	Good	30% overestmated	35	23	*	0.800963	0.0167884	7.54	4.76192	0.000479668	11.0611	4.17683	0.736	0.112098	4.04257	1.49422	1.57857	0.413714	0.67	0.150685	0.899714	0.049556	8	27	0.771429	0.00171765	35	15719.2
Q	79	0416F20034	86	7500	1.18	Yes	7130R	R	5 --> 4	Q28	Hybr	Mowi_x_Etne	Male	2SW	2007	Clustered	Very	No	x6-25	5	3	Good	40% overestimated	57	36	*	0.804245	0.0386989	13.8788	7.95436	0.000678928	14.4372	4.82756	0.776667	0.0701359	5.30614	1.69268	1.59754	0.315953	0.648246	0.1187	0.932281	0.0311114	19	38	0.666667	0.0018589	57	20442.2
Q	81	0416F2048B	73	4500	1.16	Yes	7132R	R	5 --> 4	Q10	Wild	Etne	Male	2SW	2007	Clustered	Few	No	x6-25	4	2	Good	70% overestimated	26	8	*	0.92448	0.0185422	8.88231	3.94407	0.000713162	11.8469	3.21395	0.78	0.0927362	4.36346	1.2226	1.52923	0.414497	0.691538	0.156581	0.926154	0.0315058	8	18	0.692308	0.00144522	26	12454.8
Q	83	0416F20FB0	92	9900	1.27	No	7136R	R	5 --> 4	Q13	Farm	Mowi	*	*	2007	Clustered	Very Few	Yes	X0	*	*	Good	Overestimated	11	0	*	0.863107	0.00382445	8.04909	5.2524	0.000347677	11.5564	4.21876	0.71	0.0916515	4.11636	1.31275	1.55455	0.373266	0.671818	0.135707	0.892727	0.0523624	1	10	0.909091	0.000431945	11	23151.1
Q	84	0416F1E6FC	71	3900	1.09	Yes	7139R	R	5 --> 4	Q30	Hybr	Mowi_x_Etne	Male	3SW	2007	Clustered	Few	No	x6-25	3	2	Good	40% overestimated	18	11	*	0.722942	0.0118991	6.79	4.28111	0.000661063	10.0267	3.67665	0.815	0.090049	3.64333	1.21918	1.37	0.188867	0.742778	0.1011	0.937778	0.0360646	5	13	0.722222	0.00126566	18	10271.3
Q	85	0416F1E843	80	8100	1.58	Yes	7140R	R	5 --> 4	Q13	Farm	Mowi	Male	2SW	2007	Clustered	Few	No	x6-25	2	*	Good	40% overestimated	14	9	*	0.776512	0.00588412	8.27786	4.03983	0.000420294	11.205	3.72319	0.814286	0.109524	4.19214	1.39	1.44357	0.230004	0.707143	0.100493	0.940714	0.0459873	8	6	0.428571	0.00030464	14	19695.4
Q	86	0416F1F2B6	79	6500	1.32	Yes	7141R	R	5 --> 4	Q10	Wild	Etne	Female	2SW	2007	Clustered	Few	No	x6-25	5	*	Good	70% overestimated	52	13	*	0.653948	0.0284784	8.12827	5.94478	0.000547661	10.9946	4.35712	0.773846	0.0882322	4.11885	1.60663	1.57846	0.370941	0.663654	0.13927	0.926731	0.0314188	9	43	0.826923	0.00289723	52	14841.8
Q	87	0416F1E8AE	87	7400	1.12	Yes	7142R	R	5 --> 4	Q4	Wild	Etne	Male	3SW	2007	Clustered	Few	Yes	x1-5	2	*	Good	60% overestimated	9	4	*	0.599498	0.00284347	5.75111	2.95926	0.000315942	9.44889	3.1939	0.803333	0.116619	3.56778	1.39682	1.59333	0.565553	0.682222	0.184579	0.932222	0.0338296	5	4	0.444444	0.000219743	9	18203.1
Q	89	0416F1EF9E	72	4500	1.21	Yes	7144R	R	5 --> 4	Q4	Wild	Etne	*	*	2007	Clustered	Few	No	x1-5	8	3	Good	60% overestimated	23	9	*	0.739297	0.0158772	7.90565	4.03092	0.000690314	10.6978	3.07069	0.818696	0.0558655	3.94	1.08966	1.45174	0.245221	0.706957	0.114234	0.939565	0.0238324	6	17	0.73913	0.00148442	23	11452.3
Q	90	0416F1E905	86	6800	1.07	Yes	7145R	R	5 --> 4	Q13	Farm	Mowi	*	*	2007	Clustered	Few	Yes	x1-5	2	*	Good	Overestimated	27	3	*	0.79191	0.00845143	5.72963	3.54505	0.000313016	9.49296	3.18455	0.761111	0.0924177	3.59444	1.28118	1.69741	0.509514	0.634074	0.16465	0.912963	0.0339473	1	26	0.962963	0.00142041	27	18304.6
Q	92	0416F1FA29	78	5800	1.22	Yes	7147R	R	5 --> 4	Q9	Wild	Etne	Female	3SW	2007	Clustered	Few	Yes	x1-5	2	0	Good	Overestimated	42	5	*	0.847791	0.0184556	7.05952	4.34755	0.000439419	10.4983	3.77429	0.766905	0.0922216	3.88048	1.42669	1.51214	0.319661	0.686429	0.126121	0.915	0.0377572	10	32	0.761905	0.00199184	42	16065.6
Q	93	0416F20D61	70	4000	1.17	Yes	7149R	R	5 --> 4	Q4	Wild	Etne	Female	2SW	2007	Clustered	Medium	No	x6-25	4	1	Good	60% overestimated	26	10	*	0.606198	0.0212581	9.10615	4.1209	0.000817619	11.9812	3.27563	0.763462	0.065784	4.43846	1.19007	1.58846	0.255322	0.646923	0.114814	0.914615	0.0256485	8	18	0.692308	0.00161618	26	11137.4
Q	94	0416F200C9	84	6800	1.15	Yes	7150R	R	5 --> 4	Q3	Wild	Etne	Male	2SW	2007	Clustered	Medium	No	x6-25	5	*	Good	60% overestimated	58	26	*	0.773237	0.0215617	6.91793	4.11958	0.000371754	10.2091	3.38744	0.792069	0.079599	3.82138	1.2495	1.51466	0.289399	0.683448	0.123977	0.923276	0.0338929	10	48	0.827586	0.00257941	58	18608.9
Q	95	0416F1E323	56	2100	1.2	Yes	7151R	R	5 --> 4	Q5	Wild	Etne	Female	2SW	2007	Clustered	Very	No	x26+	4	1	Blurred	10% underestimated	23	26	Both over and underestimated	0.854277	0.0156136	4.30913	1.75831	0.000678853	8.12478	1.98971	0.811739	0.0940335	3.1187	0.799064	1.53	0.379545	0.687391	0.148453	0.939565	0.041063	8	15	0.652174	0.00236308	23	6347.66
Q	103	0416F20FB4	85	7900	1.29	Yes	7159R	R	5 --> 4	Q21	Farm	Mowi	Male	3SW	2007	Clustered	Few	No	x6-25	3	1	Good	30% overestmated	22	13	*	0.809728	0.00708435	5.73273	3.94847	0.000322016	9.27	3.62565	0.8	0.10057	3.54364	1.40758	1.595	0.41445	0.662273	0.148514	0.931818	0.0395975	9	13	0.590909	0.00073023	22	17802.6
Q	106	0416F2004A	66	3600	1.25	Yes	7162R	R	5 --> 4	Q4	Wild	Etne	Female	3SW	2007	Clustered	Very	No	x6-25	7	2	Good	40% overestimated	26	15	*	0.785826	0.0207069	7.64	4.55766	0.00079642	10.6723	3.34379	0.787308	0.0542997	3.95269	1.12195	1.54308	0.27941	0.666923	0.112491	0.931538	0.0304227	13	13	0.5	0.00135516	26	9592.93
Q	107	0416F1EE82	85	7400	1.2	Yes	7163R	R	5 --> 4	Q11	Farm	Mowi	Male	2SW	2007	Clustered	Very	No	x6-25	7	4	Good	50% overestimated	92	51	*	0.749588	0.0373732	7.76598	4.65885	0.00040623	10.7947	3.5919	0.781957	0.0734584	3.99054	1.26234	1.5663	0.342735	0.665	0.126235	0.918152	0.0323759	23	69	0.75	0.00360932	92	19117.2
Q	110	0416F207BC	81	6400	1.2	Yes	7168R	R	5 --> 4	Q21	Farm	Mowi	Female	3SW	2007	Clustered	Few	No	x6-25	4	2	Good	60% overestimated	28	12	*	0.823797	0.0119603	7.48429	3.55505	0.000427153	10.9257	3.06491	0.763214	0.0726256	4.06429	1.05343	1.60964	0.215793	0.632143	0.0842112	0.917143	0.0294212	10	18	0.642857	0.00102732	28	17521.3
Q	111	0416F1FD74	86	8100	1.27	Yes	7169R	R	5 --> 4	Q25	Farm	Mowi	Male	3SW	2007	Clustered	Few	No	x1-5	4	4	Good	40% overestimated	17	10	*	0.912986	0.00600949	6.70235	4.52066	0.0003535	9.87176	3.66439	0.802353	0.0745427	3.71412	1.362	1.51765	0.390601	0.697059	0.160964	0.932353	0.0299018	5	12	0.705882	0.000632911	17	18960
Q	112	0416F2092B	69	4100	1.25	Yes	7170R	R	5 --> 4	Q10	Wild	Etne	Male	2SW	2007	Clustered	Medium	No	x6-25	3	0	Good	50% overestimated	26	11	*	0.773336	0.0207723	9.01385	4.53408	0.000798935	11.6808	3.42462	0.788846	0.0697038	4.30923	1.28653	1.49615	0.326032	0.698077	0.142857	0.934231	0.0292811	9	17	0.653846	0.00150678	26	11282.3
Q	113	0416F1F344	68	4000	1.27	Yes	7171R	R	5 --> 2	Q10	Wild	Etne	Female	2SW	2007	Clustered	Medium	No	x6-25	5	2	Good	50% overestimated	30	15	*	0.87619	0.0171626	6.05233	3.29095	0.000572086	9.76333	2.98473	0.769667	0.0869198	3.71567	1.06766	1.64967	0.310811	0.625333	0.105919	0.920333	0.0396957	13	17	0.566667	0.00160689	30	10579.4
Q	114	0416F20D53	89	8500	1.21	No	7175R	R	5 --> 2	Q17	Farm	Mowi	Female	2SW	2007	Clustered	Few	Yes	x1-5	*	*	Flash	Good	5	5	Both over and underestimated	0.600538	0.00182132	7.162	3.2724	0.000364265	10.446	3.00144	0.806	0.091815	3.912	1.18839	1.604	0.393167	0.652	0.149566	0.94	0.02	2	3	0.6	0.000152582	5	19661.5
Q	117	0416F1F128	83	7600	1.33	No	7179R	R	5 --> 2	Q13	Farm	Mowi	Female	2SW	2007	Clustered	Few	Yes	x1-5	*	*	Flash	Overestimated	23	3	*	0.695243	0.0077556	5.84609	5.11881	0.0003372	9.54522	4.31694	0.752174	0.119086	3.60739	1.5573	1.71348	0.441347	0.61913	0.148689	0.917391	0.0616602	2	21	0.913043	0.00121127	23	17337.1
Q	118	0416F2051B	63	3600	1.44	Yes	7180R	R	5 --> 2	Q44	Hybr	Mowi_x_Etne	Male	2SW	2009	Clustered	Few	No	x6-25	3	1	Flash	50% overestimated	18	10	*	0.832526	0.0147388	9.00278	4.51197	0.000818821	12.3922	4.15038	0.728333	0.116329	4.61333	1.49625	1.62556	0.363419	0.643889	0.135131	0.893889	0.0541391	9	9	0.5	0.000818569	18	10994.8
Q	119	0416F1F784	73	4700	1.21	Yes	7181R	R	5 --> 2	Q10	Wild	Etne	Male	3SW	2007	Clustered	Medium	No	x6-25	4	1	Flash	40% overestimated	18	11	*	0.745929	0.0144227	10.3522	6.06694	0.000801259	12.8183	4.77423	0.758333	0.102742	4.75944	1.78426	1.58222	0.342457	0.660556	0.14069	0.923333	0.0401468	11	7	0.388889	0.000541798	18	12920
Q	121	0416F1E76D	70	4000	1.17	Yes	7183R	R	5 --> 2	Q3	Wild	Etne	Female	2SW	2007	Clustered	Medium	No	x6-25	4	*	Flash	70% overestimated	32	10	*	0.836624	0.017598	5.806	2.79332	0.000502801	9.39714	2.64258	0.795143	0.0801606	3.51971	1.02168	1.56086	0.40726	0.678571	0.156753	0.930571	0.0299944	9	26	0.742857	0.00225161	35	11547.3
Q	125	0416F2126B	71	4500	1.26	Yes	7188R	R	5 --> 2	Q10	Wild	Etne	Male	2SW	2007	Clustered	Medium	No	x6-25	4	*	Flash	40% overestimated	24	15	*	0.760303	0.0204235	8.97542	4.77454	0.00085098	11.9987	4.06128	0.755	0.0935298	4.45875	1.55769	1.52917	0.356272	0.68625	0.148874	0.917917	0.0291889	13	11	0.458333	0.00104294	24	10547.1
Q	126	0416F2082F	69	3900	1.19	Yes	7189R	R	5 --> 2	Q3	Wild	Etne	Female	2SW	2007	Clustered	Medium	Yes	x1-5	3	*	Flash	70% overestimated	27	8	*	0.831577	0.0228499	9.18222	5.00815	0.000846292	12.2656	4.07484	0.737778	0.0913713	4.52259	1.47475	1.53333	0.310744	0.675185	0.11924	0.911111	0.0374508	5	22	0.814815	0.00202766	27	10849.9
Q	130	0416F1EB9D	67	3700	1.23	Yes	7193R	R	5 --> 2	Q51	Wild	Etne	Female	3SW	2009	Clustered	Medium	No	x6-25	4	1	Flash	30% underestmated	11	14	Both over and underestimated	0.785386	0.00543251	4.40364	2.549	0.000493865	8.11727	2.5934	0.806364	0.0752692	3.04455	0.998282	1.50091	0.344919	0.699091	0.159903	0.926364	0.0290767	3	8	0.727273	0.000897195	11	8916.68
Q	131	0416F1FC5A	68	3400	1.08	Yes	7194R	R	5 --> 2	Q6	Wild	Etne	Male	2SW	2007	Clustered	Medium	No	x6-25	2	3	Flash	10% underestimated	38	40	Both over and underestimated	0.784214	0.0250873	6.75421	3.52867	0.000660192	10.3124	2.93139	0.760263	0.0738328	3.82211	1.0085	1.58684	0.36114	0.658684	0.133197	0.912368	0.0299038	17	21	0.552632	0.00205265	38	10230.7
Q	133	0416F1E55F	79	6100	1.24	Yes	7196R	R	5 --> 2	Q21	Farm	Mowi	Male	2SW	2007	Clustered	Medium	No	x1-5	8	0	Flash	50% overestimated	22	12	*	0.819058	0.0117946	7.72727	4.61279	0.000536118	11.6359	4.41107	0.698636	0.0964264	4.37455	1.72756	1.74409	0.386642	0.603636	0.140765	0.891364	0.0496939	7	15	0.681818	0.0010407	22	14413.4
Q	134	0416F20DBC	66	3700	1.29	Yes	7198R	R	5 --> 2	Q6	Wild	Etne	Female	2SW	2007	Clustered	Medium	No	x6-25	9	2	Flash	40% overestimated	51	30	Beautiful fish	0.826662	0.0321617	6.29294	3.20259	0.000630621	9.82118	2.76675	0.788431	0.079079	3.62824	1.00019	1.50784	0.383428	0.696078	0.139615	0.926667	0.0327821	16	35	0.686275	0.00350738	51	9978.96
Q	136	0416F1E4CE	66	3600	1.25	Yes	7201R	R	5 --> 2	Q39	Farm	Mowi	Female	3SW	2009	Clustered	Few	No	x6-25	4	1	Flash	50% underestimated	8	15	Both over and underestimated	0.601794	0.00552306	6.02875	3.93074	0.000690383	9.32375	3.18616	0.8075	0.0688165	3.57	1.24807	1.72375	0.318386	0.59375	0.0994179	0.94625	0.0118773	4	4	0.5	0.000458061	8	8732.47
Q	139	0416F1ED8C	70	3900	1.14	Yes	7205R	R	5 --> 2	Q4	Wild	Etne	Female	2SW	2007	Clustered	Medium	No	x1-5	5	0	Flash	60% overestimated	28	11	*	0.79577	0.0249088	8.63321	3.48418	0.0008896	12.1054	3.07035	0.727857	0.0944911	4.44679	1.05695	1.61464	0.283751	0.638929	0.112952	0.899643	0.0425556	9	19	0.678571	0.00195783	28	9704.6
Q	142	0416F1E5C3	73	4600	1.18	No	7209R	R	5 --> 2	Q3	Wild	Etne	Female	2SW	2007	Clustered	Medium	No	x6-25	*	*	Flash	50% overestimated	39	17	*	0.835966	0.0225696	7.20692	3.35188	0.000578707	10.7721	2.95565	0.758718	0.0834512	3.96821	1.00862	1.52667	0.29751	0.679487	0.126052	0.915385	0.0344006	10	29	0.74359	0.00232866	39	12453.5
Q	143	0416F1F563	73	4400	1.13	Yes	7210R	R	5 --> 2	Q34	Hybr	Mowi_x_Etne	Female	2SW	2009	Clustered	Medium	No	x6-25	4	3	Flash	50% overestimated	36	15	*	0.756453	0.0202973	5.94167	2.44152	0.000563813	9.58639	2.35623	0.796389	0.079324	3.57861	0.882335	1.54583	0.373251	0.681111	0.155468	0.939167	0.0321936	9	27	0.75	0.00256207	36	10538.4
Q	144	0416F1EC7F	80	6200	1.21	Yes	7211R	R	5 --> 2	Q13	Farm	Mowi	Female	3SW	2007	Clustered	Very Few	No	x1-5	2	0	Flash	Overestimated	6	1	*	0.963985	0.00262048	6.885	1.39377	0.000436747	10.17	1.3616	0.833333	0.0588784	3.625	0.466165	1.22333	0.142782	0.826667	0.0950088	0.945	0.0207364	1	5	0.833333	0.000317173	6	15764.3
Q	147	0416F20DCE	78	6500	1.37	Yes	7215R	R	5 --> 2	Q10	Wild	Etne	Female	2SW	2007	Clustered	Few	No	x6-25	8	0	Flash	50% overestimated	21	10	*	0.832358	0.00908759	6.94714	3.32022	0.000432742	10.2329	2.763	0.798571	0.0566821	3.94905	1.0712	1.65857	0.26276	0.619524	0.106183	0.942381	0.0189486	5	16	0.761905	0.000996651	21	16053.8
Q	148	0416F1F469	62	2200	0.92	Yes	7216R	R	5 --> 2	Q5	Wild	Etne	Male	3SW	2007	Clustered	Very	No	x26+	7	6	Flash	10% overestimated	40	35	Very light body colour - clear spots	0.79138	0.0432368	8.25125	4.17308	0.00108092	11.6073	3.66206	0.752	0.104592	4.292	1.393	1.59175	0.491115	0.676	0.164734	0.90575	0.0413793	18	22	0.55	0.00288202	40	7633.54
Q	149	0416F1EC81	69	3800	1.16	Yes	7219R	R	5 --> 2	Q4	Wild	Etne	Female	3SW	2007	Clustered	Very	No	x6-25	9	5	Flash	40% overestimated	56	34	Both over and underestimated	0.760113	0.0351856	6.76589	3.27311	0.000628315	10.1082	2.9959	0.806071	0.0813227	3.8125	1.1331	1.57679	0.371225	0.664821	0.137259	0.942143	0.0261266	17	39	0.696429	0.00362174	56	10768.3
Q	150	0416F2014A	84	6900	1.16	Yes	7221R	R	5 --> 2	Q13	Farm	Mowi	*	*	2007	Clustered	Very Few	No	X0	2	0	Flash	Good	0	0	*	0	0	0	0	0	0	0	0	0	0	0	0	0	0	0	0	0	0	0	0	0	0	10
Q	157	0416F1F0A7	69	4300	1.31	Yes	7229R	R	5 --> 2	Q4	Wild	Etne	Female	2SW	2007	Clustered	Very	No	x6-25	9	1	Flash	40% underestimated	13	22	Beautiful fish	0.633767	0.00695095	5.53692	2.27125	0.000534688	9.13	2.26508	0.810769	0.0670151	3.42308	0.876151	1.54	0.350262	0.676154	0.133263	0.944615	0.0253691	5	8	0.615385	0.000772542	13	10355.4
Q	158	0416F21120	65	3400	1.24	Yes	7230R	R	5 --> 2	Q3	Wild	Etne	Female	3SW	2007	Clustered	Few	No	x1-5	3	0	Flash	50% overestimated	14	7	Both over and underestimated	0.680148	0.0100519	6.40571	2.54681	0.000717995	9.69143	2.27451	0.826429	0.0465101	3.58929	0.836168	1.42214	0.195455	0.715714	0.0958937	0.950714	0.0185904	2	12	0.857143	0.00134504	14	8921.67
Q	160	0416F20524	63	2700	1.08	Yes	7232R	R	5 --> 2	Q59	Wild	Etne	*	*	2009	Clustered	Few	No	x1-5	1	0	Flash	Good	8	8	Both over and underestimated	0.820978	0.00667412	5.47125	2.81085	0.000834265	9.38375	2.73892	0.7575	0.0684001	3.525	1.02344	1.62875	0.318991	0.63875	0.131848	0.92375	0.0342	2	6	0.75	0.000914889	8	6558.17
Q	161	0416F20922	74	4900	1.21	Yes	7233R	R	5 --> 2	Q28	Hybr	Mowi_x_Etne	Female	2SW	2007	Clustered	Medium	No	x1-5	6	4	Flash	60% overestimated	23	5	*	0.679288	0.019535	9.76522	4.39589	0.000849347	12.5539	3.74371	0.765217	0.0965246	4.6	1.44548	1.49826	0.300782	0.69087	0.128095	0.922609	0.0402512	5	18	0.782609	0.00156558	23	11497.3
Q	164	0416F2014D	76	4900	1.12	Yes	7237R	R	5 --> 2	Q17	Farm	Mowi	Male	3SW	2007	Clustered	Few	Yes	x1-5	1	1	Flash	60% underestimated	1	3	*	0.679288	0.000260266	2.97	0	0.000260266	6.44	0	0.9	0	2.36	0	1.09	0	0.91	0	0.95	0	0	0	0	0	1	11411.4
Q	165	0416F1F22E	73	4900	1.26	Yes	7238R	R	5 --> 2	Q3	Wild	Etne	Female	2SW	2007	Clustered	Few	No	x1-5	4	0	Flash	20% underestimated	10	12	Both over and underestimated	0.603002	0.00716067	8.71	5.60277	0.000716067	12.047	5.35014	0.75	0.133083	4.585	2.16786	1.727	0.602846	0.62	0.128149	0.92	0.0661648	2	8	0.8	0.000657696	10	12163.7
Q	166	0416F20E9C	56	1500	0.85	Yes	7240R	R	5 --> 2	Q4	Wild	Etne	Female	3SW	2007	Clustered	Few	No	x6-25	4	3	Flash	60% underestimated	12	30	Both over and underestimated	0.839295	0.0104681	4.56333	1.77708	0.000872345	8.20167	1.82983	0.8375	0.0677059	3.16583	0.764026	1.59167	0.386001	0.66	0.146722	0.955833	0.0183196	5	7	0.583333	0.00133815	12	5231.11
Q	167	0416F1E321	76	4700	1.07	Yes	7241R	R	5 --> 2	Q28	Hybr	Mowi_x_Etne	Female	3SW	2007	Clustered	Few	No	x1-5	4	2	Flash	Good	11	11	Both over and underestimated	0.736658	0.00491358	5.24	2.26552	0.000446689	8.96545	2.00703	0.798182	0.0485424	3.40091	0.724603	1.51727	0.316041	0.683636	0.135002	0.942727	0.0200454	4	7	0.636364	0.000596722	11	11730.8
Q	171	0416F1F815	69	4500	1.37	Yes	7245R	R	6 --> 2	Q4	Wild	Etne	Female	2SW	2007	Clustered	Medium	No	x6-25	5	2	Flash	20% overestimated	48	40	*	0.790966	0.0308055	7.99708	4.20956	0.000641782	11.4483	3.7767	0.741667	0.096939	4.32562	1.44242	1.64187	0.363808	0.634375	0.123717	0.908958	0.0393154	18	30	0.625	0.00240756	48	12460.8
Q	172	0416F1E3BE	91	11600	1.54	Yes	7247R	R	6 --> 2	Q11	Farm	Mowi	Male	2SW	2007	Clustered	Medium	No	x6-25	4	2	Flash	30% overestimated	49	34	Both over and underestimated	0.838099	0.0202844	11.0227	6.68936	0.000413967	12.7608	4.60085	0.798776	0.0901765	4.79959	1.70127	1.61061	0.316362	0.642245	0.114606	0.937347	0.034507	24	25	0.510204	0.000938901	49	26626.9
Q	173	0416F1F132	90	9000	1.23	No	7250R	R	6 --> 2	Q25	Farm	Mowi	*	*	2007	Clustered	Few	Yes	x1-5	2	*	Flash	30% overestimated	4	3	*	0.162939	0.00251296	11.5275	6.07406	0.00062824	13.59	4.32508	0.7325	0.0665207	5.12	1.62302	1.775	0.339559	0.58	0.122746	0.925	0.0288675	3	1	0.25	5.45e-05	4	18348.9
Q	174	0416F212B0	84	8200	1.38	No	7251R	R	6 --> 2	Q17	Farm	Mowi	Female	2SW	2007	Clustered	Few	No	x1-5	*	*	Flash	50% overestimated	9	5	Both over and underestimated	0.648484	0.00291978	5.95333	2	0.00032442	10.0022	2.16071	0.746667	0.0897218	3.94222	1.01837	1.84444	0.516723	0.581111	0.165109	0.936667	0.0291548	4	5	0.555556	0.00027247	9	18350.7
Q	177	0416F212A5	64	3400	1.3	Yes	7254R	R	6 --> 2	Q52	Wild	Etne	Female	2SW	2009	Clustered	Few	No	x6-25	2	2	Flash	40% overestimated	16	9	*	0.763031	0.0128043	6.77125	3.64915	0.000800272	10.2694	2.81489	0.77125	0.0497829	3.83125	1.00143	1.5575	0.178941	0.650625	0.0739792	0.915625	0.0255522	8	8	0.5	0.000945493	16	8461.19
Q	184	0416F1E82A	82	7900	1.43	Yes	7261R	R	6 --> 2	Q13	Farm	Mowi	Female	2SW	2007	Clustered	Few	No	x1-5	5	1	Flash	Overestimated	11	3	*	0.707759	0.00590207	10.2164	5.33639	0.000536552	12.2973	3.36151	0.799091	0.104542	4.61182	1.20027	1.65455	0.439371	0.632727	0.123377	0.938182	0.0477113	1	10	0.909091	0.000525189	11	19040.8
Q	185	0416F1E56D	67	4000	1.33	Yes	7262R	R	6 --> 2	Q5	Wild	Etne	Female	2SW	2007	Clustered	Medium	No	x6-25	5	1	Flash	30% overestimated	23	17	*	0.865803	0.0238066	9.33696	3.19689	0.00103507	12.077	2.40017	0.79087	0.0646609	4.45087	0.920489	1.46913	0.353848	0.715652	0.160958	0.932609	0.024903	12	11	0.478261	0.00121943	23	9020.59
Q	186	0416F21016	74	5300	1.31	Yes	7263R	R	6 --> 2	Q4	Wild	Etne	Female	3SW	2007	Clustered	Medium	Yes	x6-25	6	3	Flash	50% overestimated	27	13	*	0.856332	0.0248772	11.2959	6.42615	0.000921379	13.1059	4.44127	0.781481	0.0766964	4.8337	1.67274	1.51185	0.279464	0.682593	0.121863	0.924444	0.028465	12	15	0.555556	0.00122351	27	12259.8
Q	187	0416F207B0	67	3400	1.13	Yes	7265R	R	6 --> 2	Q9	Wild	Etne	Female	3SW	2007	Clustered	Few	No	x6-25	1	1	Flash	50% overestimated	38	17	*	0.839084	0.0192432	5.26184	2.67813	0.0005064	9.07789	2.77898	0.774737	0.0756499	3.41079	1.03336	1.56474	0.297328	0.659211	0.112931	0.916316	0.0385144	9	29	0.763158	0.00279096	38	10390.7
Q	189	0416F1EE08	78	6800	1.43	Yes	7267R	R	6 --> 2	Q10	Wild	Etne	Female	2SW	2007	Clustered	Medium	No	x6-25	4	1	Flash	Overestimated	33	7	*	0.856401	0.0192864	10.3097	5.5731	0.000584437	12.9209	4.17265	0.748788	0.105379	4.95394	1.65199	1.75273	0.573717	0.611515	0.140025	0.926364	0.0254728	7	26	0.787879	0.00147389	33	17640.4
Q	193	0416F1F81D	65	3300	1.2	Yes	7271R	R	6 --> 2	Q5	Wild	Etne	*	*	2007	Clustered	Few	No	x1-5	3	1	Flash	70% overestimated	19	6	*	0.819928	0.0172362	8.10158	3.24208	0.00090717	11.4721	3.03507	0.756842	0.0834701	4.23789	1.09421	1.56	0.343285	0.663684	0.116343	0.914211	0.0407316	3	16	0.842105	0.00179159	19	8930.61
Q	195	0416F1EC84	63	3100	1.24	Yes	7273R	R	6 --> 2	Q6	Wild	Etne	Female	2SW	2007	Clustered	Few	No	x6-25	6	5	Flash	40% overestimated	28	17	*	0.790944	0.0251973	7.53429	4.54596	0.000899905	10.9425	4.11989	0.761429	0.0915591	3.94393	1.38926	1.45571	0.313457	0.7125	0.130373	0.908214	0.0367225	13	15	0.535714	0.00179162	28	8372.31
Q	196	0416F1FAC5	76	5200	1.18	Yes	1822R	R	6 --> 2	Q9	Wild	Etne	Male	2SW	2007	Clustered	Few	No	x6-25	4	3	Flash	70% overestimated	41	14	*	0.819276	0.0237784	7.83171	4.48184	0.000579961	10.5344	3.4413	0.83878	0.0825286	3.85024	1.19471	1.34317	0.219014	0.762195	0.112949	0.927805	0.0369129	13	28	0.682927	0.00207348	41	13503.9
Q	198	0416F1FACE	88	8800	1.29	Yes	1824R	R	6 --> 2	Q28	Hybr	Mowi_x_Etne	Male	2SW	2007	Clustered	Medium	No	x6-25	4	*	Flash	50% overestimated	50	25	*	0.834252	0.0318144	14.4496	7.43837	0.000636289	14.3948	4.58389	0.8274	0.0697462	5.4256	1.73277	1.5408	0.290628	0.6704	0.118045	0.9464	0.0209723	19	31	0.62	0.00136509	50	22709.2
Q	200	0416F1FD80	81	7300	1.37	Yes	1826R	R	6 --> 2	Q17	Farm	Mowi	Female	3SW	2007	Clustered	Few	Yes	x1-5	1	*	Flash	Overestimated	7	2	*	0.745724	0.00504733	13.2829	5.21343	0.000721047	14.1843	3.19215	0.811429	0.0456175	5.21571	1.34727	1.40714	0.223287	0.725714	0.109065	0.931429	0.0157359	1	6	0.857143	0.000325704	7	18421.6
Q	201	0416F1E9DC	68	4600	1.46	Yes	1827R	R	6 --> 2	Q10	Wild	Etne	Female	2SW	2007	Clustered	Few	No	x1-5	5	3	Flash	60% overestimated	25	10	*	0.80079	0.025097	10.9484	4.77086	0.00100388	12.9692	3.54104	0.7996	0.0826882	4.7436	1.28917	1.4084	0.259096	0.7312	0.128105	0.924	0.0364005	7	18	0.72	0.00165046	25	10906.1
Q	202	0416F1F232	83	6500	1.14	Yes	1828R	R	6 --> 2	Q9	Wild	Etne	Male	3SW	2007	Clustered	Few	No	x6-25	6	4	Flash	Overestimated	76	9	*	0.776165	0.0379568	9.45197	5.16402	0.000499432	12.0797	4.14591	0.779605	0.0959783	4.52632	1.51353	1.55171	0.37203	0.676184	0.139723	0.917763	0.0448583	14	62	0.815789	0.00327601	76	18925.4
Q	203	0416F2093B	71	4500	1.26	Yes	1829R	R	6 --> 2	Q9	Wild	Etne	Female	3SW	2007	Clustered	Few	No	x6-25	5	*	Flash	60% overestimated	52	21	*	0.773991	0.0335068	8.44385	5.12092	0.000644361	11.2687	3.83739	0.801154	0.0866287	4.18212	1.34053	1.4575	0.280377	0.710385	0.130534	0.926346	0.0372079	21	31	0.596154	0.00236565	52	13104.2
Q	204	0416F1F9B4	85	8300	1.35	Yes	1830R	R	6 --> 2	Q28	Hybr	Mowi_x_Etne	Male	2SW	2007	Clustered	Few	No	x1-5	2	*	Flash	Overestimated	29	4	*	0.827545	0.0238676	14.291	8.24894	0.000823021	14.351	4.99472	0.799655	0.0729228	5.32379	1.86021	1.4631	0.301237	0.705862	0.125172	0.934138	0.0304158	8	21	0.724138	0.00120939	29	17364.1
Q	205	0416F1F243	70	4200	1.22	No	1831R	R	6 --> 2	Q51	Wild	Etne	Female	3SW	2009	Clustered	Medium	No	x6-25	4	3	Flash	Overestimated	88	19	*	0.753727	0.0537494	7.20261	4.68098	0.000610789	10.1208	3.9867	0.821364	0.0901236	3.85511	1.47611	1.4975	0.289622	0.692273	0.129284	0.936818	0.0419509	21	67	0.761364	0.00568167	88	11792.3
Q	206	0416F1E6F5	70	4300	1.25	Yes	1857R	R	6 --> 2	Q5	Wild	Etne	Male	3SW	2007	Clustered	Medium	No	x26+	6	2	Flash	40% overestimated	55	33	*	0.799902	0.0552757	9.32927	5.86648	0.00100501	11.6038	3.99872	0.826545	0.0809256	4.376	1.54545	1.49709	0.345386	0.698364	0.138534	0.934545	0.0260923	24	31	0.563636	0.00333953	55	9282.74
Q	210	0416F1E31D	79	6900	1.4	Maybe	7281R	R	6 --> 2	Q19	Farm	Mowi	*	*	2007	Clustered	Very Few	Yes	X0	1	*	Flash	Good	0	0	*	0	0	0	0	0	0	0	0	0	0	0	0	0	0	0	0	0	0	0	0	0	0	10
Q	211	0416F20A1A	68	3600	1.14	Yes	7282R	R	6 --> 2	Q3	Wild	Etne	*	*	2007	Clustered	Few	Yes	x6-25	5	4	Flash	Overestimated	35	4	*	0.831117	0.0274281	7.93	3.40815	0.00078366	11.2409	2.93521	0.768857	0.0743905	4.16514	1.04825	1.52429	0.265677	0.677143	0.121669	0.917143	0.0319532	5	30	0.857143	0.00296466	35	10119.2
Q	212	0416F202F7	81	7000	1.32	Maybe	7283R	R	6 --> 2	Q21	Farm	Mowi	Female	3SW	2007	Clustered	Few	Yes	X0	3	2	Flash	Overestimated	22	4	*	0.762018	0.00975045	7.03909	4.00801	0.000443202	10.4505	3.48103	0.767727	0.0860748	3.98455	1.33412	1.67727	0.38388	0.626364	0.139132	0.917273	0.0329764	8	14	0.636364	0.000881482	22	15882.3
Q	214	0416F1F917	72	5100	1.37	Yes	7287R	R	6 --> 2	Q4	Wild	Etne	Female	2SW	2007	Clustered	Medium	No	x6-25	9	1	Flash	70% overestimated	42	14	*	0.809069	0.032568	9.79738	6.73439	0.000775428	12.2145	4.89559	0.759048	0.0885055	4.48286	1.78631	1.53857	0.325656	0.676429	0.129611	0.913333	0.0432049	14	28	0.666667	0.0022161	42	12634.8
Q	217	0416F1F560	73	4400	1.13	Yes	7293R	R	6 --> 2	Q9	Wild	Etne	Male	3SW	2007	Clustered	Few	Yes	x1-5	1	0	Flash	60% overestimated	38	14	*	0.853208	0.0182243	5.71974	2.4109	0.000479588	9.55316	2.43557	0.766842	0.0776724	3.62632	0.911089	1.605	0.365378	0.651579	0.135158	0.914737	0.033104	6	32	0.842105	0.00268313	38	11926.4
Q	219	0416F20E28	83	8200	1.43	Yes	7295R	R	6 --> 2	Q11	Farm	Mowi	Female	2SW	2007	Clustered	Medium	No	x6-25	6	5	Flash	40% overestimated	60	24	*	0.810513	0.0340998	10.526	4.7783	0.000568329	12.746	3.49843	0.785667	0.0763437	4.74717	1.28755	1.561	0.326874	0.664333	0.119935	0.9275	0.0302322	12	48	0.8	0.00259166	60	18521
Q	220	0416F1F80A	79	6800	1.38	Yes	7296R	R	6 --> 2	Q9	Wild	Etne	Male	2SW	2007	Clustered	Few	No	x1-5	1	2	Flash	50% overestimated	12	6	*	0.913681	0.00983743	13.1	4.89603	0.000819785	14.9792	3.63237	0.725	0.0872301	5.51833	1.46441	1.5925	0.387137	0.66	0.148447	0.898333	0.032983	2	10	0.833333	0.00062579	12	15979.8
Q	222	0416F1F670	80	6100	1.19	Yes	7298R	R	6 --> 2	Q13	Farm	Mowi	Female	3SW	2007	Clustered	Few	Yes	X0	2	*	Flash	Good	3	3	*	0.618856	0.0018601	8.93	5.71525	0.000620032	12.0767	5.54338	0.743333	0.152753	4.58	2.17338	1.59667	0.346458	0.646667	0.159478	0.906667	0.0650641	2	1	0.333333	6.94e-05	3	14402.5
Q	224	0416F1ED87	77	6500	1.42	Yes	7302R	R	6 --> 2	Q4	Wild	Etne	Male	2SW	2007	Clustered	Medium	No	x6-25	4	1	Flash	50% overestimated	45	23	*	0.806753	0.0338748	11.9858	5.76619	0.000752773	13.7451	3.83159	0.764	0.071427	5.06556	1.42551	1.52067	0.313343	0.682	0.124218	0.921556	0.032957	13	32	0.711111	0.00200978	45	15922.2
Q	226	0416F20F5B	72	4700	1.26	Yes	7310R	R	6--> 5	Q28	Hybr	Mowi_x_Etne	*	*	2007	Clustered	Few	No	x1-5	2	0	Good	40% overestimated	5	3	Nice	0.358283	0.0102551	24.108	5.28143	0.00205103	19.664	2.48196	0.78	0.0447214	7.15	1.11602	1.478	0.33922	0.708	0.172974	0.938	0.0130384	1	4	0.8	0.000340306	5	11754.1
Q	228	0416F20BF6	77	6400	1.4	Yes	7312R	R	6--> 5	Q9	Wild	Etne	*	*	2007	Clustered	Medium	No	x6-25	5	2	Good	40% overestimated	44	17	*	0.832428	0.0237127	8.01545	4.37116	0.000538924	11.1007	3.43082	0.775	0.085222	4.09	1.22877	1.51932	0.36318	0.69	0.144093	0.914545	0.0381219	11	33	0.75	0.00221878	44	14873.1
Q	229	0416F207A3	82	7600	1.38	Yes	7313R	R	6--> 5	Q9	Wild	Etne	Male	2SW	2007	Clustered	Medium	No	x6-25	6	2	Good	40% overestimated	56	20	*	0.789786	0.0332694	11.3332	5.8519	0.000594097	13.2991	4.22593	0.77375	0.088965	4.91714	1.57342	1.56	0.385586	0.67125	0.129826	0.922679	0.0329457	20	36	0.642857	0.00188715	56	19076.4
Q	230	0416F1EB8D	63	3100	1.24	Yes	7314R	R	6--> 5	Q5	Wild	Etne	Female	2SW	2007	Clustered	Medium	No	x6-25	2	1	Good	50% overestimated	28	14	Spots 2.3.5-9.11-13 are a light reflex	0.808543	0.0322925	8.29036	7.50949	0.00115331	10.9304	4.73281	0.780357	0.0808511	3.90607	1.49905	1.43179	0.265652	0.72	0.119319	0.92	0.0342107	10	18	0.642857	0.00250405	28	7188.35
Q	233	0416F2072C	78	5100	1.07	Yes	7317R	R	6--> 5	Q5	Wild	Etne	Male	2SW	2007	Clustered	Medium	No	x6-25	3	1	Good	50% overestimated	28	14	*	0.88359	0.0281225	13.9075	9.31207	0.00100438	14.5014	5.54451	0.7775	0.0787695	5.26179	1.98618	1.48179	0.298912	0.699286	0.130666	0.923214	0.0303136	7	21	0.75	0.00151658	28	13846.9
Q	234	0416F1EF03	75	5000	1.19	Yes	7318R	R	6--> 5	Q4	Wild	Etne	Female	3SW	2007	Clustered	Few	No	X0	8	1	Good	60% overestimated	18	6	*	0.736815	0.0158384	10.8306	4.36798	0.000879908	13.12	3.26696	0.772778	0.0800592	4.86667	1.19431	1.54778	0.316759	0.673333	0.141047	0.926667	0.0336067	8	10	0.555556	0.000812432	18	12308.7
Q	235	0416F1E279	85	6700	1.09	Yes	7319R	R	6--> 5	Q9	Wild	Etne	Male	2SW	2007	Clustered	Few	No	x1-5	3	2	Good	80% overestimated	56	13	Nice	0.869711	0.0288984	11.0391	6.53209	0.000516043	13.128	4.37832	0.758214	0.0768731	4.82536	1.59446	1.53518	0.267935	0.671071	0.113677	0.911607	0.0337788	4	52	0.928571	0.00243084	56	21391.8
Q	238	0416F1FCFA	73	5300	1.36	Yes	7327R	R	6--> 5	Q50	Hybr	Mowi_x_Etne	Female	2SW	2009	Clustered	Few	No	x6-25	10	0	Good	30% overestimated	47	33	*	0.862653	0.024332	6.57617	3.7572	0.000517701	10.0989	3.44861	0.774894	0.096861	3.73191	1.23103	1.49915	0.322725	0.695319	0.135996	0.916596	0.0456011	11	36	0.765957	0.00283406	47	12702.6
Q	239	0416F20277	76	5500	1.25	Yes	7328R	R	6--> 5	Q9	Wild	Etne	Female	3SW	2007	Clustered	Few	No	x1-5	3	0	Good	60% overestimated	9	3	*	0.867787	0.00517279	7.97889	2.94835	0.000574754	11.1311	2.49917	0.795556	0.0622718	4.10111	0.888333	1.46	0.212897	0.697778	0.107794	0.924444	0.0255495	3	6	0.666667	0.000432206	9	13882.3
Q	240	0416F1E365	77	5300	1.16	Yes	7329R	R	6--> 5	Q28	Hybr	Mowi_x_Etne	Male	3SW	2007	Clustered	Very	No	x26+	11	*	Good	20% overestimated	77	61	Very nice spots	0.683299	0.0719372	11.6474	8.83991	0.000934249	12.5609	5.49513	0.835844	0.0813432	4.59896	2.02333	1.42935	0.342945	0.72987	0.135302	0.944935	0.0272234	31	46	0.597403	0.0036897	77	12467.1
Q	241	0416F1EF0A	92	10600	1.36	No	7330R	R	6--> 5	Q11	Farm	Mowi	Male	2SW	2007	Clustered	Few	No	x1-5	2	*	Good	30% overestimated	39	27	*	0.848657	0.0138673	8.80051	4.39617	0.000355573	11.6305	3.50846	0.78359	0.0829231	4.35308	1.31506	1.54026	0.300206	0.671795	0.124939	0.922308	0.0348275	12	27	0.692308	0.0010909	39	24750.2
Q	242	0416F1E3A4	79	6900	1.4	Yes	7331R	R	6--> 5	Q10	Wild	Etne	Male	2SW	2007	Clustered	Few	No	x6-25	7	*	Good	80% overestimated	37	7	*	0.78418	0.0311652	13.2251	6.71208	0.000842302	14.6419	4.71341	0.746757	0.0993046	5.42946	1.72327	1.65541	0.476239	0.642973	0.148752	0.918108	0.0369563	9	28	0.756757	0.00178331	37	15701.2
Q	243	0416F1F454	79	5700	1.16	Yes	7332R	R	6--> 5	Q9	Wild	Etne	*	*	2007	Clustered	Few	No	x1-5	2	0	Good	60% overestimated	16	6	*	0.815928	0.00772562	7.28875	3.00677	0.000482852	10.7713	2.76879	0.77	0.0818128	4.1325	1.05774	1.70188	0.383305	0.6175	0.149287	0.923125	0.0291476	5	11	0.6875	0.000728707	16	15095.2
Q	245	0416F1EF9D	79	7000	1.42	Yes	7334R	R	6--> 5	Q28	Hybr	Mowi_x_Etne	Male	2SW	2007	Clustered	Very	No	x26+	3	*	Good	60% overestimated	49	27	*	0.758786	0.0484857	15.7231	7.39655	0.000989504	15.7757	4.38404	0.75898	0.0660254	5.79245	1.61703	1.55347	0.304997	0.667755	0.127839	0.923878	0.031079	22	27	0.55102	0.0016992	49	15889.8
Q	246	0416F1ED8D	73	5000	1.29	Yes	7335R	R	6--> 5	Q10	Wild	Etne	*	*	2007	Clustered	Medium	No	x6-25	3	2	Good	50% overestimated	37	17	*	0.834183	0.0274651	9.56541	5.43563	0.000742301	11.9862	4.07746	0.79027	0.0769013	4.34622	1.43523	1.4227	0.226012	0.718378	0.109988	0.923243	0.0354381	18	19	0.513514	0.00147445	37	12886.1
Q	248	0416F211C7	67	3200	1.06	Yes	7337R	R	6--> 5	Q5	Wild	Etne	Male	3SW	2007	Clustered	Very	No	x26+	8	2	Good	40% overestimated	75	43	*	0.781837	0.0743603	8.1828	4.68639	0.000991471	11.3241	3.88193	0.762667	0.0854295	4.2028	1.39219	1.5492	0.30197	0.668	0.119277	0.9104	0.0318544	35	40	0.533333	0.00484661	75	8253.19
Q	249	0416F202FC	80	6400	1.25	Yes	7338R	R	6--> 5	Q10	Wild	Etne	Female	3SW	2007	Clustered	Few	No	x6-25	6	2	Good	60% overestimated	19	8	*	0.7223	0.0129339	8.70263	4.8518	0.000680729	11.4942	3.8254	0.782632	0.074225	4.26842	1.36511	1.49842	0.243065	0.684737	0.108134	0.916842	0.0336737	5	14	0.736842	0.00109509	19	12784.3
Q	254	0416F1FE96	72	4900	1.31	Yes	7343R	R	6--> 5	Q10	Wild	Etne	Male	2SW	2007	Clustered	Few	No	x6-25	4	3	Good	60% overestimated	21	8	*	0.894619	0.0113466	7.20048	2.42494	0.000540312	10.6667	2.42077	0.789524	0.0879475	3.97905	0.838647	1.54667	0.315283	0.67	0.121532	0.930476	0.0444383	5	16	0.761905	0.00120061	21	13326.5
Q	257	0416F2082B	72	7800	2.09	No	7347R	R	6--> 5	Q28	Hybr	Mowi_x_Etne	Male	2SW	2007	Clustered	Medium	No	x6-25	3	*	Good	50% overestimated	33	17	*	0.751543	0.0233248	13.6494	7.76531	0.000706813	14.4982	4.86595	0.777273	0.0774707	5.42485	1.81051	1.60606	0.3317	0.648485	0.131366	0.933939	0.0252413	12	21	0.636364	0.00108745	33	19311.2
Q	260	0416F1EA48	69	4100	1.25	Yes	7350R	R	6--> 5	Q3	Wild	Etne	Female	3SW	2007	Clustered	Medium	Yes	x6-25	3	1	Good	50% overestimated	44	16	*	0.842749	0.0326294	8.57591	4.5121	0.000741578	11.5336	3.78955	0.786364	0.0924874	4.25773	1.33178	1.52159	0.25243	0.673182	0.104431	0.921136	0.0355172	6	38	0.863636	0.00328595	44	11564.4
Q	261	0416F1F23C	77	6100	1.34	Yes	7351R	R	6--> 5	Q10	Wild	Etne	*	*	2007	Clustered	Few	No	x6-25	3	2	Good	40% overestimated	32	20	*	0.799258	0.0211845	10.2869	4.29746	0.000662017	12.8309	2.89964	0.764062	0.0622616	4.7775	1.06519	1.59688	0.258487	0.642813	0.105746	0.919687	0.0269389	12	20	0.625	0.00128711	32	15538.7
Q	262	0416F1F4E7	74	5400	1.33	Yes	7353R	R	6--> 5	Q3	Wild	Etne	Male	3SW	2007	Clustered	Few	No	x6-25	4	*	Good	70% overestimated	23	7	*	0.898677	0.01308	7.84391	3.87908	0.000568695	10.7665	3.1949	0.816087	0.0679398	4.07261	1.19517	1.55435	0.24177	0.657391	0.0979433	0.938261	0.0224929	7	16	0.695652	0.00116002	23	13792.8
Q	263	0416F201E8	73	4900	1.26	Yes	7354R	R	6--> 5	Q3	Wild	Etne	Female	2SW	2007	Clustered	Few	No	x6-25	5	2	Good	70% overestimated	21	4	*	0.893736	0.0199564	12.2438	5.90532	0.000950307	14.0519	4.19225	0.75619	0.0966683	5.13333	1.50717	1.50238	0.279712	0.685714	0.11902	0.905238	0.0395751	5	16	0.761905	0.00124185	21	12884.1
Q	266	0416F1FF1F	84	7600	1.28	Yes	7357R	R	6--> 5	Q19	Farm	Mowi	Male	3SW	2007	Clustered	Medium	No	x6-25	5	*	Good	40% overestimated	34	19	*	0.757939	0.0202654	10.7456	5.35872	0.000596041	13.36	4.24726	0.735588	0.0979236	4.93588	1.50148	1.63618	0.357873	0.638235	0.130952	0.907647	0.0409774	9	25	0.735294	0.00138671	34	18028.3
Q	269	0416F1E9DD	74	4800	1.18	Yes	7360R	R	6--> 5	Q3	Wild	Etne	Male	2SW	2007	Clustered	Few	No	x6-25	3	1	Good	70% overestimated	31	9	*	0.907776	0.0202213	9.12161	4.69856	0.000652299	11.791	3.81037	0.790968	0.082436	4.40903	1.44962	1.53097	0.339454	0.680323	0.12973	0.923548	0.0265265	7	24	0.774194	0.00171627	31	13983.8
Q	270	0416F208AA	75	6000	1.42	Yes	7361R	R	6--> 5	Q28	Hybr	Mowi_x_Etne	Male	2SW	2007	Clustered	Few	Yes	X0	2	*	Good	Overestimated	10	0	*	0.952352	0.00815906	11.856	5.81058	0.000815906	13.239	4.06502	0.815	0.0719954	4.77	1.53983	1.427	0.236223	0.72	0.128668	0.938	0.032249	2	8	0.8	0.000550544	10	14531.1
Q	272	0416F1E497	67	3800	1.26	Yes	7363R	R	6--> 5	Q4	Wild	Etne	Female	3SW	2007	Clustered	Few	No	x6-25	2	0	Good	50% overestimated	26	12	*	0.915975	0.0195151	7.285	3.81744	0.000750581	10.6988	3.23264	0.768846	0.0793638	4.03962	1.20907	1.58077	0.313916	0.655769	0.125863	0.92	0.0299333	6	20	0.769231	0.00206062	26	9705.81
Q	273	0416F209B3	88	8100	1.19	Yes	7364R	R	6--> 5	Q11	Farm	Mowi	Male	3SW	2007	Clustered	Few	No	x6-25	5	0	Good	20% underestimated	23	27	Both over and underestimated	0.796679	0.00765	6.31696	4.16203	0.000332609	9.57826	3.46678	0.82	0.0916019	3.66391	1.39667	1.54913	0.356535	0.673913	0.133612	0.939565	0.0354809	6	17	0.73913	0.000895107	23	18992.2
Q	274	0416F1EFA2	68	4100	1.3	Yes	7365R	R	6--> 5	Q10	Wild	Etne	Female	2SW	2007	Clustered	Few	No	x6-25	3	3	Good	30% overestimated	17	12	*	0.910696	0.0151981	9.10294	4.25638	0.000894004	12.1253	3.41251	0.754118	0.0988091	4.53412	1.26915	1.64176	0.550582	0.652353	0.150812	0.915294	0.0393887	12	5	0.294118	0.000491053	17	10182.2
Q	275	0416F20FBF	59	2700	1.31	Yes	7366R	R	6--> 5	Q5	Wild	Etne	Female	3SW	2007	Clustered	Medium	No	x6-25	10	4	Good	10% underestimated	25	28	Both over and underestimated	0.835123	0.0272613	8.8136	6.2088	0.00109045	11.5644	4.43963	0.7628	0.0900241	4.2136	1.48902	1.5232	0.280769	0.678	0.127541	0.9112	0.0443772	7	18	0.72	0.00222703	25	8082.51
Q	276	0416F1E6FA	63	3300	1.32	Yes	7367R	R	6--> 5	Q44	Hybr	Mowi_x_Etne	Female	2SW	2009	Clustered	Few	No	x1-5	2	0	Good	60% overestimated	16	7	*	0.663536	0.00924809	4.9	2.31083	0.000578005	8.33188	2.05997	0.85625	0.0607591	3.12438	0.781673	1.40375	0.266705	0.739375	0.141914	0.958125	0.0228674	5	11	0.6875	0.00129756	16	8477.43
Q	277	0416F1E363	81	7300	1.37	Yes	7368R	R	6--> 5	Q25	Farm	Mowi	*	*	2007	Clustered	Few	No	x6-25	5	0	Good	30% overestimated	48	34	*	0.842144	0.0236742	9.28396	5.41729	0.000493213	12.1056	4.24682	0.756458	0.0967886	4.42083	1.44491	1.54292	0.350604	0.67375	0.119121	0.909375	0.0442626	19	29	0.604167	0.00154063	48	18823.4
Q	278	0416F21077	82	7100	1.29	Yes	7369R	R	6--> 5	Q3	Wild	Etne	Male	2SW	2007	Clustered	Few	No	x1-5	5	3	Good	Overestimated	28	4	*	0.776496	0.0209484	13.6196	8.14938	0.000748159	14.2089	4.91642	0.787143	0.0783561	5.21	1.77434	1.52143	0.401245	0.686429	0.11979	0.930357	0.0323731	5	23	0.821429	0.00126344	28	18204.2
Q	279	0416F1E6EA	77	6200	1.36	Yes	7371R	R	6--> 5	Q3	Wild	Etne	Female	3SW	2007	Clustered	Medium	No	x6-25	4	3	Good	50% overestimated	42	20	*	0.858623	0.03347	12.239	5.74788	0.000796906	13.8717	4.00777	0.777143	0.0888486	5.11619	1.49781	1.50333	0.313172	0.692619	0.137398	0.922619	0.0373552	8	34	0.809524	0.0022138	42	15358.2
Q	280	0416F2004B	83	8100	1.42	Maybe	7372R	R	6--> 5	Q17	Farm	Mowi	Female	2SW	2007	Clustered	Few	Yes	x6-25	2	*	Good	Good	9	9	*	0.845673	0.00273406	5.67556	2.81278	0.000303785	9.35778	2.93736	0.797778	0.0964077	3.57111	1.13844	1.61778	0.317521	0.64	0.137659	0.93	0.041833	2	7	0.777778	0.000374676	9	18682.8
Q	281	0416F20CF5	62	3400	1.43	Yes	7373R	R	6--> 5	Q6	Wild	Etne	Female	2SW	2007	Clustered	Few	No	x6-25	8	4	Good	50% overestimated	20	10	*	0.852033	0.0201946	8.576	4.16138	0.00100973	11.275	3.35654	0.802	0.0700827	4.125	1.22479	1.393	0.242294	0.735	0.108069	0.926	0.0323468	7	13	0.65	0.00153061	20	8493.35
Q	283	0416F1F9AE	79	6900	1.4	Yes	7375R	R	6--> 5	Q19	Farm	Mowi	Male	3SW	2007	Clustered	Very Few	Yes	x1-5	2	*	Good	Good	0	0	*	0	0	0	0	0	0	0	0	0	0	0	0	0	0	0	0	0	0	0	0	0	0	10
Q	284	0416F1EA44	76	5700	1.3	Yes	7377R	R	6--> 5	Q9	Wild	Etne	Female	3SW	2007	Clustered	Medium	No	x6-25	2	1	Good	30% overestimated	38	22	*	0.659995	0.0186711	7.63632	3.79702	0.000491346	11.015	3.40858	0.776842	0.0966774	4.12895	1.2653	1.575	0.336827	0.662895	0.137937	0.923421	0.0388536	7	31	0.815789	0.00199464	38	15541.6
Q	285	0416F1EE9B	77	6000	1.31	Yes	7378R	R	6--> 5	Q3	Wild	Etne	Male	2SW	2007	Clustered	Few	No	x6-25	3	3	Good	50% overestimated	32	16	*	0.820099	0.0196661	8.70531	4.49908	0.000614564	11.5841	3.3779	0.785312	0.0908733	4.24969	1.22301	1.535	0.378946	0.685	0.144267	0.925	0.03302	9	23	0.71875	0.00162372	32	14165
Q	286	0416F1FCE9	85	8600	1.4	Yes	7379R	R	6--> 5	Q4	Wild	Etne	Male	2SW	2007	Clustered	Few	No	x1-5	4	*	Good	20% overestimated	21	16	*	0.840258	0.0161098	15.5395	6.4353	0.000767132	16.071	4.50037	0.750952	0.0959117	5.99095	1.679	1.67857	0.335295	0.619048	0.120992	0.924286	0.0427284	3	18	0.857143	0.000888598	21	20256.6
Q	289	0416F20F68	75	5600	1.33	Yes	7382R	R	6--> 5	Q28	Hybr	Mowi_x_Etne	Female	2SW	2007	Clustered	Few	Yes	X0	3	1	Good	Overestimated	4	0	*	0.691252	0.00176992	5.6575	6.24646	0.000442481	8.3475	4.62148	0.8525	0.0464579	3.08	1.48016	1.455	0.121244	0.6875	0.0585235	0.965	0.0191485	1	3	0.75	0.000234634	4	12785.9
Q	291	0416F20936	66	3500	1.22	Yes	7384R	R	6--> 5	Q5	Wild	Etne	*	*	2007	Clustered	Few	No	x6-25	4	1	Good	10% overestimated	28	27	Both over and underestimated	0.790359	0.0182822	5.84179	2.51359	0.000652935	9.67929	2.60641	0.770357	0.0901637	3.6275	1.01427	1.59286	0.370833	0.656786	0.132945	0.911429	0.0425758	7	21	0.75	0.00234716	28	8946.97
Q	296	0416F1F238	83	6700	1.17	Yes	7389R	R	6--> 5	Q13	Farm	Mowi	Male	3SW	2007	Clustered	Few	Yes	x1-5	3	0	Good	20% underestimated	10	12	Both over and underestimated	0.899813	0.0035555	5.863	2.32549	0.00035555	9.475	2.15093	0.806	0.0699524	3.636	0.817084	1.559	0.394446	0.676	0.156361	0.941	0.0223358	1	9	0.9	0.000545788	10	16489.9
Q	297	0416F1F89A	82	7300	1.32	No	7390R	R	6--> 5	Q39	Farm	Mowi	Female	3SW	2009	Clustered	Very Few	Yes	x1-5	*	*	Good	Good	1	1	*	0.899813	0.000172747	3.16	0	0.000172747	7.07	0	0.8	0	2.82	0	1.94	0	0.51	0	0.97	0	0	0	0	0	1	18292.7
Q	302	0416F211D4	74	4600	1.14	Yes	7395R	R	6--> 5	Q3	Wild	Etne	Male	3SW	2007	Clustered	Few	Yes	x1-5	4	0	Good	60% overestimated	12	5	*	0.819984	0.00635202	5.7425	3.04444	0.000529335	9.345	2.79081	0.7925	0.0760532	3.46417	1.01605	1.45083	0.321176	0.7125	0.121065	0.926667	0.0317185	5	7	0.583333	0.00064525	12	10848.5
Q	303	0416F1E3FE	69	3500	1.07	Yes	7396R	R	6--> 5	Q5	Wild	Etne	Male	3SW	2007	Clustered	Medium	No	x6-25	4	1	Good	10% overestimated	33	29	*	0.773636	0.0256204	6.82121	4.30801	0.000776375	10.2482	3.98664	0.79	0.0994987	3.74333	1.17227	1.51182	0.288644	0.684545	0.131888	0.925152	0.0459022	9	24	0.727273	0.00273163	33	8785.98
Q	304	0416F20B8B	78	6800	1.43	Yes	7397R	R	6--> 5	Q9	Wild	Etne	Female	2SW	2007	Clustered	Few	Yes	x1-5	2	2	Good	60% overestimated	25	10	*	0.900535	0.0109127	7.3608	4.16698	0.000436508	10.3208	3.31648	0.8228	0.0689517	3.7828	1.12936	1.4036	0.276117	0.7372	0.13312	0.9368	0.0257747	5	20	0.8	0.00118603	25	16862.9
Q	305	0416F1EF11	84	6700	1.13	Yes	7398R	R	6--> 5	Q27	Farm	Mowi	Male	2SW	2007	Clustered	Few	No	x6-25	2	0	Good	50% overestimated	28	13	*	0.891134	0.0213889	12.65	8.23377	0.00076389	14.2968	5.69905	0.722857	0.0973294	5.22036	2.06923	1.515	0.217707	0.673214	0.101619	0.896071	0.0396596	8	20	0.714286	0.00120773	28	16560
Q	308	0416F1E75A	74	5100	1.26	Yes	7401R	R	6--> 5	Q49	Farm	Mowi	Female	3SW	2009	Clustered	Few	Yes	x1-5	0	0	Good	80% overestimated	8	2	*	0.785628	0.00320901	5.03875	2.51904	0.000401126	8.7225	2.37308	0.79875	0.0683348	3.2475	0.915685	1.49375	0.247614	0.68625	0.109797	0.9225	0.0315096	3	5	0.625	0.000398041	8	12561.5
Q	310	0416F211CF	54	1500	0.95	Yes	7403R	R	6--> 5	Q10	Wild	Etne	*	*	2007	Clustered	Few	No	x6-25	3	0	Good	40% overestimated	22	14	Both over and underestimated	0.574961	0.0149945	3.84909	1.30495	0.000681569	7.44455	1.41899	0.861364	0.0662819	2.78409	0.560184	1.29727	0.229392	0.791364	0.121236	0.95	0.0252605	8	14	0.636364	0.00247902	22	5647.4
Q	311	0416F20D5E	64	3500	1.34	Yes	7405R	R	6--> 5	Q44	Hybr	Mowi_x_Etne	Female	2SW	2009	Clustered	Few	No	x6-25	2	3	Good	40% overestimated	17	10	*	0.697461	0.0163325	8.69176	5.1012	0.000960736	11.3176	4.15306	0.810588	0.100404	4.20235	1.62191	1.46588	0.357912	0.716471	0.154189	0.930588	0.0328768	9	8	0.470588	0.000884272	17	9046.99
Q	318	0416F1E904	72	4700	1.26	Yes	7413R	R	6--> 5	Q4	Wild	Etne	Female	3SW	2007	Clustered	Medium	No	x6-25	7	0	Good	10% overestimated	36	32	*	0.76318	0.0234689	7.22	4.76512	0.000651914	10.5106	4.05086	0.7775	0.0890064	3.88167	1.45604	1.49917	0.329253	0.693889	0.129356	0.924444	0.0389464	5	31	0.861111	0.00279908	36	11075.1
Q	320	0416F20384	87	8000	1.21	Yes	7415R	R	6--> 5	Q25	Farm	Mowi	*	*	2007	Clustered	Few	No	x6-25	9	4	Good	40% overestimated	45	28	*	0.69502	0.0190554	7.76689	3.91419	0.000423453	10.8771	2.89688	0.789778	0.0795581	4.04756	1.06011	1.52267	0.301853	0.680444	0.127937	0.916889	0.0404982	10	35	0.777778	0.00190821	45	18341.8
Q	321	0416F1FA43	71	4300	1.2	Yes	7416R	R	6--> 5	Q4	Wild	Etne	Female	3SW	2007	Clustered	Medium	No	x6-25	7	2	Good	50% overestimated	48	23	*	0.788624	0.0318139	7.84187	3.93622	0.000662789	10.9071	3.32823	0.799167	0.0870762	3.98062	1.21374	1.41813	0.292769	0.732292	0.13576	0.924167	0.0375207	12	36	0.75	0.00304269	48	11831.6
Q	326	0416F1F91B	70	3900	1.14	Yes	7421R	R	6--> 5	Q51	Wild	Etne	Male	3SW	2009	Clustered	Few	No	x6-25	6	2	Good	60% overestimated	20	8	*	0.804714	0.0170919	7.6745	3.05894	0.000854594	10.979	2.6924	0.7795	0.0745142	4.1915	1.08382	1.6825	0.405734	0.6265	0.146333	0.938	0.0230788	7	13	0.65	0.00144761	20	8980.29
Q	328	0416F209B1	76	5000	1.14	Yes	7423R	R	6--> 5	Q9	Wild	Etne	Male	3SW	2007	Clustered	Medium	No	x6-25	3	2	Good	70% overestimated	44	15	*	0.826416	0.0230174	6.54409	3.40832	0.000523123	9.95955	2.99862	0.793182	0.0761508	3.64409	1.05812	1.45818	0.286359	0.709091	0.125602	0.922045	0.0287394	12	32	0.727273	0.00255802	44	12509.6
Q	329	0416F209A5	76	5900	1.34	Yes	7424R	R	6--> 5	Q10	Wild	Etne	Male	2SW	2007	Clustered	Medium	No	x6-25	3	3	Good	50% overestimated	51	26	*	0.765052	0.0342216	9.84627	5.68784	0.000671011	12.151	3.91517	0.790588	0.0760108	4.47529	1.40875	1.49157	0.318361	0.697059	0.134897	0.926078	0.0318169	14	37	0.72549	0.0025215	51	14673.8
Q	330	0416F2099F	73	4500	1.16	Yes	7425R	R	6--> 5	Q51	Wild	Etne	Male	2SW	2009	Clustered	Few	No	x1-5	5	0	Good	70% overestimated	24	7	*	0.866451	0.0147006	6.705	2.61294	0.000612523	10.1837	2.24395	0.799167	0.0700879	3.74333	0.847311	1.48375	0.315868	0.70375	0.140056	0.924167	0.0206243	4	20	0.833333	0.00182706	24	10946.5
Q	331	0416F1E57A	73	5200	1.34	Yes	7426R	R	6--> 5	Q3	Wild	Etne	Female	2SW	2007	Clustered	Few	No	x1-5	5	1	Good	50% overestimated	31	15	*	0.799898	0.0174271	6.83097	2.81194	0.000562164	10.1971	2.4975	0.805161	0.0846117	3.78097	0.924782	1.55194	0.38354	0.673548	0.130424	0.937097	0.032269	5	26	0.83871	0.0021397	31	12151.2
Q	334	0416F1FCF0	75	5400	1.28	Yes	7429R	R	6--> 5	Q9	Wild	Etne	Female	3SW	2007	Clustered	Medium	No	x6-25	9	6	Good	40% overestimated	40	23	*	0.745531	0.0362776	10.5315	5.57766	0.000906941	12.4667	3.82668	0.813	0.0760634	4.55225	1.43057	1.41625	0.234856	0.724	0.114103	0.935	0.0220721	13	27	0.675	0.00232516	40	11612.1
Q	335	0416F1F91A	75	5000	1.19	Yes	7430R	R	6--> 5	Q4	Wild	Etne	Male	3SW	2007	Clustered	Medium	No	x6-25	6	1	Good	60% overestimated	34	12	*	0.854594	0.0246831	9.41912	4.79001	0.000725974	12.1162	3.81268	0.780294	0.0922278	4.48618	1.38846	1.51618	0.229334	0.674706	0.101928	0.926471	0.0346307	8	26	0.764706	0.00200394	34	12974.5
Q	336	0416F1FC5C	70	3700	1.08	Yes	7431R	R	6--> 5	Q3	Wild	Etne	Female	3SW	2007	Clustered	Few	No	x1-5	5	2	Good	50% overestimated	10	5	*	0.757548	0.00574612	5.415	3.23757	0.000574612	8.884	2.81413	0.811	0.0611828	3.38	1.10587	1.558	0.28526	0.664	0.135335	0.938	0.0261619	2	8	0.8	0.000848919	10	9423.75
Q	339	0416F1E445	55	1400	0.84	Yes	7434R	R	6--> 5	Q5	Wild	Etne	Male	3SW	2007	Clustered	Medium	No	x6-25	5	1	Good	50% overestimated	33	15	*	0.810445	0.0533889	8.36848	4.44349	0.00161785	11.2645	3.41236	0.788485	0.070716	4.07939	1.1827	1.41576	0.238066	0.722121	0.103313	0.918788	0.0286964	12	21	0.636364	0.00405985	33	5172.61
Q	343	0416F20EED	72	4300	1.15	Yes	7438R	R	6--> 5	Q3	Wild	Etne	Male	3SW	2007	Clustered	Medium	No	x6-25	8	6	Good	60% overestimated	40	16	Both over and underestimated	0.74905	0.0243956	7.15	4.14512	0.000609891	10.363	3.45077	0.8025	0.0923136	3.83525	1.25441	1.4635	0.325053	0.71375	0.141125	0.92225	0.0392551	8	32	0.8	0.00272958	40	11723.4
[truncated: 8 more columns]
