# Supplementary material for: Judging a salmon by its spots: environmental variation is the primary determinant of spot patterns in Salmo salar
Source: BMC Ecol. 2018 Apr 12;18:14. doi: 10.1186/s12898-018-0170-3 (PMC5897946; doi:10.1186/s12898-018-0170-3)
Supplement: Supplementary file 4 — Additional file 4. SNPs for QTL analysis. [file 12898_2018_170_MOESM4_ESM.xls]

## Sheet: list_subset_plusregion
	X	snp	chr	chr_nr	map_f	map_m	f11	f12	f22	w11	w12	w22	h11	h12	h22	average_call	comment	Meioses	Repeatmasked.sequence	Length	dbSNP.access.
l	1	ESTNV_27471_81	1	1	0.9	41.2	29	41	27	11	38	27	13	30	7	0.94	1	2468	NNNNNNNNNNNNNNNNNNGTAGCAATATGTTTTAATAAAACTTGGGAAACAGATTCATACAACTGAGCATGAAAGGAGTAYACTTGGTTCTGACATTGACAATTCATGCAATATGGACTTAGTTTCCTTGTCTGAAAGGGTTGTCAAGGATTTGCTGTTCTGACGCCTTCCATGATCCTGCAACCAGTTGCCCATATTTTTATTTTCAAATGGCATGGAACTGATGCTTTTTCCTCAGGTCGTGGAGGAATCTTTCTCTTCCACATGTAATACTGTGTGTGTTAAAATGCCTGCATCCCCCATGCTTATGTCTTTCCCAATGACCAAGGGTTGTCTGCGGTAGGCGGTGCATAATGTGTAGACTGCAGGGTGATATCCTGTTTTCAGCAACCAGTCCAA…	1176	rs159406449
l	4	GCR_cBin33614_Ctg1_90	1	1	18.2	42.2	20	36	41	19	39	18	5	27	18	0.96	1	3060	TTTAGCACGACAGACGCCTGATCTCTAGAAATCCTGGTTAGGGTTAGCTACAGCAACCACAAAATGAAAGCTTTCTTTCTATTTTACTCRTTTTTACTGTTCTTATCGAGAGTCCACTTTTAATCGTTGCATAGTATTGAAGGAGGTTTACACTGTAAACATGTAAACATACTGTATGAAAGGAAAGGGGTCAATCAGACTCTCACCTGTGCCCAAATTAGTGCCATCCTTCTCAGACTTGACGCTGTAGCTAAAGCAGACCCTGGTCTTCACACACACAGTTTCCCTCCCGCCCAACCATACAGTCTTTAGAGGGCTGCTGTAGGTTGATCTTGCTCGGGTCAAAGGTCATGTTGGCATAAAGCTCAGCAACATCCTTGGACCTGGATGACAAACACC…	476	rs159402033
l	7	GCR_cBin5440_Ctg1_39	1	1	56.4	42.5	14	41	42	30	35	11	7	25	18	0.969873	1	2676	AAACCTAAGGAAAACATTATCCCTTTGATCAGCAAATAWGTCAATAGTTTAAGCATACAGTATGTTGCAGAACGGTGATTAAAATATTTTTCAGAATATTTACAAAAAAAAGGCATCTTAAGGGGTTTAGTTTATTTTAATGCATTTTTGTCAACTCTGTAAAATATCAACTTCGTCGTCTTTTTGTCTAACGTGAACTCCATCCGAGTGCTGAAATATCTGAAAGAATGTTTATATTTTTATTGGAGACTTTCAAATGAATCATTTTCTATATTTCACAAATGTTTGTACTGAACAAAAATGTGTGTTGAGTACTTGATGTCAGTATTTGGATATCCTATTTTAATCTATCGGGGAGATGGAGTTGACAGTTCACGGTTGTGACCATAGTGATTTCAA…	589	rs159406168
l	10	GCR_cBin48621_Ctg1_146	1	1	89.5	42.5	42	43	12	17	31	28	13	27	10	0.94	1	3293	ATTATGAGCACGACAGACGCTGATCTCTAGAGTCCAAGTCAAGTCTCAAGTCAATTGATCACGAGTCAAAGTCAAGTCGCAAGTCATTTTCTTTGCGACTTGAGTCTGAGTCTCAGACTCGAGTTTCCATCTCTGGCGTTGTTCTYCTACTTTAGCAGCAATTTCCACAAGGTAGGCTAATCATACTGTAGCTGGGTGCACAGACACACGCATACATGCAGGGACACATGCACATACACACACAAACACATGCCGCAATGCACGTATCTCACTCACTCTCTCACACGCACGCCCCCCTCCCCCATACTACCCTCGTTTCCCCACTCATACACACACCTCCAGGATGTCTAGTCTCAGGGTGTTGTTTCTAG	371	rs159403792
l	14	GCR_cBin7278_Ctg1_140	1	1	123.1	44.1	21	50	25	23	38	14	8	22	20	0.932034	1	2981	GCACGACAGACGCCTGATCTCTAGAACTGAAGTGGGCCTGGAGGTTACCTGGCAGAATGGTCAACAATGGTTTCTCTCAGAACATGTTCTGTATGCTTACTTTGTTCACTGTCACAAGTTCAATTGATATTGCTATTGCRGGGGGATACATTGGACAATTGTAACACAGGTTAGTTGTAAACAGGTTAAATAACTCAAATTAGAAACCAAGGTGTTATTCAATGTGCCAATGCTTGATTAGTGTCTCAACATGTCTATGAAGATTTGTTTTAATTAA	277	rs159402623
l	15	GCR_cBin17416_Ctg1_223	2	2	0.1	1.1	27	56	14	29	34	13	28	20	2	0.924237	1	1880	ATTATGAGCACGACAGACGCTGATCTCTAGATGATTTGTATAGTGGAGATCAAGTTTATAAAGTGCCTGGCTGGGCTGATGAGACAGTGGTACGGATGAAAATACCCTCAAATTAAAGCTGACAGTCTGGATAATAAAGTTAAACATTTGTGAAGGTTTGGTACGGTGTAGCTGTTATTAATCTTTAGCTACTGAAGGCTTCTGATATGAAGGAAGCTCCCAKTGCTCCAACTGACTCAGACAGTTAAACTTGAGGTGAGGAAGAATGTTGGGGACCAAAAGTATTGGGACAAATTCACTTCTATGTGTATTAATGCAGTAAAAAGTTAAGTATTTGG	338	rs159403145
l	19	GCR_cBin34406_Ctg1_88	2	2	30	1.6	14	52	31	16	42	18	12	21	17	0.94	1	3305	CTAGAAAGTCCCTCTTAGCTAGACGAGTGGAGCTATTTCCGATACGGCAACTATCAAATCGGAGAAAAAATTATGAGTCCCTCTCAAYGCCACTTCACCCTCACCTACCTCGACACACAATCCTCCAATGAGAAGTATTTAATAGTTTAGCATAAGCTTTAGTCTAAAGTGTACTAATACTACTTCTTGTATCCTCCAAGTCCAGAGTTCTCCATGCAACAGCGGGGACAGCTGCCCTCGTTCACAGCACATTTGCTTCTGCTTGTCATCTGTGTATGAATAATCACTCTGCTGAGACCTACTGTTTATTTCCTTCTACATTTATGTGCCATCGTTATGAACACCGGAACTTGGAGGATACAAGAAGTAGTATTAGTACACTTTAGACTAAAGCTTATG…	472	rs159403555
l	21	ESTNV_36751_1595	2	2	60.9	2	28	52	17	18	44	14	19	22	9	0.949788	1	2775	CACACACTCTCCTGACTTATCCCCCTGTCACACAGTCCTTCTTGCCNNNNNNNNNNNNNNNNNNNNNNNNNNCAGGTTTGATGCAACACTAAAAGAACCACCGGTGAATTTCTGGAGGAGCAACAATAAATACTGCTAAAAGGATACTGGGCAAACAATTTGTGGAACGGAATTGCAACTTTAACTTTATTTACAGTTAGTTACGAAGTTGGGAGATTCTGCAATAGTTGGTATTAGTAAGTTAACTAGTGATTGTAGTGAGAAGAGCTGGTGAAGAACCGAATCTTCAATCATNGAGAAGGTAGAGAACTATACCAGCCTACACGAGTTTACTGAGGATATCTCCAGCAGAGGAAACAAGCCTATCCTAAACAACCAAAATACCCAGGGGCTGAAGAG…	1726	rs159407254
l	24	ESTNV_34451_135	2	2	95.5	2.8	30	57	10	30	38	8	14	27	9	0.846822	1	1934	NNNNNNNNNNNNNNNNNNNNNNNNNNNNNACAATCACATACTGTTTTAATAAAAAAGTCAGGGTACAATATCACATTTAAGTCAAAGTGAAACATGCATAGGTGTAAGCCATAGTCTTGTTTTAACATCAAGGGRAATTTTTTTTTTTGACTTCAATAATAAACTGAAATTGTGCTTAAAGCATTAGATTACAGATGAATGTGAATATTAAACAAAAAACTAAGTAAAATCAATATATCAGGCTTTCCCTCTGTACAGTACTTTACATGGCACTACAGAGTTAATTAGCGAAGTCAATTCCACCCCAACACCCTCTCCCCAGACAAAAAACAGTTACGTACTTCTAAACCGTCCAAGCTCTGGAGACAGGAATACTAAAATGGTCAGTTTGGATATGGG…	1559	rs159405114
l	25	GCR_cBin19457_Ctg1_45	3	3	2	0.6	25	54	18	25	36	15	14	23	13	0.319534	1	2768	ATTATGAGCACGACAGACGCTGATCTCTAGACTGGGGACGAGGARAGGAAGCGGTCTTCACCACTACAGGTGCTAGGCTCCCCTCTTTTCCCTGGCGAAGATGGAGGCCATCTTTTTCTCTGCAACCAGGACTGGCTCGTGGCCAGGGGAAATGGTGTGCACTTCAGCTTGGATGGTGAGGGTTCGAGGAGATATCTGCAGGGGACAAAGCTCATTGGCTTTGGGTACATCCAACGTGTCTTCTGGCTCCGTGTCGACTCCGCTTTTCTCCCCCACTTTCTCCTCTCTCTGGCCCTGAGTCTGCAGGAAATCCTCAAAGGAGATGGTGACGGTGCTCCCGTTCAACTGAGACGCCTCACCCACGTTCACCTCTAAGCTTGCATCACACAAAGAGAGCTC…	526	rs159401524
l	28	GCR_cBin10801_Ctg1_300	3	3	25	0.6	12	49	36	18	38	20	10	25	15	0.926822	1	2953	ATTATGAGCACGACAGACGCCTGATCTCTAGAGCGTTGGTGACTGTAACTGTGCTGCTGGAAACAATTTAATTATGGTTTTTTTTGCCGATGTTTACACTCAGTGCTCTGAAATCGGAGTAGATAGCCAGAGTGAATTTACGAACACACCCAAAGCCAGTTTGATTCATGTTTGAATAAAGTAAAACTTCATTATAACTTTATTATAAGAACACTTTCAAATACACATTTGAAATGTATCACAATAAAACCAAATAAGATGAGAATAATATTTCAGAACAATTGTGTTCATAAGTGTCAWGTAATAACAACAAAATATTTTCTTCATCATTAAAAACAATATAAAGTAATAAGTCATCAGAAGCTTTATTTAAGCTTTGATACATTGATTTCAAACTAC…	531	rs159401180
l	29	ESTNV_36072_124	3	3	48.2	0.9	21	48	27	25	35	16	10	31	9	0.916017	1	2457	TTTTTTTTTCATCTGTTATTTGTTTAATTCACAAACTATCATGAAAACAAACTCCAACGCTAATCATTTCAACAAATGAAATGTACTCAACAATGTTCAGGTTGTTATGAAATTTTATTACACRTCAATATCATAATTGTTAATGTGATCTACCCTGAACACTTCGCAAGATGTTAACCTTGAAGTTGAAACAGCAGTTTGTAAGATTTCCAGTTATTTCATCTAATGAAACACTACACATCACACATTGTGGCTTTAAAACAAAACAACTTTTCCATTTGCAAGTTCGTGTGCATTAATTCATTTATCCATTCCCATAGTTTTGCCACATCCCCTCTCCAACTTCTCACTCGTCTTTGGATTTCTGCTCCTTGCGGGCCCGAGAGGCCATGACTTTGA…	1718	rs159405400
l	32	ESTNV_28113_319	3	3	98.3	1	12	48	37	21	37	18	11	23	16	0.947458	1	2144	CTCCTAATCGCGAGGACGATGAATTAGTTCAATGCCAGAATCTACCATCTGTAGCCCACAAAATGACGAACCCTATCCGATATGCATTTATTGGACTGCTTCTTTGTTCGTTTATTTCGCAAAGTGATGTAGGACCTACAGTCNAACATGTACTTGAGTACATGTACACACGCTTCAATTCCTCCCACTATGAAGTTGCTGGGTTGTTGGATGGAGAACTGGTGGACTTCTACAGCAGTGCCCTCAAGTCCCCTGTACCTAAAAAAAGCTGGAATGAAGAAAATACAAGCTTTGGATATAATGACTGGCAAAAAAAGTMTTTCAGCTCGACAGGACGTTAATACCTATTTTTTATCCAGTGCTGTAGACCTGAAGAGGCACTTTGTAAAACATCCCTTA…	1518	rs159404403
l	35	ESTNV_33266_651	4	4	5.1	0.2	41	46	9	24	39	13	16	32	2	0.268856	1	2589	GAGCGTCTTGATGGAATGTAGTGAGTTGGCTAGCTTGATAGCAAATTAGCTGTAAAGTCGACGAATTGCCCTGTCAAACATTGAAGATATATCGGGTGGTCTTTAAATATTTATCCAACGATGCCAGAGCCTGCGGAGATGAACAGTCCTGAGATGGCGAAAACACCAGGCGGCAGCAGTGCCCCCGGGAAAGAGAATGTGGCCAATGGGCACAAGGAGGGAGAGGTGGGCAACAACAACCCCTTCGCTGACTACATGTGGATGGAGAANGAGGAGGATTACAACAGACAGGTGGAGGAGGAGCTTCTGGAACAGGAGTTCTTAGAACGCTGTTTCCAGGAAATGCTGGAAGAGGAGGATCAGGATTGGTTCATCCCCGCCAGAGACCTCGCCCCGGGG…	1477	rs159406814
l	37	GCR_cBin34041_Ctg1_311	4	4	33.2	0.2	32	55	10	28	38	10	24	18	8	0.368898	1	2490	ATTATAGCACGACAGACGCCTGATCTCTAGAAGCTTAGAGGTGCGTGCTCTGCTCTACTCCGCTCACAGGGACAGTTTATCCCAAATGGCCACATTTGAGACGCAACCATGGAATAGAATGTCTCCGCTATGCAGTCAGAGGCTCCCCAGGTCAGTATGAAACACCAACTGAAGTCTTCAGAGGAACAGACACCAGTACCCTAGAGCTGGACAGTTATAGCGCCTGTTTAGTATACAGTTGGGGTCATTACTCCTATAGGGAATTAGGACTTTGATTTAGGGAGACAGATACGTCATTATGCCGTGGTTAYGGTCCGTCCGGATTTAACCATCATCTAGAGATCAGCGTCTGTCGTGCTCATAAT	365	rs159403545
l	42	ESTNV_33917_998	4	4	82.6	0.4	33	39	25	24	31	21	8	26	16	0.98	1	2982	NNNNNNNNNNNNNNNNNNNNNNNNNNNNNNNNNCAAGGTGTCGTAATTCTTTATTGTTGTATACAAAGGATAGATGGAGCTAGAGTAGAGAAATTGGAATTCTTCATTACTGTAGAGAAAAGATCAAGGAAGTGATGTTGAATTGTAGTAATACGTTGTGAGAGTGTTTCTAGAAGAGCTTTGTTGCTTAAAATCCTCTAAATGCAGTCTCTTTACTTGACCTGATACTACAGTTCAGTGGTGGTGGTTGGTTCTGCTTTTGTAATATTAACAGCATTTCTATTGCATTTAAAATGTATAAAAAATAAGTGAGGGAAATGGGAGATGAAATATGACGACAAGCAAGCTGTGATATATCCACTAGACAAAATAGGAGTCAGTTGCTCTGATCAGTGTCAC…	1460	rs159406891
l	45	ESTNV_33016_564	4	4	101.3	19.4	16	58	23	9	34	33	10	14	26	0.862415	1	2938	NNNNNNNNNNNNNNNNNNNNNNNNNNNNNNNNNNNNNNNNNNNNNNNNNNNNNNNNNNNAATAAGGAAAAGCATAATTACTACAAATTACAAATAACACTAATAGCGAATCACATCAGCCTACAAAGCAGATATTATGAATATTAAATGTTATAATACAAGATCTCATTCAAGTATTTTACANNNNNNNNNNNNNNNNNNNNNNNNNNNNNNNNNNNNNNNNNNNNNNNNNNNNNNNNNNNNNNNNCATGACAAGCCTGGGATATTGTAAAGATAATGAACTATTAACATGGTTGATATACAGCTGTTTTTCTATTTATATGGCTTCATGGAATTCTTTCTCCTAGTTCATTTCCCAGACATCATAGCCATTCAAATCCTCTAAAATAGTGACATCACT…	1656	rs159404870
l	47	ESTNV_21396_116	5	5	3.1	0	22	46	29	15	30	31	8	29	13	0.936822	1	1444	TTTTTTTTTTAAGAAATCAAAATGCTTTAATGGCATTTCTGTTTTTACAGTCCATACAATTTGTATAATCAACCAAACATTTTCAGTTTTTGAATATAGGCTACTCCTCGTGATTYTTGAAGAGAAATACAATATTAAACATTTTTTAAATGCTGCACACACAGATACCGGTATCTTAAATGATACAGGTTGTACTGCACCGTTCAGTAAATTATTGGTTCCTTATTAAAGTCAAAATGACATCTCTGACCCGTATAAAAGGTGTTGTAACATAACATGATTTCAGCAGTTGTACACACTGATACCTGTCAGTGGGTGAAATAGCACAGTGAATCATACTACTATTATAGTAAAAAACGAATCTTCGTAGCACAGTACAAAGGGTACGTGATGTTACAC…	822	rs159406292
l	50	ESTNV_13974_873	5	5	34.8	0.1	23	53	21	18	38	20	17	20	13	0.95911	1	2096	CCCCCCCCCCCACCCCCCAACACAATATGTGGTAGGGGAGGGGTTTATTTTTTTTTTTATGGGAGGGGAAGTAGGGGTTTTTAATTAAAAAATTCCCGCGCCACCCTGGGTTTCCCCCTTTTTTTTTTTTTGAAGAGGAAAGGGGGGGGGAGGGGTTGGGGAGTTTTAACAAATGTTTTCTACACCCCCGCCCAAGGGGGGGCCACCAAGGGGGTGGGGGCCCAGGTGAAAAAAAAAAACCAACAAGAAATAAAATATAAGAAAAGAGTGAGGCCCGGGGCCCTGGGGTTTTTTTTTTTTTTAACAAGAAATTTTTTCCCAAAAAAGAGGGGGAAAGGGTTTACTTTTACCCGTTTTTTTTTGGGACGGGCCAGGGGATTGGGGAAAAAGCGGCAAAGG…	1226	rs159404062
l	52	ESTNV_20218_62	5	5	56.8	0.4	14	42	41	13	39	24	19	19	12	0.898093	1	3311	GTCCTTGACACACACACATATATTTGTGCATAGATACACAGTCACACACCCAGACTCAAACYCTCACATGGCTCCTCATCTTTCCGTTTTCATCCTACTCGTCATTTTTTCCAGACTATCAGTAATGTCAATGCCATCCACCGAAGACTCATACTTAATATCAGCGTACAGCAGCTATAGATCTGAAGACGTCATTGGATTACTCTACAGATTGCAGCGAACACTCTTCTACCTGGTGAAAATTGCTAATGCAGTGCTCTTCCTCCTGTGCACCATCATTGCTGTGGTGAATTTCAAGGTTAACCGACTTCGAGGTGAAATTCAGGAATGTTAGAAACCAGACAGGTCTCTCTGGTGAGAACAGATGTTGTGTGACCATACAATTGTGTTTTAAGTTCC…	507	rs159402889
l	55	ESTNV_33128_565	5	5	84.8	0.4	29	57	11	12	39	25	14	24	12	0.94	1	2040	NNNNNNNNNNNNNNNNNNNNNNNNNNNNNNCAGTTGTTAAGGAAGCCTATTTATTAAGACAACAATGGGTCACAAATNTTGCCTGAAATAGTTTGCTTCCATCATTGTAAACGGTTCCTAAAACAATGTCCTAATTATGTACTGCTACCCAATAATTAAAAAAGGTAGACTCAGTGAAATGACATTGCCATGAGCAGCACCACAGATAGAGATGAGCGAGATGCAACACTTCGCTCTCACACAGTATCTGTGCACGGGTTCGCTTCACGATGTTACAGCGTGGTAGGTAAGGGACCAAAACAGCAGAGAAGTTGAGAAAAGTGCTTCAACGCTCTTAGTTCTTGCAGAAATTGACCCACTTTGCTGTGCACTTTCTGCATCTACATCATATCCGAGTCT…	1669	rs159404882
l	57	ESTV_16691_375	5	5	98.6	0.6	13	46	38	15	29	32	9	16	25	0.956568	1	1902	TAATGGATAAGATATATTTTTTATTAATGGATAAAATACTTGTTTTATCAAACCTTAGTTTGTCTAGTTACACAGCACTGCAATATGTAACAGTTAATAGGCTACACATCAGTCACTGTATGATCCTTTTAAAATAAAATACAAACATGCAAACCCATTCATTACAAGTACTTGCACATTGAAGTTGTAAATTGTAAACTAAGGGGAGAGATTGACGTTATGTGGTATTGCACAGAACACGTTACAACAGACGAAAAGTCTAGCAAAAATGCATAAGCATTAATTCTACACTAGAGCATCAGCACAGAGAGTAGTCAGATGCAGGGGAACATAACGGACACTAAACAGCATGACTGAAGTCTAAATATATGACAMCCCCTTTATCATTTAGACTCTGTT…	987	rs119097193
l	59	GCR_cBin33206_Ctg1_109	6	6	0.6	0.3	32	41	23	48	20	8	14	28	8	0.627331	1	2670	CTAGAGTTATTACAGTCTCATAGCAGTGGGTGGAGTGGCGTTTCGCAGGCGATTCGTACGGCAGTTATACAGGACAGTTGGTTGCTGTTTCTCAGGAGCATGGTGGTGYAGTTACTGCTTTTTGGAGGGAGCAAGTCATTCAGTGGATGGTCATCACCAGACGCACTGCAGCCTGCTCTGCAGTGAGGGGAGCTGTGGTTGGACTGCTCCACCTCTGGAGATGATCAA	228	rs159403526
l	63	GCR_cBin5664_Ctg1_209	6	6	30.7	0.5	28	49	19	12	36	28	12	26	12	0.687076	1	2711	ATTATGAGCACGCAGACGCCTGATCTCTAGACTGAGAAAGCACTCAGGCCAGAGCATTTTCAGTCTGAAAGGAAAGTCGTGGTTGATCATATGAGTCAGTGTATCTAAAACTCCAGTGCACTTTCAATTCCTTGTCACTCTATGGCCTTATTTTATTGCATAATGATTATCAGTTATCCCCAGGTTCCAGATCTAAATTACCTGTTGTYAATTTGCAATTCTATTTCTGTGAAGAGCAAGGCACCATTTCTGTAACAGTGTTTTTGTGAAGGTGCAACAGTGAATA	286	rs159403860
l	65	ESTNV_21223_122	6	6	52.9	0.5	21	46	30	22	33	21	15	20	15	0.90983	1	2382	NNNNNNNNNNNNNNNNNNNNNGAGAAGCAACATTTTATTTCTACCAACCTTTCTGAGAATCTGAAATGTTGGTGAATTATCCATCGATCACATTGAACAAAAATTCATTTAAAATACATCCYTTAATTTTCAACACGTTTGTCAGAGAGCCAATTAATGACACAATGAAAACATTTCCCAGTGATTTGACAAGAGCAATGCATCACAAAATAGCTGCTTAACTAAATCCACAAATTCATCTTAGAACAATGAAAAGTACAAAATGATGAAATCCACAGGAGTCTGAGGAACAAGTGGTGTCTACTTCTAGAAAAATAAACAGACAAAAAACCTGGGACAAGGAGAGCTCAGTCATGGCTAGAAGGGATCAAGCTTTTGTAAAATTAACGTCAGATTTGG…	1291	rs159406289
l	68	GCR_cBin20446_Ctg1_124	6	6	92.4	0.5	24	50	23	9	31	36	10	19	21	0.94	1	2529	CTAGAGGAAATGTTACATGACAAAAACAGAGGTTTGTGTTTAGGATCCTTCCTAAACACAAAGATATAATGGGAACTGGCTTTGAGTTGGTCCCATCTCACCGACCGGCTCTGTTAGAAGAAAYTGATGAGAAGGGCTGACAGTTTGTCTAAATGTGTGTGTGTGTGTGTGTGTAATCACTCTGTTGGCGGTCTCTCTCTCTCTCTCTCTC	211	rs159403210
l	71	ESTNV_16657_595	7	7	1.1	9.4	30	51	16	37	28	11	19	19	12	0.52928	1	3122	GAACTTGACATGCCCCATAGTCTTACTGGTAATGCTCATCATTTTCACATACGATACATAAAACCCACAGTGTTATTTGCTTTGTTAATAAGGACAAGTTAAATGTATACCCTTTTTTTTTTTTAAGTAAACTGAGGGCTTGACGCTGCAGTTCAGCACGATTGAAATGTAAAGGTTACTTCCAATTTAGCCGACATGCAGTGTTTACTGTGAATGCAGTGCTGCTAACGCGGAACATTGCCTTTCAATTTCTATGGTGCTTAACTACTGCGATACGGACTGAATAAAGGCCAAAAATAGATTGTGATCCTTGGATGACTTGACTGGATAAATGTGGAGTTACAGGAGGGGGAAAAGCTGTTGCGTCGTGAGTTCCAAACTTTCTGCCTGAACAGCTTT…	1396	rs159404094
l	75	GCR_cBin25356_Ctg1_418	7	7	36.5	9.5	19	34	44	18	36	22	8	28	14	0.366822	1	3113	ATTATGAGCACGACAGACGCTGATCTTTAGAACCTATAGATCTACATCAATTCATCGATCATTGAATGTAATATTTTACACTCTAAGCTGCTGACTTCCCCTTTGTGTAACGGAGCAATGCGTCGTCGTCCCCCCCCTCCACCAGGTCATGTTGAGACCCACCTGCGCTACCCTCACTGTTGGGTGTGGCTGACCGCCTCTCAACTGTTTGGTCAGCTTGTTTGCTGCCCACCGGCCAGACCAGCTGGTTGCCCGCTGGAGAGAGGAGACCACAGAGAAGGGCAGTGCCAACACCAGCACACCAGAACCTGTGGCGACCACGTTCCTTACCACCAACCTAGACAAGAAGGTGAGACGAGTCTGAACATCACTTAACCAAAGACACAGACCGATGACTTG…	489	rs159401725
l	79	GCR_cBin19107_Ctg1_671	7	7	72.4	9.8	35	49	13	22	37	17	24	21	5	0.906271	1	2843	ATTATGAGCACGACAGACGCCTGATCTCTAGAATCTGGCAAACGATTTGCCCACCCAGCCCAAACCAAAACTCTCCTCTTTGCCAAAGAGTTTATGAAAAATACTGAACCCAATCAAATCCCTTTGTGTTCTCAACTATGGTGTTCCAGTCAAGCAAGATTAGAGCCGGACAGGCTTAAAAGGTCACTCTCAACACATGAATCTTCAGTGTACGCACGCACACACAGGGCTAAGACCCAGTGATGCCTTCCAGGCTGTCAACTTTGACCTGAAGTACACCCATATACCCATCCCCTCAGGGAGGCTCTGAGGTCGATATGAAGGCTGTGGTGGGAGGGGGGGTGCCGACTGCAGACACTGAGACTGCCGCCTGGAGCCTAAAGCTCCTAACGCGATTTC…	702	rs159406114
l	81	GCR_cBin49738_Ctg1_177	7	7	92.9	10.3	15	40	42	9	30	36	5	14	31	0.238263	1	2619	CTAGAGAGCATCTATTCTGTATCTTAAATCTGTGTATACCCCAACCCCTCCCTAAATACAATCTAGGCTTTATTGGTGCCTTTGAAAACACAGATTCTCTATGTCTTAATGATAGCCTTGGGTTATGACCAGGAGGCACCGGTGTTGAAACAGCATCACATTAACAGAGATGAGAGMCCCCTCCTTTCTCTCTTCTCTACTTCATCCCTCCCTCACACATTAATGATATGGGGATCAAGAGAGATCTACG	250	rs159402476
l	84	ESTNV_30562_773	8	8	4.7	0.5	9	56	32	5	25	46	6	19	25	0.179364	1	2200	GGCACCAGGGAGAATCCCTCAATGAGTTCTCCATGAAGCTTTATGCCCACCTCAGTCAATCACAGCCCATGCAAAACCTGCTCTTCTCTCCAATCAGCATCAGCGGGGTGTTAACCCACCTGTTACTAGGGGCTCGTGGCAAGACAAGGAGAGACATGGAGACGGCTCTCTGTCTGTCTCACGACTTCTTCTGTGTTCATTCCGAGATGAAGAAACTGAAGCTGAAACTTCAGGACACACTGAAGATGGCCTCCCAGATCTACTACAACCCCAATATGAAGTTGAGTGAGTCCTTTACCAACCAATCCATGCAGTTCTACGATGCGGATCCAGTCAAATTGACCAATAGCAGTGAGGTAAACGTGGAAATGATCAACAGTTGGGTTGCAAAGCAGACAA…	1308	rs159406623
l	87	GCR_cBin49589_Ctg1_81	8	8	22.5	0.9	60	31	5	57	17	2	32	17	1	0.786652	1	2173	CGACAGACGCCTGATCTCTAGAGGGGATTGGGAGAAACTGCTATTGGGAGAAACTGTTTTGTGTTAGGGAGACGACACTGYATGGGGAGAGCGGTGGTGGGGAGCCTACTGGAAAAGTAGGACCCAGGAAAGATCCCAGCACGCAGTGAATGAACAGAGCATTATTAAATCATAGGGAGGGCATGAAGGAACAAGGCTGGGAGATAATACAGTCAACTGGGAGTGATGCCAATGTGTTTCTCAAACGGGTAGGTCTAGAGATCAGGCGTCTGTCGTGCTCATAAT	285	rs159403802
l	89	ESTNV_32516_218	8	8	48.7	1.5	16	46	35	17	41	17	12	20	18	0.846398	1	2817	NNNNNNNNNNNNNNNNNNNNNNNNNNACTGTAGGAATATTTACTAAAATACGCTTTGTTCAGAAATGGCAAACAATGGATAACAACAACTACAAAACATTCTCAAATATTACAAAAAGATGCAAAATCATGTTAAAAAAAAGCAAGTCAAATGTACATGCACAAAAGACAACTTAAAGGGAAATCCTACCACTTCTCATCCTCATGTTCATTATCGCSAGCACAATGCCAGTGTCTAAACATGTGAAAACGTTCTAGCCAATGACATTAAAAGTAAAATCAGGGATTTTCATCAAACACTGAGATTTGCAGTGACGTGGGGAGCAAGTATATACCCTACCGCTGGCTAGAAACTGGTTCCAGGTTTGGAAATCACTATCATTTTTTATTTTAATCCTAC…	1611	rs159404802
l	91	ESTNV_33205_897	9	9	0.1	0	21	50	25	11	43	22	14	17	19	0.796441	1	2483	TTTTTTTTTTTTTTTTGGTGTTTTAAGATTTATTACAAATGCTAGATCACTCACCCATCACTGTATGCTATGGTGCAATGGACCTCTCTAAACCACTGGTACACTTGTGTACAAACATTGATAGGACAACTCCCTTTGTATCTCTGTTCCTTACGGACCAGATCAGTCACTCAAAGTCTTCGTTCACAGTCGCTGCTGTCCTTGTCTGTTCCTAAAGCTGGAACTGAGATGGGGATTTTTTTTTCTCCCATAATGCCCCTTCATCCTGAAACATGCTTCAAAAGACAAAGTTAGGGGACTTAGTGTCCTCGCCTGTTTTTAAGACTGATCGACAACACTGTTTGCAATAGCTTCAGTTGNNNNNNNNNNNNNNNNNNNNNNNNNNNNNNNNNNNNNNNN…	2096	rs159404894
l	95	GCR_cBin15072_Ctg1_49	9	9	34.3	0	41	39	16	38	28	10	24	22	4	0.965763	1	2829	GAGCACGACAGACGCCTGATCTCTAGAAAGCAAGGGGGGTTATAATATYGACAAAAAATAACCATTTGTGCATTGGCTAAGCTAGCTAAATGTCTTGCTTAACGCAATATAAAACACGATTCTACATGCTCCACTAAGTTTAATGATTGTAGGAAGCTGAATAAGAATAACAATGCTTGTTAAGAATAACAGTATATTTTCAATCTACTTAAAAGTTTGACAGTAACCTATTCTTTATGCTTCTATTTTACAGTGACATGTATTTACTATTTTGTGTCTTCACCGCCAACTTTGTGTAATACACTTGTTGTTTCAAGCAGTGAACTCTGGGGCTGAATAAAATACTATTTGTGTGATAAAAATACTCATGAAACTATTATATGTGAATACAGCAGTCAT…	688	rs159407620
l	98	ESTNV_25066_386	9	9	63.2	1.7	18	46	32	23	19	34	10	18	22	0.96589	1	2377	TTTATGTTAACCGTTTATTTGATTTATTTTGCACAATGAAACACATGAAACACAATAGATGCAAATTAATTAAAAACTCCGTCAAATAAAAGCAAATTACATTTTTTTCTTTCTTTATCTGTTATTGACATTTGCAGATATTTATTTTGCTATACAGGTACAAATATAGCATGACTCTTTTATTCATGATAGTCATACATTTTCTTTAGTACAACCAAACACCAGAGACTTACATTANNNNNNNNNNNNNNNNNNNNNNNNNNNNNNNNNNNNNNNNNNNNNATGTCTCCATAAAAAAAGCATGATTTGCTTCTTTACATTTCTAAATATCTTGATTGTACAAAAATACAAATGGATTCTTCAGCATATGGTGTACTAATTGTAAKAATCAAATTGGAT…	1258	rs159406372
l	102	GCR_cBin50954_Ctg1_86	9	9	87.7	46.8	24	47	26	18	40	18	19	24	7	0.938178	1	2461	AAATGCGGACTATATGAATTGTAGCTACTTTCGAAGGACATGTTATGTAACACTGTAAAGACAGCTTTTATAACAACATTAATATRCTAAATACCCGTCACTGACATTACAATGTCATTTGTGGAGTATTAGGGTTATACATTGTGTATAAAACACTACTTTCCTATTGAGATGAATTATATTGAAAATTGTACACTGTCTCTTTAAAAAACGTCAGGTTTGTGA	225	rs159402505
l	103	GCR_cBin1188_Ctg1_179	10	10	0	0	37	44	15	24	37	15	17	30	3	0.816525	1	3058	CTAGATAACTTTTCTGTACTCTCTGGACTAAAACTTAATTATGATAAGTGTACAATATTACGTATTGGATCCTTAAAAAATGCTACTTTTACATTACCCTGCAGCTTACCTATAAAATGGGCTGATGGTGAAGTAGACATGCTCGGTATTCATATCACAAAATATATAATTAAGCTCGMCATAATGAATTTCAATAGAAAACTTGTAAAAATAGACAATATCCTGCATCCATGGAAAGGTAAATGCCTGTCTATTTATGGAAA	263	rs159401234
l	107	ESTV_16913_418	10	10	29.2	0.2	29	41	27	29	32	15	11	28	11	0.96	1	1849	CACGAGGAACAATATCAGTGTACAGTCTGAAAGCCGTGCTATAATCTTGTTATCAAAGTACAGTGCCAGTGAAATAACAATAACCAAGAGAAGCAATGTCGCTCGCTAAGGACCTAATGCACCXXXXXXXXXXXXXXXXGAGGCAAAGACACAAGAAGAAGAGGTTGGTTCAGAGTCCCAACTCCTACTTCATGGATGTAAAATGCCCAGGCTGCTACAGGATCACCACAGTGTTCAGTCATGCCCAGAGAGTGGTGCCCTGTGGCGGCTGCTCCTTCATCCTGTGCCAGCCCAGAGGGGGGAAATGTCGCCTCACTGAGGGCTGCTCGTTCAGAAGAAAGCAACACTGAGGGAGGTTACAGTAGTGAGCTTTCAACTCNGATAGTCGTGAAAGGTGGA…	1808	rs119097391
l	109	ESTNV_28366_1826	10	10	48.3	0.9	25	42	30	15	50	11	15	21	14	0.969195	1	2732	GGAGATTGACTATGCTTCCTGCAAGAGACTGGGATCGAGCTACAGAGCACTGCCGAAGAGCTACACGCAGCCAAAGTGCACCGGGAGAACGCCACTGTGCAAAGAGGTCCTCAATGACACCTGGGTGTCCTTCCCTTCCTGGTCTGAAGACTCTACCTTTGTGAGCTCCAAAAAGACCCAGTATGAGGAGCACATCTACAGATGTGAGGATGAACGCTTCGAGCTGGATGTGGTGCTGGAGACCAACCTGGCCACCATCCGCATGCTGGAGACTGTACAAAGAAAACTGTCCCGTATGTCTGCCGAGGAGCAGGCCAAGTTCCGCCTGGACAACACGCTGGGAGGCTCCTCGGAAGTCATCCATCGCAAGGCCATCCAGAGGATATACGGTGACAAGGC…	3147	rs159404421
l	113	GCR_cBin27805_Ctg1_63	10	10	69.6	50.2	26	52	19	11	32	33	4	25	21	0.88589	1	3062	ATTATTGAGCACGACAGACGCCTGATCTCTAGACTGTGGAGGTAAGTATTGATGATGTTTAAKCTTAGGTAAGGGGAAAGAAGCTGTTACCCACAAGGAGTGCAGAGTGCCACCCCCCTCATTTTATGAACCTCTAGTTAAAACCCCTGTATCATTTTAATGAATTATAAAAATAGGTGAGGTGGTCCCATAACGCTGAAAACTTCCAACCAGAATAAAGGGTAGTCCCCTGTAATGTTTGTTAATTGTCACTAGATGGCATAAATTCAACAGCGCACCATAAAACAGCTGGCACCAAGTGCCTTTCTCAATGGAACACCCCATATCTTTTTTCCCCTTCAGGGGATACGAACCAGCATTTTATTGGTCACTCTCCCCACTGGGCTATCATGGTCAGGT…	481	rs159403402
l	114	ESTV_14800_360	11	11	0	0	9	37	50	20	28	28	8	21	21	0.826483	1	3030	TGACTTTATAGAAGAATTTTATTTAATACCAAGAAACCTGGGGGAGGGGTGGGTAGCTCAGGAAAGAGGGGGACTCAAAACACTACTGTTCATACTGATTTACATTGACTGGGGACATGACCTATTAGTTAGTCATGGTTACATCCCAAATGGAACCCTGTATAGTTAAATACTTAGAACAAGGGCGCATAGTGAGCTACTTTTGACCAGAGTCCTATGCAGGAAATATGCAGCCCGTGTCTGGCAACAAGTACACCTTTTCTCTGGAACAAGCAGTGCGGACGATGGTCACATACACATGGTTTACACCCAGAACCACAGATCAAGTAGAGAAAGGCGGCGATTGGGGGAGAAGCATGKCACTTGACCCTCGTACAGCTTCAAAATATGGGGCTTTCA…	1004	rs119097057
l	117	GCR_cBin41047_Ctg1_75	11	11	21.4	0.2	11	59	27	20	41	15	6	25	19	0.95	1	2209	AGCACGACAGACGCCTGATCTCTAGAGACAGCACTAACTGCATGTGCTTGGATAGCCTGGGGAAAATATTACTTSAATTGTACGTGAGTATCTAGCACTTCTTTTGTTCATCTTGTCATTTGTCATTTCCCATCCTTTCCCATCCCATCTGCCGCTTGTGTCCCTTTCCCCACTCCGACATGCTGGATGTGAAATGTCCTACTATGATCACACACATAGTTAAAGAGGTTGTTTAAACAAAAAGTTAAGACTGTGACACACCTT	264	rs159402246
l	119	GCR_cBin9358_Ctg1_120	11	11	44.8	0.5	36	36	24	26	29	21	17	25	8	0.926059	1	2564	CTAGATACTTTTGTATATATAGTGTATCGACTCGTCTTGAAACGGAAAGATGCACATCCCTAATAATTATGGATATGTGATGTATTCATTGCGATGTATCTTGAACAGGTAGACAAAAARGTATAAAAATGCAATATCCTCCTTCGCATGTTTGGGTATTATTTTCCATATTTGAATAATAGCCAATATGCCTCCCCCCAAACAAGACCACATTTGGCTGGTACGGACCAGACGAAATCTGAACCAATCATATAAGTCTCAAGTTTGGACATCATAGTAGAGCACAGTAAAGTACGGTAGAGTATCGTTCAGTACATTATACTGTACTCTAGTATGCTTTAATCTCTGTACAGTGCTGTTTTGTATTGATATAGACTCGACTTTACTGTACTGCAACGT…	616	rs159402714
l	123	GCR_cBin13678_Ctg1_110	11	11	73.1	38	13	41	42	22	33	21	8	29	13	0.95589	1	2011	ATTATGAGCACGACAGACGCTGATCTCTAGAATTCCCTATGTGGAAAAATGAATGGTGGAAAAACAACTGGAACCAATTTCCTGTTTGACCCCTAGGTTTTATGGGTATWATGACATGTCCATTGTGGGGCTCTATGTCTATGGTTGAAATAGAGTTGAGGTATTCAAACCGTGGCTGCTCCAGGCCCGTTGGCACATTTGTATGTGTGTACGTGTGTCTGTCACCTGCAGCCTTGGTACAGGTGACAGAAGTCAGTAAGAGTATTGATGAAAGCATCATTACATCACCTTTAGTGCTGACCTCACTGACTGACTGAGGTCCTAGGAAGGTCATCTGCTTTGTAGGAGCAGCAGAGACATCTAGGCTACAGCTGAGGTGGAAAACAAGCCTGTTAGATT…	540	rs159401297
l	124	ESTV_16974_481	12	12	14.3	3.7	29	50	17	32	31	13	26	16	8	0.936017	1	2239	TGTATTGTACCGTGTCCACAACAGGAGACACCTGCCTCGCAGAGAGAGGAACACCTTTACCCTCATTAGGTCAAACCTCTTCGCATAACAAACTGGACCATGTATGTATAAGACTGATAGGTACAAAAACAATTGTTTTTATATCATTTACATATTAAGCTTTTCCTCTCTCCCCCACACACAGAGAGCCCAGAGTTAANGTCCCCCAAAATACAACCCTAACCCCTTAGATAACACACTANNNNNNNNNNNNNNNNNNNNNNNNNNNNNNNNNNNNNNNNNNNNNNNNNNNAGACAGGAAACACCTCCATAGAGGTCAATAAGGGTGGCGGACCATAATAAACATGAGACTAAATAAAAACAGGAGGAGTCACAACCGTCAACAAGGCTGCCGTCAGA…	886	rs159401139
l	126	GCR_cBin14116_Ctg1_119	12	12	29.4	4	18	43	36	9	34	33	8	25	17	0.959788	1	2168	ATTATGAGCACGACAGACGCTGATCTCTAGATCTGGAGCAGCCACTTCACTGTTCTGCACCTCTTCCACTCCTCTCTGACTTATCTCTTCTCCTCCACCACCTTTTCTTCTTCTTTAASTTCTCTCTCTTCCCCTATCACATTGACTTCCAGTGGTTGACTGCAGTCCTCCAGCTTCACTGAGACCATCTCTGGATCCCTCTGTGAGCTTCTCTGGGATGGAACACCACAGCCAGAACCGTGGGGACTCCATGGACTTGGGTTCAGCCATAGTAGGCCCATGTGGTAGGTGGATCTGTAGGTGGTTTAGTCATAA	315	rs159401321
l	128	ESTV_20442_1276	12	12	56.3	4.9	18	52	27	28	34	14	12	24	14	0.76	1	2354	CGGCGGCAGCAGCCAAGAAGAAGCTGGAGGGAGATATGAAGGACCTGGAGGGACAGATTGAGATGTCCAACAAGGGACGCGACGAGGCCATCAAACAGCTGCGCAAGATCCAGGCCCAGATGAAGGACTTCCAGAGGGAACTGGAAGATGCCCATGCAGCCAGAGAAGAGGTGCTGGGTACGGCCAAGGAGAGCGAGAGGAAGGCCAAGAGTCTGGAGGCTGAGCTCATGCAGATTCAGGAGGAGCTGGCTGCTGCTGAGAGGGCACGGAAACAAGCAGAGGCTGAGCGGGACGAGCTGTCCGACGAACTAGCCAGCAACACCTCTGGAAAGTCAGCCCTGTCTGATGAAAAGCGTCGTTTGGAGGCTAAGATCTCCCAGCTGGAGGAGGAGCTGGAGG…	2260	rs159407540
l	130	GCR_cBin4704_Ctg1_255	12	12	72.4	5	33	52	12	24	41	11	21	17	12	0.939025	1	2705	ATTATGAGCACGACAGACGCTGATCTCTAGAAAGCTTGTTGCTTCTGGAATGCTTGTTGCTTCGGCTAAAGTTCTCTCACAAAGCAGATTGTAGAACGCTGCTGCTCTGTGACATTCAGACAAATAGTGACACACCTATCCATTTCACCTTTGTTCAGCTAATCATGTTGATTTCCTGTTTCAAGTTGATGGAAGGGTTGTACTGGGTGGCTAATGAACAGAAAGCAAAGTTGATATTTTTTACAGTCTGGCTTWTGAAAACACTGCTGTGCTGTGTTTGGCCGGGGCAGGCGAGACTGTATCACTCTACCCTCTACAACTCTATGCTTTACATCACATAGGGCTTGACAACTGTCCTGGTGTCTGTCAAGACGTATGTCTGTCTCTCTGTGCAACTGT…	435	rs159402410
l	132	GCR_cBin6366_Ctg1_223	12	12	86.9	12.7	17	44	36	8	28	40	8	26	16	0.979364	1	2487	ATTATGAGCACGACAGACGCCTGATCTCTAGAGTACCTGCCTGGAACTAGTGGGCCTCACCTCTAACTAACTAACGATGACATTTACTCTGTTCTCTTGTTCCCTGCCCTTCTCCCTTTCCCCTTTCCCCATATCCTCTATCCCCCCTTGTCTCACCTCTGAACCAGCCTCCTCTTGGATATACCGAGCTGGACAAGGCCAGAGCCTTGTGGTGGGTAGGGGWAGGAGATACAGAAGGGGTAGGACACGTCGGGCTCTAACCCCACAGTCAGGGGCCCTGGATAAAAAATGCACTGGCCAGGGCAGCTAGGCTCCAGGATCCCCGGTCTCACCTTTCAGCCAGGCCCCGCTTGGTGAGGCCAGAGATAACGATGGGGTCAAAGGGCTCCTCTGTGCCTG…	504	rs159402574
l	135	GCR_cBin19496_Ctg1_80	13	13	0	0	19	50	28	29	36	11	12	24	14	0.959703	1	2693	ATTATGAGCACGACAACGCCTGATCTCTAGATGTAAGAGGTTTTAATAATGCATTATTTGCCTCGACAAGCACCCCTTTYTAATCAGAAGCCAAACATTTGGCTAGCTGGCCTTAGCAAGCAAGGTTAGGAATTAAGCTAGCTAGCCTGTTATGCTAGTGACGATGCTAACTGTTTAGCTAACATTTGGCATGCAGGAATCGGGAGTATGGGGTAACGTTAGTTACAATGTGGTAAGGGTGTCACGCCCCAATCTGTTTCA	261	rs159403193
l	138	ESTV_14174_74	13	13	28.3	0.1	35	42	20	23	37	16	21	27	2	0.92	1	3249	GGCCTTCAGATCCGCAGATCATTTATTTCTAAATCTCCACAGCCAGCAGATGGTATAGATCCAATACATCCTCRTCTCCCCATATCACCACTTCTGGCACAGATACAAAAACATCAGCTCCAATGGACAGGCTACATCTCATTCAATTNTACAGTACAGCCGAAGCGGATGTTTAGGCAAGATTTTCTGTTTTAAAAACGCTTAAATGGTACTGGGAGCTAATCAGGTAACACCAGTGCACCTCTGAAAGAGACCCCGAGGGCACAGAACAGCTGAAGAAATTATATATTTTTTTACTACTAAGAACCTTAGAACTTAAAAACAAACACAAGCAATGCAGACAATATCAGAGATGAGGCCTTGGTTCACACACACACAAAGAGAACAAGCTGATTCAGA…	879	rs159405740
l	141	GCR_cBin41553_Ctg1_50	13	13	54.8	1	12	49	35	21	30	25	3	28	19	0.916102	1	2624	CGACAGACGCCTGATCTCTAGAATTTAGGTAACCAAATACAATCCTTTTYGTTTTATAAATGTTCAGGACTAGGTTATTACTCGCCACCCGTTCCAAAACCGACTGCAACTCTTTGTTTAGCGTTGCAGTGATTTCACTAGCTGAAATAGGGTCAATAGTGCTGTGATTTCGCTAACGACCGTTATTGTCCTCAGGCAAAGAAACTTGGAGAAACAAAAATGTGTTAATAGACCAGAAAGAGAGTACCAAACCTCTCTGCCAATAACAACTAGTTTTCAGTT	282	rs159403677
l	144	GCR_cBin51423_Ctg1_33	13	13	73.2	24.6	23	56	17	29	32	15	20	24	6	0.945975	1	1640	GCAAAGAGCAGCATCTAGACTAGACTTTTCACMTGGACCTTGGTTTTGTAATAACCCACATACAGATGCAGGAATCTTAATTTCCAAATTCCTGCACAGCAATAAATGCAAACGTGTAGTGTATTCAAGGTTTAAAAAGGCTTCTAGAGATCAGGCGTCTGTCGTGCCATAAT	173	rs159402512
l	145	ESTV_13373_385	14	14	0.9	0	8	42	46	9	45	22	7	24	19	0.886229	1	2160	NNNNNNNNNNNNNNNNNNNNNNNNNNNNNCAATCAAATTCTTAAATTTTATTACTGCTGCACCATTTATACAAGTACATATCATTTGAATGCTTACATTTTTATTTTACTTTGTTTGAATTAGAGGTGGTGTGAAGATAGCGGTAAGACATGGAATGAAATATCAACTGTAATTGCCATGAATGCAAACTTCAAAAAAGCTATTTTCCACTTCACCGAAAGACAGGACTACACAGGTTTACCCAACCACGGACATGCAATTACTTTGTCAAGAGAGGAAGAGACAATCCCCCAAGTGACACACAACATTCTCGCAATGTTTCTGCTACGTTTCTACATTGTTGGGCAAAAATAAATGTTGTGTGTCAACTCGGAGAAACTGACCRAAAAGGTACTGTAC…	824	rs159401122
l	148	ESTNV_22734_289	14	14	32.5	0	39	46	11	33	34	9	16	30	4	0.936017	1	2802	NNNNNNNNNNNNNNNNNNNNNNNNNNNNNNNNNNNNNNNNNGTGACAAACATCTGTACATTAAGTTATACAAAGTAAAGTGATAAACATGAAAATAAACAAGTGATAAAAATCATTCATACATCTATGGTTCAATTTTAAGTTCTGTCCCCTCAATCATAATACAGTAGCTTTATATACACAAAAGGCACAAAGTGAACACATTTCCTGACTGTACACAACATTTTATTACCGTATTGCACCCAAAATGTGTAACTGGATCAAAACAACATTTATTCAAAACAGATGGMCCAAATTTAAAACTTGTCATATCAGATTTTTTGGACAAGGAAAGGTATTGATAGCTGTTGACTAAATGCAACTGACAGCTCTACACAAATCTAGTTACAGTAGTTTTGAG…	1133	rs159404180
l	150	GCR_hBin1984_Ctg1_131	14	14	45	0	18	57	22	9	37	30	11	26	13	0.927627	1	776	ATTATGAGCACGACAGACGCTGATCTCTAGATAAGTGTTCAACTCACAGCTGGTCTTCAGAGATAAGCCTGAAATCAAAACACGTGAAAACTGTTTTTTTTTATTAGAACAGCAAGCTGGGGTGAAACTTMTTTTGGGTATGTATTTTTGGTGCTAGCCAGGTCAGAGGATGTTATTACAGAGTTGTGTTCTTCAAAGTCACAGTGATATCGTTAAGGTGAGGTTACAAACTGTTTTAGAGCTCATTTAAA	251	rs159402765
l	152	ESTNV_37138_2049	14	14	57.8	0.4	24	43	30	28	34	14	13	23	14	0.959619	1	1375	GGCACGAGGGAGAGTAGGTAACACATGAGTTTAGTCGTACGCTATAAAGCAAGCATTTTGCTCTGCTTCACAATCGTAGACCTCTGATCCTCACTCAATCATATTGACAGTCTAATTGAAAAACAAAACTTCGAATTGGAATAGCTCTGAACTTCTTGCAGTTCAAATCTTCTTCGACTTGGATATCGATTAAATAGCCAACATGGTTGTTATGTCAAAGACAGTGAAGACCTTCGAGGTTATTTTCAGCGATCCTAGCAAGACTTTTTACTGCAGTGGAGACAAAGTTGCCGGGAAGATCCTGGTGGAAGTAGCTGAGGTGACGAGAGTCTCGGCTATGAAAGTGCTCGGAGTTGGATGCGCAAAAGTGGAATATGCCAAAGGAAAGCAGAAATGCCG…	2165	rs159405626
l	154	GCR_cBin6469_Ctg1_121	15	15	2	0	18	46	33	32	31	13	23	25	2	0.636525	1	2031	ATTATGAGCACGACAGACGCTGATCTCTAGACAGACTGACCATTACCTCTGAGTGATGTTGCTATGCAACGCCAGACTTGTTCAATGTTTGCGTGGAAGAATAAAAAAAGGAAGGTCAACMACCTCTCGGTTCACCCCGTCCTCCTGTCACATGGGTCACAATAGTGTATGTCCCCTGAAATCTGTTGGATGAAGTCTACAGTAACACAGCTACATATTCTTTATTCTCTATACAAAATGTCAGTGATTTCCCATGTCATGGCTCTTTCACAACGCAGCAGGCGACTGGTGCAATAATTTGCCTTGGATTCAAATGTCTTTCCACTTT	328	rs159402577
l	158	GCR_cBin24274_Ctg1_37	15	15	28.5	0.3	21	47	29	11	33	32	9	27	14	0.9	1	1582	ATTATGAGCACGACGACGCCTGATCTCTAGACCTGGYGCAGGAGGGTCCTCTAAGGCTGCAGACAGCAAAACGGAGGATGGCATGTTTCAGGTTAGTCATCTCTTGGTTACAGAAGCAGATAATGCTGTTACGGCTACATTATCGGACTGTTACAGACGCAGATAATGCTGTTACGGCTACACTACATGGCCGGACTGTTACAGACGCGGATAATGCTGTTACGGCTACATTATCGGACTGTTACAGATAATGCTGTTACGGCTACATTACCGGACTGTTACAGACACAGATAATGCTGT	300	rs159403316
l	161	GCR_cBin24202_Ctg1_90	15	15	54.1	0.7	33	47	17	16	36	24	20	19	11	0.83	1	2264	AGCACGACAGACGCCTGATCTCTAGATGAGATAACAAAGGGTCTAAAGTTAATGCAAACTGGCAAGGCCCCAGGCCCTGATGGCTTCCCYGTCGATTTGTATAAAACATTCTCAGATCAACTCGCCCCATTACTATTAGATATGTTCATGGACCCCATATCACAGGGCTCTCTCCCCCGATGCTAACTCAAGCCTTTATCTCACTTATACTCAAAAAAGATAAAGATCCGGCGAAATGTTGTTGATATCGACCCATTTCACTTTTGAACGCTGATGTTAAACTATTATCTAAGGTTCTAGCATGCCGGTTGGAACCCTGCCTTCAGGATGTCATATCTGATGCTCAAACAGGTTTCATCAAAGGGTAACAACTGTTTTCCAATGTATGCTGTCTTTTGA…	429	rs159403310
l	164	ESTV_18140_753	15	15	68.7	38.1	17	50	30	16	32	28	4	28	18	0.958178	1	2636	CACAGTCCGAAAGGGCAAGGAGGGCAGGGAAGAGAGGGCTCGGCCCAAAGACGCAACCCCGAAGGAGGAGAGCAAAGAGGGGGTTGAGCCCCGGTTGTCTTTGGCGACGGCCAGGAGTACAGTGAGTGGATTAGCTAAAGAGACTGGCACCCAGGCTAGAATGCTATCTGCTCTAACCAAGAAGCTTGATCTTAACGTATAGCTTACTTAGCTAGCAAGTTAGCAAACCAAACGCAAAGCTGGGAGCCCTGAGCTGGAGATCATTTATTTAACACATTTTAGATTTCTTTTAGTTTACACTTAATCTGTTTCTTTTAGTTATACTTACCGTGTAAGGGATAATCAACGAGGGGCTATGGAATTTATGGAAAATAATGAACGACGTGGAAGGTATGTTCT…	1899	rs159405930
l	166	GCR_cBin25832_Ctg1_468	16	16	4.8	0.6	29	48	20	44	25	7	18	24	8	0.916737	1	2732	CTAGACAACTCTATCTCGGATACTCTTCTCTTCAACATTTCTCTTTGCTTTTTATCCCTGAACACCAGGGGTTTACGTAACAATTTAAAACGCAAGGCAATTTTTAGTTTTTGTAAAGATTCATTAAAGTGCAATTGTTTTTTTATTTTAAGAGACACGTTCCTCAGATGCTGACTTCAAATTTTGGACTTCACAATGGGGTGACAAGATCATTTTTAGCCATGGCTCATCTCATTCTGCTGGTGTGGGAATACTTTTCAGACGGTTTCCAGGTACAGTTTTAGAAAGCAGGTGTGATGCTGAGGGTCACTTGATAACTATTGTTTTCGAATATAAAGGGTCATGTTACATATTGGTAAATATTTATGGTTATAACATACAGTCAAAAAACAATATTCT…	684	rs159403355
l	169	GCR_cBin48009_Ctg1_202	16	16	38.4	1.2	12	56	28	16	34	26	9	25	16	0.96589	1	2497	CTAGAGCCCACCCCCATACCCAGACGAACAGTCATTGGTCATATTGTGACATGCCATGGGACAAAAGTTCCATCCCACCTGAACAGGCCGAAAGTCCAGCCTTTAATTATTTATTTTTACACAGCTCATACACAAAAAAGGCATCATCATTTTCGCAATTTGTGTGTGTTATTTAAACTTTTTTTGTGAAGGAAATACCTTSCTTTTTTTTTTTACAAAGGAAAAAATCGTTTTTAACTGCACTATACCTTTGAGGAATTAATGTGTTGTTGACATCTTATGCATTAGTTATGTAATTTATGGTAGAAAGTATGTCATTTTTGTACCTAAAAGATAG	337	rs159402429
l	171	ESTV_16688_280	16	16	52.5	1.4	17	49	31	33	31	12	9	30	11	0.958898	1	2724	GGTGATAAATTAATTTATGGCATTTCTTGGTTTATGCATATGAAGTGTTAAAAGAGACTGTATCCCAAGTGTTAGAAAAAGGAGTGTCGGGAAAGAAACTCAGCAAATGAAGGTTAAGTCGTACACANATCCCACAAGGCCTGAACATTGGCACTGATGAGAAAGGAAAAAAATGAGAGXXXXXXXXAGTGCCAATGAAATGACTCCTTCCTGGGCAGCTGTTAAAAATCCATCATACAATAGAAATCGATGTTTCAACATTATGGTACAGGATACACARCTTTGGTATACAAGTTTCCACAAGACAAAGAGTTCTTATTCCAACCAAGCCCATCTCCCATTTAAATTGTGTAATTCCTACTTTATTTTTTTAGGGTCTTTTCAAATTGGACATTACAT…	781	rs119097192
l	173	GCR_cBin20876_Ctg1_29	17	17	0	0.2	16	53	27	7	42	27	7	28	15	0.713898	1	1666	CTAGAAATGTCTACAGCATTGAGAATAASATTTTTGCAAATACAGTCCCCTCCAAAATTATTTACACTCTTGATAAAGAAGTATACAATATGACATCATATA	102	rs159401572
l	176	ESTNV_34935_1675	17	17	23.8	0.4	24	58	15	16	41	19	7	35	8	0.836737	1	2614	GTCTGGAAGATATTCACCAACAAACGCCACTTCAGTCCCTTCAAGCAGAGAAGCATCGTGGCCTGCAAACTGGATAAAGACTCTAAGGACGAATACAATCAGTCGGCCAGGGACTTTGAGCGCTATGGCAACATGAGCTACCACGTGATAACCAGGAAGTTGAGCTGGTTCCAGGCCCTGGAGGAGTGTGGCCGCGGCAACGGACACCTGGCCAGCGTGCATGACACCGGGCACAATGCTCACATGGAGCTTATCGCCAAGCGAGACGGCTTCCCGCTGTGGATCGGTCTGTCCAGTCAGGATGCTAGTGGCTCTCAGTCCTATGAGTGGTCTGATGGGACTAAGTATCACTACAGTCAGTTGGGACTCTCTGACACTGTTGTCAGGTCCAGCTCAGGT…	3026	rs159405202
l	177	ESTNV_36856_820	17	17	38.5	0.8	63	30	3	24	35	17	19	28	3	0.507839	1	2385	NNNNNNNNNNNNNNNNNNNNNNNNNNNNNCACTGGGCATGTCATTTATTTTGCAGTATCAGCATGTTCCCCCAGCCTGTTACAAGCATCCCCATCCACTTCAAAATACATACTCTGGTTCAACACGCACATGAACATCAATTAAAACACATTTGAACACAAACGGAATCTGTTGTCTTGTTTTATTAAGTGTATTGTTGACCCATAGTGGTTGCAGTACATGCGTTTCCATGAAAATGTTTGTCAGGCCCGGGCCCAGTTGCATAAAACATAATTTCTCCTTGCCTAAGGGAATTGGAGCGTTGCATAGAATCCCTCAAACAGTTTCCTTAGGTAAGGGCATACTTAAATGGTTTTATGGTAGTTTGAAGGCATGTACTGTATGGCAGAAATTGTTTGG…	2438	rs159405567
l	179	GCR_cBin40838_Ctg1_52	17	17	57.4	0.9	7	23	67	12	35	29	8	17	25	0.906822	1	2396	CTAGAATCAGACCACAAGCAAACTGGGGCACAAGATAATCAATTCTCATTGMCGCCAGTACAGCCAGAGAGCAACTTCATTATTTTATTCTGTGCTAAAACTTCAGCAACAAATTAGGAGCTATCTTATTGGACTGTCCTGTTAATTATCTTTATAAGTGTAGCTCTCTGTGCTCCAAATTCATAATTATGTCTGAGGCACATTAGAGGTGTGGGTTGCCATTATGTAAGGTGCTTATATTCTGAATGTTTTGCAGTCAAATTACACAAAATAAATGCTGCAATTTAAGTGAGTATCTTTTTGCAAGTTATTAAGGTATGCACCTTAAATAAGATAAGATAT	342	rs159402243
l	180	GCR_cBin39106_Ctg1_120	18	18	1.8	0.7	22	47	27	13	26	37	11	29	10	0.916102	1	3135	CTTCACCAGGTCCCACCAGGTCCATTGCAATTCCCAGGGCCCCACCAGGTCCATTGCAATTCTCTCAAAGGGGACATCTATAATAGGAAGAGGGATTAGATGATTTTTGAAGTGTGCTTYAGATGCACTGAGTTGCCATTCGGGACACGACCGACAATAGTCCTCCATGGCTCTTACCACTCCCAGTCAGTAGAAGCGCCAGAGGATCCTGTCCTTTGTCTTCTGGACCCCAGATGGCCACCAAGGACATGTGAGTTGGATAATTTGCAATATGGTGGGGACATACTGCCTTAGGACCAATGACAGTTTGTTAACTTTAGAATTAACCTATTTAGCAT	338	rs159403643
l	183	GCR_cBin501_Ctg1_254	18	18	23.6	0.9	11	36	49	13	47	16	2	31	17	0.826271	1	2655	ATTATAGCACGACAGACGCCTGATCTCTAGAAATTCTATATTCTTACATCCTATATTACTGGTGACTTTAGTTGACTGATTCAGGGCTCCAGTCTGCGACCATAGCCTAGTCGCATTTTCCGACCCTTTTCACTTGGCTGTGCAATTGTGCGATCTGTACATTATACCTACTCACCTCAATCAAATCCTATTTTGGCGGCAGATAAAACCATGATTTGTTCAAACAGTAAAGTGCATTATCCTCATGATTCCTRTAATGAGTGTCTGCCCAGCCGCTGTGCATGTTTTACAATCAATATAATTTTGGTCATGTAGTGTATGTGGACACCTG	331	rs159402491
l	186	GCR_cBin2349_Ctg1_433	18	18	54.9	1.8	18	50	28	19	36	21	5	35	10	0.925805	1	3040	CTAGAAGATTCCACTGCCTTCCTGTGACATGATAGGTATGAAAGGTCCAATTTCACACTTAAAAAATAACCCATTTGTATGTAGCCACTTGTCCACCCTGTTGGCCCACATAATGGACGAGCCCAGCAGGTGGTCCTTTTTGAAACGTGTTGAATGTGAGGCTGGGGTGTCTAGTTGAAACAGAGCTTGACAGTCAGAAGCCCAAAATCAATTTGCAATGTTGTCAGTCTACCTTGAGGTAATTTGTATTTGTAGTGGAACATTTTAAAATGGCATTATAGAGTTATTTTCTTTTTACATTTCTTCCAATACAGGAAATGACAGGACTGAATAACCACCCACTCTCTTTCTCTAAACTTTCTGCCTCCAACATTCACATGATATACTATAGTAGTTTTC…	655	rs159401658
l	187	ESTNV_30324_147	18	18	58.6	1.8	29	56	11	14	37	25	11	30	9	0.716949	1	2729	TGAAATTAACAAATCTTTATTGATATCGGCCGGAGAGGTTACAACAAAGTCTGTCAGAAGGTCTGAAGGGCTGCTCTCACTTCAGCACTCTTTATACTGATGCACAAACTAGGTGTCTCAGCTCTCAGGGTGCAATAAGCTGATAAYGACCGCGCACACATTGTTACTTTGATCCAACACCTAGAAACTATGTGTTCCCTTCTTTCTGTTCTTCTTCCATCAGTCCTCTGAGAGCAATCCCAGAACATCCTAACACAAGAACCAGGCAACAACATGCTACATGTAGTCGCACATTTGCAAGAGACACAGAGGACACTAACATTTCCACTACAGTATCTTAACAGGGACCAACTGTTCACATCGATTCATATCGTTTGTTGACCACACATTCTCTATAGA…	1741	rs159406605
l	188	GCR_cBin207_Ctg1_149	19	19	1.6	2.8	29	37	31	12	40	23	12	28	10	0.813517	1	2173	ATTATGAGCACGACAGACGCCTGATCTCTAGACCAATACATAAAACAACATCTAAGAAGTAAGTGGAACACATCCATAGATGAGCCATAGAATCCAAACCCTCATCCCTTCACCATAGATGAACCACAGTCACAACCCTTATCCCATCWCCATATAGTCCAAACCCTCATCCATATACTATGACCCCCCATCACCATTAGCATCACCTCAGCCCTCTGTCCCTTACCTTCCCCACTGAGTTCCAGGCCCTCCAGGGACATGACAAAGTCCTCCTCCTCCTCTAGGGAGAGTCTTCCAAACAGGCTGCCAGCCATGTAGACCACCCACCGACGACTCACACACTCACAACTGAGAAGCTCCTCTCCTCCTCTTTATCCTTCCCTTCCACAGAGCGCCTCT…	577	rs159401562
l	190	GCR_cBin37713_Ctg1_64	19	19	17.9	3.1	33	50	14	22	39	15	24	20	6	0.928644	1	2350	CTAGAGAATGTTGCTTAAGAATAATGTGCAGTACTATGCATTGAATATCTGTGTTTCAATACAMACCAGGTGTAGTGGGGATGATGAAGCGCTAGCCCCTCCCCCAGCAACTGTTGCTATGGAGTTGGGTGGAGAGCCCACCCTCAGCGGAGACCCTGTTGTTGTCACGGCACCAGTGGTGCTGTAAGCATAACAACTTGTTTGGTTATGGTGATCATTTTAAATGTTTTCAATTGTAGGTTTAACCTCGTTCTT	255	rs159402157
l	193	ESTV_16609_285	19	19	45.1	3.1	18	45	34	12	37	27	8	22	20	0.937669	1	1850	AATATTTTCTGAATAAAACTTTATTGAACATAAATGTACCACATTCAACTGGGATATTGCAGAGGTAGAGAATTAGGAAATACGTACGTAGCACACATGAAGTGAACACTTGGAACTCAAGCCTAAGCGTGTTTAAAGTAATTAGAAAAAGTATAAAGGTGAATACAGAATAAGGAACACAGAGGCTCTTCTTTCCAGACTAAATCCAGATGTATTGTGCAATAGCATTACTTTGTCATGGCACAGAACTAACATGGCCCCTTTCACTAAGATTTTGAAGCCAGRAGAGTAGGGGCTCCACTGTGGTAACTCATTGCGTTACAGTGTTCTATTCTTGCTGTCTTCATATCCTCTGTAAGTGCTGGTTTGTGGACACAGTGGACATACGGTTTTGGATTC…	788	rs119097184
l	195	GCR_cBin14803_Ctg1_153	19	19	54.9	6.9	24	41	32	13	34	29	7	23	20	0.959873	1	2855	ACCCCCTCCTTCTCTTCCGAACCTCTCCTTTCCACTTTGAAGGGTCGATTTACCCTCCATCCTCCTTCTCTTCTGAACTTCTCCTTTTCCACTTTGAAGGGCACTTTCTTTTCTTGGCTCATTCTCCTCCCCCTCGGTTGTACCGCTGGAAAMTAAAAAAAAGACACAAAAAAAATATTGATTTCTGCATTATATGGCACGAAAAGCTTACTGAGATGATACACTAACTGTATGACAGAGGTGCTTATAGGACTTGTCATAAAAACAG	268	rs159401346
l	196	ESTNV_29299_371	20	20	4.1	0	62	25	10	63	13	0	27	21	2	0.909492	1	617	NNNNNNNNNNNNNNNNNNNNNNNNNNNNNNNNNNNNNNNNNNAAAACAATACACTGAAATAGGTTCAGGATTAATGAAGGTAATCTTTGAAGTCAACATTACCTTTTTGGTACGCTAACTGCTATCGTTACCTGCTGAAACTCTACTGTACAACGTTTTGTTTGGATGGAAGACAGCATATTATACCACAGAGTCAGCATGAGACACATTCTACGTAACTTGTTTAAACTTTTATTGACAAATGTATATTTTAAAAAGAGACCGTGTGGTAGGCTCTGCACAGCTGCACCGAGTCGTTTGTTCTCAAATTAGGGCCTGGCTCATGTTGTGGCCTTGGGACCCCTCTCGTCATCTGTGACTGGATGCAGTGWCGGAGCCTGGCCACCAGATCTCATTCTG…	855	rs159401090
l	199	GCR_cBin10764_Ctg1_187	20	20	24.5	0.1	26	48	23	28	40	8	19	25	6	0.957966	1	2357	CTAGAATGTTTTTTGTTGTGATATACAAATATGCACATATTTAATGAGGTATCACATCATTTGCATATTTCTGTACAATATTTAAAACGAATTGTAATACAAAAAAGTTAAACATTTGTGTCCACATTCAACTGGTAAAGGTTAGTTGTGATATGATTAAGGGAGAAAAAATTACCCTTACTAGGGWGTCTTGTCTGGCCTTAATTGAAATCATCACAACATTTTACTCTATATAGGCCACTTTAGCATATTTTTTTTTAATACCTTAGACCAAGCAAAGAATCATGTAGGCTACTTAAAAAGTCCCTTTGAAAATGACAGAAGAAAAGGCCCTGAGTATCAGCCTATTGTCAGATTTTTACATGATCATACGCTGTAGTTACAAAGCGCAAAAAACAA…	477	rs159401176
l	201	GCR_hBin16337_Ctg1_198	20	20	45.6	0.2	45	40	12	37	30	9	27	18	5	0.96	1	2121	CTAGAAAAGGCCCCTTTTCTCCCTTGACTCTGTAAAAAATATGACCTCTGTGTGTACAAGGGGAGGTACACTGTGTTGTGAGTGTGTGAGACATTCACATTCTCATGCACACAGAGGTCCACATCCAGACCCAGACACCTCTTCCTCCAGGGCCAGTGGTGGAGCAGTCTCCTGGGCCTGGGTGAGTCCAGTGATGGRATAGGATGGGTCTGGTCTAGGCTTAGAAGATTTCAGAGCACGTACTCCAGTCCTGACTGTCCTTAGCCTCCCAGTATCCACCCTTGTACACAAAGGTTGTCTCCCCAGTGATGTCGTTCTTCCTCTTGTGGAACCACTGTGGCTGGAACCCATCATACTCCTCGACCTGGGGAAGAGACACAACGCGTCACTCAAATGAAG…	441	rs159402755
l	202	GCR_cBin760_Ctg1_479	20	20	54.1	0.3	26	45	25	10	25	41	8	20	22	0.95589	1	2765	ATTATGAGCACGACAGACGCTGATCTCTAGACATACAGGTGCAAAGTCTTAATCCTCAAAGAAAACACACACCCTTTAGAGAGAACACACCTAACATCTCTTTACTCACCTCTCTGACAAGACAGTTGAATGAGTTCAGGTCGCGGTGGATTATGTTCATGGAATGCAGATATGACTGGAAGACGGAGAGAAGAGAGAGGGATGGAAAGAGAGAGAGAGAAAGAAAACAAGCGTTAGGTATTAAGCCTAAACCTCAAACCAGTGCCTTGTGGAACAAATGTGCATTGCTGTTGCTCCTTCTCTCAAACCCTTGGCAGAGTATAGCCTTCGTAAATGTACTAATCTACAGTTATGCGCTATATTCATCACTGTAAACCCAAATCAAAGGCAACACACTAT…	526	rs159402635
l	204	GCR_cBin51554_Ctg1_52	20	20	57.7	27.3	26	48	23	22	33	21	15	26	9	0.968008	1	2954	CTAGAATGATTTTATATTAGTCTCCTGGATCCTCAACAACAAGCATTAGGGYTGTGTCCCAAATGTCACCCTATTCCCTTTATAGTGCACTACGTAGAGAATAGGGTGCCATTTGGGACGCTGGCCAGGAAGCACCCTAGGTTTACAGAAAGAAAAATATATTCAGAGCACAATGTCAAAACCAGAATAAAATGTAATGAAACCAGTAAATTATTGTTTGTGGAGAACTTGAAAGAT	237	rs159403831
l	205	ESTNV_35065_572	21	21	0.5	0.8	25	42	30	16	41	19	15	29	6	0.96	1	3012	GTGGCTCATTGTTCTGTCTGTGATTTTACTGTGGTGACCTCTTCGTTGCTTATCTACTCTGATCCTCCGTTTTCCAGCCCTGCTTGCGATCAGAGATGCCGGGGTTGGATTCATCGCCTAGCGTTGACAAAACTGTGGAAAACATTGGAAGACTCCCACCTGATTTATTGGCAGAAACATGTCAGCAGATTCTGAGTCATCTCCAAGGACAGGTCAGGGGAGTGGATTCTGCTGAAATCTCTGATAAGTTTCAAAGAGCTGGGATCCGACTTGACCAAGAAGCTCTACAGGAGGTTGTCCAATTCCTCTTCTTAACGTTCAGGTCAACTGAAAAGAACAACTTCTCTGCTGATGAACTGGTAGCTAGGCTGGGAGAGGGCAGCAGTAAGTGGGCCAAAG…	1253	rs159407018
l	209	GCR_cBin2393_Ctg1_311	21	21	25.4	0.8	16	54	27	18	46	12	19	22	9	0.869873	1	2692	ATTATGAGCACGACAGACGCTGATCTCTAGATTATGATTAATTACAAGAGCCACCCCTCCCACACATACAACTAGACTGGAGTCACAACTCCTTCCAGAGCTTTTAAACTTGAGATTTTTCCCAGTGGAGGAGGGTGACCTCCTCTCAGCTCGGCGATGGATTTCACTCCCATCATTTAAAGTAAATCTACTGTTTGTGATCTTTCTACTGCTCAAACAGAGAACAACAAAGATGGGCTGTAGTCTACTGTAAGACTGTGTCGATCGTATTGGTGGAAATGTAACACAGGAGATAAAGTGCAGCTACCTAYACTGAGCACAATCAGACACTGTCTTGTTTAACAAGCTCACACCACTGGGTTATATTGCCTCAAATGACAAAGTGCTACTGTATGAGCC…	560	rs159403300
l	212	ESTNV_30996_234	21	21	51.4	55.6	33	51	13	12	37	27	13	26	11	0.866695	1	2721	NNNNNNNNNNNNNNNNNNNNNNNNNNNNNNNNGAAAATGATTCAGGTTTTATTTCCATACATTTTATCTCATGGGGAGCAACAAACATGATGTGAAAAGTGAGTGAACANNNNNNNNNNNNNNNNNNNNNNNNNNCTTTATATAGAGAACAGAGGTACGGACCAAAATCCTTCAAATCTTAATTCTACATTCTTGTCTGCTGAATGAATGCCCCAGAGTTCTTTCCCACCCTASCACAGCATTAAATGTCATCTCTTCAACCCGAAAGAGAGAAAGGTAAAGTATTATTTCATGCAGGTACATTAGATATTAAAAAAAAAAGGTAACTTCCTGCCTGTCTTATCGAGTATTTCAGTGCAACAGTTTTTCCAACAGAAATCGATCAATATGTTTGATAAA…	1425	rs159404639
l	213	ESTNV_34663_147	22	22	0	0	36	43	17	29	33	14	21	14	15	0.896186	1	1744	NNNNNNNNNNNNNNNNNNNNNNNNNNAACTGATAAAACTTTTATTTCACTTTAAATTGTCTTTTACACTTTCCTGATAACATGTAGGGTGAAACTAGAACTGTTTTAAAAGACATACAAATCTAGTATTACGTCAATAACCAGGGGYTGTTTTTTTTGTGTATTTTTGTTTTAATGCTATTCTAAATTTTCACAACCACGTGCGCGCTAGGCAATATAAACCATCACAGAAGCAAACTTTAGGCAGAATACTGGTCAGTAAAAACAATGCAATTGGAGATACCAGATATACAGACAGGCTCGGTTCCACATTCACTACTGCATTTTTTTTAATTAAGCGTAGAATAACTGCCATTTATTCAGCTAAGGGGGAGATTTTTCTTCAGTGCATGAAACATTG…	1899	rs159406969
l	215	ESTNV_25207_614	22	22	19.3	0	32	43	22	20	32	24	9	28	13	0.936652	1	2582	CAGATGACAGTCATATGTTTTCTGTGTTTTTGGACTATGGGTTTAGCAGCGGATCTACGATGCAATGATATGTATGAAAAAGATGGCAGATGTTGTGAACTTTGTCCACCAGGCACATTTTTGAAGAAGCACTGCACCACTCAGGCCAAAACCGACTGTGGTGACTGCCCAGCGGACTCCTACTCTGAGTTCAGTGACCGCACAGAGAACTGTCAACCATGCCTCAAATGCCAACAGGTCTATGCAAGAGCATGCACCTCAACCGCAAACGCAAACTGTTCTTGTGGCTCTGGTTTCCTGTGCTCAGACCATGTCTGCTCAAAATGTGAAAAGGAAAAGAAATGCCGCAAGGGAGAGGAACTGAAGAGGACAGGTTCCAGGGAATACACTTGGAAATGT…	1418	rs159406380
l	217	ESTV_15360_138	22	22	43.6	0.4	26	43	28	27	28	21	13	28	9	0.957966	1	2438	TGTCAGTAAAGTAGATATATTTCGAAATATTTACAGAATCAGTCCATTTACAGTAAATGTGGCAGAGTATAAACACATTCAGTCTGGTGGAAGAAATGGGACAACAGATTAGACACAATTTGATTAGCAATAGAAATKTATGATTCACAGTTTCTACAGTGAATTTATCACATATTCCATGGTAATCCATGGAAACGTCAAGAACATCTGGACATTACTGTTCATTTAAAGCCTTTTGCTGAATTATAAGTAAATTGATTTTGGCCGTACAGCTCAAACAACATCAAACACATAACATTCCTCAACTGTATGCAATTTGTCGATGAATGGCCACTGGCACATGGATAGGATGGGCTTATTCATGCCCTGGCTTCATATGCGATGCAGATCTGAAGGTGA…	834	rs119097090
l	218	GCR_cBin18802_Ctg1_133	22	22	51	0.6	26	57	14	23	40	13	21	19	10	0.938051	1	2801	ATTATGAGCCGACAGACGCCTGATCTCTAGAGCTCAGTACTTTCTAGGGGAAGGAGACTGGAGACTGAGAAATAGTGAGTGGTGTAGTGCTGCTCTCTGGTTCATAGGAAGGGATGGTGAAGAGAAATATACWGTACTAAAGCTGTATGGAGGGGCAGTAACAGTATCTGGTTGACAGGTAGGGAGGGTACAGTACTACAGCTGTATGGAGGGGCAGTAACAGTATCTGGTTGACAGGTAGGGAGGGTACAGTACTACAGCTGTATGGAGGGACAGTAACAGTATCTGGTTGACAGGTATGGAGGGTACAGTACTACAGCTGTATGGGGGACAGTAACAGTTTGCTGTTCTGTTTTGCATCATGTGCTGCTTATATAAAGAGGATTTGGATTACAGTTC…	430	rs159401504
l	221	GCR_cBin36544_Ctg1_139	23	23	3.1	0	44	38	14	23	42	11	20	21	9	0.866314	1	2976	ATTATGAGCACGCAGACGCCTGATCTCTAGACCTAATCCTTTGACCTGCTGTTTGACCAATTTATCTGTCACCAACCTACCTGTCACCATTGCACCTGTCCTTCCCGCCAATCAACGTCTCCATCTCGTCTCCGCAGTSTCAATTTATGCAAGTGAAGGGTTATTTTAGGCTTAGTTAGTTTAGGGTTTTGCTTGCCTCTATATGTTGATTGACCAATTGTCTACATTTGCCTATCTCACTTTGCTAGTGGCGACATACACTAATGGAAAACTTTAAATGATACAGTAATTTTGTGTATTATCAACAGTAAAATACTTTTCAAATGTTTTA	331	rs159402107
l	222	BASS14_B7_H10_429	23	23	18.1	0	27	38	32	23	44	9	16	23	11	0.72	1	2447	TTGAAATTGGCCCACGTTTTTAAGGACACACCTGAAATATGTCCACCCCTCCCACTTCAGYGCAGGCGAGATGATATAAGACAGGTACATTTCAGATAAAATAGCAGAGCGCNGGCTTTTA	121	rs119097364
l	224	GCR_cBin10758_Ctg1_395	23	23	32.7	0	34	47	16	20	35	21	14	28	8	0.966483	1	3257	ATTATGAGCACGACAGACGGCCTGATCTCTAGAAAACGTCCAGTGACTTTTGGTTTGACCGTGACCAAGTTAGGATGTGTGTCAGTCACTCCCCAAATAGTACACAGTTTATTCCTTAGCCTAAACCTTGTATTCGTTGAAACTGTACAGTGAGGAAATAAGTATATGAGGAGATGTGCATTTTGACACCTAAGCCCCGTTTTCATTGGCATTTGAATTAAGGCCACATTCGAGCTGGCATGAATGGAATTCTCAAATTAGAGCTGGGTCGGAGGAAACCCTGGCCAGTGCAGCCCAGTTTCACAACTGATGCTAGCCCGATTAAAATTCAGGCCAGTGACGTTGTCCTCAAGTTGGCAAACACAGTTGCTAAGCAACCAGTTGTCAGCTTCTTYATCA…	556	rs159402957
l	226	GCR_cBin10506_Ctg1_377	23	23	46.7	0	43	39	15	7	28	41	9	23	18	0.959576	1	1850	ATTATGAGCACGACAGACGCCTGATCTCTAGAGAGAGCAATAGTCTTCTCTTAATTATGGAGATCTAGGAAGTAGGCAGCTTTCATGTGTCCGTTTCCTTTCTGATCCAATGCTGCTCCTCGGCTGATTGGTTCAGTTCAGAATACGCTGTAGGAACTTTTGACTTCCTTGCAATTGCCTGACGCTGGATTTGACTCCACACCTTGGCCTGGATGAATAGGTAGCAATCCAGTTCTAAAATACAGCTAGCTAGCTTAGCTAACTAGTTAGCTCGCTAGCAATAACAGGTTATTGTTAGCCAAGGACCGCGTTATAATTTAGCTAGGTAGCATTAGCCTGCTAGCTAGTTAGCCAGACCTGTATAACGGCTTGGTTTWATAATAGTAGCACCGTGACTAC…	512	rs159401156
l	227	ESTV_14782_767	23	23	47.1	0.7	19	57	21	33	32	11	13	27	10	0.92	1	2944	TGGGTTCATAAGTTTTATTAACCATTCAAAAAGTACAATCAATATACTGCACATCAAAATATCAAGTTTGTTTTCAAGCACCTTCAGATGCTGGTACCCTCTACAATATAATGTATAACTGTAAACAATATAAAGTCTCGTTAAGACCAAAAATACATCATTTTAAACATGATCAGGTTTGTTTCAAAATTATAATTCAAATCTATTCCCTGAGATTAGTAGACACAGTGGGTTAGTGTACAGAATCATGATGTAATATTATCCCCCCGTGTAATCTGATAACACATGCGACGTTAACAGCAGACCTTGCTCCAAATACTATTGGAAATCATTCAAATGCCGGGTGTGGTTTGCAGTTTTGGGATTATTCTATTGGTCTGTTAACCCAGGCAAGCACAG…	1429	rs119097056
l	228	GCR_cBin12293_Ctg1_225	24	24	0.4	2.2	45	43	8	33	28	15	24	24	2	0.677119	1	2040	GCACGACAGACGCCTGATCTCTAGAGAGAGACCCTATAGAGATAGGCTGTTATTGAGGAAAGGATAGAGGTCTCTTAAGTCTCAGAGGATCCTTACCCACACTGCTGATACTATCTGACAGTCCTTTTTGCACAGATACACACACCTGAATCCAGATAGTCAGAGACGTAGACATACCCACAAAGCTCCTGACCTGACATCAACAAAGAATAGAGCAAGTACACKCAAGCACACACACACAGCTTGATAGACCAAGCTAGAAAAGAGCAAGGGGACTAAACACACACACACACCATCATCATCGGCTATCACTTGGGGTTGAGTATAATTGTCTTCCTTGTGGGTCTTGCTTGTTGGTCTTCAGATGGCTGAAGAGGCCGATCTGGGAGCCACATTATTT	400	rs159402989
l	231	GCR_cBin44616_Ctg1_312	24	24	30.5	2.3	0	16	81	3	19	54	2	15	33	0.91	1	611	CACGACAGACGCCTGATCTATCATATTCTGAGAACAGTCTGTGCAGGTTGAGCTGACGCCTCTCTGTCCCCGCCTCCTCCAGTCTGTGGAGAACTGTGTGTGTATCATGAGGAACCTGTCCTACCACGTTCACAAGGAGATCCCAGGGGCCGAGAAGTTCACCGACCCATCAGCGCTGCAGGCCCCGGGCTCTGTGGGCCCTCAGAGGAAGAAGAAGGACGACGCAGGCTGCTTCGGAGGGAAGAAGGCCAAAGGTGAAAGGCAGGGACGACACAGAGGGAGACTAGACTGGAGAGACATGGGCCCAGTCCYAAAACTAGACTCTTCGCAGAGGACAAAAGAAGACAGAAACCCAGTATACTATAGTAAAAATGGGCCCTGTCAGTTTGAATAGGTTAC…	492	rs159403730
l	233	GCR_cBin29341_Ctg1_138	24	24	49.7	2.3	8	32	56	7	27	42	2	26	22	0.826483	1	2268	ATTATGAGCACGACAGACGCTGATCTCTAGAACAGTAAAATAAAGGGCATAGCATTTGTGTCTGATGGTCATCTCTGGGATCGGTTGTTCCCTGGCTTTTCTGTCCTCTCCTCCTCTGATAGTCCGTTAGAGCTTAGYGGTGACATAAACAGTGCCCCGCAGTAGTGCCCCCTTGTCTAGCCATAATTAGATTGGCTGAGCCTGGAGTGAGATATGTTTTTATCACAGCAAAGGCCTTCTAAGAAGGAAGAGGCCAGGCTGTGCGGTTAGACTAGCTCCAGACAGGCCATGAAGCTCAGTTGAATTGATTGCTGTGGATAGAGGGAAACTCGTGGTT	337	rs159403444
l	234	GCR_cBin34474_Ctg1_164	24	24	50.6	3.4	30	52	15	29	37	10	14	27	9	0.933941	1	1774	CTAGACAGGGCAACTGACACAAAGAACAAAGCTCACGCCAGAAAGGGCCAGGACAACAAGCAACAAGCTAAATGTGACCACTCCCAATTCATGGGGTTATGGTCTGACAGTCCATGAGATCGACATGATGGTTTTAAATATATTTTGAACCTATACATTGTTASAAACAAATGCTCAAATGGACCCAAAAAAACATGAACAATGGGGTAATTTTACTTTAAATTTGGGTTAAGATAGGTGAAGTCAGGTGTAGTGAGCTCACAAAAATAAATTAAGCAACTCGCAAAAGTTATATTCTTCAATAATCAACGGGCATAGTTAATTGAAATGACTATTGAACATTAGGACATGTATTACAGATTTGACCTTTAATGGACATTCCAGAATCTAGAGATCAGC…	416	rs159402057
l	235	GCR_cBin8161_Ctg1_218	25	25	0.4	0	20	51	26	18	46	12	7	27	16	0.84	1	2726	CTAGACAGTACAGTACATCTACCTGACTGGGTTGTTCTAGTCTATACAGTACAGTACATCTACCTGACTGGGTTGTTCTAGTCTAGATGTAAGAGGTTAAACTAGACATCGGACCGATGCCGATGTTAGCATTTTTAACTAATATCGGCTGATTCCGATATGCTTACCGATATATTGTGAATCCCTATTTTGAAGACCTGTCCTTGTTCCCCAGTCCRTTTATGTGTGTGTTTGCGCATGCATGTGTGTATGTCTGAAGACGCTGTACCCCGGTCCGTAGCAGCACCAGCGGCAGGCAGGTTTTCAGGCAGAGGTGGCATGACAGGTTCAAAAGTGGTGTGTCAAAATTTTTACTGATCTCATGACCTGGTCAGGTAAAACTCTGGGTCCTATTCATAG…	534	rs159402660
l	236	GCR_cBin466_Ctg1_234	25	25	19.8	0.1	37	40	20	9	33	34	16	21	13	0.91983	1	2828	ATTATGAGCACGACAGACGCTGATCTCTAGAGTTTCCCCCTTTAGTTAACACTATTAACGTGAGAATTGTGATGAAATCCACGCAATATTAGCCACTTTCAATACAACATACAGAAACCAAATTAACTATGCAAGACGTATTAGTATGACAAAACTAACGATGCAAGAGATTTTGTTGTAGGCAAAACGTGTCGGAGTAGGATTCTATTGCGTTGACATGCACAACTCAGACTKGTGCGGCATAACCAAGATGCACTTGTTTTGAGATCAAAGCGAGAGCTGCATGTAGCCATGTGTGTGTGTACATTTTGTTTGTATCCTTTGCTAGTTAGTGAGTTATTTGCCCAGTTATATAGAATTTGTAGTCAGTATCGGGGGAGTGATTGCTTCCTACAATNN…	558	rs159403765
l	238	GCR_cBin43301_Ctg1_405	25	25	33	0.1	29	42	26	9	42	25	11	21	18	0.916737	1	3101	TCAATATCCATATCATCCCATAGACCCCTCGAGGAAGAGCAGACAGACACATGGAGGATAGAGGTGGTGTCTGTGACTGATGAGGACCTCCCGACGGTCGATACCCCGGCCACATTGAATGTCAGTCCCCTCGACAGCCCCAATGACACCCCTCTACCCGACACTGCCGAACCTGAACCCACCAGTGAGCACAAAGCCCCACCAAGTCCAGCCATGCCAATCACTAAGGTCCAGCCTTTCATGAATGGTAAGAGACTGGGACTCCTTTACCTGTACATTTTCTGACGGTCTCTCAAAGAGAGGAGTGTGAGGTGTAATAGGTAAGAGTTCACCATTGTGGATTATAGGATTCTATGCCGACATTTGAATGAACATGGAAAAAGTCTTCCAAAAGGGTTA…	490	rs159402325
l	240	GCR_cBin19498_Ctg1_386	25	25	49.5	0.2	10	43	44	36	32	8	7	31	12	0.92	1	2326	ATTATGAGCACGACAGACGCCTGGATCTCTAGAGGCTGTAACCTCAGTGAGACAATGCTCGTCTCCAGCATCACTGGTCTTGCGGGTTCTTTCCCTGTCTCCCGATTCACGTTGTCAATTATGATCTCAACAAATAGCAGGCAATAGAGCCAACCCCCCTCAGCCAATGAAACTTAACAGCCATGTCCAGATCAGGTCCTTCCTGCTGGGACTGACCAGCCTTGCTTCACTCCTCCTCCGCCACACACACAAACAAAAAAGGCTGGCCTCAAACTCACACATTCTTCAAATATAAAAGGGCGGAGACTGGAAATAATACAAACAGTTAGCAATGTGTGCACACAGAGTTGAACCTAAATAAAATATTGTTCTAAGAACTAATGCCRCTGTCTAATGAGA…	522	rs159401528
l	243	GCR_cBin49296_Ctg1_187	26	26	24.7	1.3	38	50	9	18	40	18	14	26	10	0.968644	1	2623	ATTATGAGCACGACAGACGCTGATCTCTAGACCAATTAGTTATCCGGATACACATTGAACATATCTTGACGTTCATATTTCAAACATTGAAAGCTACTGATTCATACGGTAGGCTCAACAAATGAACATAAACGTAGCTACAATCAAATGCCAAATGCATGTAAAGACATCATTTTCAAGCTTATARTAGGTTTTAATGTTTGTTGAGCCTGCACAAGTGTCCCTTTTACCTCTTAGTACATTAAGCGAAATTATTTACAGAAATCTGACAGAGAGTAACTAG	283	rs159402467
l	245	GCR_cBin28606_Ctg1_136	26	26	51.1	1.3	39	42	16	14	34	27	9	28	13	0.805254	1	2338	ATTACGACAGACGCCTGATCTCTAGAGCTCCTTTGTCAACAGCTGGTCATGTTAGCCTACATTATTTTTAAGGTCTAGCTTGTTGAACAACAGTCGGTCTATATTTGAAATGTTGTTGTGGTCTTGGTATTATGGSCCCACCCTACATGACCCATGTGTATTGGGTCATATCATCATCGCTGGCCTGATCCCATGTCACTGCACCTCTCATTATCTATTGTTTCCTGTTATTCATTGCAGCTGGCTGCCCCATTTTGCTACTGCCAATGCTTACTTTCTGATATGCTAGGACGCTAGCTAACTAGCCTGCCCTGGGTTATGGGGTGGTTAATAGAG	336	rs159401876
l	247	GCR_hBin27289_Ctg1_90	26	26	74.4	1.6	45	44	7	26	40	10	14	23	13	0.926059	1	2582	CCTGATCTCTAGAACACGCTGTAGGCTGGGAATGAGGAGAAATCTACAGGAGTCAACAGAAACCAGCCCTGTGAGAGTACCATTACTACWCCTTTAAAGGGACCTTTCACTGACAAATTGAAGTTTGTCTGAGTTTTCATGGCCACTGTCTAATTTCCTGGTATTACTAGTTTAATTTTGTGCTCATCTTTTCCGTTCATTTGAAGTGGAAACATGGATGGATCTACAAAACCGATGTTGTGGGATGTGGTTAGCATCTGACAATCTTTGATA	273	rs159402786
l	249	GCR_cBin23187_Ctg1_181	27	27	4.3	0.4	15	34	48	21	29	26	6	28	16	0.86	1	2910	CTAGATTAGGTTTTTGGTCGACCAATACACAGACTAATAAAGATGATATATGTTACAGTATATTATTTTCTGCTATACAATTGCTTTCACACCTTTACCTGCCTTTCCAGATTCAAAGCATGTCCATCATTAGGACTACCAGGGAATTGGGTCGGTCTAATGTCTTCTCAACCATGAGATKAAGAAATATAATTGTCATGAGCCTATAGTGGAAGGATATCACCTGGTTGACTATCAGTCTCTATCAGAGTGAGAAAGAGATTGCATCCCCTCCAATATTGTACTTCCACCCTCTAGTTATATTTCCATTATATTTCCACCTTATCTAGCTCCTGGATGTGTGGGACTTAATTTCTAG	358	rs159403278
l	250	GCR_cBin11102_Ctg1_74	27	27	15.4	0.4	20	46	31	42	27	7	10	27	13	0.928856	1	2532	ATTATGAGCCGACAGACGCCTGATCTCTAGAATTAGGCTACTAGTAATTCTATTTCTGTGGCCATTCTCTCACSTGTGAAAACCATCTTCTCCTTCCAGTCCATTCTATGTTTACTTTCCTTCCACAGAAAGTGAGAGGCCAGGCAGAGCGTCGGGTTCTCTTTCAGCTCGTCAACTCCACTCGTGTAAATGGCAATTAGCCTATTAAAGCAACTGACGTTTAAGATGTGGTAATCGTGTAGTGGGACTCCATAGAAATCACCCTCTGGGTTCTCTTCACAAACAAAGCCTAATCTACACATGCTTTGACTACTATGCACTGGCATTATTTGAGCTCAAGAGATAAAGGGTTTCTTCCAAGCAGGCTATTTAAATCACTTTTTCCTTTAGAAAGACTAG…	407	rs159401191
l	252	BASS117_B7_F06_677	27	27	32.8	0.4	26	55	16	16	44	16	19	28	3	0.909958	1	2425	GTGCGGAATGTATTTGGATATTAATATTGTCATCTATATTAAGTCTCTATTTTAACCTAAYCCTTAATCTAGTGTCTTTTGAGGACCGGTGTATTGTAATGTTTTAAAAGCCCTCTGTTCA	121	rs119097298
l	255	GCR_cBin44906_Ctg1_136	27	27	49.5	14	14	51	31	17	40	19	6	33	11	0.816525	1	2658	CTAGAATTCATATTGCAGTGCATTCTCTCAAATATCCAATTAGCCATTCATTCTCCCCTCTATCCTCCGATCTCTCTTCTGGCCTCCTCACAGACCTCTCCTCAGGCTTCTCCCCAAGCCTCTTCCAGGCCTACAKATCCATTATAAATACAGAATTTCACCCCCACTATACAACCAGATGTAGGCTATTCACTCAGGTTACACTAGCCTGATGGATACTGAGACAAAACACAGGATATATTGTGGATGAAAGAAACACTGCTGAATGTTTGATAAAGCAGTTTTTAGTTGGCTTTATTTGATTTTTTTATGGAATTTTATTTCAGCGGTTAATACAAACACATTATTTCAGAGGACTTTAAAGGGCTCTTCTTGCCAGAACGTGCTAGAAAGTCATTA…	443	rs159403735
l	256	GCR_cBin11286_Ctg1_158	28	28	3.3	0	22	44	31	12	33	31	10	21	19	0.877034	1	2608	ATTATGAGCACGACAGACGCTGATCTCTAGAACACTTACACAACTCACATTCGAATTTTCTCATTCGATTGGTTTCCACTGAAGCGCTATTTATAGTTTCGAAACGGCAACAAAGACAAAAGTTCCCATGTACTGTAAGTAGGGTTAAAATAGATTTSAAATGGATACTGAGCTTGTGCATTGCTGCTTTTTGGCTGAGTTACTTATTTACCTTCACAGTTATAATTCCAGAGAGAAATTAAGTCTCCGCTGAATAACTAACATGGAGGCTATTTTTATGATGGGTGTGAACCAAGGGGTATGTGTTAGATCCAGTGAGAAATAATTATCAGGTAACATTAAGCTGAATATTATGTAAATGTTATGTACAGTGTCTTCAGAAAGTATTCATAACACTTG…	468	rs159401204
l	259	GCR_cBin13730_Ctg1_173	28	28	17.5	0.2	15	35	46	13	36	27	3	31	16	0.896186	1	2247	AGCACGACAGACGCCTGATCTCTAGAGAAACTGCGCATTGAGCTCAGAAGAAAATGAACGAAATGGAATTCAAATAATTGAACCGACGTCGGTCAATTAGTTGTTTCTAAAAAAAACACATTTTGGTTAATCATGCAGCACGAGTCATGGCCACTGCCTAGCCAGTAAGCTAKGAAGCTACATTTAAGTAATTTAGCTAGCCTTCTAAATGTGGTGGTCAGTGGATAAACTAACTATTAGTTGAACATATTTGTCTGAAAATGAACTAGTTGCCAGTTATTGTTGCCCATGGCTATTTTTGCCCAGAGTCTAGCTAGCAGCACCATTTAGAGTCCACAATTAGCTAACTGTTAGCTTGCTAGTTGGCTACTGCCTGGCCAGTGTGAGACAGCATGCTAG…	623	rs159403027
l	260	GCR_cBin25731_Ctg1_87	28	28	34.4	0.2	18	46	33	10	38	28	13	18	19	0.939958	1	2359	ATTATGAGCCGACAGACGCCTGATCTCTAGAGAAACAACTCCAGCCCTGTGCATCGGGACTGGAAGTTGTTTGGAGTCAGAACACAMTAAGGTCATAGGTTGTCACAAGGTGTAGTAATCTCACTACCCAAAACACTGATGAAAGGTCAGTGGAGTTTTTCAACCTTATGGATAAGGTGAGGATTTGGGGAGAGTAAGCTGATCCTAAATCTGCCTGAAGCCAACTTCTACCCGGAGCGTGATTGAACAATACTTCAACTAGCTACAAACATTGAACAGTTCATTGTTGGAAGATGTCAAACCTCAGAGGGAAAACAACTTTACTGACTGTTACACGACATTCATACACCCAATTATGAAGAACAGAATACTACAGCTTGTGACAGCAAAAACATTCTT	399	rs159401746
l	261	GCR_cBin774_Ctg1_544	28	28	47.5	0.3	23	49	25	15	38	23	13	21	16	0.94	1	2311	ATTTGAGCACGACAGACGCCTGATCTCTAGATGTAAGAGGTTAACCGGCCAAAGCCAGTTCGGACACTGGGTGATTGACAGGATCAGACAGGAAAGCCATCAAAGTGGCGAGGGACTCATCTTGGTGTTGCATTGCTACCAGGTCACCATTCAGGATGAATGAGTTAGCAACACATTACGTTCGTGCGAAGACGTTTCCCGCGGTGCTACATGGCTACGCGTTACCGCAGACACCATCGCTGCCTCTGTGATTTTTGTGTCTCGAGCATCGAACACCCAAGGGATGCCGTGAATTGCACCAGATATCGCTATGCGGTCGGCATGGTCGTTGCCAAGTTTGTCATGACCAGGTGATTTGGAGTGTCCCTTGACTTTCTTCCAATACACCTGTATGTCTTG…	731	rs159406190
l	263	GCR_cBin15290_Ctg1_216	29	29	0	0	21	39	36	11	34	31	8	18	24	0.856356	1	2689	ATTATGAGCACGACGACGCCTGATCTCTAGACCCCCAGAGACCCGACCCTCCATCTCCAGGTTGTTAAGCATCATTAGGAGCTGTCAAAACACCAGGCCAGGAACCTGACAGGATCATTGTCACTTTCCTTTCCTTTCACCTCTCTCTTTCTCTCGATTGGGTTTCCCATTAAGAGCAACTGTGCCATGGAAAATACTCTCCATACCATGGGCATYATCTCCTGTGTGGGTGTCGGGCTCTTCCGGTGCCATGCCATCCAGTTGGCCCTTGCCAACCTAGTCGACTGCCCTGTACCTAATCAATACAACTTGTGACCTCCCACTCTCACTCTAG	334	rs159403083
l	266	ESTNV_22609_355	29	29	18.5	0.1	72	22	2	63	13	0	41	8	1	0.96589	1	480	NNNNNNNNNNNNNNNNNNNNNNNNNNAGCGTATGATGATGGCAAGGTTTTTAATGCTGATCTAGTTCCGTACACATGCCATAACATCAACAGTGTAATAACATTAATTACAAAATGTATATCTGCCTAATATGTTTTTGGATTGTTTTTACATTTACATAGGGAAACATTCATTTATTTACAAATGTTAATTTGAATGGTTTTATGCCTATACATGGACTACATCACAAGCATCCTCCAGGATTGGTTAAAGTCTTGAGTTTGGCATTTCCCACAATCCAACATTCTTTACCACCTCCTGTAATCACCCTGCAATGTCAGGGTTTTGATATGTTACTATAATAACCGTAAATAAYGTCATCATTTGACTGACATTTGAATTGATTATAATAAAAAGGTG…	916	rs159406313
l	268	GCR_cBin6507_Ctg1_263	29	29	34.1	0.1	28	44	25	18	49	9	9	23	18	0.94	1	2963	ATTATGAGCACGACAGACGCCTGATCTCTAGACAGACGTGTTGCCTCCCTCGATGTTCCAATGTTTCTGGCTTAACACTCCTGTGGAAGTTCCGGCGTCAGTTGGGATAGAACGGACGAGTCGAAAATGGGAAGCGCGTCACCGGAGACATCACTGCTGTATCCCCTTGTTGCCCTAGATAAACATGAACACAATTCCAGCCCGCATTTTAAGCCCCGCCTACCCAAACTCGTGATTTGTGGGGACAGTTGTCTGTCGGAAGRGGTTGTCTGACCCTCCCCATGAAAAGTTTTTTTCCCCAATTTTGAAATGTCTGAGAGAATCCAAAATTCTTCCCAGACCTTGTGCCGTAGCTCCAAACATTGCTTCAAGTGTATAAGTGCAGTATCTGGAAGTGCA…	486	rs159402580
l	270	ESTNV_22696_678	29	29	49.3	0.4	33	46	18	30	35	11	17	29	4	0.946441	1	2311	CTCTGCACTGTCCAAGTTGCCTGGGACCATAGTATATCAGCATAGTATATCAGTTTGATCCCTGGCAACTGACACATTGGTAACGTGACTTCAGCTCCCTCTGCACTGGTCAGAGAATAAGTCTGATGAATCAGAATGGTGGAAGTTGGAAAAGGAGATGAAGCCTCTGCACTACTGAGTTGCACTTCATCAGTTCTTCACTCCCAGCCTTAAGGGCAGTTCACTACACCAGTCTTGAAGCACTTGTACAGCCTTCGTTTGATACCTGTTTTTCACAAGTTCTTATAGGATTAGATGAATAGTAATGGAATGAATAGAATAGACGACTCATTGACTTGAATGGGGATCCCCGTTCTAGTCATTCTAGTTCTATGCATCCTATCCCAATAACTTTTGATA…	1521	rs159406316
l	271	GCR_cBin32185_Ctg1_72	29	29	52	12.1	67	23	7	44	25	7	31	19	0	0.96	1	2477	CTAGACAATTATTGGCAAGTTGAGAGAGAGAGAAAGCAAGAGAGACATAGAGAGACAGAGAGAGAGGACGGRGAGAAGATACAATCTCCTGCTTTTATACTTAAAAGCAAAGACGATTTACAAAACAAAAAAGCAAAAAGCTTTTTAAGGGTCACTGGAAGCCATCCTAAACTGAACGTAGGCCTGGGAGAGAGGACTTATTCAGAGGTAATGGACTACAGAGAGAGGGAGGGAGTCAACTCTAACTGACAAGATCCTTTCATTCTCTCCGACTCA	276	rs159401998
