# Supplementary material for: Judging a salmon by its spots: environmental variation is the primary determinant of spot patterns in Salmo salar
Source: BMC Ecol. 2018 Apr 12;18:14. doi: 10.1186/s12898-018-0170-3 (PMC5897946; doi:10.1186/s12898-018-0170-3)
Supplement: Supplementary file 5 — Additional file 5. Phenotypes for QTL analysis. [file 12898_2018_170_MOESM5_ESM.csv]

id1	id2	Tank	fam	fam2	type	strain	ind	PIT	Project	L	W	Head	Picture	Left.or.right	Cage	Family	Type	Strain	Sex	Mature	Ind.1	Pattern	Spottiness	Spots.high.on.back	Spots.below.lateral	Gill.to.crease	Crease.to.eye	Image	Spot.detection.quality	Manual.spot.count.estimate	Comment	coverage	mean_size	mean_rel_size	mean_round	tot_n	window_size	n_per_area
A1	*	1	1	*	1	*	*	*	*	*	*	*	*	*	*	*	*	*	*	*	*	*	*	*	*	*	*	*	*	*	*	*	*	*	*	*	*	*
A10	*	2	2	*	2	*	*	*	*	*	*	*	*	*	*	*	*	*	*	*	*	*	*	*	*	*	*	*	*	*	*	*	*	*	*	*	*	*
A2	*	3	3	*	3	*	*	*	*	*	*	*	*	*	*	*	*	*	*	*	*	*	*	*	*	*	*	*	*	*	*	*	*	*	*	*	*	*
A3	*	4	4	*	4	*	*	*	*	*	*	*	*	*	*	*	*	*	*	*	*	*	*	*	*	*	*	*	*	*	*	*	*	*	*	*	*	*
A4	*	5	5	*	5	*	*	*	*	*	*	*	*	*	*	*	*	*	*	*	*	*	*	*	*	*	*	*	*	*	*	*	*	*	*	*	*	*
A5	*	6	6	*	6	*	*	*	*	*	*	*	*	*	*	*	*	*	*	*	*	*	*	*	*	*	*	*	*	*	*	*	*	*	*	*	*	*
A6	*	7	7	*	7	*	*	*	*	*	*	*	*	*	*	*	*	*	*	*	*	*	*	*	*	*	*	*	*	*	*	*	*	*	*	*	*	*
A7	*	8	8	*	8	*	*	*	*	*	*	*	*	*	*	*	*	*	*	*	*	*	*	*	*	*	*	*	*	*	*	*	*	*	*	*	*	*
A8	*	9	9	*	9	*	*	*	*	*	*	*	*	*	*	*	*	*	*	*	*	*	*	*	*	*	*	*	*	*	*	*	*	*	*	*	*	*
A9	*	10	10	*	10	*	*	*	*	*	*	*	*	*	*	*	*	*	*	*	*	*	*	*	*	*	*	*	*	*	*	*	*	*	*	*	*	*
F1	*	11	11	*	11	*	*	*	*	*	*	*	*	*	*	*	*	*	*	*	*	*	*	*	*	*	*	*	*	*	*	*	*	*	*	*	*	*
F10	*	12	12	*	12	*	*	*	*	*	*	*	*	*	*	*	*	*	*	*	*	*	*	*	*	*	*	*	*	*	*	*	*	*	*	*	*	*
F11	*	13	13	*	13	*	*	*	*	*	*	*	*	*	*	*	*	*	*	*	*	*	*	*	*	*	*	*	*	*	*	*	*	*	*	*	*	*
F12	*	14	14	*	14	*	*	*	*	*	*	*	*	*	*	*	*	*	*	*	*	*	*	*	*	*	*	*	*	*	*	*	*	*	*	*	*	*
F13	*	15	15	*	15	*	*	*	*	*	*	*	*	*	*	*	*	*	*	*	*	*	*	*	*	*	*	*	*	*	*	*	*	*	*	*	*	*
F14	*	16	16	*	16	*	*	*	*	*	*	*	*	*	*	*	*	*	*	*	*	*	*	*	*	*	*	*	*	*	*	*	*	*	*	*	*	*
F15	*	17	17	*	17	*	*	*	*	*	*	*	*	*	*	*	*	*	*	*	*	*	*	*	*	*	*	*	*	*	*	*	*	*	*	*	*	*
F16	*	18	18	*	18	*	*	*	*	*	*	*	*	*	*	*	*	*	*	*	*	*	*	*	*	*	*	*	*	*	*	*	*	*	*	*	*	*
F17	*	19	19	*	19	*	*	*	*	*	*	*	*	*	*	*	*	*	*	*	*	*	*	*	*	*	*	*	*	*	*	*	*	*	*	*	*	*
F18	*	20	20	*	20	*	*	*	*	*	*	*	*	*	*	*	*	*	*	*	*	*	*	*	*	*	*	*	*	*	*	*	*	*	*	*	*	*
F19	*	21	21	*	21	*	*	*	*	*	*	*	*	*	*	*	*	*	*	*	*	*	*	*	*	*	*	*	*	*	*	*	*	*	*	*	*	*
F2	*	22	22	*	22	*	*	*	*	*	*	*	*	*	*	*	*	*	*	*	*	*	*	*	*	*	*	*	*	*	*	*	*	*	*	*	*	*
F20	*	23	23	*	23	*	*	*	*	*	*	*	*	*	*	*	*	*	*	*	*	*	*	*	*	*	*	*	*	*	*	*	*	*	*	*	*	*
F21	*	24	24	*	24	*	*	*	*	*	*	*	*	*	*	*	*	*	*	*	*	*	*	*	*	*	*	*	*	*	*	*	*	*	*	*	*	*
F22	*	25	25	*	25	*	*	*	*	*	*	*	*	*	*	*	*	*	*	*	*	*	*	*	*	*	*	*	*	*	*	*	*	*	*	*	*	*
F23	*	26	26	*	26	*	*	*	*	*	*	*	*	*	*	*	*	*	*	*	*	*	*	*	*	*	*	*	*	*	*	*	*	*	*	*	*	*
F3	*	27	27	*	27	*	*	*	*	*	*	*	*	*	*	*	*	*	*	*	*	*	*	*	*	*	*	*	*	*	*	*	*	*	*	*	*	*
F4	*	28	28	*	28	*	*	*	*	*	*	*	*	*	*	*	*	*	*	*	*	*	*	*	*	*	*	*	*	*	*	*	*	*	*	*	*	*
F5	*	29	29	*	29	*	*	*	*	*	*	*	*	*	*	*	*	*	*	*	*	*	*	*	*	*	*	*	*	*	*	*	*	*	*	*	*	*
F6	*	30	30	*	30	*	*	*	*	*	*	*	*	*	*	*	*	*	*	*	*	*	*	*	*	*	*	*	*	*	*	*	*	*	*	*	*	*
F7	*	31	31	*	31	*	*	*	*	*	*	*	*	*	*	*	*	*	*	*	*	*	*	*	*	*	*	*	*	*	*	*	*	*	*	*	*	*
F8	*	32	32	*	32	*	*	*	*	*	*	*	*	*	*	*	*	*	*	*	*	*	*	*	*	*	*	*	*	*	*	*	*	*	*	*	*	*
F9	*	33	33	*	33	*	*	*	*	*	*	*	*	*	*	*	*	*	*	*	*	*	*	*	*	*	*	*	*	*	*	*	*	*	*	*	*	*
M1	*	34	34	*	34	*	*	*	*	*	*	*	*	*	*	*	*	*	*	*	*	*	*	*	*	*	*	*	*	*	*	*	*	*	*	*	*	*
M10	*	35	35	*	35	*	*	*	*	*	*	*	*	*	*	*	*	*	*	*	*	*	*	*	*	*	*	*	*	*	*	*	*	*	*	*	*	*
M11	*	36	36	*	36	*	*	*	*	*	*	*	*	*	*	*	*	*	*	*	*	*	*	*	*	*	*	*	*	*	*	*	*	*	*	*	*	*
M12	*	37	37	*	37	*	*	*	*	*	*	*	*	*	*	*	*	*	*	*	*	*	*	*	*	*	*	*	*	*	*	*	*	*	*	*	*	*
M13	*	38	38	*	38	*	*	*	*	*	*	*	*	*	*	*	*	*	*	*	*	*	*	*	*	*	*	*	*	*	*	*	*	*	*	*	*	*
M14	*	39	39	*	39	*	*	*	*	*	*	*	*	*	*	*	*	*	*	*	*	*	*	*	*	*	*	*	*	*	*	*	*	*	*	*	*	*
M15	*	40	40	*	40	*	*	*	*	*	*	*	*	*	*	*	*	*	*	*	*	*	*	*	*	*	*	*	*	*	*	*	*	*	*	*	*	*
M16	*	41	41	*	41	*	*	*	*	*	*	*	*	*	*	*	*	*	*	*	*	*	*	*	*	*	*	*	*	*	*	*	*	*	*	*	*	*
M2	*	42	42	*	42	*	*	*	*	*	*	*	*	*	*	*	*	*	*	*	*	*	*	*	*	*	*	*	*	*	*	*	*	*	*	*	*	*
M3	*	43	43	*	43	*	*	*	*	*	*	*	*	*	*	*	*	*	*	*	*	*	*	*	*	*	*	*	*	*	*	*	*	*	*	*	*	*
M4	*	44	44	*	44	*	*	*	*	*	*	*	*	*	*	*	*	*	*	*	*	*	*	*	*	*	*	*	*	*	*	*	*	*	*	*	*	*
M5	*	45	45	*	45	*	*	*	*	*	*	*	*	*	*	*	*	*	*	*	*	*	*	*	*	*	*	*	*	*	*	*	*	*	*	*	*	*
M6	*	46	46	*	46	*	*	*	*	*	*	*	*	*	*	*	*	*	*	*	*	*	*	*	*	*	*	*	*	*	*	*	*	*	*	*	*	*
M7	*	47	47	*	47	*	*	*	*	*	*	*	*	*	*	*	*	*	*	*	*	*	*	*	*	*	*	*	*	*	*	*	*	*	*	*	*	*
M8	*	48	48	*	48	*	*	*	*	*	*	*	*	*	*	*	*	*	*	*	*	*	*	*	*	*	*	*	*	*	*	*	*	*	*	*	*	*
M9	*	49	49	*	49	*	*	*	*	*	*	*	*	*	*	*	*	*	*	*	*	*	*	*	*	*	*	*	*	*	*	*	*	*	*	*	*	*
V1	*	50	50	*	50	*	*	*	*	*	*	*	*	*	*	*	*	*	*	*	*	*	*	*	*	*	*	*	*	*	*	*	*	*	*	*	*	*
V10	*	51	51	*	51	*	*	*	*	*	*	*	*	*	*	*	*	*	*	*	*	*	*	*	*	*	*	*	*	*	*	*	*	*	*	*	*	*
V11	*	52	52	*	52	*	*	*	*	*	*	*	*	*	*	*	*	*	*	*	*	*	*	*	*	*	*	*	*	*	*	*	*	*	*	*	*	*
V12	*	53	53	*	53	*	*	*	*	*	*	*	*	*	*	*	*	*	*	*	*	*	*	*	*	*	*	*	*	*	*	*	*	*	*	*	*	*
V13	*	54	54	*	54	*	*	*	*	*	*	*	*	*	*	*	*	*	*	*	*	*	*	*	*	*	*	*	*	*	*	*	*	*	*	*	*	*
V14	*	55	55	*	55	*	*	*	*	*	*	*	*	*	*	*	*	*	*	*	*	*	*	*	*	*	*	*	*	*	*	*	*	*	*	*	*	*
V15	*	56	56	*	56	*	*	*	*	*	*	*	*	*	*	*	*	*	*	*	*	*	*	*	*	*	*	*	*	*	*	*	*	*	*	*	*	*
V16	*	57	57	*	57	*	*	*	*	*	*	*	*	*	*	*	*	*	*	*	*	*	*	*	*	*	*	*	*	*	*	*	*	*	*	*	*	*
V2	*	58	58	*	58	*	*	*	*	*	*	*	*	*	*	*	*	*	*	*	*	*	*	*	*	*	*	*	*	*	*	*	*	*	*	*	*	*
V3	*	59	59	*	59	*	*	*	*	*	*	*	*	*	*	*	*	*	*	*	*	*	*	*	*	*	*	*	*	*	*	*	*	*	*	*	*	*
V4	*	60	60	*	60	*	*	*	*	*	*	*	*	*	*	*	*	*	*	*	*	*	*	*	*	*	*	*	*	*	*	*	*	*	*	*	*	*
V5	*	61	61	*	61	*	*	*	*	*	*	*	*	*	*	*	*	*	*	*	*	*	*	*	*	*	*	*	*	*	*	*	*	*	*	*	*	*
V6	*	62	62	*	62	*	*	*	*	*	*	*	*	*	*	*	*	*	*	*	*	*	*	*	*	*	*	*	*	*	*	*	*	*	*	*	*	*
V7	*	63	63	*	63	*	*	*	*	*	*	*	*	*	*	*	*	*	*	*	*	*	*	*	*	*	*	*	*	*	*	*	*	*	*	*	*	*
V8	*	64	64	*	64	*	*	*	*	*	*	*	*	*	*	*	*	*	*	*	*	*	*	*	*	*	*	*	*	*	*	*	*	*	*	*	*	*
V9	*	65	65	*	65	*	*	*	*	*	*	*	*	*	*	*	*	*	*	*	*	*	*	*	*	*	*	*	*	*	*	*	*	*	*	*	*	*
Dum1	*	66	66	*	66	*	*	*	*	*	*	*	*	*	*	*	*	*	*	*	*	*	*	*	*	*	*	*	*	*	*	*	*	*	*	*	*	*
Dum2	*	67	67	*	67	*	*	*	*	*	*	*	*	*	*	*	*	*	*	*	*	*	*	*	*	*	*	*	*	*	*	*	*	*	*	*	*	*
1479_1	2655_1479_1_B01_007.fsa	MIX 2B-kar 1	K33	33	Hybr	Mowi X Figgjo	2655_1479_1_B01_007.fsa	041807FCD8	*	*	*	*	*	*	*	*	*	*	*	*	*	*	*	*	*	*	*	*	*	*	*	*	*	*	*	*	*	*
1479_10	2655_1479_10_C02_006.fsa	MIX 2B-kar 1	K40	40	Hybr	Figgjo x Mowi	2655_1479_10_C02_006.fsa	0418081A0D	IYC2	70	4535	Yes	3609R	R	11 --> 12	K40	Hybr	Figgjo x Mowi	Male	1SW	481	Scattered	Few	No	0-5	0	0	Good	99% overestimated	8	Real spots are 120, 57, 151, 188, 80, 63, 86, 202	0.0795578266036509	4.27674107142857	0.000355168868766299	0.637455357142857	224	12041.43	0.0186024417365712
1479_11	2655_1479_11_D02_005.fsa	MIX 2B-kar 1	K49	49	Hybr	Mowi X Figgjo	2655_1479_11_D02_005.fsa	04180801CD	*	*	*	*	*	*	*	*	*	*	*	*	*	*	*	*	*	*	*	*	*	*	*	*	*	*	*	*	*	*
1479_12	2655_1479_12_E02_004.fsa	MIX 2B-kar 1	K33	33	Hybr	Mowi X Figgjo	2655_1479_12_E02_004.fsa	041807DF95	*	*	*	*	*	*	*	*	*	*	*	*	*	*	*	*	*	*	*	*	*	*	*	*	*	*	*	*	*	*
1479_13	2655_1479_13_F02_003.fsa	MIX 2B-kar 1	K52	52	Hybr	Figgjo x Mowi	2655_1479_13_F02_003.fsa	041807EF49	IYC2	52	1750	Yes	4135R	R	11 --> 12	K52	Hybr	Figgjo x Mowi	Male	1SW	966	Scattered	Very	No	25+	10	11	Bright flash	10% overestimated	144	*	0.181049155912703	5.78424836601307	0.00118332781642289	0.695490196078431	153	4888.12	0.0313003772411479
1479_14	2655_1479_14_G02_002.fsa	MIX 2B-kar 1	K42	42	Farm	Mowi	2655_1479_14_G02_002.fsa	041807F943	IYC2	61	3600	Yes	3542R	R	11 --> 12	K42	Farm	Mowi	*	*	425	Scattered	Medium	No	25+	7	11	Good	30% underestimated	89	*	0.0428182900252934	5.51253521126761	0.000603074507398499	0.661830985915493	71	9140.72	0.00776744063924942
1479_15	2655_1479_15_H02_001.fsa	MIX 2B-kar 1	K5	5	Wild	Arna	2655_1479_15_H02_001.fsa	418080758	IYC2	40	630	Yes	3254R	R	11 --> 12	K5	Wild	Arna	Female	2SW	148	Scattered	Few	No	´5-25	3	3	Good	50% underestimated	25	*	0.0253302692223749	3.48176470588235	0.00149001583661029	0.672352941176471	17	2336.73	0.00727512378409144
1479_16	2655_1479_16_A03_016.fsa	MIX 2B-kar 1	K51	51	Wild	Figgjo	2655_1479_16_A03_016.fsa	041807E80D	*	*	*	*	*	*	*	*	*	*	*	*	*	*	*	*	*	*	*	*	*	*	*	*	*	*	*	*	*	*
1479_17	2655_1479_17_B03_015.fsa	MIX 2B-kar 1	K48	48	Hybr	Figgjo x Mowi	2655_1479_17_B03_015.fsa	041807CC29	*	*	*	*	*	*	*	*	*	*	*	*	*	*	*	*	*	*	*	*	*	*	*	*	*	*	*	*	*	*
1479_18	2655_1479_18_C03_014.fsa	MIX 2B-kar 1	K52	52	Hybr	Figgjo x Mowi	2655_1479_18_C03_014.fsa	041807F229	*	*	*	*	*	*	*	*	*	*	*	*	*	*	*	*	*	*	*	*	*	*	*	*	*	*	*	*	*	*
1479_19	2655_1479_19_D03_013.fsa	MIX 2B-kar 1	K41	41	Hybr	Mowi X Figgjo	2655_1479_19_D03_013.fsa	041807F2DB	*	*	*	*	*	*	*	*	*	*	*	*	*	*	*	*	*	*	*	*	*	*	*	*	*	*	*	*	*	*
1479_2	2655_1479_2_C01_006.fsa	MIX 2B-kar 1	K34	34	Farm	Mowi	2655_1479_2_C01_006.fsa	041807E5E5	*	*	*	*	*	*	*	*	*	*	*	*	*	*	*	*	*	*	*	*	*	*	*	*	*	*	*	*	*	*
1479_20	2655_1479_20_E03_012.fsa	MIX 2B-kar 1	K33	33	Hybr	Mowi X Figgjo	2655_1479_20_E03_012.fsa	041807CF0A	IYC2	55	2140	Yes	3636R	R	11 --> 12	K33	Hybr	Mowi X Figgjo	*	*	504	Scattered	None	No	0	0	0	Good	99% overestimated	2	Only 12, 5 are possible spots	0.0130483915521961	mar.75	0.000543682981341503	0.684583333333333	24	5973.15	0.00401798046257
1479_21	2655_1479_21_F03_011.fsa	MIX 2B-kar 1	K18	18	Wild	Vosso	2655_1479_21_F03_011.fsa	041807D8EA	*	*	*	*	*	*	*	*	*	*	*	*	*	*	*	*	*	*	*	*	*	*	*	*	*	*	*	*	*	*
1479_22	2655_1479_22_G03_010.fsa	MIX 2B-kar 1	K31	31	Wild	Figgjo	2655_1479_22_G03_010.fsa	0418081B44	IYC2	54	2115	Yes	3462R	R	11 --> 12	K31	Wild	Figgjo	Female	2SW	348	Scattered	Very	No	25+	7	10	Good	60% underestimated	88	*	0.0558410584353708	5.43107142857143	0.000997161757774478	0.647678571428571	56	5446.53	0.0102817757361109
1479_23	2655_1479_23_H03_009.fsa	MIX 2B-kar 1	K38	38	Farm	Mowi	2655_1479_23_H03_009.fsa	04180801DA	*	*	*	*	*	*	*	*	*	*	*	*	*	*	*	*	*	*	*	*	*	*	*	*	*	*	*	*	*	*
1479_24	2655_1479_24_A04_016.fsa	MIX 2B-kar 1	K34	34	Farm	Mowi	2655_1479_24_A04_016.fsa	041807F007	IYC2	60	2700	Yes	3379R	R	11 --> 12	K34	Farm	Mowi	*	*	270	Scattered	Few	No	´5-25	5	3	Good	70% overestimated	38	*	0.0908752465540245	6.140625	0.000709962863703317	0.667421875	128	8649.22	0.0147990223395867
1479_25	2655_1479_25_B04_015.fsa	MIX 2B-kar 1	K33	33	Hybr	Mowi X Figgjo	2655_1479_25_B04_015.fsa	041807D711	*	*	*	*	*	*	*	*	*	*	*	*	*	*	*	*	*	*	*	*	*	*	*	*	*	*	*	*	*	*
1479_26	2655_1479_26_C04_014.fsa	MIX 2B-kar 1	K47	47	Wild	Figgjo	2655_1479_26_C04_014.fsa	0418080FC8	IYC2	43	950	Yes	3733R	R	11 --> 12	K47	Wild	Figgjo	Male	1SW	600	Scattered	Medium	No	25+	7	8	Good	Good	76	*	0.103105006416866	4.30236842105263	0.00135664482127455	0.705	76	3171.33	0.0239647088130217
1479_27	2655_1479_27_D04_013.fsa	MIX 2B-kar 1	K44	44	Hybr	Figgjo x Mowi	2655_1479_27_D04_013.fsa	041807CA1F	*	*	*	*	*	*	*	*	*	*	*	*	*	*	*	*	*	*	*	*	*	*	*	*	*	*	*	*	*	*
1479_28	2655_1479_28_E04_012.fsa	MIX 2B-kar 1	K49	49	Hybr	Mowi X Figgjo	2655_1479_28_E04_012.fsa	041807DA3E	*	*	*	*	*	*	*	*	*	*	*	*	*	*	*	*	*	*	*	*	*	*	*	*	*	*	*	*	*	*
1479_29	2655_1479_29_F04_011.fsa	MIX 2B-kar 1	K4	4	Wild	Arna	2655_1479_29_F04_011.fsa	041807DADD	*	*	*	*	*	*	*	*	*	*	*	*	*	*	*	*	*	*	*	*	*	*	*	*	*	*	*	*	*	*
1479_3	2655_1479_3_D01_005.fsa	MIX 2B-kar 1	K41	41	Hybr	Mowi X Figgjo	2655_1479_3_D01_005.fsa	041807DB86	*	*	*	*	*	*	*	*	*	*	*	*	*	*	*	*	*	*	*	*	*	*	*	*	*	*	*	*	*	*
1479_30	2655_1479_30_G04_010.fsa	MIX 2B-kar 1	K29	29	Hybr	Mowi X Figgjo	2655_1479_30_G04_010.fsa	418081477	*	*	*	*	*	*	*	*	*	*	*	*	*	*	*	*	*	*	*	*	*	*	*	*	*	*	*	*	*	*
1479_31	2655_1479_31_H04_009.fsa	MIX 2B-kar 1	K5	5	Wild	Arna	2655_1479_31_H04_009.fsa	041807DD89	*	*	*	*	*	*	*	*	*	*	*	*	*	*	*	*	*	*	*	*	*	*	*	*	*	*	*	*	*	*
1479_32	2655_1479_32_A05_024.fsa	MIX 2B-kar 1	K40	40	Hybr	Figgjo x Mowi	2655_1479_32_A05_024.fsa	041807C90C	*	*	*	*	*	*	*	*	*	*	*	*	*	*	*	*	*	*	*	*	*	*	*	*	*	*	*	*	*	*
1479_33	2655_1479_33_B05_023.fsa	MIX 2B-kar 1	K24	24	Hybr	Figgjo x Mowi	2655_1479_33_B05_023.fsa	041807E306	*	*	*	*	*	*	*	*	*	*	*	*	*	*	*	*	*	*	*	*	*	*	*	*	*	*	*	*	*	*
1479_34	2655_1479_34_C05_022.fsa	MIX 2B-kar 1	K46	46	Farm	Mowi	2655_1479_34_C05_022.fsa	0418080B65	IYC2	58	2645	Yes	3444R	R	11 --> 12	K46	Farm	Mowi	*	*	331	Scattered	Medium	No	25+	7	9	Good	Good	106	*	0.0941462430005745	6.2922641509434	0.000888172103779005	0.663679245283019	106	7084.51	0.0149622203935064
1479_35	2655_1479_35_D05_021.fsa	MIX 2B-kar 1	K24	24	Hybr	Figgjo x Mowi	2655_1479_35_D05_021.fsa	041807EAEE	IYC2	57	2490	Yes	4245R	R	11 --> 12	K24	Hybr	Figgjo x Mowi	Male	1SW	1068	Scattered	Very	No	25+	9	7	Bright flash	Good	102	*	0.0829578020895709	5.58225490196078	0.000813311785191872	0.674411764705882	102	6863.61	0.0148609842342441
1479_36	2655_1479_36_E05_020.fsa	MIX 2B-kar 1	K26	26	Farm	Mowi	2655_1479_36_E05_020.fsa	041807CE8D	*	*	*	*	*	*	*	*	*	*	*	*	*	*	*	*	*	*	*	*	*	*	*	*	*	*	*	*	*	*
1479_37	2655_1479_37_F05_019.fsa	MIX 2B-kar 1	K16	16	Wild	Vosso	2655_1479_37_F05_019.fsa	0418080B59	*	*	*	*	*	*	*	*	*	*	*	*	*	*	*	*	*	*	*	*	*	*	*	*	*	*	*	*	*	*
1479_38	2655_1479_38_G05_018.fsa	MIX 2B-kar 1	K31	31	Wild	Figgjo	2655_1479_38_G05_018.fsa	041807D12B	IYC2	37	530	Yes	3692R	R	11 --> 12	K31	Wild	Figgjo	Male	2SW	559	Scattered	Few	No	´5-25	3	0	Good	50% overestimated	20	*	0.0829612728459223	4.65026315789474	0.00218319139068217	0.683421052631579	38	2130.03	0.0178401243174979
1479_39	2655_1479_39_H05_017.fsa	MIX 2B-kar 1	K4	4	Wild	Arna	2655_1479_39_H05_017.fsa	041807F39D	*	*	*	*	*	*	*	*	*	*	*	*	*	*	*	*	*	*	*	*	*	*	*	*	*	*	*	*	*	*
1479_4	2655_1479_4_E01_004.fsa	MIX 2B-kar 1	K38	38	Farm	Mowi	2655_1479_4_E01_004.fsa	041808106D	*	*	*	*	*	*	*	*	*	*	*	*	*	*	*	*	*	*	*	*	*	*	*	*	*	*	*	*	*	*
1479_40	2655_1479_40_A06_024.fsa	MIX 2B-kar 1	K1	1	Wild	Arna	2655_1479_40_A06_024.fsa	418080962	*	*	*	*	*	*	*	*	*	*	*	*	*	*	*	*	*	*	*	*	*	*	*	*	*	*	*	*	*	*
1479_41	2655_1479_41_B06_023.fsa	MIX 2B-kar 1	K3	3	Wild	Arna	2655_1479_41_B06_023.fsa	041807E52B	*	*	*	*	*	*	*	*	*	*	*	*	*	*	*	*	*	*	*	*	*	*	*	*	*	*	*	*	*	*
1479_42	2655_1479_42_C06_022.fsa	MIX 2B-kar 1	K19	19	Wild	Vosso	2655_1479_42_C06_022.fsa	041807FD89	*	*	*	*	*	*	*	*	*	*	*	*	*	*	*	*	*	*	*	*	*	*	*	*	*	*	*	*	*	*
1479_43	2655_1479_43_D06_021.fsa	MIX 2B-kar 1	K46	46	Farm	Mowi	2655_1479_43_D06_021.fsa	418080554	*	*	*	*	*	*	*	*	*	*	*	*	*	*	*	*	*	*	*	*	*	*	*	*	*	*	*	*	*	*
1479_44	2655_1479_44_E06_020.fsa	MIX 2B-kar 1	K47	47	Wild	Figgjo	2655_1479_44_E06_020.fsa	418080284	*	*	*	*	*	*	*	*	*	*	*	*	*	*	*	*	*	*	*	*	*	*	*	*	*	*	*	*	*	*
1479_45	2655_1479_45_F06_019.fsa	MIX 2B-kar 1	K53	53	Hybr	Mowi X Figgjo	2655_1479_45_F06_019.fsa	041807CDA0	*	*	*	*	*	*	*	*	*	*	*	*	*	*	*	*	*	*	*	*	*	*	*	*	*	*	*	*	*	*
1479_46	2655_1479_46_G06_018.fsa	MIX 2B-kar 1	K5	5	Wild	Arna	2655_1479_46_G06_018.fsa	04180816A6	IYC2	34	360	Yes	3470R	R	11 --> 12	K5	Wild	Arna	*	*	355	Scattered	None	No	0	3	0	Good	Good	3	*	0.00590133526444842	3.09666666666667	0.00196711175481614	0.726666666666667	3	1574.22	0.00190570568281435
1479_47	2655_1479_47_H06_017.fsa	MIX 2B-kar 1	K1	1	Wild	Arna	2655_1479_47_H06_017.fsa	0418081D6F	*	*	*	*	*	*	*	*	*	*	*	*	*	*	*	*	*	*	*	*	*	*	*	*	*	*	*	*	*	*
1479_48	2655_1479_48_A07_032.fsa	MIX 2B-kar 1	K33	33	Hybr	Mowi X Figgjo	2655_1479_48_A07_032.fsa	041807D5D0	*	*	*	*	*	*	*	*	*	*	*	*	*	*	*	*	*	*	*	*	*	*	*	*	*	*	*	*	*	*
1479_49	2655_1479_49_B07_031.fsa	MIX 2B-kar 1	K4	4	Wild	Arna	2655_1479_49_B07_031.fsa	041807DCDA	*	*	*	*	*	*	*	*	*	*	*	*	*	*	*	*	*	*	*	*	*	*	*	*	*	*	*	*	*	*
1479_5	2655_1479_5_F01_003.fsa	MIX 2B-kar 1	K26	26	Farm	Mowi	2655_1479_5_F01_003.fsa	041807C9C3	IYC2	49	1650	Yes	3729R	R	11 --> 12	K26	Farm	Mowi	*	*	596	Scattered	Few	No	´5-25	2	2	Good	40% overestimated	53	*	0.0960854929703974	4.88358695652174	0.00104440753228693	0.689130434782609	92	4675.94	0.0196751883043837
1479_50	2655_1479_50_C07_030.fsa	MIX 2B-kar 1	K54	54	Farm	Mowi	2655_1479_50_C07_030.fsa	0418081C6F	*	*	*	*	*	*	*	*	*	*	*	*	*	*	*	*	*	*	*	*	*	*	*	*	*	*	*	*	*	*
1479_51	2655_1479_51_D07_029.fsa	MIX 2B-kar 1	K55	55	Wild	Figgjo	2655_1479_51_D07_029.fsa	041807EC5B	*	*	*	*	*	*	*	*	*	*	*	*	*	*	*	*	*	*	*	*	*	*	*	*	*	*	*	*	*	*
1479_52	2655_1479_52_E07_028.fsa	MIX 2B-kar 1	K53	53	Hybr	Mowi X Figgjo	2655_1479_52_E07_028.fsa	418080285	*	*	*	*	*	*	*	*	*	*	*	*	*	*	*	*	*	*	*	*	*	*	*	*	*	*	*	*	*	*
1479_53	2655_1479_53_F07_027.fsa	MIX 2B-kar 1	K34	34	Farm	Mowi	2655_1479_53_F07_027.fsa	041807DADA	*	*	*	*	*	*	*	*	*	*	*	*	*	*	*	*	*	*	*	*	*	*	*	*	*	*	*	*	*	*
1479_54	2655_1479_54_G07_026.fsa	MIX 2B-kar 1	K33	33	Hybr	Mowi X Figgjo	2655_1479_54_G07_026.fsa	041807D7B4	*	*	*	*	*	*	*	*	*	*	*	*	*	*	*	*	*	*	*	*	*	*	*	*	*	*	*	*	*	*
1479_55	2655_1479_55_H07_025.fsa	MIX 2B-kar 1	K38	38	Farm	Mowi	2655_1479_55_H07_025.fsa	041808150D	*	*	*	*	*	*	*	*	*	*	*	*	*	*	*	*	*	*	*	*	*	*	*	*	*	*	*	*	*	*
1479_56	2655_1479_56_A08_032.fsa	MIX 2B-kar 1	K46	46	Farm	Mowi	2655_1479_56_A08_032.fsa	041807ED20	*	*	*	*	*	*	*	*	*	*	*	*	*	*	*	*	*	*	*	*	*	*	*	*	*	*	*	*	*	*
1479_57	2655_1479_57_B08_031.fsa	MIX 2B-kar 1	K52	52	Hybr	Figgjo x Mowi	2655_1479_57_B08_031.fsa	041807FAB3	IYC2	53	1885	Yes	3547R	R	11 --> 12	K52	Hybr	Figgjo x Mowi	Female	1SW	430	Scattered	Very	No	25+	5	10	Good	60% underestimated	85	*	0.0502021789653273	5.03057692307692	0.000965426518563987	0.683269230769231	52	5210.73	0.00997940787567193
1479_58	2655_1479_58_C08_030.fsa	MIX 2B-kar 1	K6	6	Wild	Arna	2655_1479_58_C08_030.fsa	041807DAE1	*	*	*	*	*	*	*	*	*	*	*	*	*	*	*	*	*	*	*	*	*	*	*	*	*	*	*	*	*	*
1479_59	2655_1479_59_D08_029.fsa	MIX 2B-kar 1	K49	49	Hybr	Mowi X Figgjo	2655_1479_59_D08_029.fsa	0418080F30	IYC2	58	2615	Yes	3543R	R	11 --> 12	K49	Hybr	Mowi X Figgjo	Female	2SW	426	Scattered	Very	No	25+	8	12	Good	20% underestimated	99	*	0.0653849586952954	5.60691358024691	0.000807221712287597	0.655925925925926	81	6945.94	0.011661488581819
1479_6	2655_1479_6_G01_002.fsa	MIX 2B-kar 1	K33	33	Hybr	Mowi X Figgjo	2655_1479_6_G01_002.fsa	041807C911	*	*	*	*	*	*	*	*	*	*	*	*	*	*	*	*	*	*	*	*	*	*	*	*	*	*	*	*	*	*
1479_60	2655_1479_60_E08_028.fsa	MIX 2B-kar 1	K44	44	Hybr	Figgjo x Mowi	2655_1479_60_E08_028.fsa	041807D5CE	*	*	*	*	*	*	*	*	*	*	*	*	*	*	*	*	*	*	*	*	*	*	*	*	*	*	*	*	*	*
1479_61	2655_1479_61_F08_027.fsa	MIX 2B-kar 1	K20	20	Wild	Vosso	2655_1479_61_F08_027.fsa	0418080C10	*	*	*	*	*	*	*	*	*	*	*	*	*	*	*	*	*	*	*	*	*	*	*	*	*	*	*	*	*	*
1479_62	2655_1479_62_G08_026.fsa	MIX 2B-kar 1	K23	23	Wild	Figgjo	2655_1479_62_G08_026.fsa	041807EAEF	*	*	*	*	*	*	*	*	*	*	*	*	*	*	*	*	*	*	*	*	*	*	*	*	*	*	*	*	*	*
1479_63	2655_1479_63_H08_025.fsa	MIX 2B-kar 1	K54	54	Farm	Mowi	2655_1479_63_H08_025.fsa	04180808BB	*	*	*	*	*	*	*	*	*	*	*	*	*	*	*	*	*	*	*	*	*	*	*	*	*	*	*	*	*	*
1479_64	2655_1479_64_A09_040.fsa	MIX 2B-kar 1	K2	2	Wild	Arna	2655_1479_64_A09_040.fsa	04180803EA	*	*	*	*	*	*	*	*	*	*	*	*	*	*	*	*	*	*	*	*	*	*	*	*	*	*	*	*	*	*
1479_65	2655_1479_65_B09_039.fsa	MIX 2B-kar 1	K33	33	Hybr	Mowi X Figgjo	2655_1479_65_B09_039.fsa	041807FD8C	*	*	*	*	*	*	*	*	*	*	*	*	*	*	*	*	*	*	*	*	*	*	*	*	*	*	*	*	*	*
1479_66	2655_1479_66_C09_038.fsa	MIX 2B-kar 1	K17	17	Wild	Vosso	2655_1479_66_C09_038.fsa	041807E3B6	IYC2	49	1405	Yes	3551R	R	11 --> 12	K17	Wild	Vosso	Male	1SW	434	Scattered	Medium	No	25+	8	11	Good	60% underestimated	75	*	0.0559145694573647	5.28170212765957	0.00118967169058223	0.665957446808511	47	4439.63	0.0105864677912349
1479_67	2655_1479_67_D09_037.fsa	MIX 2B-kar 1	K5	5	Wild	Arna	2655_1479_67_D09_037.fsa	041808147E	*	*	*	*	*	*	*	*	*	*	*	*	*	*	*	*	*	*	*	*	*	*	*	*	*	*	*	*	*	*
1479_68	2655_1479_68_E09_036.fsa	MIX 2B-kar 1	K50	50	Farm	Mowi	2655_1479_68_E09_036.fsa	041807DC32	IYC2	63	3350	Yes	3479R	R	11 --> 12	K50	Farm	Mowi	*	*	363	Scattered	Very	No	25+	8	10	Good	20% underestimated	104	*	0.0856419153604764	5.96696	0.000685135322883811	0.68816	125	8709.17	0.0143526880288248
1479_69	2655_1479_69_F09_035.fsa	MIX 2B-kar 1	K32	32	Hybr	Figgjo x Mowi	2655_1479_69_F09_035.fsa	041807DE2F	IYC2	54	1915	Yes	3463R	R	11 --> 12	K32	Hybr	Figgjo x Mowi	Male	2SW	349	Scattered	Very	No	25+	5	7	Good	40% underestimated	114	*	0.0822279709942268	5.95120481927711	0.000990698445713576	0.695542168674699	83	6007.08	0.0138170292388315
1479_7	2655_1479_7_H01_001.fsa	MIX 2B-kar 1	K4	4	Wild	Arna	2655_1479_7_H01_001.fsa	041808054D	*	*	*	*	*	*	*	*	*	*	*	*	*	*	*	*	*	*	*	*	*	*	*	*	*	*	*	*	*	*
1479_70	2655_1479_70_G09_034.fsa	MIX 2B-kar 1	K18	18	Wild	Vosso	2655_1479_70_G09_034.fsa	041807D84E	*	*	*	*	*	*	*	*	*	*	*	*	*	*	*	*	*	*	*	*	*	*	*	*	*	*	*	*	*	*
1479_71	2655_1479_71_H09_033.fsa	MIX 2B-kar 1	K38	38	Farm	Mowi	2655_1479_71_H09_033.fsa	0418080B5E	*	*	*	*	*	*	*	*	*	*	*	*	*	*	*	*	*	*	*	*	*	*	*	*	*	*	*	*	*	*
1479_72	2655_1479_72_A10_040.fsa	MIX 2B-kar 1	K49	49	Hybr	Mowi X Figgjo	2655_1479_72_A10_040.fsa	04180810FD	*	*	*	*	*	*	*	*	*	*	*	*	*	*	*	*	*	*	*	*	*	*	*	*	*	*	*	*	*	*
1479_73	2655_1479_73_B10_039.fsa	MIX 2B-kar 1	K20	20	Wild	Vosso	2655_1479_73_B10_039.fsa	0418080E8B	IYC2	46	1210	Yes	3166R	R	11 --> 12	K20	Wild	Vosso	Female	1SW	64	Scattered	Very	No	25+	8	7	Good	10% overestimated	83	*	0.130106143051029	5.69912087912088	0.0014297378357256	0.677802197802198	91	3986.13	0.0228291601126908
1479_74	2655_1479_74_C10_038.fsa	MIX 2B-kar 1	K39	39	Wild	Figgjo	2655_1479_74_C10_038.fsa	041807EDCE	*	*	*	*	*	*	*	*	*	*	*	*	*	*	*	*	*	*	*	*	*	*	*	*	*	*	*	*	*	*
1479_75	2655_1479_75_D10_037.fsa	MIX 2B-kar 1	K33	33	Hybr	Mowi X Figgjo	2655_1479_75_D10_037.fsa	041807D2E2	*	*	*	*	*	*	*	*	*	*	*	*	*	*	*	*	*	*	*	*	*	*	*	*	*	*	*	*	*	*
1479_76	2655_1479_76_E10_036.fsa	MIX 2B-kar 1	K47	47	Wild	Figgjo	2655_1479_76_E10_036.fsa	418081068	*	*	*	*	*	*	*	*	*	*	*	*	*	*	*	*	*	*	*	*	*	*	*	*	*	*	*	*	*	*
1479_77	2655_1479_77_F10_035.fsa	MIX 2B-kar 1	K20	20	Wild	Vosso	2655_1479_77_F10_035.fsa	04180819FF	IYC2	44	1030	Yes	3702R	R	11 --> 12	K20	Wild	Vosso	*	*	569	Scattered	Medium	No	´5-25	5	7	Good	10% overestimated	69	*	0.127708327642772	5.32645569620253	0.00161656110940218	0.685443037974684	79	3294.93	0.0239762301475297
1479_78	2655_1479_78_G10_034.fsa	MIX 2B-kar 1	K32	32	Hybr	Figgjo x Mowi	2655_1479_78_G10_034.fsa	041807EE95	*	*	*	*	*	*	*	*	*	*	*	*	*	*	*	*	*	*	*	*	*	*	*	*	*	*	*	*	*	*
1479_79	2655_1479_79_H10_033.fsa	MIX 2B-kar 1	K43	43	Wild	Figgjo	2655_1479_79_H10_033.fsa	041807E8C3	*	*	*	*	*	*	*	*	*	*	*	*	*	*	*	*	*	*	*	*	*	*	*	*	*	*	*	*	*	*
1479_8	2655_1479_8_A02_008.fsa	MIX 2B-kar 1	K6	6	Wild	Arna	2655_1479_8_A02_008.fsa	041807D366	*	*	*	*	*	*	*	*	*	*	*	*	*	*	*	*	*	*	*	*	*	*	*	*	*	*	*	*	*	*
1479_80	2655_1479_80_A11_048.fsa	MIX 2B-kar 1	K40	40	Hybr	Figgjo x Mowi	2655_1479_80_A11_048.fsa	041807E475	*	*	*	*	*	*	*	*	*	*	*	*	*	*	*	*	*	*	*	*	*	*	*	*	*	*	*	*	*	*
1479_9	2655_1479_9_B02_007.fsa	MIX 2B-kar 1	K50	50	Farm	Mowi	2655_1479_9_B02_007.fsa	041808076A	IYC2	62	3630	Yes	3780R	R	11 --> 12	K50	Farm	Mowi	*	*	642	Scattered	Very	No	25+	14	18	Good	10% overestimated	142	*	0.114296030172211	6.43075471698113	0.000718842957057933	0.70377358490566	159	8945.98	0.0177733462404343
1479_81	2657_1479_81_C11_046.fsa	MIX 2B-kar 1	K20	20	Wild	Vosso	2657_1479_81_C11_046.fsa	041807FFBB	*	*	*	*	*	*	*	*	*	*	*	*	*	*	*	*	*	*	*	*	*	*	*	*	*	*	*	*	*	*
1479_82	2657_1479_82_D11_045.fsa	MIX 2B-kar 1	K37	37	Hybr	Mowi X Figgjo	2657_1479_82_D11_045.fsa	041807FAAD	*	*	*	*	*	*	*	*	*	*	*	*	*	*	*	*	*	*	*	*	*	*	*	*	*	*	*	*	*	*
1479_83	2657_1479_83_E11_044.fsa	MIX 2B-kar 1	K16	16	Wild	Vosso	2657_1479_83_E11_044.fsa	041807D843	*	*	*	*	*	*	*	*	*	*	*	*	*	*	*	*	*	*	*	*	*	*	*	*	*	*	*	*	*	*
1479_84	2657_1479_84_F11_043.fsa	MIX 2B-kar 1	K5	5	Wild	Arna	2657_1479_84_F11_043.fsa	418081066	*	*	*	*	*	*	*	*	*	*	*	*	*	*	*	*	*	*	*	*	*	*	*	*	*	*	*	*	*	*
1479_85	2657_1479_85_G11_042.fsa	MIX 2B-kar 1	K46	46	Farm	Mowi	2657_1479_85_G11_042.fsa	041807E69F	*	*	*	*	*	*	*	*	*	*	*	*	*	*	*	*	*	*	*	*	*	*	*	*	*	*	*	*	*	*
1479_86	2657_1479_86_H11_041.fsa	MIX 2B-kar 1	K33	33	Hybr	Mowi X Figgjo	2657_1479_86_H11_041.fsa	041807E754	*	*	*	*	*	*	*	*	*	*	*	*	*	*	*	*	*	*	*	*	*	*	*	*	*	*	*	*	*	*
1479_87	2657_1479_87_A12_048.fsa	MIX 2B-kar 1	K49	49	Hybr	Mowi X Figgjo	2657_1479_87_A12_048.fsa	041807E8BF	*	*	*	*	*	*	*	*	*	*	*	*	*	*	*	*	*	*	*	*	*	*	*	*	*	*	*	*	*	*
1479_88	2657_1479_88_B12_047.fsa	MIX 2B-kar 1	K22	22	Wild	Vosso	2657_1479_88_B12_047.fsa	041807DE3C	IYC2	52	1750	Yes	3680R	R	11 --> 12	K22	Wild	Vosso	*	*	547	Scattered	Very	No	25+	11	9	Good	10% overestimated	114	*	0.18901458295198	6.14634920634921	0.00150011573771413	0.667936507936508	126	4097.25	0.0307523338824822
1479_89	2657_1479_89_C12_046.fsa	MIX 2B-kar 1	K48	48	Hybr	Figgjo x Mowi	2657_1479_89_C12_046.fsa	041807D70F	IYC2	57	2480	Yes	3234R	R	11 --> 12	K48	Hybr	Figgjo x Mowi	Male	1SW	128	Scattered	Very	No	25+	11	12	Bright flash	20% underestimated	120	Scarred	0.0885021460801937	5.97148514851485	0.000876258872081126	0.678217821782178	101	6814.75	0.0148207931325434
1479_90	2657_1479_90_D12_045.fsa	MIX 2B-kar 1	K18	18	Wild	Vosso	2657_1479_90_D12_045.fsa	418081825	IYC2	50	1650	Yes	3678R	R	11 --> 12	K18	Wild	Vosso	Female	2SW	545	Scattered	Medium	No	25+	8	1	Good	30% overestimated	52	*	0.0932175800325556	6.7327027027027	0.00125969702746697	0.639594594594595	74	5344.7	0.0138454917956106
1479_91	2657_1479_91_E12_044.fsa	MIX 2B-kar 1	K47	47	Wild	Figgjo	2657_1479_91_E12_044.fsa	041807F4FF	*	*	*	*	*	*	*	*	*	*	*	*	*	*	*	*	*	*	*	*	*	*	*	*	*	*	*	*	*	*
1479_92	2657_1479_92_F12_043.fsa	MIX 2B-kar 1	K53	53	Hybr	Mowi X Figgjo	2657_1479_92_F12_043.fsa	041807F66B	IYC2	55	2030	Yes	3534R	R	11 --> 12	K53	Hybr	Mowi X Figgjo	Male	2SW	417	Scattered	Very	No	25+	14	9	Bright flash	50% underestimated	99	*	0.0515584584229756	4.38522388059701	0.000769529230193665	0.664776119402985	67	5698.58	0.0117573149802231
1479_93	2657_1479_93_G12_042.fsa	MIX 2B-kar 1	K18	18	Wild	Vosso	2657_1479_93_G12_042.fsa	0418080FD0	IYC2	51	1655	Yes	4211R	R	11 --> 12	K18	Wild	Vosso	*	*	1038	Scattered	Medium	No	25+	9	5	Bright flash	Good	81	*	0.0774817714982835	5.39456790123457	0.000956565080225723	0.67	81	5639.52	0.0143629245042131
1479_94	2657_1479_94_H12_041.fsa	MIX 2B-kar 1	K38	38	Farm	Mowi	2657_1479_94_H12_041.fsa	041807E313	*	*	*	*	*	*	*	*	*	*	*	*	*	*	*	*	*	*	*	*	*	*	*	*	*	*	*	*	*	*
1486_100	2657_1486_100_F01_003.fsa	MIX 2B-kar 1	K37	37	Hybr	Mowi X Figgjo	2657_1486_100_F01_003.fsa	0418080F34	*	*	*	*	*	*	*	*	*	*	*	*	*	*	*	*	*	*	*	*	*	*	*	*	*	*	*	*	*	*
1486_101	2657_1486_101_G01_002.fsa	MIX 2B-kar 1	K16	16	Wild	Vosso	2657_1486_101_G01_002.fsa	041807DA2E	IYC2	20	110	Yes	3181R	R	11 --> 12	K16	Wild	Vosso	*	*	78	Scattered	Few	No	´5-25	1	0	Small fish	Good	14	*	0.133147982404357	4.99428571428571	0.00951057017173979	0.616428571428571	14	525.13	0.0266600651267305
1486_102	2657_1486_102_H01_001.fsa	MIX 2B-kar 1	K49	49	Hybr	Mowi X Figgjo	2657_1486_102_H01_001.fsa	4,18E+305	*	*	*	*	*	*	*	*	*	*	*	*	*	*	*	*	*	*	*	*	*	*	*	*	*	*	*	*	*	*
1486_103	2657_1486_103_A02_008.fsa	MIX 2B-kar 1	K24	24	Hybr	Figgjo x Mowi	2657_1486_103_A02_008.fsa	04180804A1	*	*	*	*	*	*	*	*	*	*	*	*	*	*	*	*	*	*	*	*	*	*	*	*	*	*	*	*	*	*
1486_104	2657_1486_104_C02_006.fsa	MIX 2B-kar 1	K41	41	Hybr	Mowi X Figgjo	2657_1486_104_C02_006.fsa	041807D120	IYC2	54	2010	Yes	4264R	R	11 --> 12	K41	Hybr	Mowi X Figgjo	Female	2SW	1087	Scattered	Very	No	25+	6	6	Bright flash	10% underestimated	113	*	0.0760396993396119	4.37427083333333	0.00079208020145429	0.636979166666667	96	5522.51	0.0173833999395203
1486_105	2657_1486_105_D02_005.fsa	MIX 2B-kar 1	K37	37	Hybr	Mowi X Figgjo	2657_1486_105_D02_005.fsa	041807F940	*	*	*	*	*	*	*	*	*	*	*	*	*	*	*	*	*	*	*	*	*	*	*	*	*	*	*	*	*	*
1486_106	2657_1486_106_E02_004.fsa	MIX 2B-kar 1	K19	19	Wild	Vosso	2657_1486_106_E02_004.fsa	0418080A15	*	*	*	*	*	*	*	*	*	*	*	*	*	*	*	*	*	*	*	*	*	*	*	*	*	*	*	*	*	*
1486_107	2657_1486_107_F02_003.fsa	MIX 2B-kar 1	K44	44	Hybr	Figgjo x Mowi	2657_1486_107_F02_003.fsa	418080809	*	*	*	*	*	*	*	*	*	*	*	*	*	*	*	*	*	*	*	*	*	*	*	*	*	*	*	*	*	*
1486_108	2657_1486_108_G02_002.fsa	MIX 2B-kar 1	K44	44	Hybr	Figgjo x Mowi	2657_1486_108_G02_002.fsa	041807D8E6	IYC2	53	1880	Yes	3624R	R	11 --> 12	K44	Hybr	Figgjo x Mowi	*	*	492	Scattered	Few	No	´5-25	5	5	Good	30% overerestimated	41	*	0.0580553948975002	5.74890909090909	0.0010555526345	0.677636363636364	55	5446.35	0.0100985063391078
1486_109	2657_1486_109_H02_001.fsa	MIX 2B-kar 1	K24	24	Hybr	Figgjo x Mowi	2657_1486_109_H02_001.fsa	041807CBC1	*	*	*	*	*	*	*	*	*	*	*	*	*	*	*	*	*	*	*	*	*	*	*	*	*	*	*	*	*	*
1486_110	2657_1486_110_A03_016.fsa	MIX 2B-kar 1	K51	51	Wild	Figgjo	2657_1486_110_A03_016.fsa	0418080DF7	IYC2	48	1335	Yes	3541R	R	11 --> 12	K51	Wild	Figgjo	Male	1SW	424	Scattered	Medium	No	25+	14	7	Good	10% underestimated	64	*	0.0642822174708046	5.29758620689655	0.00110831409432422	0.676724137931034	58	4779.86	0.0121342466097333
1486_111	2657_1486_111_B03_015.fsa	MIX 2B-kar 1	K16	16	Wild	Vosso	2657_1486_111_B03_015.fsa	041807D847	*	*	*	*	*	*	*	*	*	*	*	*	*	*	*	*	*	*	*	*	*	*	*	*	*	*	*	*	*	*
1486_112	2657_1486_112_C03_014.fsa	MIX 2B-kar 1	K4	4	Wild	Arna	2657_1486_112_C03_014.fsa	041807C8C1	*	*	*	*	*	*	*	*	*	*	*	*	*	*	*	*	*	*	*	*	*	*	*	*	*	*	*	*	*	*
1486_113	2657_1486_113_D03_013.fsa	MIX 2B-kar 1	K49	49	Hybr	Mowi X Figgjo	2657_1486_113_D03_013.fsa	041807CD28	*	*	*	*	*	*	*	*	*	*	*	*	*	*	*	*	*	*	*	*	*	*	*	*	*	*	*	*	*	*
1486_114	2657_1486_114_E03_012.fsa	MIX 2B-kar 1	K47	47	Wild	Figgjo	2657_1486_114_E03_012.fsa	041807E19F	IYC2	17	55	Yes	3388R	R	11 --> 12	K47	Wild	Figgjo	Male	jacks	279	Scattered	Few	No	0-5	2	1	Dark fish	90% underestimated	10	*	0.00733573475665869	feb.79	0.00733573475665869	0.78	1	380.33	0.00262929561170562
1486_115	2657_1486_115_F03_011.fsa	MIX 2B-kar 1	K45	45	Hybr	Mowi X Figgjo	2657_1486_115_F03_011.fsa	041807F22F	*	*	*	*	*	*	*	*	*	*	*	*	*	*	*	*	*	*	*	*	*	*	*	*	*	*	*	*	*	*
1486_116	2657_1486_116_G03_010.fsa	MIX 2B-kar 1	K51	51	Wild	Figgjo	2657_1486_116_G03_010.fsa	0418081AE2	*	*	*	*	*	*	*	*	*	*	*	*	*	*	*	*	*	*	*	*	*	*	*	*	*	*	*	*	*	*
1486_117	2657_1486_117_H03_009.fsa	MIX 2B-kar 1	K45	45	Hybr	Mowi X Figgjo	2657_1486_117_H03_009.fsa	4,18E+103	*	*	*	*	*	*	*	*	*	*	*	*	*	*	*	*	*	*	*	*	*	*	*	*	*	*	*	*	*	*
1486_118	2657_1486_118_A04_016.fsa	MIX 2B-kar 1	K38	38	Farm	Mowi	2657_1486_118_A04_016.fsa	04180804A8	*	*	*	*	*	*	*	*	*	*	*	*	*	*	*	*	*	*	*	*	*	*	*	*	*	*	*	*	*	*
1486_119	2657_1486_119_B04_015.fsa	MIX 2B-kar 1	K40	40	Hybr	Figgjo x Mowi	2657_1486_119_B04_015.fsa	041807CC2C	IYC2	52	1745	Yes	3681R	R	11 --> 12	K40	Hybr	Figgjo x Mowi	*	*	548	*	None	No	0-5	4	2	Good	Overestimated	3	Only 57, 60 and 61 are real spots	0.0403632250680075	3.91377049180328	0.000661692214229631	0.639180327868852	61	5914.79	0.0103131303055561
1486_120	2657_1486_120_C04_014.fsa	MIX 2B-kar 1	K53	53	Hybr	Mowi X Figgjo	2657_1486_120_C04_014.fsa	041807D534	*	*	*	*	*	*	*	*	*	*	*	*	*	*	*	*	*	*	*	*	*	*	*	*	*	*	*	*	*	*
1486_121	2657_1486_121_D04_013.fsa	MIX 2B-kar 1	K37	37	Hybr	Mowi X Figgjo	2657_1486_121_D04_013.fsa	418081727	*	*	*	*	*	*	*	*	*	*	*	*	*	*	*	*	*	*	*	*	*	*	*	*	*	*	*	*	*	*
1486_122	2657_1486_122_E04_012.fsa	MIX 2B-kar 1	K17	17	Wild	Vosso	2657_1486_122_E04_012.fsa	0418081A01	IYC2	51	1690	Yes	3421R	R	11 --> 12	K17	Wild	Vosso	Male	1SW	310	Scattered	Very	No	25+	10	9	Bright flash	20% overerestimated	78	*	0.126546395410848	6.7105376344086	0.0013607139291489	0.713870967741935	93	4931.63	0.0188578624106026
1486_123	2657_1486_123_F04_011.fsa	MIX 2B-kar 1	K47	47	Wild	Figgjo	2657_1486_123_F04_011.fsa	418080337	*	*	*	*	*	*	*	*	*	*	*	*	*	*	*	*	*	*	*	*	*	*	*	*	*	*	*	*	*	*
1486_124	2657_1486_124_G04_010.fsa	MIX 2B-kar 1	K16	16	Wild	Vosso	2657_1486_124_G04_010.fsa	041807DE2E	*	*	*	*	*	*	*	*	*	*	*	*	*	*	*	*	*	*	*	*	*	*	*	*	*	*	*	*	*	*
1486_125	2657_1486_125_H04_009.fsa	MIX 2B-kar 1	K43	43	Wild	Figgjo	2657_1486_125_H04_009.fsa	041807CAE9	IYC2	14	30	Yes	3249R	R	11 --> 12	K43	Wild	Figgjo	*	*	143	Scattered	Medium	No	´5-25	2	0	Small fish	Underestimated	20	*	0.00826093701520323	feb.13	0.00826093701520323	0.85	1	257.84	0.00387837418554142
1486_126	2657_1486_126_A05_024.fsa	MIX 2B-kar 1	K49	49	Hybr	Mowi X Figgjo	2657_1486_126_A05_024.fsa	041808122C	IYC2	55	2470	Yes	3240R	R	11 --> 12	K49	Hybr	Mowi X Figgjo	Male	1SW	134	Scattered	Medium	No	25+	8	6	Good	Good	48	*	0.0486784511517329	jun.39	0.00101413439899444	0.712291666666667	48	6300.94	0.00761791097836196
1486_127	2657_1486_127_B05_023.fsa	MIX 2B-kar 1	K45	45	Hybr	Mowi X Figgjo	2657_1486_127_B05_023.fsa	0418081A6E	*	*	*	*	*	*	*	*	*	*	*	*	*	*	*	*	*	*	*	*	*	*	*	*	*	*	*	*	*	*
1486_128	2657_1486_128_C05_022.fsa	MIX 2B-kar 1	K44	44	Hybr	Figgjo x Mowi	2657_1486_128_C05_022.fsa	041807EA30	*	*	*	*	*	*	*	*	*	*	*	*	*	*	*	*	*	*	*	*	*	*	*	*	*	*	*	*	*	*
1486_129	2657_1486_129_D05_021.fsa	MIX 2B-kar 1	K44	44	Hybr	Figgjo x Mowi	2657_1486_129_D05_021.fsa	041807FD96	*	*	*	*	*	*	*	*	*	*	*	*	*	*	*	*	*	*	*	*	*	*	*	*	*	*	*	*	*	*
1486_130	2657_1486_130_E05_020.fsa	MIX 2B-kar 1	K33	33	Hybr	Mowi X Figgjo	2657_1486_130_E05_020.fsa	041807CF13	IYC2	55	2090	Yes	3512R	R	11 --> 12	K33	Hybr	Mowi X Figgjo	Male	2SW	395	Scattered	Few	No	0	0	1	Bright flash	50% overestimated	2	Only 2 and 4 are actual spots	0.00360761626139193	mai.75	0.000901904065347983	0.78	4	6084.35	0.000657424375652288
1486_131	2657_1486_131_F05_019.fsa	MIX 2B-kar 1	K16	16	Wild	Vosso	2657_1486_131_F05_019.fsa	041807D8ED	*	*	*	*	*	*	*	*	*	*	*	*	*	*	*	*	*	*	*	*	*	*	*	*	*	*	*	*	*	*
1486_132	2657_1486_132_G05_018.fsa	MIX 2B-kar 1	K39	39	Wild	Figgjo	2657_1486_132_G05_018.fsa	041807F9FE	*	*	*	*	*	*	*	*	*	*	*	*	*	*	*	*	*	*	*	*	*	*	*	*	*	*	*	*	*	*
1486_133	2657_1486_133_H05_017.fsa	MIX 2B-kar 1	K33	33	Hybr	Mowi X Figgjo	2657_1486_133_H05_017.fsa	041807FE42	*	*	*	*	*	*	*	*	*	*	*	*	*	*	*	*	*	*	*	*	*	*	*	*	*	*	*	*	*	*
1486_134	2657_1486_134_A06_024.fsa	MIX 2B-kar 1	K25	25	Hybr	Mowi X Figgjo	2657_1486_134_A06_024.fsa	041807DEDB	*	*	*	*	*	*	*	*	*	*	*	*	*	*	*	*	*	*	*	*	*	*	*	*	*	*	*	*	*	*
1486_135	2657_1486_135_B06_023.fsa	MIX 2B-kar 1	K48	48	Hybr	Figgjo x Mowi	2657_1486_135_B06_023.fsa	041807E749	*	*	*	*	*	*	*	*	*	*	*	*	*	*	*	*	*	*	*	*	*	*	*	*	*	*	*	*	*	*
1486_136	2657_1486_136_C06_022.fsa	MIX 2B-kar 1	K50	50	Farm	Mowi	2657_1486_136_C06_022.fsa	041807CCAC	*	*	*	*	*	*	*	*	*	*	*	*	*	*	*	*	*	*	*	*	*	*	*	*	*	*	*	*	*	*
1486_137	2657_1486_137_D06_021.fsa	MIX 2B-kar 1	K26	26	Farm	Mowi	2657_1486_137_D06_021.fsa	041807FE40	*	*	*	*	*	*	*	*	*	*	*	*	*	*	*	*	*	*	*	*	*	*	*	*	*	*	*	*	*	*
1486_138	2657_1486_138_E06_020.fsa	MIX 2B-kar 1	K31	31	Wild	Figgjo	2657_1486_138_E06_020.fsa	041807D40B	*	*	*	*	*	*	*	*	*	*	*	*	*	*	*	*	*	*	*	*	*	*	*	*	*	*	*	*	*	*
1486_139	2657_1486_139_F06_019.fsa	MIX 2B-kar 1	K20	20	Wild	Vosso	2657_1486_139_F06_019.fsa	041808189C	*	*	*	*	*	*	*	*	*	*	*	*	*	*	*	*	*	*	*	*	*	*	*	*	*	*	*	*	*	*
1486_140	2657_1486_140_G06_018.fsa	MIX 2B-kar 1	K44	44	Hybr	Figgjo x Mowi	2657_1486_140_G06_018.fsa	4,18E+255	*	*	*	*	*	*	*	*	*	*	*	*	*	*	*	*	*	*	*	*	*	*	*	*	*	*	*	*	*	*
1486_141	2657_1486_141_H06_017.fsa	MIX 2B-kar 1	K41	41	Hybr	Mowi X Figgjo	2657_1486_141_H06_017.fsa	041807FE4D	*	*	*	*	*	*	*	*	*	*	*	*	*	*	*	*	*	*	*	*	*	*	*	*	*	*	*	*	*	*
1486_142	2657_1486_142_A07_032.fsa	MIX 2B-kar 1	K46	46	Farm	Mowi	2657_1486_142_A07_032.fsa	041807F2DC	IYC2	62	3250	Yes	3660R	R	11 --> 12	K46	Farm	Mowi	Male	2SW	527	Scattered	Few	No	0-5	1	3	Good	Overestimated	3	Only 113, 114 and 118 are real spots	0.0519288467062014	3.78302521008403	0.000436376863077323	0.623697478991597	119	8669.17	0.0137268042961437
1486_143	2657_1486_143_B07_031.fsa	MIX 2B-kar 1	K41	41	Hybr	Mowi X Figgjo	2657_1486_143_B07_031.fsa	418081822	*	*	*	*	*	*	*	*	*	*	*	*	*	*	*	*	*	*	*	*	*	*	*	*	*	*	*	*	*	*
1486_144	2657_1486_144_C07_030.fsa	MIX 2B-kar 1	K26	26	Farm	Mowi	2657_1486_144_C07_030.fsa	041807F442	*	*	*	*	*	*	*	*	*	*	*	*	*	*	*	*	*	*	*	*	*	*	*	*	*	*	*	*	*	*
1486_145	2657_1486_145_D07_029.fsa	MIX 2B-kar 1	K48	48	Hybr	Figgjo x Mowi	2657_1486_145_D07_029.fsa	0418080B5F	*	*	*	*	*	*	*	*	*	*	*	*	*	*	*	*	*	*	*	*	*	*	*	*	*	*	*	*	*	*
1486_146	2657_1486_146_E07_028.fsa	MIX 2B-kar 1	K43	43	Wild	Figgjo	2657_1486_146_E07_028.fsa	041807F507	*	*	*	*	*	*	*	*	*	*	*	*	*	*	*	*	*	*	*	*	*	*	*	*	*	*	*	*	*	*
1486_147	2657_1486_147_F07_027.fsa	MIX 2B-kar 1	K33	33	Hybr	Mowi X Figgjo	2657_1486_147_F07_027.fsa	418080289	*	*	*	*	*	*	*	*	*	*	*	*	*	*	*	*	*	*	*	*	*	*	*	*	*	*	*	*	*	*
1486_148	2657_1486_148_G07_026.fsa	MIX 2B-kar 1	K45	45	Hybr	Mowi X Figgjo	2657_1486_148_G07_026.fsa	041807D124	*	*	*	*	*	*	*	*	*	*	*	*	*	*	*	*	*	*	*	*	*	*	*	*	*	*	*	*	*	*
1486_149	2657_1486_149_H07_025.fsa	MIX 2B-kar 1	K29	29	Hybr	Mowi X Figgjo	2657_1486_149_H07_025.fsa	041807DEDD	*	*	*	*	*	*	*	*	*	*	*	*	*	*	*	*	*	*	*	*	*	*	*	*	*	*	*	*	*	*
1486_150	2657_1486_150_A08_032.fsa	MIX 2B-kar 1	K22	22	Wild	Vosso	2657_1486_150_A08_032.fsa	041807D3FD	*	*	*	*	*	*	*	*	*	*	*	*	*	*	*	*	*	*	*	*	*	*	*	*	*	*	*	*	*	*
1486_151	2657_1486_151_B08_031.fsa	MIX 2B-kar 1	K50	50	Farm	Mowi	2657_1486_151_B08_031.fsa	041807F5B6	*	*	*	*	*	*	*	*	*	*	*	*	*	*	*	*	*	*	*	*	*	*	*	*	*	*	*	*	*	*
1486_152	2657_1486_152_C08_030.fsa	MIX 2B-kar 1	K42	42	Farm	Mowi	2657_1486_152_C08_030.fsa	041807DCD6	*	*	*	*	*	*	*	*	*	*	*	*	*	*	*	*	*	*	*	*	*	*	*	*	*	*	*	*	*	*
1486_153	2657_1486_153_D08_029.fsa	MIX 2B-kar 1	K44	44	Hybr	Figgjo x Mowi	2657_1486_153_D08_029.fsa	041807FE48	IYC2	53	2075	Yes	4248R	R	11 --> 12	K44	Hybr	Figgjo x Mowi	*	*	1071	Scattered	Very	No	25+	11	14	Bright flash	Good	139	*	0.113341158120613	5.2173381294964	0.00081540401525621	0.659064748201439	139	6398.47	0.0217239433802143
1486_154	2657_1486_154_E08_028.fsa	MIX 2B-kar 1	K40	40	Hybr	Figgjo x Mowi	2657_1486_154_E08_028.fsa	041808147C	*	*	*	*	*	*	*	*	*	*	*	*	*	*	*	*	*	*	*	*	*	*	*	*	*	*	*	*	*	*
1486_155	2657_1486_155_F08_027.fsa	MIX 2B-kar 1	K40	40	Hybr	Figgjo x Mowi	2657_1486_155_F08_027.fsa	041807D708	IYC2	57	2375	Yes	4250R	R	11 --> 12	K40	Hybr	Figgjo x Mowi	Male	1SW	1073	Scattered	Few	No	0-5	3	2	Bright flash	80% overestimated	7	*	0.0186377883859249	4.34258064516129	0.000601218980191125	0.712258064516129	31	7222.96	0.00429186926135546
1486_156	2657_1486_156_G08_026.fsa	MIX 2B-kar 1	K18	18	Wild	Vosso	2657_1486_156_G08_026.fsa	04180808BF	*	*	*	*	*	*	*	*	*	*	*	*	*	*	*	*	*	*	*	*	*	*	*	*	*	*	*	*	*	*
1486_157	2657_1486_157_H08_025.fsa	MIX 2B-kar 1	K5	5	Wild	Arna	2657_1486_157_H08_025.fsa	041807FB66	IYC2	40	660	Yes	4183R	R	11 --> 12	K5	Wild	Arna	Female	2SW	1010	Scattered	Few	No	0-5	6	1	Bright flash	25% overestimated	3	*	0.00536683020139166	3.465	0.00134170755034791	0.66	4	2582.53	0.00154886874499038
1486_158	2657_1486_158_A09_040.fsa	MIX 2B-kar 1	K37	37	Hybr	Mowi X Figgjo	2657_1486_158_A09_040.fsa	041807D123	*	*	*	*	*	*	*	*	*	*	*	*	*	*	*	*	*	*	*	*	*	*	*	*	*	*	*	*	*	*
1486_159	2657_1486_159_B09_039.fsa	MIX 2B-kar 1	K1	1	Wild	Arna	2657_1486_159_B09_039.fsa	041807FD84	*	*	*	*	*	*	*	*	*	*	*	*	*	*	*	*	*	*	*	*	*	*	*	*	*	*	*	*	*	*
1486_160	2657_1486_160_C09_038.fsa	MIX 2B-kar 1	K33	33	Hybr	Mowi X Figgjo	2657_1486_160_C09_038.fsa	041807C8C0	*	*	*	*	*	*	*	*	*	*	*	*	*	*	*	*	*	*	*	*	*	*	*	*	*	*	*	*	*	*
1486_95	2657_1486_95_A01_008.fsa	MIX 2B-kar 1	K50	50	Farm	Mowi	2657_1486_95_A01_008.fsa	041807FCCD	IYC2	61	3230	Yes	3347R	R	11 --> 12	K50	Farm	Mowi	Female	2SW	239	Scattered	Medium	No	´5-25	7	10	Bright flash	20% overestimated	81	*	0.0668807580659874	5.03616161616162	0.000675563212787751	0.656969696969697	99	7454.76	0.0132801055969609
1486_96	2657_1486_96_B01_007.fsa	MIX 2B-kar 1	K23	23	Wild	Figgjo	2657_1486_96_B01_007.fsa	041807D70E	*	*	*	*	*	*	*	*	*	*	*	*	*	*	*	*	*	*	*	*	*	*	*	*	*	*	*	*	*	*
1486_97	2657_1486_97_C01_006.fsa	MIX 2B-kar 1	K17	17	Wild	Vosso	2657_1486_97_C01_006.fsa	041807F16D	IYC2	37	505	Yes	3715R	R	11 --> 12	K17	Wild	Vosso	*	*	582	Scattered	Few	No	´5-25	6	7	Good	60% overestimated	29	*	0.182627482752695	4.53573170731707	0.00222716442381335	0.67609756097561	82	2036.55	0.040264172252093
1486_98	2657_1486_98_D01_005.fsa	MIX 2B-kar 1	K31	31	Wild	Figgjo	2657_1486_98_D01_005.fsa	041807D844	*	*	*	*	*	*	*	*	*	*	*	*	*	*	*	*	*	*	*	*	*	*	*	*	*	*	*	*	*	*
1486_99	2657_1486_99_E01_004.fsa	MIX 2B-kar 1	K48	48	Hybr	Figgjo x Mowi	2657_1486_99_E01_004.fsa	418080965	*	*	*	*	*	*	*	*	*	*	*	*	*	*	*	*	*	*	*	*	*	*	*	*	*	*	*	*	*	*
1486_161	2658_1486_161_E09_036.fsa	MIX 2B-kar 1	K49	49	Hybr	Mowi X Figgjo	2658_1486_161_E09_036.fsa	041807D2E0	IYC2	58	2540	Yes	4136R	R	11 --> 12	K49	Hybr	Mowi X Figgjo	Female	2SW	967	Scattered	Very	No	25+	9	6	Good	Good	101	*	0.110064098765776	6.2529702970297	0.0010897435521364	0.690891089108911	101	5738.02	0.0176018905476105
1486_162	2658_1486_162_F09_035.fsa	MIX 2B-kar 1	K48	48	Hybr	Figgjo x Mowi	2658_1486_162_F09_035.fsa	041807D23E	*	*	*	*	*	*	*	*	*	*	*	*	*	*	*	*	*	*	*	*	*	*	*	*	*	*	*	*	*	*
1486_163	2658_1486_163_G09_034.fsa	MIX 2B-kar 1	K54	54	Farm	Mowi	2658_1486_163_G09_034.fsa	041807D244	*	*	*	*	*	*	*	*	*	*	*	*	*	*	*	*	*	*	*	*	*	*	*	*	*	*	*	*	*	*
1486_164	2658_1486_164_H09_033.fsa	MIX 2B-kar 1	K51	51	Wild	Figgjo	2658_1486_164_H09_033.fsa	04180806B0	*	*	*	*	*	*	*	*	*	*	*	*	*	*	*	*	*	*	*	*	*	*	*	*	*	*	*	*	*	*
1486_165	2658_1486_165_A10_040.fsa	MIX 2B-kar 1	K32	32	Hybr	Figgjo x Mowi	2658_1486_165_A10_040.fsa	041808169E	*	*	*	*	*	*	*	*	*	*	*	*	*	*	*	*	*	*	*	*	*	*	*	*	*	*	*	*	*	*
1486_166	2658_1486_166_B10_039.fsa	MIX 2B-kar 1	K40	40	Hybr	Figgjo x Mowi	2658_1486_166_B10_039.fsa	041807FCD6	*	*	*	*	*	*	*	*	*	*	*	*	*	*	*	*	*	*	*	*	*	*	*	*	*	*	*	*	*	*
1486_167	2658_1486_167_C10_038.fsa	MIX 2B-kar 1	K33	33	Hybr	Mowi X Figgjo	2658_1486_167_C10_038.fsa	041807D8F6	*	*	*	*	*	*	*	*	*	*	*	*	*	*	*	*	*	*	*	*	*	*	*	*	*	*	*	*	*	*
1486_168	2658_1486_168_D10_037.fsa	MIX 2B-kar 1	K25	25	Hybr	Mowi X Figgjo	2658_1486_168_D10_037.fsa	041807E03E	IYC2	45	1160	Yes	3281R	R	11 --> 12	K25	Hybr	Mowi X Figgjo	*	*	175	Scattered	Very	No	25+	8	7	Good	20% underestimated	83	*	0.118561047095194	6.17044776119403	0.00176956786709245	0.702537313432836	67	3486.98	0.0192143344670747
1486_169	2658_1486_169_E10_036.fsa	MIX 2B-kar 1	K54	54	Farm	Mowi	2658_1486_169_E10_036.fsa	041807CAE2	*	*	*	*	*	*	*	*	*	*	*	*	*	*	*	*	*	*	*	*	*	*	*	*	*	*	*	*	*	*
1486_170	2658_1486_170_F10_035.fsa	MIX 2B-kar 1	K25	25	Hybr	Mowi X Figgjo	2658_1486_170_F10_035.fsa	418080342	*	*	*	*	*	*	*	*	*	*	*	*	*	*	*	*	*	*	*	*	*	*	*	*	*	*	*	*	*	*
1486_171	2658_1486_171_G10_034.fsa	MIX 2B-kar 1	K6	6	Wild	Arna	2658_1486_171_G10_034.fsa	041807DD8D	IYC2	48	1360	Yes	3789R	R	11 --> 12	K6	Wild	Arna	Male	1SW	650	Scattered	Medium	No	25+	5	5	Good	Good	88	*	0.122160753092611	5.31465909090909	0.0013881903760524	0.670227272727273	88	3828.48	0.0229856235372785
1486_172	2658_1486_172_H10_033.fsa	MIX 2B-kar 1	K33	33	Hybr	Mowi X Figgjo	2658_1486_172_H10_033.fsa	041807D130	IYC2	63	2800	Yes	3208R	R	11 --> 12	K33	Hybr	Mowi X Figgjo	*	*	104	Scattered	None	No	0	1	1	Good	Overestimated	1	*	0.0775421055700752	4.50061538461538	0.000596477735154425	0.646923076923077	130	7545.32	0.0172292228825285
1486_173	2658_1486_173_A11_048.fsa	MIX 2B-kar 1	K19	19	Wild	Vosso	2658_1486_173_A11_048.fsa	041807E977	*	*	*	*	*	*	*	*	*	*	*	*	*	*	*	*	*	*	*	*	*	*	*	*	*	*	*	*	*	*
1486_174	2658_1486_174_B11_047.fsa	MIX 2B-kar 1	K24	24	Hybr	Figgjo x Mowi	2658_1486_174_B11_047.fsa	041807D019	*	*	*	*	*	*	*	*	*	*	*	*	*	*	*	*	*	*	*	*	*	*	*	*	*	*	*	*	*	*
1486_175	2658_1486_175_C11_046.fsa	MIX 2B-kar 1	K34	34	Farm	Mowi	2658_1486_175_C11_046.fsa	041807F44B	*	*	*	*	*	*	*	*	*	*	*	*	*	*	*	*	*	*	*	*	*	*	*	*	*	*	*	*	*	*
1486_176	2658_1486_176_D11_045.fsa	MIX 2B-kar 1	K38	38	Farm	Mowi	2658_1486_176_D11_045.fsa	04180806BA	*	*	*	*	*	*	*	*	*	*	*	*	*	*	*	*	*	*	*	*	*	*	*	*	*	*	*	*	*	*
1486_177	2658_1486_177_E11_044.fsa	MIX 2B-kar 1	K37	37	Hybr	Mowi X Figgjo	2658_1486_177_E11_044.fsa	041807D712	*	*	*	*	*	*	*	*	*	*	*	*	*	*	*	*	*	*	*	*	*	*	*	*	*	*	*	*	*	*
1486_178	2658_1486_178_F11_043.fsa	MIX 2B-kar 1	K49	49	Hybr	Mowi X Figgjo	2658_1486_178_F11_043.fsa	041807DC36	IYC2	60	2900	Yes	3146L	L	11 --> 12	K49	Hybr	Mowi X Figgjo	Male	1SW	47	Scattered	Very	No	25+	11	12	Bright flash	Good	137	*	0.125120784684595	4.88649635036496	0.000913290399157631	0.677518248175182	137	5350.43	0.0256054186299045
1486_179	2658_1486_179_G11_042.fsa	MIX 2B-kar 1	K47	47	Wild	Figgjo	2658_1486_179_G11_042.fsa	041807DD85	IYC2	46	1435	Yes	3250R	R	11 --> 12	K47	Wild	Figgjo	Female	1SW	144	Scattered	Medium	No	25+	4	4	Good	150% underestimated	65	*	0.0272167053224947	apr.25	0.00113402938843728	0.665	24	3996.81	0.00600478881908322
1486_180	2658_1486_180_H11_041.fsa	MIX 2B-kar 1	K15	15	Wild	Vosso	2658_1486_180_H11_041.fsa	041807D2D0	*	*	*	*	*	*	*	*	*	*	*	*	*	*	*	*	*	*	*	*	*	*	*	*	*	*	*	*	*	*
1486_181	2658_1486_181_A12_048.fsa	MIX 2B-kar 1	K34	34	Farm	Mowi	2658_1486_181_A12_048.fsa	041807E3C1	*	*	*	*	*	*	*	*	*	*	*	*	*	*	*	*	*	*	*	*	*	*	*	*	*	*	*	*	*	*
1486_182	2658_1486_182_B12_047.fsa	MIX 2B-kar 1	K38	38	Farm	Mowi	2658_1486_182_B12_047.fsa	041807F9F1	*	*	*	*	*	*	*	*	*	*	*	*	*	*	*	*	*	*	*	*	*	*	*	*	*	*	*	*	*	*
1486_183	2658_1486_183_C12_046.fsa	MIX 2B-kar 1	K32	32	Hybr	Figgjo x Mowi	2658_1486_183_C12_046.fsa	041807CB53	*	*	*	*	*	*	*	*	*	*	*	*	*	*	*	*	*	*	*	*	*	*	*	*	*	*	*	*	*	*
1486_184	2658_1486_184_D12_045.fsa	MIX 2B-kar 1	K26	26	Farm	Mowi	2658_1486_184_D12_045.fsa	0418080FD1	*	*	*	*	*	*	*	*	*	*	*	*	*	*	*	*	*	*	*	*	*	*	*	*	*	*	*	*	*	*
1486_185	2658_1486_185_E12_044.fsa	MIX 2B-kar 1	K34	34	Farm	Mowi	2658_1486_185_E12_044.fsa	041807F9F6	IYC2	65	3785	Yes	4238R	R	11 --> 12	K34	Farm	Mowi	Female	1SW	1065	Scattered	Very	No	25+	14	14	Bright flash	10% underestimated	157	*	0.0545652954815113	4.35891304347826	0.00039540069189501	0.64304347826087	138	11024.04	0.0125180968138722
1486_186	2658_1486_186_F12_043.fsa	MIX 2B-kar 1	K20	20	Wild	Vosso	2658_1486_186_F12_043.fsa	041808080A	*	*	*	*	*	*	*	*	*	*	*	*	*	*	*	*	*	*	*	*	*	*	*	*	*	*	*	*	*	*
1486_187	2658_1486_187_G12_042.fsa	MIX 2B-kar 1	K15	15	Wild	Vosso	2658_1486_187_G12_042.fsa	04180801D2	IYC2	52	1770	Yes	3380R	R	11 --> 12	K15	Wild	Vosso	*	*	271	Scattered	Medium	No	25+	12	11	Bright flash	Good	102	*	0.111706536906643	5.79990196078431	0.00109516212653572	0.68921568627451	102	5295.93	0.0192600733015731
1486_188	2658_1486_188_H12_041.fsa	MIX 2B-kar 1	K48	48	Hybr	Figgjo x Mowi	2658_1486_188_H12_041.fsa	0418080DEC	IYC2	53	2015	Yes	4287R	R	11 --> 12	K48	Hybr	Figgjo x Mowi	Female	1SW	1109	Scattered	Very	No	25+	11	7	Bright flash	Good	118	*	0.0985243012665316	5.06957627118644	0.000834951705648573	0.669830508474576	118	6071.7	0.0194344252845167
1487_189	2658_1487_189_A01_008.fsa	MIX 2B-kar 1	K48	48	Hybr	Figgjo x Mowi	2658_1487_189_A01_008.fsa	041807F7DF	IYC2	26	225	Yes	3652R	R	11 --> 12	K48	Hybr	Figgjo x Mowi	*	*	519	Scattered	Medium	No	´5-25	3	1	Good	Good	19	*	0.0659888429008458	mar.86	0.00347309699478136	0.757368421052632	19	1111.4	0.0170955551556595
1487_190	2658_1487_190_B01_007.fsa	MIX 2B-kar 1	K52	52	Hybr	Figgjo x Mowi	2658_1487_190_B01_007.fsa	418080768	*	*	*	*	*	*	*	*	*	*	*	*	*	*	*	*	*	*	*	*	*	*	*	*	*	*	*	*	*	*
1487_191	2658_1487_191_C01_006.fsa	MIX 2B-kar 1	K1	1	Wild	Arna	2658_1487_191_C01_006.fsa	041807D52F	*	*	*	*	*	*	*	*	*	*	*	*	*	*	*	*	*	*	*	*	*	*	*	*	*	*	*	*	*	*
1487_192	2658_1487_192_D01_005.fsa	MIX 2B-kar 1	K4	4	Wild	Arna	2658_1487_192_D01_005.fsa	0418081C10	*	*	*	*	*	*	*	*	*	*	*	*	*	*	*	*	*	*	*	*	*	*	*	*	*	*	*	*	*	*
1487_193	2658_1487_193_E01_004.fsa	MIX 2B-kar 1	K24	24	Hybr	Figgjo x Mowi	2658_1487_193_E01_004.fsa	041807FD91	*	*	*	*	*	*	*	*	*	*	*	*	*	*	*	*	*	*	*	*	*	*	*	*	*	*	*	*	*	*
1487_194	2658_1487_194_F01_003.fsa	MIX 2B-kar 1	K44	44	Hybr	Figgjo x Mowi	2658_1487_194_F01_003.fsa	041808106F	*	*	*	*	*	*	*	*	*	*	*	*	*	*	*	*	*	*	*	*	*	*	*	*	*	*	*	*	*	*
1487_195	2658_1487_195_G01_002.fsa	MIX 2B-kar 1	K51	51	Wild	Figgjo	2658_1487_195_G01_002.fsa	418080339	*	*	*	*	*	*	*	*	*	*	*	*	*	*	*	*	*	*	*	*	*	*	*	*	*	*	*	*	*	*
1487_196	2658_1487_196_H01_001.fsa	MIX 2B-kar 1	K39	39	Wild	Figgjo	2658_1487_196_H01_001.fsa	041807D716	IYC2	40	740	Yes	3773R	R	11 --> 12	K39	Wild	Figgjo	Female	2SW	635	Scattered	Medium	No	´5-25	7	4	Blurred	80% underestimated	28	*	0.0207470312068489	3.75625	0.00129668945042806	0.734375	16	2896.8	0.00552333609500138
1487_197	2658_1487_197_A02_008.fsa	MIX 2B-kar 1	K16	16	Wild	Vosso	2658_1487_197_A02_008.fsa	0418080B5A	IYC2	24	180	Yes	3713R	R	11 --> 12	K16	Wild	Vosso	Male	jacks	580	Scattered	Few	No	0-5	1	0	Good	90% overestimated	2	2 real spots only and they are not found by the algorithm	0.125936563436563	6.051	0.00629682817182817	0.692	20	960.96	0.0208125208125208
1487_198	2658_1487_198_B02_007.fsa	MIX 2B-kar 1	K52	52	Hybr	Figgjo x Mowi	2658_1487_198_B02_007.fsa	041807D12F	*	*	*	*	*	*	*	*	*	*	*	*	*	*	*	*	*	*	*	*	*	*	*	*	*	*	*	*	*	*
1487_199	2658_1487_199_C02_006.fsa	MIX 2B-kar 1	K32	32	Hybr	Figgjo x Mowi	2658_1487_199_C02_006.fsa	041808189D	IYC2	43	955	Yes	3654R	R	11 --> 12	K32	Hybr	Figgjo x Mowi	Male	2SW	521	Scattered	Very	No	25+	7	6	Good	Good	94	*	0.166900184421817	5.68989361702128	0.00177553387682784	0.701170212765957	94	3204.61	0.0293327425178103
1487_200	2658_1487_200_D02_005.fsa	MIX 2B-kar 1	K17	17	Wild	Vosso	2658_1487_200_D02_005.fsa	041807E69C	*	*	*	*	*	*	*	*	*	*	*	*	*	*	*	*	*	*	*	*	*	*	*	*	*	*	*	*	*	*
1487_201	2658_1487_201_E02_004.fsa	MIX 2B-kar 1	K52	52	Hybr	Figgjo x Mowi	2658_1487_201_E02_004.fsa	041807E804	*	*	*	*	*	*	*	*	*	*	*	*	*	*	*	*	*	*	*	*	*	*	*	*	*	*	*	*	*	*
1487_202	2658_1487_202_F02_003.fsa	MIX 2B-kar 1	K50	50	Farm	Mowi	2658_1487_202_F02_003.fsa	0418081BB2	*	*	*	*	*	*	*	*	*	*	*	*	*	*	*	*	*	*	*	*	*	*	*	*	*	*	*	*	*	*
1487_203	2658_1487_203_G02_002.fsa	MIX 2B-kar 1	K48	48	Hybr	Figgjo x Mowi	2658_1487_203_G02_002.fsa	041807EDD5	IYC2	57	2504	Yes	3447R	R	11 --> 12	K48	Hybr	Figgjo x Mowi	Male	1SW	334	Scattered	Medium	No	25+	8	4	Good	60% underestimated	101	*	0.0548574276458652	5.68984615384615	0.000843960425321003	0.683076923076923	65	6741.84	0.00964128487178574
1487_204	2658_1487_204_H02_001.fsa	MIX 2B-kar 1	K3	3	Wild	Arna	2658_1487_204_H02_001.fsa	041808198E	IYC2	39	670	Yes	3552R	R	11 --> 12	K3	Wild	Arna	*	*	435	Scattered	Few	No	´5-25	5	4	Bright flash	Good	38	*	0.0597681078701073	4.17947368421053	0.00157284494395019	0.732105263157895	38	2657.27	0.0143003910027961
1487_205	2658_1487_205_A03_016.fsa	MIX 2B-kar 1	K52	52	Hybr	Figgjo x Mowi	2658_1487_205_A03_016.fsa	041807FE46	*	*	*	*	*	*	*	*	*	*	*	*	*	*	*	*	*	*	*	*	*	*	*	*	*	*	*	*	*	*
1487_206	2658_1487_206_B03_015.fsa	MIX 2B-kar 1	K1	1	Wild	Arna	2658_1487_206_B03_015.fsa	041807DED9	*	*	*	*	*	*	*	*	*	*	*	*	*	*	*	*	*	*	*	*	*	*	*	*	*	*	*	*	*	*
1487_207	2658_1487_207_D03_013.fsa	MIX 2B-kar 1	K32	32	Hybr	Figgjo x Mowi	2658_1487_207_D03_013.fsa	041807FCDB	IYC2	50	1730	Yes	3417R	R	11 --> 12	K32	Hybr	Figgjo x Mowi	*	*	306	Scattered	Medium	No	25+	7	3	Good	30% overestimated	49	*	0.097698356554814	6.52698630136986	0.00133833365143581	0.713150684931507	73	4876.95	0.0149683716257087
1487_208	2658_1487_208_E03_012.fsa	MIX 2B-kar 1	K37	37	Hybr	Mowi X Figgjo	2658_1487_208_E03_012.fsa	041807D537	*	*	*	*	*	*	*	*	*	*	*	*	*	*	*	*	*	*	*	*	*	*	*	*	*	*	*	*	*	*
1487_209	2658_1487_209_F03_011.fsa	MIX 2B-kar 1	K34	34	Farm	Mowi	2658_1487_209_F03_011.fsa	041807F895	*	*	*	*	*	*	*	*	*	*	*	*	*	*	*	*	*	*	*	*	*	*	*	*	*	*	*	*	*	*
1487_210	2658_1487_210_G03_010.fsa	MIX 2B-kar 1	K50	50	Farm	Mowi	2658_1487_210_G03_010.fsa	041807F231	*	*	*	*	*	*	*	*	*	*	*	*	*	*	*	*	*	*	*	*	*	*	*	*	*	*	*	*	*	*
1487_211	2658_1487_211_H03_009.fsa	MIX 2B-kar 1	K42	42	Farm	Mowi	2658_1487_211_H03_009.fsa	418081198	IYC2	64	4009	Yes	3548R	R	11 --> 12	K42	Farm	Mowi	*	*	431	Scattered	Few	No	0-5	5	0	Good	Good	39	*	0.0214083707151601	5.72205128205128	0.000548932582440002	0.667179487179487	39	10423.96	0.00374138043507458
1487_212	2658_1487_212_A04_016.fsa	MIX 2B-kar 1	K43	43	Wild	Figgjo	2658_1487_212_A04_016.fsa	418081917	IYC2	42	795	Yes	4163R	R	11 --> 12	K43	Wild	Figgjo	*	*	993	Scattered	Very	No	25+	12	10	Bright flash	Good	86	*	0.174818757456181	5.7593023255814	0.00203277624949047	0.699883720930233	86	2833.22	0.0303541553426843
1487_213	2658_1487_213_B04_015.fsa	MIX 2B-kar 1	K32	32	Hybr	Figgjo x Mowi	2658_1487_213_B04_015.fsa	041807FB5C	*	*	*	*	*	*	*	*	*	*	*	*	*	*	*	*	*	*	*	*	*	*	*	*	*	*	*	*	*	*
1487_214	2658_1487_214_C04_014.fsa	MIX 2B-kar 1	K16	16	Wild	Vosso	2658_1487_214_C04_014.fsa	041807D5D5	*	*	*	*	*	*	*	*	*	*	*	*	*	*	*	*	*	*	*	*	*	*	*	*	*	*	*	*	*	*
1487_215	2658_1487_215_D04_013.fsa	MIX 2B-kar 1	K43	43	Wild	Figgjo	2658_1487_215_D04_013.fsa	418081199	*	*	*	*	*	*	*	*	*	*	*	*	*	*	*	*	*	*	*	*	*	*	*	*	*	*	*	*	*	*
1487_216	2658_1487_216_E04_012.fsa	MIX 2B-kar 1	K15	15	Wild	Vosso	2658_1487_216_E04_012.fsa	041807F93E	*	*	*	*	*	*	*	*	*	*	*	*	*	*	*	*	*	*	*	*	*	*	*	*	*	*	*	*	*	*
1487_217	2658_1487_217_F04_011.fsa	MIX 2B-kar 1	K52	52	Hybr	Figgjo x Mowi	2658_1487_217_F04_011.fsa	041807CE1B	*	*	*	*	*	*	*	*	*	*	*	*	*	*	*	*	*	*	*	*	*	*	*	*	*	*	*	*	*	*
1487_218	2658_1487_218_G04_010.fsa	MIX 2B-kar 1	K48	48	Hybr	Figgjo x Mowi	2658_1487_218_G04_010.fsa	0418081CCD	*	*	*	*	*	*	*	*	*	*	*	*	*	*	*	*	*	*	*	*	*	*	*	*	*	*	*	*	*	*
1487_219	2658_1487_219_H04_009.fsa	MIX 2B-kar 1	K52	52	Hybr	Figgjo x Mowi	2658_1487_219_H04_009.fsa	041807E25F	IYC2	54	1825	Yes	3724R	R	11 --> 12	K52	Hybr	Figgjo x Mowi	Male	1SW	591	Scattered	Very	No	25+	11	17	Good	Good	125	*	0.173359471872207	6.00624	0.00138687577497766	0.68488	125	4330.77	0.028863227555377
1487_220	2658_1487_220_A05_024.fsa	MIX 2B-kar 1	K16	16	Wild	Vosso	2658_1487_220_A05_024.fsa	041807C9BC	*	*	*	*	*	*	*	*	*	*	*	*	*	*	*	*	*	*	*	*	*	*	*	*	*	*	*	*	*	*
1487_221	2658_1487_221_B05_023.fsa	MIX 2B-kar 1	K5	5	Wild	Arna	2658_1487_221_B05_023.fsa	041807F893	*	*	*	*	*	*	*	*	*	*	*	*	*	*	*	*	*	*	*	*	*	*	*	*	*	*	*	*	*	*
1487_222	2658_1487_222_C05_022.fsa	MIX 2B-kar 1	K23	23	Wild	Figgjo	2658_1487_222_C05_022.fsa	041807EF53	IYC2	33	450	Yes	4233R	R	11 --> 12	K23	Wild	Figgjo	Male	1SW	1060	Scattered	Few	No	´5-25	5	4	Bright flash	40% underestimated	15	*	0.0225606670110247	3.93090909090909	0.00205096972827497	0.724545454545455	11	1916.61	0.00573930011843828
1487_223	2658_1487_223_D05_021.fsa	MIX 2B-kar 1	K52	52	Hybr	Figgjo x Mowi	2658_1487_223_D05_021.fsa	041807DD8C	IYC2	56	2380	Yes	4193R	R	11 --> 12	K52	Hybr	Figgjo x Mowi	Female	2SW	1020	Scattered	Very	No	25+	8	15	Bright flash	Good	110	*	0.14729444250679	7.40972727272727	0.00133904038642537	0.681818181818182	110	5533.61	0.0198785241460819
1487_224	2658_1487_224_E05_020.fsa	MIX 2B-kar 1	K37	37	Hybr	Mowi X Figgjo	2658_1487_224_E05_020.fsa	041807D3FA	*	*	*	*	*	*	*	*	*	*	*	*	*	*	*	*	*	*	*	*	*	*	*	*	*	*	*	*	*	*
1487_225	2658_1487_225_F05_019.fsa	MIX 2B-kar 1	K43	43	Wild	Figgjo	2658_1487_225_F05_019.fsa	418080123	*	*	*	*	*	*	*	*	*	*	*	*	*	*	*	*	*	*	*	*	*	*	*	*	*	*	*	*	*	*
1487_226	2658_1487_226_G05_018.fsa	MIX 2B-kar 1	K18	18	Wild	Vosso	2658_1487_226_G05_018.fsa	0418081BB6	*	*	*	*	*	*	*	*	*	*	*	*	*	*	*	*	*	*	*	*	*	*	*	*	*	*	*	*	*	*
1487_227	2658_1487_227_H05_017.fsa	MIX 2B-kar 1	K33	33	Hybr	Mowi X Figgjo	2658_1487_227_H05_017.fsa	041807EA28	*	*	*	*	*	*	*	*	*	*	*	*	*	*	*	*	*	*	*	*	*	*	*	*	*	*	*	*	*	*
1487_228	2658_1487_228_A06_024.fsa	MIX 2B-kar 1	K53	53	Hybr	Mowi X Figgjo	2658_1487_228_A06_024.fsa	418080600	IYC2	60	2495	Yes	3371R	R	11 --> 12	K53	Hybr	Mowi X Figgjo	*	*	262	Scattered	Medium	No	´5-25	8	6	Good	Good	64	*	0.0573948475598977	6.08765625	0.000896794493123402	0.6778125	64	6788.24	0.00942806972057558
1487_229	2658_1487_229_B06_023.fsa	MIX 2B-kar 1	K33	33	Hybr	Mowi X Figgjo	2658_1487_229_B06_023.fsa	041807E531	*	*	*	*	*	*	*	*	*	*	*	*	*	*	*	*	*	*	*	*	*	*	*	*	*	*	*	*	*	*
1487_230	2658_1487_230_C06_022.fsa	MIX 2B-kar 1	K38	38	Farm	Mowi	2658_1487_230_C06_022.fsa	041807E756	*	*	*	*	*	*	*	*	*	*	*	*	*	*	*	*	*	*	*	*	*	*	*	*	*	*	*	*	*	*
1487_231	2658_1487_231_D06_021.fsa	MIX 2B-kar 1	K33	33	Hybr	Mowi X Figgjo	2658_1487_231_D06_021.fsa	041807D1BA	*	*	*	*	*	*	*	*	*	*	*	*	*	*	*	*	*	*	*	*	*	*	*	*	*	*	*	*	*	*
1487_232	2658_1487_232_E06_020.fsa	MIX 2B-kar 1	K1	1	Wild	Arna	2658_1487_232_E06_020.fsa	041807E69B	IYC2	52	1685	Yes	3142L	L	11 --> 12	K1	Wild	Arna	*	*	46	Scattered	Few	No	´5-25	6	5	Bright flash	10% underestimated	72	*	0.0647677355768917	4.65140625	0.00101199586838893	0.6303125	64	4596.27	0.0139243342971583
1487_233	2658_1487_233_F06_019.fsa	MIX 2B-kar 1	K51	51	Wild	Figgjo	2658_1487_233_F06_019.fsa	418081921	*	*	*	*	*	*	*	*	*	*	*	*	*	*	*	*	*	*	*	*	*	*	*	*	*	*	*	*	*	*
1487_234	2658_1487_234_G06_018.fsa	MIX 2B-kar 1	K1	1	Wild	Arna	2658_1487_234_G06_018.fsa	0418081A79	*	*	*	*	*	*	*	*	*	*	*	*	*	*	*	*	*	*	*	*	*	*	*	*	*	*	*	*	*	*
1487_235	2658_1487_235_H06_017.fsa	MIX 2B-kar 1	K6	6	Wild	Arna	2658_1487_235_H06_017.fsa	418081512	*	*	*	*	*	*	*	*	*	*	*	*	*	*	*	*	*	*	*	*	*	*	*	*	*	*	*	*	*	*
1487_236	2658_1487_236_A07_032.fsa	MIX 2B-kar 1	K55	55	Wild	Figgjo	2658_1487_236_A07_032.fsa	418080812	*	*	*	*	*	*	*	*	*	*	*	*	*	*	*	*	*	*	*	*	*	*	*	*	*	*	*	*	*	*
1487_237	2658_1487_237_B07_031.fsa	MIX 2B-kar 1	K3	3	Wild	Arna	2658_1487_237_B07_031.fsa	041807D99A	*	*	*	*	*	*	*	*	*	*	*	*	*	*	*	*	*	*	*	*	*	*	*	*	*	*	*	*	*	*
1487_238	2658_1487_238_C07_030.fsa	MIX 2B-kar 1	K3	3	Wild	Arna	2658_1487_238_C07_030.fsa	0418080CA8	*	*	*	*	*	*	*	*	*	*	*	*	*	*	*	*	*	*	*	*	*	*	*	*	*	*	*	*	*	*
1487_239	2658_1487_239_D07_029.fsa	MIX 2B-kar 1	K48	48	Hybr	Figgjo x Mowi	2658_1487_239_D07_029.fsa	041807F39C	*	*	*	*	*	*	*	*	*	*	*	*	*	*	*	*	*	*	*	*	*	*	*	*	*	*	*	*	*	*
1487_240	2658_1487_240_E07_028.fsa	MIX 2B-kar 1	K42	42	Farm	Mowi	2658_1487_240_E07_028.fsa	041807D5D6	*	*	*	*	*	*	*	*	*	*	*	*	*	*	*	*	*	*	*	*	*	*	*	*	*	*	*	*	*	*
1487_241	2659_1487_241_G07_026.fsa	MIX 2B-kar 1	K50	50	Farm	Mowi	2659_1487_241_G07_026.fsa	418081999	*	*	*	*	*	*	*	*	*	*	*	*	*	*	*	*	*	*	*	*	*	*	*	*	*	*	*	*	*	*
1487_242	2659_1487_242_H07_025.fsa	MIX 2B-kar 1	K54	54	Farm	Mowi	2659_1487_242_H07_025.fsa	041807F398	*	*	*	*	*	*	*	*	*	*	*	*	*	*	*	*	*	*	*	*	*	*	*	*	*	*	*	*	*	*
1487_243	2659_1487_243_A08_032.fsa	MIX 2B-kar 1	K26	26	Farm	Mowi	2659_1487_243_A08_032.fsa	041807E0F3	*	*	*	*	*	*	*	*	*	*	*	*	*	*	*	*	*	*	*	*	*	*	*	*	*	*	*	*	*	*
1487_244	2659_1487_244_B08_031.fsa	MIX 2B-kar 1	K16	16	Wild	Vosso	2659_1487_244_B08_031.fsa	041807E3BB	*	*	*	*	*	*	*	*	*	*	*	*	*	*	*	*	*	*	*	*	*	*	*	*	*	*	*	*	*	*
1487_245	2659_1487_245_C08_030.fsa	MIX 2B-kar 1	K31	31	Wild	Figgjo	2659_1487_245_C08_030.fsa	041807DB8D	*	*	*	*	*	*	*	*	*	*	*	*	*	*	*	*	*	*	*	*	*	*	*	*	*	*	*	*	*	*
1487_246	2659_1487_246_D08_029.fsa	MIX 2B-kar 1	K50	50	Farm	Mowi	2659_1487_246_D08_029.fsa	418081479	*	*	*	*	*	*	*	*	*	*	*	*	*	*	*	*	*	*	*	*	*	*	*	*	*	*	*	*	*	*
1487_247	2659_1487_247_E08_028.fsa	MIX 2B-kar 1	K4	4	Wild	Arna	2659_1487_247_E08_028.fsa	041807EE8E	*	*	*	*	*	*	*	*	*	*	*	*	*	*	*	*	*	*	*	*	*	*	*	*	*	*	*	*	*	*
1487_248	2659_1487_248_F08_027.fsa	MIX 2B-kar 1	K2	2	Wild	Arna	2659_1487_248_F08_027.fsa	0418080D58	IYC2	41	720	Yes	3792R	R	11 --> 12	K2	Wild	Arna	*	*	653	Scattered	Medium	No	25+	7	5	Good	Good	50	*	0.0781190158608576	apr.22	0.00156238031721715	0.678	50	3028.84	0.0165079700479391
1487_249	2659_1487_249_G08_026.fsa	MIX 2B-kar 1	K17	17	Wild	Vosso	2659_1487_249_G08_026.fsa	041808096A	*	*	*	*	*	*	*	*	*	*	*	*	*	*	*	*	*	*	*	*	*	*	*	*	*	*	*	*	*	*
1487_250	2659_1487_250_H08_025.fsa	MIX 2B-kar 1	K2	2	Wild	Arna	2659_1487_250_H08_025.fsa	041807F16C	*	*	*	*	*	*	*	*	*	*	*	*	*	*	*	*	*	*	*	*	*	*	*	*	*	*	*	*	*	*
1487_251	2659_1487_251_A09_040.fsa	MIX 2B-kar 1	K23	23	Wild	Figgjo	2659_1487_251_A09_040.fsa	041808049A	*	*	*	*	*	*	*	*	*	*	*	*	*	*	*	*	*	*	*	*	*	*	*	*	*	*	*	*	*	*
1487_252	2659_1487_252_B09_039.fsa	MIX 2B-kar 1	K39	39	Wild	Figgjo	2659_1487_252_B09_039.fsa	041807E19B	*	*	*	*	*	*	*	*	*	*	*	*	*	*	*	*	*	*	*	*	*	*	*	*	*	*	*	*	*	*
1487_253	2659_1487_253_C09_038.fsa	MIX 2B-kar 1	K34	34	Farm	Mowi	2659_1487_253_C09_038.fsa	041807E3BC	*	*	*	*	*	*	*	*	*	*	*	*	*	*	*	*	*	*	*	*	*	*	*	*	*	*	*	*	*	*
1487_254	2659_1487_254_D09_037.fsa	MIX 2B-kar 1	K33	33	Hybr	Mowi X Figgjo	2659_1487_254_D09_037.fsa	041807D4A1	*	*	*	*	*	*	*	*	*	*	*	*	*	*	*	*	*	*	*	*	*	*	*	*	*	*	*	*	*	*
1487_255	2659_1487_255_E09_036.fsa	MIX 2B-kar 1	K49	49	Hybr	Mowi X Figgjo	2659_1487_255_E09_036.fsa	0418080A0C	*	*	*	*	*	*	*	*	*	*	*	*	*	*	*	*	*	*	*	*	*	*	*	*	*	*	*	*	*	*
1487_256	2659_1487_256_F09_035.fsa	MIX 2B-kar 1	K24	24	Hybr	Figgjo x Mowi	2659_1487_256_F09_035.fsa	041807FCD7	*	*	*	*	*	*	*	*	*	*	*	*	*	*	*	*	*	*	*	*	*	*	*	*	*	*	*	*	*	*
1487_257	2659_1487_257_G09_034.fsa	MIX 2B-kar 1	K53	53	Hybr	Mowi X Figgjo	2659_1487_257_G09_034.fsa	041807CA17	*	*	*	*	*	*	*	*	*	*	*	*	*	*	*	*	*	*	*	*	*	*	*	*	*	*	*	*	*	*
1487_258	2659_1487_258_H09_033.fsa	MIX 2B-kar 1	K38	38	Farm	Mowi	2659_1487_258_H09_033.fsa	0418081D71	*	*	*	*	*	*	*	*	*	*	*	*	*	*	*	*	*	*	*	*	*	*	*	*	*	*	*	*	*	*
1487_259	2659_1487_259_A10_040.fsa	MIX 2B-kar 1	K16	16	Wild	Vosso	2659_1487_259_A10_040.fsa	418080065	*	*	*	*	*	*	*	*	*	*	*	*	*	*	*	*	*	*	*	*	*	*	*	*	*	*	*	*	*	*
1487_260	2659_1487_260_B10_039.fsa	MIX 2B-kar 1	K24	24	Hybr	Figgjo x Mowi	2659_1487_260_B10_039.fsa	041807E0F1	*	*	*	*	*	*	*	*	*	*	*	*	*	*	*	*	*	*	*	*	*	*	*	*	*	*	*	*	*	*
1487_261	2659_1487_261_C10_038.fsa	MIX 2B-kar 1	K49	49	Hybr	Mowi X Figgjo	2659_1487_261_C10_038.fsa	041807D1B9	*	*	*	*	*	*	*	*	*	*	*	*	*	*	*	*	*	*	*	*	*	*	*	*	*	*	*	*	*	*
1487_262	2659_1487_262_D10_037.fsa	MIX 2B-kar 1	K37	37	Hybr	Mowi X Figgjo	2659_1487_262_D10_037.fsa	418080806	*	*	*	*	*	*	*	*	*	*	*	*	*	*	*	*	*	*	*	*	*	*	*	*	*	*	*	*	*	*
1487_263	2659_1487_263_E10_036.fsa	MIX 2B-kar 1	K43	43	Wild	Figgjo	2659_1487_263_E10_036.fsa	041807D01C	*	*	*	*	*	*	*	*	*	*	*	*	*	*	*	*	*	*	*	*	*	*	*	*	*	*	*	*	*	*
1487_264	2659_1487_264_F10_035.fsa	MIX 2B-kar 1	K40	40	Hybr	Figgjo x Mowi	2659_1487_264_F10_035.fsa	0418081AE8	*	*	*	*	*	*	*	*	*	*	*	*	*	*	*	*	*	*	*	*	*	*	*	*	*	*	*	*	*	*
1487_265	2659_1487_265_G10_034.fsa	MIX 2B-kar 1	K16	16	Wild	Vosso	2659_1487_265_G10_034.fsa	041807DADB	*	*	*	*	*	*	*	*	*	*	*	*	*	*	*	*	*	*	*	*	*	*	*	*	*	*	*	*	*	*
1487_266	2659_1487_266_H10_033.fsa	MIX 2B-kar 1	K16	16	Wild	Vosso	2659_1487_266_H10_033.fsa	041808075F	*	*	*	*	*	*	*	*	*	*	*	*	*	*	*	*	*	*	*	*	*	*	*	*	*	*	*	*	*	*
1487_267	2659_1487_267_A11_048.fsa	MIX 2B-kar 1	K33	33	Hybr	Mowi X Figgjo	2659_1487_267_A11_048.fsa	041807DF87	IYC2	57	2410	Yes	3288R	R	11 --> 12	K33	Hybr	Mowi X Figgjo	Male	1SW	182	Scattered	Very	No	25+	10	7	Good	Good	168	*	0.183503844422893	6.89279761904762	0.00109228478823151	0.702916666666667	168	6310.44	0.0266225492992565
1487_268	2659_1487_268_B11_047.fsa	MIX 2B-kar 1	K16	16	Wild	Vosso	2659_1487_268_B11_047.fsa	041807DE35	IYC2	41	770	Yes	3606R	R	11 --> 12	K16	Wild	Vosso	*	*	478	Scattered	Medium	No	25+	5	5	Good	Good	21	*	0.0537438246534482	7.68761904761905	0.0025592297454023	0.723333333333333	21	3003.88	0.00699095836052039
1487_269	2659_1487_269_C11_046.fsa	MIX 2B-kar 1	K43	43	Wild	Figgjo	2659_1487_269_C11_046.fsa	04180813F8	IYC2	37	565	Yes	3597R	R	11 --> 12	K43	Wild	Figgjo	Female	1SW	469	Scattered	Few	No	´5-25	7	4	Good	Good	25	*	0.0569835700308984	apr.76	0.00227934280123594	0.6968	25	2100.43	0.0119023247620725
1487_270	2659_1487_270_D11_045.fsa	MIX 2B-kar 1	K26	26	Farm	Mowi	2659_1487_270_D11_045.fsa	041807CCA0	*	*	*	*	*	*	*	*	*	*	*	*	*	*	*	*	*	*	*	*	*	*	*	*	*	*	*	*	*	*
1487_271	2659_1487_271_E11_044.fsa	MIX 2B-kar 1	K49	49	Hybr	Mowi X Figgjo	2659_1487_271_E11_044.fsa	041807E1A3	IYC2	57	2365	Yes	3511R	R	11 --> 12	K49	Hybr	Mowi X Figgjo	Female	2SW	394	Scattered	Very	No	25+	10	12	Bright flash	50% underestimated	81	*	0.0379450031763842	4.25851851851852	0.000702685244007115	0.70537037037037	54	6060.35	0.00891037646340558
1487_272	2659_1487_272_F11_043.fsa	MIX 2B-kar 1	K16	16	Wild	Vosso	2659_1487_272_F11_043.fsa	041807EC63	*	*	*	*	*	*	*	*	*	*	*	*	*	*	*	*	*	*	*	*	*	*	*	*	*	*	*	*	*	*
1487_273	2659_1487_273_G11_042.fsa	MIX 2B-kar 1	K4	4	Wild	Arna	2659_1487_273_G11_042.fsa	041807E3B9	*	*	*	*	*	*	*	*	*	*	*	*	*	*	*	*	*	*	*	*	*	*	*	*	*	*	*	*	*	*
1487_274	2659_1487_274_H11_041.fsa	MIX 2B-kar 1	K53	53	Hybr	Mowi X Figgjo	2659_1487_274_H11_041.fsa	418081508	*	*	*	*	*	*	*	*	*	*	*	*	*	*	*	*	*	*	*	*	*	*	*	*	*	*	*	*	*	*
1487_275	2659_1487_275_A12_048.fsa	MIX 2B-kar 1	K42	42	Farm	Mowi	2659_1487_275_A12_048.fsa	041807F441	*	*	*	*	*	*	*	*	*	*	*	*	*	*	*	*	*	*	*	*	*	*	*	*	*	*	*	*	*	*
1487_276	2659_1487_276_B12_047.fsa	MIX 2B-kar 1	K4	4	Wild	Arna	2659_1487_276_B12_047.fsa	041807D7AF	IYC2	42	850	Yes	3798R	R	11 --> 12	K4	Wild	Arna	Female	2SW	659	Scattered	Medium	No	25+	7	7	Good	10% overestimated	53	*	0.0939418157520651	4.86118644067797	0.00159223416528924	0.640338983050847	59	3053.06	0.0193248740607784
1487_277	2659_1487_277_C12_046.fsa	MIX 2B-kar 1	K46	46	Farm	Mowi	2659_1487_277_C12_046.fsa	0418081B4E	*	*	*	*	*	*	*	*	*	*	*	*	*	*	*	*	*	*	*	*	*	*	*	*	*	*	*	*	*	*
1487_278	2659_1487_278_D12_045.fsa	MIX 2B-kar 1	K34	34	Farm	Mowi	2659_1487_278_D12_045.fsa	041807CC34	IYC2	64	3160	Yes	4167R	R	11 --> 12	K34	Farm	Mowi	*	*	997	Scattered	Very	No	25+	8	17	Bright flash	Good	173	*	0.112858337689493	6.23982658959538	0.000652360333465277	0.659364161849711	173	9565	0.018086774699425
1487_279	2659_1487_279_E12_044.fsa	MIX 2B-kar 1	K52	52	Hybr	Figgjo x Mowi	2659_1487_279_E12_044.fsa	041807E74B	*	*	*	*	*	*	*	*	*	*	*	*	*	*	*	*	*	*	*	*	*	*	*	*	*	*	*	*	*	*
1487_280	2659_1487_280_F12_043.fsa	MIX 2B-kar 1	K24	24	Hybr	Figgjo x Mowi	2659_1487_280_F12_043.fsa	041807ED14	*	*	*	*	*	*	*	*	*	*	*	*	*	*	*	*	*	*	*	*	*	*	*	*	*	*	*	*	*	*
1487_281	2659_1487_281_G12_042.fsa	MIX 2B-kar 1	K5	5	Wild	Arna	2659_1487_281_G12_042.fsa	041807DF88	*	*	*	*	*	*	*	*	*	*	*	*	*	*	*	*	*	*	*	*	*	*	*	*	*	*	*	*	*	*
1487_282	2659_1487_282_H12_041.fsa	MIX 2B-kar 1	K3	3	Wild	Arna	2659_1487_282_H12_041.fsa	041808199B	*	*	*	*	*	*	*	*	*	*	*	*	*	*	*	*	*	*	*	*	*	*	*	*	*	*	*	*	*	*
1488_283	2659_1488_283_A01_008.fsa	MIX 2B-kar 1	K45	45	Hybr	Mowi X Figgjo	2659_1488_283_A01_008.fsa	418081195	IYC2	60	2990	Yes	4154R	R	11 --> 12	K45	Hybr	Mowi X Figgjo	Male	1SW	984	Scattered	Very	No	25+	8	8	Bright flash	Good	128	*	0.0851629186621623	6.790625	0.000665335302048143	0.683046875	128	10206.32	0.01254124895163
1488_284	2659_1488_284_B01_007.fsa	MIX 2B-kar 1	K34	34	Farm	Mowi	2659_1488_284_B01_007.fsa	4,18E+258	*	*	*	*	*	*	*	*	*	*	*	*	*	*	*	*	*	*	*	*	*	*	*	*	*	*	*	*	*	*
1488_285	2659_1488_285_C01_006.fsa	MIX 2B-kar 1	K38	38	Farm	Mowi	2659_1488_285_C01_006.fsa	041808161B	*	*	*	*	*	*	*	*	*	*	*	*	*	*	*	*	*	*	*	*	*	*	*	*	*	*	*	*	*	*
1488_286	2659_1488_286_D01_005.fsa	MIX 2B-kar 1	K38	38	Farm	Mowi	2659_1488_286_D01_005.fsa	041807CE17	*	*	*	*	*	*	*	*	*	*	*	*	*	*	*	*	*	*	*	*	*	*	*	*	*	*	*	*	*	*
1488_287	2659_1488_287_E01_004.fsa	MIX 2B-kar 1	K37	37	Hybr	Mowi X Figgjo	2659_1488_287_E01_004.fsa	041807F942	*	*	*	*	*	*	*	*	*	*	*	*	*	*	*	*	*	*	*	*	*	*	*	*	*	*	*	*	*	*
1488_288	2659_1488_288_F01_003.fsa	MIX 2B-kar 1	K20	20	Wild	Vosso	2659_1488_288_F01_003.fsa	041807D09D	*	*	*	*	*	*	*	*	*	*	*	*	*	*	*	*	*	*	*	*	*	*	*	*	*	*	*	*	*	*
1488_289	2659_1488_289_G01_002.fsa	MIX 2B-kar 1	K37	37	Hybr	Mowi X Figgjo	2659_1488_289_G01_002.fsa	041807C965	*	*	*	*	*	*	*	*	*	*	*	*	*	*	*	*	*	*	*	*	*	*	*	*	*	*	*	*	*	*
1488_290	2659_1488_290_H01_001.fsa	MIX 2B-kar 1	K17	17	Wild	Vosso	2659_1488_290_H01_001.fsa	041807CE90	IYC2	48	1375	Yes	4218R	R	11 --> 12	K17	Wild	Vosso	*	*	1045	Scattered	Medium	No	25+	7	7	Good	Good	59	*	0.0637628592980147	4.4977358490566	0.00120307281694367	0.684150943396226	53	3738.54	0.0141766571977296
1488_291	2659_1488_291_A02_008.fsa	MIX 2B-kar 1	K49	49	Hybr	Mowi X Figgjo	2659_1488_291_A02_008.fsa	041807E479	*	*	*	*	*	*	*	*	*	*	*	*	*	*	*	*	*	*	*	*	*	*	*	*	*	*	*	*	*	*
1488_292	2659_1488_292_B02_007.fsa	MIX 2B-kar 1	K51	51	Wild	Figgjo	2659_1488_292_B02_007.fsa	041807FE3C	*	*	*	*	*	*	*	*	*	*	*	*	*	*	*	*	*	*	*	*	*	*	*	*	*	*	*	*	*	*
1488_293	2659_1488_293_C02_006.fsa	MIX 2B-kar 1	K47	47	Wild	Figgjo	2659_1488_293_C02_006.fsa	041807CBBF	*	*	*	*	*	*	*	*	*	*	*	*	*	*	*	*	*	*	*	*	*	*	*	*	*	*	*	*	*	*
1488_294	2659_1488_294_D02_005.fsa	MIX 2B-kar 1	K1	1	Wild	Arna	2659_1488_294_D02_005.fsa	041807D376	*	*	*	*	*	*	*	*	*	*	*	*	*	*	*	*	*	*	*	*	*	*	*	*	*	*	*	*	*	*
1488_295	2659_1488_295_E02_004.fsa	MIX 2B-kar 1	K51	51	Wild	Figgjo	2659_1488_295_E02_004.fsa	0418080C0F	*	*	*	*	*	*	*	*	*	*	*	*	*	*	*	*	*	*	*	*	*	*	*	*	*	*	*	*	*	*
1488_296	2659_1488_296_F02_003.fsa	MIX 2B-kar 1	K50	50	Farm	Mowi	2659_1488_296_F02_003.fsa	041807D132	*	*	*	*	*	*	*	*	*	*	*	*	*	*	*	*	*	*	*	*	*	*	*	*	*	*	*	*	*	*
1488_297	2659_1488_297_G02_002.fsa	MIX 2B-kar 1	K50	50	Farm	Mowi	2659_1488_297_G02_002.fsa	041807D675	*	*	*	*	*	*	*	*	*	*	*	*	*	*	*	*	*	*	*	*	*	*	*	*	*	*	*	*	*	*
1488_298	2659_1488_298_H02_001.fsa	MIX 2B-kar 1	K42	42	Farm	Mowi	2659_1488_298_H02_001.fsa	041807DC38	*	*	*	*	*	*	*	*	*	*	*	*	*	*	*	*	*	*	*	*	*	*	*	*	*	*	*	*	*	*
1488_299	2659_1488_299_A03_016.fsa	MIX 2B-kar 1	K22	22	Wild	Vosso	2659_1488_299_A03_016.fsa	041807CB5C	IYC2	52	1700	Yes	3350R	R	11 --> 12	K22	Wild	Vosso	Male	1SW	242	Scattered	Medium	No	25+	6	8	Bright flash	10% overestimated	111	*	0.107635610047419	5.31605042016807	0.000904500924768231	0.669831932773109	119	5877.33	0.0202472891602139
1488_300	2659_1488_300_B03_015.fsa	MIX 2B-kar 1	K5	5	Wild	Arna	2659_1488_300_B03_015.fsa	0418080D4C	*	*	*	*	*	*	*	*	*	*	*	*	*	*	*	*	*	*	*	*	*	*	*	*	*	*	*	*	*	*
1488_301	2659_1488_301_C03_014.fsa	MIX 2B-kar 1	K24	24	Hybr	Figgjo x Mowi	2659_1488_301_C03_014.fsa	041807FB61	*	*	*	*	*	*	*	*	*	*	*	*	*	*	*	*	*	*	*	*	*	*	*	*	*	*	*	*	*	*
1488_302	2659_1488_302_D03_013.fsa	MIX 2B-kar 1	K38	38	Farm	Mowi	2659_1488_302_D03_013.fsa	418080336	*	*	*	*	*	*	*	*	*	*	*	*	*	*	*	*	*	*	*	*	*	*	*	*	*	*	*	*	*	*
1488_303	2659_1488_303_E03_012.fsa	MIX 2B-kar 1	K33	33	Hybr	Mowi X Figgjo	2659_1488_303_E03_012.fsa	041807CD97	*	*	*	*	*	*	*	*	*	*	*	*	*	*	*	*	*	*	*	*	*	*	*	*	*	*	*	*	*	*
1488_304	2659_1488_304_F03_011.fsa	MIX 2B-kar 1	K31	31	Wild	Figgjo	2659_1488_304_F03_011.fsa	418081235	*	*	*	*	*	*	*	*	*	*	*	*	*	*	*	*	*	*	*	*	*	*	*	*	*	*	*	*	*	*
1488_305	2659_1488_305_G03_010.fsa	MIX 2B-kar 1	K2	2	Wild	Arna	2659_1488_305_G03_010.fsa	0418081A04	*	*	*	*	*	*	*	*	*	*	*	*	*	*	*	*	*	*	*	*	*	*	*	*	*	*	*	*	*	*
1488_306	2659_1488_306_H03_009.fsa	MIX 2B-kar 1	K15	15	Wild	Vosso	2659_1488_306_H03_009.fsa	0418080FD6	*	*	*	*	*	*	*	*	*	*	*	*	*	*	*	*	*	*	*	*	*	*	*	*	*	*	*	*	*	*
1488_307	2659_1488_307_A04_016.fsa	MIX 2B-kar 1	K53	53	Hybr	Mowi X Figgjo	2659_1488_307_A04_016.fsa	0418081A71	*	*	*	*	*	*	*	*	*	*	*	*	*	*	*	*	*	*	*	*	*	*	*	*	*	*	*	*	*	*
1488_308	2659_1488_308_B04_015.fsa	MIX 2B-kar 1	K25	25	Hybr	Mowi X Figgjo	2659_1488_308_B04_015.fsa	04180805FE	*	*	*	*	*	*	*	*	*	*	*	*	*	*	*	*	*	*	*	*	*	*	*	*	*	*	*	*	*	*
1488_309	2659_1488_309_C04_014.fsa	MIX 2B-kar 1	K39	39	Wild	Figgjo	2659_1488_309_C04_014.fsa	041808147F	*	*	*	*	*	*	*	*	*	*	*	*	*	*	*	*	*	*	*	*	*	*	*	*	*	*	*	*	*	*
1488_310	2659_1488_310_E04_012.fsa	MIX 2B-kar 1	K45	45	Hybr	Mowi X Figgjo	2659_1488_310_E04_012.fsa	04180817B1	IYC2	55	2455	Yes	3237R	R	11 --> 12	K45	Hybr	Mowi X Figgjo	*	*	131	Scattered	Very	No	25+	8	15	Good	10% overestimated	97	*	0.12133384717228	7.43628571428571	0.00115556044925981	0.692857142857143	105	6435.22	0.0163164584893757
1488_311	2659_1488_311_F04_011.fsa	MIX 2B-kar 1	K39	39	Wild	Figgjo	2659_1488_311_F04_011.fsa	0418081A73	*	*	*	*	*	*	*	*	*	*	*	*	*	*	*	*	*	*	*	*	*	*	*	*	*	*	*	*	*	*
1488_312	2659_1488_312_G04_010.fsa	MIX 2B-kar 1	K6	6	Wild	Arna	2659_1488_312_G04_010.fsa	041807CB51	*	*	*	*	*	*	*	*	*	*	*	*	*	*	*	*	*	*	*	*	*	*	*	*	*	*	*	*	*	*
1488_313	2659_1488_313_H04_009.fsa	MIX 2B-kar 1	K46	46	Farm	Mowi	2659_1488_313_H04_009.fsa	041807E46A	*	*	*	*	*	*	*	*	*	*	*	*	*	*	*	*	*	*	*	*	*	*	*	*	*	*	*	*	*	*
1488_314	2659_1488_314_A05_024.fsa	MIX 2B-kar 1	K54	54	Farm	Mowi	2659_1488_314_A05_024.fsa	041807D400	*	*	*	*	*	*	*	*	*	*	*	*	*	*	*	*	*	*	*	*	*	*	*	*	*	*	*	*	*	*
1488_315	2659_1488_315_B05_023.fsa	MIX 2B-kar 1	K26	26	Farm	Mowi	2659_1488_315_B05_023.fsa	0418081AE9	*	*	*	*	*	*	*	*	*	*	*	*	*	*	*	*	*	*	*	*	*	*	*	*	*	*	*	*	*	*
1488_316	2659_1488_316_C05_022.fsa	MIX 2B-kar 1	K34	34	Farm	Mowi	2659_1488_316_C05_022.fsa	0418080C03	*	*	*	*	*	*	*	*	*	*	*	*	*	*	*	*	*	*	*	*	*	*	*	*	*	*	*	*	*	*
1488_317	2659_1488_317_D05_021.fsa	MIX 2B-kar 1	K19	19	Wild	Vosso	2659_1488_317_D05_021.fsa	041807F224	*	*	*	*	*	*	*	*	*	*	*	*	*	*	*	*	*	*	*	*	*	*	*	*	*	*	*	*	*	*
1488_318	2659_1488_318_E05_020.fsa	MIX 2B-kar 1	K41	41	Hybr	Mowi X Figgjo	2659_1488_318_E05_020.fsa	041807E1A5	*	*	*	*	*	*	*	*	*	*	*	*	*	*	*	*	*	*	*	*	*	*	*	*	*	*	*	*	*	*
1488_319	2659_1488_319_F05_019.fsa	MIX 2B-kar 1	K4	4	Wild	Arna	2659_1488_319_F05_019.fsa	041807FF05	*	*	*	*	*	*	*	*	*	*	*	*	*	*	*	*	*	*	*	*	*	*	*	*	*	*	*	*	*	*
1488_320	2659_1488_320_G05_018.fsa	MIX 2B-kar 1	K3	3	Wild	Arna	2659_1488_320_G05_018.fsa	0418080F2E	*	*	*	*	*	*	*	*	*	*	*	*	*	*	*	*	*	*	*	*	*	*	*	*	*	*	*	*	*	*
1488_321	2660_1488_321_A06_024.fsa	MIX 2B-kar 1	K32	32	Hybr	Figgjo x Mowi	2660_1488_321_A06_024.fsa	041807D36C	*	*	*	*	*	*	*	*	*	*	*	*	*	*	*	*	*	*	*	*	*	*	*	*	*	*	*	*	*	*
1488_322	2660_1488_322_B06_023.fsa	MIX 2B-kar 1	K48	48	Hybr	Figgjo x Mowi	2660_1488_322_B06_023.fsa	041807F22A	IYC2	56	2350	Yes	3521R	R	11 --> 12	K48	Hybr	Figgjo x Mowi	Male	1SW	404	Scattered	Very	No	25+	12	13	Good	50% underestimated	114	*	0.04392166883679	4.85634920634921	0.000697169346615714	0.67968253968254	63	6965.81	0.00904417433148478
1488_323	2660_1488_323_C06_022.fsa	MIX 2B-kar 1	K42	42	Farm	Mowi	2660_1488_323_C06_022.fsa	041807F17B	IYC2	64	4165	Yes	3326R	R	11 --> 12	K42	Farm	Mowi	*	*	218	Scattered	Very	No	25+	11	14	Good	Good	91	*	0.0729361778362472	5.99494505494506	0.000801496459738981	0.66010989010989	91	7479.69	0.0121662796185403
1488_324	2660_1488_324_D06_021.fsa	MIX 2B-kar 1	K42	42	Farm	Mowi	2660_1488_324_D06_021.fsa	04180801D1	*	*	*	*	*	*	*	*	*	*	*	*	*	*	*	*	*	*	*	*	*	*	*	*	*	*	*	*	*	*
1488_325	2660_1488_325_E06_020.fsa	MIX 2B-kar 1	K47	47	Wild	Figgjo	2660_1488_325_E06_020.fsa	041807E25D	*	*	*	*	*	*	*	*	*	*	*	*	*	*	*	*	*	*	*	*	*	*	*	*	*	*	*	*	*	*
1488_326	2660_1488_326_F06_019.fsa	MIX 2B-kar 1	K37	37	Hybr	Mowi X Figgjo	2660_1488_326_F06_019.fsa	418080609	*	*	*	*	*	*	*	*	*	*	*	*	*	*	*	*	*	*	*	*	*	*	*	*	*	*	*	*	*	*
1488_327	2660_1488_327_G06_018.fsa	MIX 2B-kar 1	K44	44	Hybr	Figgjo x Mowi	2660_1488_327_G06_018.fsa	041807E477	*	*	*	*	*	*	*	*	*	*	*	*	*	*	*	*	*	*	*	*	*	*	*	*	*	*	*	*	*	*
1488_328	2660_1488_328_H06_017.fsa	MIX 2B-kar 1	K31	31	Wild	Figgjo	2660_1488_328_H06_017.fsa	041808169C	*	*	*	*	*	*	*	*	*	*	*	*	*	*	*	*	*	*	*	*	*	*	*	*	*	*	*	*	*	*
1488_329	2660_1488_329_A07_032.fsa	MIX 2B-kar 1	K41	41	Hybr	Mowi X Figgjo	2660_1488_329_A07_032.fsa	041807CAEB	*	*	*	*	*	*	*	*	*	*	*	*	*	*	*	*	*	*	*	*	*	*	*	*	*	*	*	*	*	*
1488_330	2660_1488_330_B07_031.fsa	MIX 2B-kar 1	K19	19	Wild	Vosso	2660_1488_330_B07_031.fsa	041807E69D	*	*	*	*	*	*	*	*	*	*	*	*	*	*	*	*	*	*	*	*	*	*	*	*	*	*	*	*	*	*
1488_331	2660_1488_331_C07_030.fsa	MIX 2B-kar 1	K16	16	Wild	Vosso	2660_1488_331_C07_030.fsa	041807DCE2	*	*	*	*	*	*	*	*	*	*	*	*	*	*	*	*	*	*	*	*	*	*	*	*	*	*	*	*	*	*
1488_332	2660_1488_332_D07_029.fsa	MIX 2B-kar 1	K45	45	Hybr	Mowi X Figgjo	2660_1488_332_D07_029.fsa	041807D2CF	IYC2	47	1145	Yes	3682R	R	11 --> 12	K45	Hybr	Mowi X Figgjo	*	*	549	Scattered	Few	No	0-5	5	1	Good	Overestimated	3	Only 5,7 and 28 are real spots	0.0309210293969829	3.794	0.00103070097989943	0.642666666666667	30	3680.99	0.00814998139087583
1488_333	2660_1488_333_E07_028.fsa	MIX 2B-kar 1	K34	34	Farm	Mowi	2660_1488_333_E07_028.fsa	0418081DBA	*	*	*	*	*	*	*	*	*	*	*	*	*	*	*	*	*	*	*	*	*	*	*	*	*	*	*	*	*	*
1488_334	2660_1488_334_F07_027.fsa	MIX 2B-kar 1	K26	26	Farm	Mowi	2660_1488_334_F07_027.fsa	041807D404	*	*	*	*	*	*	*	*	*	*	*	*	*	*	*	*	*	*	*	*	*	*	*	*	*	*	*	*	*	*
1488_335	2660_1488_335_G07_026.fsa	MIX 2B-kar 1	K52	52	Hybr	Figgjo x Mowi	2660_1488_335_G07_026.fsa	418080969	*	*	*	*	*	*	*	*	*	*	*	*	*	*	*	*	*	*	*	*	*	*	*	*	*	*	*	*	*	*
1488_336	2660_1488_336_H07_025.fsa	MIX 2B-kar 1	K47	47	Wild	Figgjo	2660_1488_336_H07_025.fsa	041807F00C	*	*	*	*	*	*	*	*	*	*	*	*	*	*	*	*	*	*	*	*	*	*	*	*	*	*	*	*	*	*
1488_337	2660_1488_337_A08_032.fsa	MIX 2B-kar 1	K29	29	Hybr	Mowi X Figgjo	2660_1488_337_A08_032.fsa	418080127	*	*	*	*	*	*	*	*	*	*	*	*	*	*	*	*	*	*	*	*	*	*	*	*	*	*	*	*	*	*
1488_338	2660_1488_338_B08_031.fsa	MIX 2B-kar 1	K2	2	Wild	Arna	2660_1488_338_B08_031.fsa	041807CB4B	*	*	*	*	*	*	*	*	*	*	*	*	*	*	*	*	*	*	*	*	*	*	*	*	*	*	*	*	*	*
1488_339	2660_1488_339_C08_030.fsa	MIX 2B-kar 1	K29	29	Hybr	Mowi X Figgjo	2660_1488_339_C08_030.fsa	041807D00D	*	*	*	*	*	*	*	*	*	*	*	*	*	*	*	*	*	*	*	*	*	*	*	*	*	*	*	*	*	*
1488_340	2660_1488_340_D08_029.fsa	MIX 2B-kar 1	K52	52	Hybr	Figgjo x Mowi	2660_1488_340_D08_029.fsa	04180819FD	*	*	*	*	*	*	*	*	*	*	*	*	*	*	*	*	*	*	*	*	*	*	*	*	*	*	*	*	*	*
1488_341	2660_1488_341_E08_028.fsa	MIX 2B-kar 1	K20	20	Wild	Vosso	2660_1488_341_E08_028.fsa	041807FFB2	*	*	*	*	*	*	*	*	*	*	*	*	*	*	*	*	*	*	*	*	*	*	*	*	*	*	*	*	*	*
1488_342	2660_1488_342_F08_027.fsa	MIX 2B-kar 1	K42	42	Farm	Mowi	2660_1488_342_F08_027.fsa	041807CF10	*	*	*	*	*	*	*	*	*	*	*	*	*	*	*	*	*	*	*	*	*	*	*	*	*	*	*	*	*	*
1488_343	2660_1488_343_G08_026.fsa	MIX 2B-kar 1	K23	23	Wild	Figgjo	2660_1488_343_G08_026.fsa	041807CA1A	*	*	*	*	*	*	*	*	*	*	*	*	*	*	*	*	*	*	*	*	*	*	*	*	*	*	*	*	*	*
1488_344	2660_1488_344_H08_025.fsa	MIX 2B-kar 1	K16	16	Wild	Vosso	2660_1488_344_H08_025.fsa	041808075E	*	*	*	*	*	*	*	*	*	*	*	*	*	*	*	*	*	*	*	*	*	*	*	*	*	*	*	*	*	*
1488_345	2660_1488_345_A09_040.fsa	MIX 2B-kar 1	K3	3	Wild	Arna	2660_1488_345_A09_040.fsa	041807F176	*	*	*	*	*	*	*	*	*	*	*	*	*	*	*	*	*	*	*	*	*	*	*	*	*	*	*	*	*	*
1488_346	2660_1488_346_B09_039.fsa	MIX 2B-kar 1	K55	55	Wild	Figgjo	2660_1488_346_B09_039.fsa	041807FD85	*	*	*	*	*	*	*	*	*	*	*	*	*	*	*	*	*	*	*	*	*	*	*	*	*	*	*	*	*	*
1488_347	2660_1488_347_C09_038.fsa	MIX 2B-kar 1	K37	37	Hybr	Mowi X Figgjo	2660_1488_347_C09_038.fsa	04180816AA	*	*	*	*	*	*	*	*	*	*	*	*	*	*	*	*	*	*	*	*	*	*	*	*	*	*	*	*	*	*
1488_348	2660_1488_348_D09_037.fsa	MIX 2B-kar 1	K2	2	Wild	Arna	2660_1488_348_D09_037.fsa	041808075D	*	*	*	*	*	*	*	*	*	*	*	*	*	*	*	*	*	*	*	*	*	*	*	*	*	*	*	*	*	*
1488_349	2660_1488_349_E09_036.fsa	MIX 2B-kar 1	K43	43	Wild	Figgjo	2660_1488_349_E09_036.fsa	041807EC59	*	*	*	*	*	*	*	*	*	*	*	*	*	*	*	*	*	*	*	*	*	*	*	*	*	*	*	*	*	*
1488_350	2660_1488_350_F09_035.fsa	MIX 2B-kar 1	K46	46	Farm	Mowi	2660_1488_350_F09_035.fsa	0418080AB1	IYC2	60	3480	Yes	3124L	L	11 --> 12	K46	Farm	Mowi	*	*	44	Scattered	Few	No	´5-25	2	4	Overexposed	20% underestimated	25	*	0.0161913418207473	jun.85	0.000809567091037367	0.58	20	7866.55	0.00254241058659768
1488_351	2660_1488_351_G09_034.fsa	MIX 2B-kar 1	K29	29	Hybr	Mowi X Figgjo	2660_1488_351_G09_034.fsa	041807D12C	*	*	*	*	*	*	*	*	*	*	*	*	*	*	*	*	*	*	*	*	*	*	*	*	*	*	*	*	*	*
1488_352	2660_1488_352_H09_033.fsa	MIX 2B-kar 1	K50	50	Farm	Mowi	2660_1488_352_H09_033.fsa	4,18E+100	*	*	*	*	*	*	*	*	*	*	*	*	*	*	*	*	*	*	*	*	*	*	*	*	*	*	*	*	*	*
1488_353	2660_1488_353_A10_040.fsa	MIX 2B-kar 1	K32	32	Hybr	Figgjo x Mowi	2660_1488_353_A10_040.fsa	418081108	*	*	*	*	*	*	*	*	*	*	*	*	*	*	*	*	*	*	*	*	*	*	*	*	*	*	*	*	*	*
1488_354	2660_1488_354_B10_039.fsa	MIX 2B-kar 1	K19	19	Wild	Vosso	2660_1488_354_B10_039.fsa	418081916	*	*	*	*	*	*	*	*	*	*	*	*	*	*	*	*	*	*	*	*	*	*	*	*	*	*	*	*	*	*
1488_355	2660_1488_355_C10_038.fsa	MIX 2B-kar 1	K37	37	Hybr	Mowi X Figgjo	2660_1488_355_C10_038.fsa	041807F220	*	*	*	*	*	*	*	*	*	*	*	*	*	*	*	*	*	*	*	*	*	*	*	*	*	*	*	*	*	*
1488_356	2660_1488_356_D10_037.fsa	MIX 2B-kar 1	K51	51	Wild	Figgjo	2660_1488_356_D10_037.fsa	418080343	IYC2	43	980	Yes	3383R	R	11 --> 12	K51	Wild	Figgjo	Female	1SW	274	Scattered	Few	No	´5-25	6	4	Good	Good	58	*	0.0947287395885527	4.49827586206897	0.00163325413083712	0.667586206896552	58	2754.18	0.0210588995635725
1488_357	2660_1488_357_E10_036.fsa	MIX 2B-kar 1	K1	1	Wild	Arna	2660_1488_357_E10_036.fsa	418081914	*	*	*	*	*	*	*	*	*	*	*	*	*	*	*	*	*	*	*	*	*	*	*	*	*	*	*	*	*	*
1488_358	2660_1488_358_F10_035.fsa	MIX 2B-kar 1	K44	44	Hybr	Figgjo x Mowi	2660_1488_358_F10_035.fsa	041807F5AD	IYC2	53	1990	Yes	3685R	R	11 --> 12	K44	Hybr	Figgjo x Mowi	Female	2SW	552	Scattered	Medium	No	25+	6	6	Good	20% overestimated	65	*	0.0880097693967965	6.12148148148148	0.00108654036292341	0.681604938271605	81	5633.92	0.0143772009542202
1488_359	2660_1488_359_G10_034.fsa	MIX 2B-kar 1	K26	26	Farm	Mowi	2660_1488_359_G10_034.fsa	041807EA2C	IYC2	67	4405	Yes	3785R	R	11 --> 12	K26	Farm	Mowi	*	*	646	Scattered	Very	No	25+	9	10	Good	20% overestimated	122	*	0.0937630817165211	5.94661971830986	0.000660303392369867	0.724014084507042	142	9005.89	0.0157674588519291
1488_360	2660_1488_360_H10_033.fsa	MIX 2B-kar 1	K32	32	Hybr	Figgjo x Mowi	2660_1488_360_H10_033.fsa	041807E5E8	IYC2	54	2200	Yes	3224R	R	11 --> 12	K32	Hybr	Figgjo x Mowi	*	*	119	Scattered	Medium	No	´5-25	9	5	Good	Good	53	*	0.0673965121208238	7.73943396226415	0.00127163230416649	0.69	53	6086.22	0.00870819654892528
1488_361	2660_1488_361_A11_048.fsa	MIX 2B-kar 1	K46	46	Farm	Mowi	2660_1488_361_A11_048.fsa	041807DF99	*	*	*	*	*	*	*	*	*	*	*	*	*	*	*	*	*	*	*	*	*	*	*	*	*	*	*	*	*	*
1488_362	2660_1488_362_B11_047.fsa	MIX 2B-kar 1	K44	44	Hybr	Figgjo x Mowi	2660_1488_362_B11_047.fsa	041808028E	*	*	*	*	*	*	*	*	*	*	*	*	*	*	*	*	*	*	*	*	*	*	*	*	*	*	*	*	*	*
1488_363	2660_1488_363_C11_046.fsa	MIX 2B-kar 1	K15	15	Wild	Vosso	2660_1488_363_C11_046.fsa	041807CF96	*	*	*	*	*	*	*	*	*	*	*	*	*	*	*	*	*	*	*	*	*	*	*	*	*	*	*	*	*	*
1488_364	2660_1488_364_D11_045.fsa	MIX 2B-kar 1	K50	50	Farm	Mowi	2660_1488_364_D11_045.fsa	0418080D50	*	*	*	*	*	*	*	*	*	*	*	*	*	*	*	*	*	*	*	*	*	*	*	*	*	*	*	*	*	*
1488_365	2660_1488_365_E11_044.fsa	MIX 2B-kar 1	K37	37	Hybr	Mowi X Figgjo	2660_1488_365_E11_044.fsa	041807CE1D	*	*	*	*	*	*	*	*	*	*	*	*	*	*	*	*	*	*	*	*	*	*	*	*	*	*	*	*	*	*
1488_366	2660_1488_366_F11_043.fsa	MIX 2B-kar 1	K25	25	Hybr	Mowi X Figgjo	2660_1488_366_F11_043.fsa	041807F4FC	*	*	*	*	*	*	*	*	*	*	*	*	*	*	*	*	*	*	*	*	*	*	*	*	*	*	*	*	*	*
1488_367	2660_1488_367_G11_042.fsa	MIX 2B-kar 1	K33	33	Hybr	Mowi X Figgjo	2660_1488_367_G11_042.fsa	0418081C16	*	*	*	*	*	*	*	*	*	*	*	*	*	*	*	*	*	*	*	*	*	*	*	*	*	*	*	*	*	*
1488_368	2660_1488_368_H11_041.fsa	MIX 2B-kar 1	K50	50	Farm	Mowi	2660_1488_368_H11_041.fsa	041808033E	*	*	*	*	*	*	*	*	*	*	*	*	*	*	*	*	*	*	*	*	*	*	*	*	*	*	*	*	*	*
1488_369	2660_1488_369_A12_048.fsa	MIX 2B-kar 1	K26	26	Farm	Mowi	2660_1488_369_A12_048.fsa	041807EDD2	*	*	*	*	*	*	*	*	*	*	*	*	*	*	*	*	*	*	*	*	*	*	*	*	*	*	*	*	*	*
1488_370	2660_1488_370_B12_047.fsa	MIX 2B-kar 1	K25	25	Hybr	Mowi X Figgjo	2660_1488_370_B12_047.fsa	0418080FCA	*	*	*	*	*	*	*	*	*	*	*	*	*	*	*	*	*	*	*	*	*	*	*	*	*	*	*	*	*	*
1488_371	2660_1488_371_C12_046.fsa	MIX 2B-kar 1	K38	38	Farm	Mowi	2660_1488_371_C12_046.fsa	418080069	*	*	*	*	*	*	*	*	*	*	*	*	*	*	*	*	*	*	*	*	*	*	*	*	*	*	*	*	*	*
1488_372	2660_1488_372_D12_045.fsa	MIX 2B-kar 1	K32	32	Hybr	Figgjo x Mowi	2660_1488_372_D12_045.fsa	041808028F	*	*	*	*	*	*	*	*	*	*	*	*	*	*	*	*	*	*	*	*	*	*	*	*	*	*	*	*	*	*
1488_373	2660_1488_373_E12_044.fsa	MIX 2B-kar 1	K3	3	Wild	Arna	2660_1488_373_E12_044.fsa	0418080C05	IYC2	39	750	Yes	3218R	R	11 --> 12	K3	Wild	Arna	*	*	113	Scattered	Medium	No	25+	3	5	Good	40% overestimated	44	*	0.110104206571742	4.44181818181818	0.00142992476067198	0.66961038961039	77	3106.33	0.0247880939887262
1488_374	2660_1488_374_F12_043.fsa	MIX 2B-kar 1	K2	2	Wild	Arna	2660_1488_374_F12_043.fsa	04180813EA	*	*	*	*	*	*	*	*	*	*	*	*	*	*	*	*	*	*	*	*	*	*	*	*	*	*	*	*	*	*
1488_375	2660_1488_375_G12_042.fsa	MIX 2B-kar 1	K47	47	Wild	Figgjo	2660_1488_375_G12_042.fsa	041807C968	*	*	*	*	*	*	*	*	*	*	*	*	*	*	*	*	*	*	*	*	*	*	*	*	*	*	*	*	*	*
1488_376	2660_1488_376_H12_041.fsa	MIX 2B-kar 1	K17	17	Wild	Vosso	2660_1488_376_H12_041.fsa	041807E698	*	*	*	*	*	*	*	*	*	*	*	*	*	*	*	*	*	*	*	*	*	*	*	*	*	*	*	*	*	*
1490_377	2660_1490_377_A01_008.fsa	MIX 2B-kar 1	K3	3	Wild	Arna	2660_1490_377_A01_008.fsa	041807CF19	*	*	*	*	*	*	*	*	*	*	*	*	*	*	*	*	*	*	*	*	*	*	*	*	*	*	*	*	*	*
1490_378	2660_1490_378_B01_007.fsa	MIX 2B-kar 1	K3	3	Wild	Arna	2660_1490_378_B01_007.fsa	041807D5D4	*	*	*	*	*	*	*	*	*	*	*	*	*	*	*	*	*	*	*	*	*	*	*	*	*	*	*	*	*	*
1490_379	2660_1490_379_C01_006.fsa	MIX 2B-kar 1	K40	40	Hybr	Figgjo x Mowi	2660_1490_379_C01_006.fsa	041808049F	*	*	*	*	*	*	*	*	*	*	*	*	*	*	*	*	*	*	*	*	*	*	*	*	*	*	*	*	*	*
1490_380	2660_1490_380_D01_005.fsa	MIX 2B-kar 1	K16	16	Wild	Vosso	2660_1490_380_D01_005.fsa	041807FAAA	*	*	*	*	*	*	*	*	*	*	*	*	*	*	*	*	*	*	*	*	*	*	*	*	*	*	*	*	*	*
1490_381	2660_1490_381_E01_004.fsa	MIX 2B-kar 1	K15	15	Wild	Vosso	2660_1490_381_E01_004.fsa	041807DA33	*	*	*	*	*	*	*	*	*	*	*	*	*	*	*	*	*	*	*	*	*	*	*	*	*	*	*	*	*	*
1490_382	2660_1490_382_F01_003.fsa	MIX 2B-kar 1	K51	51	Wild	Figgjo	2660_1490_382_F01_003.fsa	041807D7A4	*	*	*	*	*	*	*	*	*	*	*	*	*	*	*	*	*	*	*	*	*	*	*	*	*	*	*	*	*	*
1490_383	2660_1490_383_G01_002.fsa	MIX 2B-kar 1	K43	43	Wild	Figgjo	2660_1490_383_G01_002.fsa	0418081AE5	*	*	*	*	*	*	*	*	*	*	*	*	*	*	*	*	*	*	*	*	*	*	*	*	*	*	*	*	*	*
1490_384	2660_1490_384_H01_001.fsa	MIX 2B-kar 1	K32	32	Hybr	Figgjo x Mowi	2660_1490_384_H01_001.fsa	041807ED12	IYC2	58	2555	Yes	3635R	R	11 --> 12	K32	Hybr	Figgjo x Mowi	Male	2SW	503	Scattered	Few	No	´5-25	5	6	Good	30% overestimated	92	Scarred at 50, 69, 103-120	0.105100543232547	6.09282258064516	0.000847585026068925	0.683387096774194	124	7188.45	0.0172498939270636
1490_385	2660_1490_385_A02_008.fsa	MIX 2B-kar 1	K44	44	Hybr	Figgjo x Mowi	2660_1490_385_A02_008.fsa	041807CA1C	*	*	*	*	*	*	*	*	*	*	*	*	*	*	*	*	*	*	*	*	*	*	*	*	*	*	*	*	*	*
1490_386	2660_1490_386_B02_007.fsa	MIX 2B-kar 1	K37	37	Hybr	Mowi X Figgjo	2660_1490_386_B02_007.fsa	041807F177	*	*	*	*	*	*	*	*	*	*	*	*	*	*	*	*	*	*	*	*	*	*	*	*	*	*	*	*	*	*
1490_387	2660_1490_387_C02_006.fsa	MIX 2B-kar 1	K38	38	Farm	Mowi	2660_1490_387_C02_006.fsa	041807CE8B	*	*	*	*	*	*	*	*	*	*	*	*	*	*	*	*	*	*	*	*	*	*	*	*	*	*	*	*	*	*
1490_388	2660_1490_388_D02_005.fsa	MIX 2B-kar 1	K46	46	Farm	Mowi	2660_1490_388_D02_005.fsa	418080120	*	*	*	*	*	*	*	*	*	*	*	*	*	*	*	*	*	*	*	*	*	*	*	*	*	*	*	*	*	*
1490_389	2660_1490_389_E02_004.fsa	MIX 2B-kar 1	K50	50	Farm	Mowi	2660_1490_389_E02_004.fsa	041807EA36	*	*	*	*	*	*	*	*	*	*	*	*	*	*	*	*	*	*	*	*	*	*	*	*	*	*	*	*	*	*
1490_390	2660_1490_390_F02_003.fsa	MIX 2B-kar 1	K2	2	Wild	Arna	2660_1490_390_F02_003.fsa	041807D5C8	*	*	*	*	*	*	*	*	*	*	*	*	*	*	*	*	*	*	*	*	*	*	*	*	*	*	*	*	*	*
1490_391	2660_1490_391_G02_002.fsa	MIX 2B-kar 1	K46	46	Farm	Mowi	2660_1490_391_G02_002.fsa	0418081C6C	*	*	*	*	*	*	*	*	*	*	*	*	*	*	*	*	*	*	*	*	*	*	*	*	*	*	*	*	*	*
1490_392	2660_1490_392_H02_001.fsa	MIX 2B-kar 1	K31	31	Wild	Figgjo	2660_1490_392_H02_001.fsa	04180808BD	IYC2	46	1210	Yes	3079L	L	11 --> 12	K31	Wild	Figgjo	Female	2SW	17	Scattered	Medium	No	0-5	5	5	Overexposed	90% underestimated	16	*	0.00335241798998956	4.655	0.00167620899499478	0.755	2	2777.1	0.000720175722876382
1490_393	2660_1490_393_A03_016.fsa	MIX 2B-kar 1	K54	54	Farm	Mowi	2660_1490_393_A03_016.fsa	041807DF8A	*	*	*	*	*	*	*	*	*	*	*	*	*	*	*	*	*	*	*	*	*	*	*	*	*	*	*	*	*	*
1490_394	2660_1490_394_B03_015.fsa	MIX 2B-kar 1	K50	50	Farm	Mowi	2660_1490_394_B03_015.fsa	041807DC33	*	*	*	*	*	*	*	*	*	*	*	*	*	*	*	*	*	*	*	*	*	*	*	*	*	*	*	*	*	*
1490_395	2660_1490_395_C03_014.fsa	MIX 2B-kar 1	K46	46	Farm	Mowi	2660_1490_395_C03_014.fsa	041807CA21	*	*	*	*	*	*	*	*	*	*	*	*	*	*	*	*	*	*	*	*	*	*	*	*	*	*	*	*	*	*
1490_396	2660_1490_396_D03_013.fsa	MIX 2B-kar 1	K32	32	Hybr	Figgjo x Mowi	2660_1490_396_D03_013.fsa	0418080B64	*	*	*	*	*	*	*	*	*	*	*	*	*	*	*	*	*	*	*	*	*	*	*	*	*	*	*	*	*	*
1490_397	2660_1490_397_E03_012.fsa	MIX 2B-kar 1	K4	4	Wild	Arna	2660_1490_397_E03_012.fsa	4,18E+53	*	*	*	*	*	*	*	*	*	*	*	*	*	*	*	*	*	*	*	*	*	*	*	*	*	*	*	*	*	*
1490_398	2660_1490_398_F03_011.fsa	MIX 2B-kar 1	K45	45	Hybr	Mowi X Figgjo	2660_1490_398_F03_011.fsa	041807F175	*	*	*	*	*	*	*	*	*	*	*	*	*	*	*	*	*	*	*	*	*	*	*	*	*	*	*	*	*	*
1490_399	2660_1490_399_G03_010.fsa	MIX 2B-kar 1	K22	22	Wild	Vosso	2660_1490_399_G03_010.fsa	0418080AC0	*	*	*	*	*	*	*	*	*	*	*	*	*	*	*	*	*	*	*	*	*	*	*	*	*	*	*	*	*	*
1490_400	2660_1490_400_H03_009.fsa	MIX 2B-kar 1	K19	19	Wild	Vosso	2660_1490_400_H03_009.fsa	041807FAAF	*	*	*	*	*	*	*	*	*	*	*	*	*	*	*	*	*	*	*	*	*	*	*	*	*	*	*	*	*	*
1490_401	2661_1490_401_B04_015.fsa	MIX 2B-kar 1	K53	53	Hybr	Mowi X Figgjo	2661_1490_401_B04_015.fsa	0418081D20	*	*	*	*	*	*	*	*	*	*	*	*	*	*	*	*	*	*	*	*	*	*	*	*	*	*	*	*	*	*
1490_402	2661_1490_402_C04_014.fsa	MIX 2B-kar 1	K54	54	Farm	Mowi	2661_1490_402_C04_014.fsa	418081231	*	*	*	*	*	*	*	*	*	*	*	*	*	*	*	*	*	*	*	*	*	*	*	*	*	*	*	*	*	*
1490_403	2661_1490_403_D04_013.fsa	MIX 2B-kar 1	K49	49	Hybr	Mowi X Figgjo	2661_1490_403_D04_013.fsa	0418081CCC	*	*	*	*	*	*	*	*	*	*	*	*	*	*	*	*	*	*	*	*	*	*	*	*	*	*	*	*	*	*
1490_404	2661_1490_404_E04_012.fsa	MIX 2B-kar 1	K48	48	Hybr	Figgjo x Mowi	2661_1490_404_E04_012.fsa	4,18E+45	*	*	*	*	*	*	*	*	*	*	*	*	*	*	*	*	*	*	*	*	*	*	*	*	*	*	*	*	*	*
1490_405	2661_1490_405_F04_011.fsa	MIX 2B-kar 1	K2	2	Wild	Arna	2661_1490_405_F04_011.fsa	04180816A8	*	*	*	*	*	*	*	*	*	*	*	*	*	*	*	*	*	*	*	*	*	*	*	*	*	*	*	*	*	*
1490_406	2661_1490_406_G04_010.fsa	MIX 2B-kar 1	K38	38	Farm	Mowi	2661_1490_406_G04_010.fsa	041818B22D	*	*	*	*	*	*	*	*	*	*	*	*	*	*	*	*	*	*	*	*	*	*	*	*	*	*	*	*	*	*
1490_407	2661_1490_407_H04_009.fsa	MIX 2B-kar 1	K19	19	Wild	Vosso	2661_1490_407_H04_009.fsa	041807CC36	*	*	*	*	*	*	*	*	*	*	*	*	*	*	*	*	*	*	*	*	*	*	*	*	*	*	*	*	*	*
1490_408	2661_1490_408_A05_024.fsa	MIX 2B-kar 1	K39	39	Wild	Figgjo	2661_1490_408_A05_024.fsa	041807D23F	*	*	*	*	*	*	*	*	*	*	*	*	*	*	*	*	*	*	*	*	*	*	*	*	*	*	*	*	*	*
1490_409	2661_1490_409_B05_023.fsa	MIX 2B-kar 1	K22	22	Wild	Vosso	2661_1490_409_B05_023.fsa	041807D015	*	*	*	*	*	*	*	*	*	*	*	*	*	*	*	*	*	*	*	*	*	*	*	*	*	*	*	*	*	*
1490_410	2661_1490_410_C05_022.fsa	MIX 2B-kar 1	K41	41	Hybr	Mowi X Figgjo	2661_1490_410_C05_022.fsa	041807F5B5	*	*	*	*	*	*	*	*	*	*	*	*	*	*	*	*	*	*	*	*	*	*	*	*	*	*	*	*	*	*
1490_411	2661_1490_411_D05_021.fsa	MIX 2B-kar 1	K17	17	Wild	Vosso	2661_1490_411_D05_021.fsa	041807F4F8	*	*	*	*	*	*	*	*	*	*	*	*	*	*	*	*	*	*	*	*	*	*	*	*	*	*	*	*	*	*
1490_412	2661_1490_412_E05_020.fsa	MIX 2B-kar 1	K25	25	Hybr	Mowi X Figgjo	2661_1490_412_E05_020.fsa	041807DAD6	IYC2	52	1615	Yes	3313R	R	11 --> 12	K25	Hybr	Mowi X Figgjo	*	*	207	Scattered	Few	No	`5-25	4	3	Good	20% overerestimated	34	*	0.039875361607508	4.76622222222222	0.000886119146833512	0.736222222222222	45	5378.76	0.00836624054614818
1490_413	2661_1490_413_F05_019.fsa	MIX 2B-kar 1	K55	55	Wild	Figgjo	2661_1490_413_F05_019.fsa	041807DC37	IYC2	16	55	Yes	3793R	R	11 --> 12	K55	Wild	Figgjo	Male	jacks	654	Scattered	Few	No	´5-25	1	0	Good	Underestimated	8	8 spots here but none of the ones found by algorithm	0.0706451515971033	7.83666666666667	0.0235483838657011	0.606666666666667	3	332.79	0.00901469395114036
1490_414	2661_1490_414_G05_018.fsa	MIX 2B-kar 1	K52	52	Hybr	Figgjo x Mowi	2661_1490_414_G05_018.fsa	041807E744	*	*	*	*	*	*	*	*	*	*	*	*	*	*	*	*	*	*	*	*	*	*	*	*	*	*	*	*	*	*
1490_415	2661_1490_415_H05_017.fsa	MIX 2B-kar 1	K41	41	Hybr	Mowi X Figgjo	2661_1490_415_H05_017.fsa	041807DC2A	*	*	*	*	*	*	*	*	*	*	*	*	*	*	*	*	*	*	*	*	*	*	*	*	*	*	*	*	*	*
1490_416	2661_1490_416_A06_024.fsa	MIX 2B-kar 1	K42	42	Farm	Mowi	2661_1490_416_A06_024.fsa	041807DEE5	*	*	*	*	*	*	*	*	*	*	*	*	*	*	*	*	*	*	*	*	*	*	*	*	*	*	*	*	*	*
1490_417	2661_1490_417_B06_023.fsa	MIX 2B-kar 1	K1	1	Wild	Arna	2661_1490_417_B06_023.fsa	04180804A7	*	*	*	*	*	*	*	*	*	*	*	*	*	*	*	*	*	*	*	*	*	*	*	*	*	*	*	*	*	*
1490_418	2661_1490_418_C06_022.fsa	MIX 2B-kar 1	K51	51	Wild	Figgjo	2661_1490_418_C06_022.fsa	418081239	IYC2	45	965	Yes	3374R	R	11 --> 12	K51	Wild	Figgjo	Male	1SW	265	Scattered	Medium	No	´5-25	10	6	Good	40% overestimated	39	*	0.076146291715154	4.42417910447761	0.00113651181664409	0.673283582089552	67	3892.77	0.0172113944569034
1490_419	2661_1490_419_D06_021.fsa	MIX 2B-kar 1	K22	22	Wild	Vosso	2661_1490_419_D06_021.fsa	041807F672	*	*	*	*	*	*	*	*	*	*	*	*	*	*	*	*	*	*	*	*	*	*	*	*	*	*	*	*	*	*
1490_420	2661_1490_420_E06_020.fsa	MIX 2B-kar 1	K51	51	Wild	Figgjo	2661_1490_420_E06_020.fsa	041807FB60	IYC2	48	1360	Yes	3375R	R	11 --> 12	K51	Wild	Figgjo	Male	1SW	266	Scattered	Very	No	25+	7	6	Good	Good	81	*	0.0995155624914219	4.83382716049383	0.00122858719125212	0.678271604938272	81	3934.46	0.0205873232921417
1490_421	2661_1490_421_F06_019.fsa	MIX 2B-kar 1	K15	15	Wild	Vosso	2661_1490_421_F06_019.fsa	0418081C76	*	*	*	*	*	*	*	*	*	*	*	*	*	*	*	*	*	*	*	*	*	*	*	*	*	*	*	*	*	*
1490_422	2661_1490_422_G06_018.fsa	MIX 2B-kar 1	K5	5	Wild	Arna	2661_1490_422_G06_018.fsa	041807CE0C	*	*	*	*	*	*	*	*	*	*	*	*	*	*	*	*	*	*	*	*	*	*	*	*	*	*	*	*	*	*
1490_423	2661_1490_423_H06_017.fsa	MIX 2B-kar 1	K25	25	Hybr	Mowi X Figgjo	2661_1490_423_H06_017.fsa	041807D12E	*	*	*	*	*	*	*	*	*	*	*	*	*	*	*	*	*	*	*	*	*	*	*	*	*	*	*	*	*	*
1490_424	2661_1490_424_A07_032.fsa	MIX 2B-kar 1	K4	4	Wild	Arna	2661_1490_424_A07_032.fsa	041807CA19	*	*	*	*	*	*	*	*	*	*	*	*	*	*	*	*	*	*	*	*	*	*	*	*	*	*	*	*	*	*
1490_425	2661_1490_425_B07_031.fsa	MIX 2B-kar 1	K38	38	Farm	Mowi	2661_1490_425_B07_031.fsa	0418081A74	*	*	*	*	*	*	*	*	*	*	*	*	*	*	*	*	*	*	*	*	*	*	*	*	*	*	*	*	*	*
1490_426	2661_1490_426_C07_030.fsa	MIX 2B-kar 1	K45	45	Hybr	Mowi X Figgjo	2661_1490_426_C07_030.fsa	041807E521	IYC2	41	860	Yes	3423R	R	11 --> 12	K45	Hybr	Mowi X Figgjo	Male	2SW	312	Scattered	Medium	No	25+	5	4	Bright flash	Good	54	*	0.075395109073492	4.35796296296296	0.00139620572358319	0.689074074074074	54	3121.29	0.0173005392001384
1490_427	2661_1490_427_D07_029.fsa	MIX 2B-kar 1	K34	34	Farm	Mowi	2661_1490_427_D07_029.fsa	041807CD19	*	*	*	*	*	*	*	*	*	*	*	*	*	*	*	*	*	*	*	*	*	*	*	*	*	*	*	*	*	*
1490_428	2661_1490_428_E07_028.fsa	MIX 2B-kar 1	K34	34	Farm	Mowi	2661_1490_428_E07_028.fsa	041807EDD0	IYC2	60	3250	Yes	3582R	R	11 --> 12	K34	Farm	Mowi	*	*	455	Scattered	Very	No	25+	7	7	Good	Good	159	*	0.171482988261512	8.32415094339623	0.00107850936013529	0.696163522012579	159	7718.2	0.0206006581845508
1490_429	2661_1490_429_F07_027.fsa	MIX 2B-kar 1	K42	42	Farm	Mowi	2661_1490_429_F07_027.fsa	418081625	*	*	*	*	*	*	*	*	*	*	*	*	*	*	*	*	*	*	*	*	*	*	*	*	*	*	*	*	*	*
1490_430	2661_1490_430_G07_026.fsa	MIX 2B-kar 1	K40	40	Hybr	Figgjo x Mowi	2661_1490_430_G07_026.fsa	0418080D47	*	*	*	*	*	*	*	*	*	*	*	*	*	*	*	*	*	*	*	*	*	*	*	*	*	*	*	*	*	*
1490_431	2661_1490_431_H07_025.fsa	MIX 2B-kar 1	K44	44	Hybr	Figgjo x Mowi	2661_1490_431_H07_025.fsa	041807CF18	*	*	*	*	*	*	*	*	*	*	*	*	*	*	*	*	*	*	*	*	*	*	*	*	*	*	*	*	*	*
1490_432	2661_1490_432_A08_032.fsa	MIX 2B-kar 1	K37	37	Hybr	Mowi X Figgjo	2661_1490_432_A08_032.fsa	0418080C07	*	*	*	*	*	*	*	*	*	*	*	*	*	*	*	*	*	*	*	*	*	*	*	*	*	*	*	*	*	*
1490_433	2661_1490_433_B08_031.fsa	MIX 2B-kar 1	K16	16	Wild	Vosso	2661_1490_433_B08_031.fsa	041807F5BA	*	*	*	*	*	*	*	*	*	*	*	*	*	*	*	*	*	*	*	*	*	*	*	*	*	*	*	*	*	*
1490_434	2661_1490_434_C08_030.fsa	MIX 2B-kar 1	K22	22	Wild	Vosso	2661_1490_434_C08_030.fsa	041807CCA1	*	*	*	*	*	*	*	*	*	*	*	*	*	*	*	*	*	*	*	*	*	*	*	*	*	*	*	*	*	*
1490_435	2661_1490_435_D08_029.fsa	MIX 2B-kar 1	K37	37	Hybr	Mowi X Figgjo	2661_1490_435_D08_029.fsa	418080334	*	*	*	*	*	*	*	*	*	*	*	*	*	*	*	*	*	*	*	*	*	*	*	*	*	*	*	*	*	*
1490_436	2661_1490_436_E08_028.fsa	MIX 2B-kar 1	K19	19	Wild	Vosso	2661_1490_436_E08_028.fsa	041807F7D6	*	*	*	*	*	*	*	*	*	*	*	*	*	*	*	*	*	*	*	*	*	*	*	*	*	*	*	*	*	*
1490_437	2661_1490_437_F08_027.fsa	MIX 2B-kar 1	K49	49	Hybr	Mowi X Figgjo	2661_1490_437_F08_027.fsa	418080068	*	*	*	*	*	*	*	*	*	*	*	*	*	*	*	*	*	*	*	*	*	*	*	*	*	*	*	*	*	*
1490_438	2661_1490_438_G08_026.fsa	MIX 2B-kar 1	K55	55	Wild	Figgjo	2661_1490_438_G08_026.fsa	041807C9BF	IYC2	45	1120	Yes	3393R	R	11 --> 12	K55	Wild	Figgjo	Female	1SW	284	Scattered	Very	No	25+	7	9	Good	Good	76	*	0.135479014959989	4.94986842105263	0.00178261861789459	0.682763157894737	76	2776.74	0.0273702255162529
1490_439	2661_1490_439_H08_025.fsa	MIX 2B-kar 1	K16	16	Wild	Vosso	2661_1490_439_H08_025.fsa	041807CCA5	*	*	*	*	*	*	*	*	*	*	*	*	*	*	*	*	*	*	*	*	*	*	*	*	*	*	*	*	*	*
1490_440	2661_1490_440_A09_040.fsa	MIX 2B-kar 1	K34	34	Farm	Mowi	2661_1490_440_A09_040.fsa	04180806AD	*	*	*	*	*	*	*	*	*	*	*	*	*	*	*	*	*	*	*	*	*	*	*	*	*	*	*	*	*	*
1490_441	2661_1490_441_B09_039.fsa	MIX 2B-kar 1	K5	5	Wild	Arna	2661_1490_441_B09_039.fsa	041807CE19	*	*	*	*	*	*	*	*	*	*	*	*	*	*	*	*	*	*	*	*	*	*	*	*	*	*	*	*	*	*
1490_442	2661_1490_442_C09_038.fsa	MIX 2B-kar 1	K18	18	Wild	Vosso	2661_1490_442_C09_038.fsa	418081616	IYC2	46	1248	Yes	3070L	L	11 --> 12	K18	Wild	Vosso	*	*	9	Scattered	Very	No	25+	9	6	Good	10% overestimated	117	*	0.18112172686243	5.83802919708029	0.0013220564004557	0.668759124087591	137	4415.87	0.0310244640353996
1490_443	2661_1490_443_D09_037.fsa	MIX 2B-kar 1	K32	32	Hybr	Figgjo x Mowi	2661_1490_443_D09_037.fsa	0418080CB1	*	*	*	*	*	*	*	*	*	*	*	*	*	*	*	*	*	*	*	*	*	*	*	*	*	*	*	*	*	*
1490_444	2661_1490_444_F09_035.fsa	MIX 2B-kar 1	K31	31	Wild	Figgjo	2661_1490_444_F09_035.fsa	041807FFB7	*	*	*	*	*	*	*	*	*	*	*	*	*	*	*	*	*	*	*	*	*	*	*	*	*	*	*	*	*	*
1490_445	2661_1490_445_G09_034.fsa	MIX 2B-kar 1	K46	46	Farm	Mowi	2661_1490_445_G09_034.fsa	041807EC60	*	*	*	*	*	*	*	*	*	*	*	*	*	*	*	*	*	*	*	*	*	*	*	*	*	*	*	*	*	*
1490_446	2661_1490_446_H09_033.fsa	MIX 2B-kar 1	K54	54	Farm	Mowi	2661_1490_446_H09_033.fsa	041807D53E	*	*	*	*	*	*	*	*	*	*	*	*	*	*	*	*	*	*	*	*	*	*	*	*	*	*	*	*	*	*
1490_447	2661_1490_447_A10_040.fsa	MIX 2B-kar 1	K40	40	Hybr	Figgjo x Mowi	2661_1490_447_A10_040.fsa	041807C9BA	*	*	*	*	*	*	*	*	*	*	*	*	*	*	*	*	*	*	*	*	*	*	*	*	*	*	*	*	*	*
1490_448	2661_1490_448_B10_039.fsa	MIX 2B-kar 1	K40	40	Hybr	Figgjo x Mowi	2661_1490_448_B10_039.fsa	0418080FD9	*	*	*	*	*	*	*	*	*	*	*	*	*	*	*	*	*	*	*	*	*	*	*	*	*	*	*	*	*	*
1490_449	2661_1490_449_C10_038.fsa	MIX 2B-kar 1	K25	25	Hybr	Mowi X Figgjo	2661_1490_449_C10_038.fsa	041807EAEA	*	*	*	*	*	*	*	*	*	*	*	*	*	*	*	*	*	*	*	*	*	*	*	*	*	*	*	*	*	*
1490_450	2661_1490_450_D10_037.fsa	MIX 2B-kar 1	K20	20	Wild	Vosso	2661_1490_450_D10_037.fsa	418081503	*	*	*	*	*	*	*	*	*	*	*	*	*	*	*	*	*	*	*	*	*	*	*	*	*	*	*	*	*	*
1490_451	2661_1490_451_E10_036.fsa	MIX 2B-kar 1	K41	41	Hybr	Mowi X Figgjo	2661_1490_451_E10_036.fsa	418080807	*	*	*	*	*	*	*	*	*	*	*	*	*	*	*	*	*	*	*	*	*	*	*	*	*	*	*	*	*	*
1490_452	2661_1490_452_F10_035.fsa	MIX 2B-kar 1	K40	40	Hybr	Figgjo x Mowi	2661_1490_452_F10_035.fsa	041807F0BC	*	*	*	*	*	*	*	*	*	*	*	*	*	*	*	*	*	*	*	*	*	*	*	*	*	*	*	*	*	*
1490_453	2661_1490_453_G10_034.fsa	MIX 2B-kar 1	K40	40	Hybr	Figgjo x Mowi	2661_1490_453_G10_034.fsa	04180801D7	IYC2	48	1360	Yes	3179R	R	11 --> 12	K40	Hybr	Figgjo x Mowi	*	*	76	Scattered	Medium	No	´5-25	4	3	Bright flash	20% overerestimated	13	*	0.0205709374276862	3.80277777777778	0.00114282985709368	0.666111111111111	18	3327.51	0.00540945030969103
1490_454	2661_1490_454_H10_033.fsa	MIX 2B-kar 1	K18	18	Wild	Vosso	2661_1490_454_H10_033.fsa	041807E5D6	*	*	*	*	*	*	*	*	*	*	*	*	*	*	*	*	*	*	*	*	*	*	*	*	*	*	*	*	*	*
1490_455	2661_1490_455_A11_048.fsa	MIX 2B-kar 1	K5	5	Wild	Arna	2661_1490_455_A11_048.fsa		*	*	*	*	*	*	*	*	*	*	*	*	*	*	*	*	*	*	*	*	*	*	*	*	*	*	*	*	*	*
1490_456	2661_1490_456_B11_047.fsa	MIX 2B-kar 1	K5	5	Wild	Arna	2661_1490_456_B11_047.fsa	418081230	*	*	*	*	*	*	*	*	*	*	*	*	*	*	*	*	*	*	*	*	*	*	*	*	*	*	*	*	*	*
1490_457	2661_1490_457_C11_046.fsa	MIX 2B-kar 1	K1	1	Wild	Arna	2661_1490_457_C11_046.fsa	04180816A9	*	*	*	*	*	*	*	*	*	*	*	*	*	*	*	*	*	*	*	*	*	*	*	*	*	*	*	*	*	*
1490_458	2661_1490_458_D11_045.fsa	MIX 2B-kar 1	K2	2	Wild	Arna	2661_1490_458_D11_045.fsa	041807DB87	*	*	*	*	*	*	*	*	*	*	*	*	*	*	*	*	*	*	*	*	*	*	*	*	*	*	*	*	*	*
1490_459	2661_1490_459_E11_044.fsa	MIX 2B-kar 1	K24	24	Hybr	Figgjo x Mowi	2661_1490_459_E11_044.fsa	041807E19C	*	*	*	*	*	*	*	*	*	*	*	*	*	*	*	*	*	*	*	*	*	*	*	*	*	*	*	*	*	*
1490_460	2661_1490_460_F11_043.fsa	MIX 2B-kar 1	K19	19	Wild	Vosso	2661_1490_460_F11_043.fsa	041807D98F	IYC2	56	2170	Yes	3418R	R	11 --> 12	K19	Wild	Vosso	Female	2SW	307	Scattered	Medium	No	25+	10	4	Good	Good	47	Spot no 47 is not a spot	0.0493350746097675	6.41404255319149	0.00104968243850569	0.67	47	6110.46	0.00769172860963004
1490_461	2661_1490_461_G11_042.fsa	MIX 2B-kar 1	K44	44	Hybr	Figgjo x Mowi	2661_1490_461_G11_042.fsa	041807E1A7	*	*	*	*	*	*	*	*	*	*	*	*	*	*	*	*	*	*	*	*	*	*	*	*	*	*	*	*	*	*
1490_462	2661_1490_462_H11_041.fsa	MIX 2B-kar 1	K41	41	Hybr	Mowi X Figgjo	2661_1490_462_H11_041.fsa	041807D7B0	*	*	*	*	*	*	*	*	*	*	*	*	*	*	*	*	*	*	*	*	*	*	*	*	*	*	*	*	*	*
1490_463	2661_1490_463_A12_048.fsa	MIX 2B-kar 1	K47	47	Wild	Figgjo	2661_1490_463_A12_048.fsa	041808123D	*	*	*	*	*	*	*	*	*	*	*	*	*	*	*	*	*	*	*	*	*	*	*	*	*	*	*	*	*	*
1490_464	2661_1490_464_B12_047.fsa	MIX 2B-kar 1	K1	1	Wild	Arna	2661_1490_464_B12_047.fsa	041807CA25	*	*	*	*	*	*	*	*	*	*	*	*	*	*	*	*	*	*	*	*	*	*	*	*	*	*	*	*	*	*
1490_465	2661_1490_465_C12_046.fsa	MIX 2B-kar 1	K16	16	Wild	Vosso	2661_1490_465_C12_046.fsa	041807EA2D	*	*	*	*	*	*	*	*	*	*	*	*	*	*	*	*	*	*	*	*	*	*	*	*	*	*	*	*	*	*
1490_466	2661_1490_466_D12_045.fsa	MIX 2B-kar 1	K17	17	Wild	Vosso	2661_1490_466_D12_045.fsa	041807D8F3	IYC2	48	1285	Yes	3246R	R	11 --> 12	K17	Wild	Vosso	*	*	140	Scattered	Medium	No	25+	4	7	Good	30% underestimated	31	*	0.0427669890621835	mai.52	0.00171067956248734	0.688	25	3159.68	0.00791219363986227
1490_467	2661_1490_467_E12_044.fsa	MIX 2B-kar 1	K42	42	Farm	Mowi	2661_1490_467_E12_044.fsa	041807EA32	*	*	*	*	*	*	*	*	*	*	*	*	*	*	*	*	*	*	*	*	*	*	*	*	*	*	*	*	*	*
1490_468	2661_1490_468_F12_043.fsa	MIX 2B-kar 1	K50	50	Farm	Mowi	2661_1490_468_F12_043.fsa	418081063	*	*	*	*	*	*	*	*	*	*	*	*	*	*	*	*	*	*	*	*	*	*	*	*	*	*	*	*	*	*
1490_469	2661_1490_469_G12_042.fsa	MIX 2B-kar 1	K37	37	Hybr	Mowi X Figgjo	2661_1490_469_G12_042.fsa	041807F945	*	*	*	*	*	*	*	*	*	*	*	*	*	*	*	*	*	*	*	*	*	*	*	*	*	*	*	*	*	*
1490_470	2661_1490_470_H12_041.fsa	MIX 2B-kar 1	K53	53	Hybr	Mowi X Figgjo	2661_1490_470_H12_041.fsa	041807CBBC	*	*	*	*	*	*	*	*	*	*	*	*	*	*	*	*	*	*	*	*	*	*	*	*	*	*	*	*	*	*
1491_471	2661_1491_471_A01_008.fsa	MIX 2B-kar 1	K33	33	Hybr	Mowi X Figgjo	2661_1491_471_A01_008.fsa	041807E0EA	*	*	*	*	*	*	*	*	*	*	*	*	*	*	*	*	*	*	*	*	*	*	*	*	*	*	*	*	*	*
1491_472	2661_1491_472_B01_007.fsa	MIX 2B-kar 1	K45	45	Hybr	Mowi X Figgjo	2661_1491_472_B01_007.fsa	041807D7B3	*	*	*	*	*	*	*	*	*	*	*	*	*	*	*	*	*	*	*	*	*	*	*	*	*	*	*	*	*	*
1491_473	2661_1491_473_C01_006.fsa	MIX 2B-kar 1	K29	29	Hybr	Mowi X Figgjo	2661_1491_473_C01_006.fsa	041807D498	*	*	*	*	*	*	*	*	*	*	*	*	*	*	*	*	*	*	*	*	*	*	*	*	*	*	*	*	*	*
1491_474	2661_1491_474_D01_005.fsa	MIX 2B-kar 1	K44	44	Hybr	Figgjo x Mowi	2661_1491_474_D01_005.fsa	041807D2D4	*	*	*	*	*	*	*	*	*	*	*	*	*	*	*	*	*	*	*	*	*	*	*	*	*	*	*	*	*	*
1491_475	2661_1491_475_E01_004.fsa	MIX 2B-kar 1	K5	5	Wild	Arna	2661_1491_475_E01_004.fsa	041807E802	*	*	*	*	*	*	*	*	*	*	*	*	*	*	*	*	*	*	*	*	*	*	*	*	*	*	*	*	*	*
1491_476	2661_1491_476_F01_003.fsa	MIX 2B-kar 1	K16	16	Wild	Vosso	2661_1491_476_F01_003.fsa	041807CF8B	IYC2	28	260	Yes	3668R	R	11 --> 12	K16	Wild	Vosso	*	*	535	*	None	No	0-5	1	0	Good	Good	7	*	0.0183901672673505	3.12714285714286	0.00262716675247865	0.682857142857143	7	1190.31	0.00588082096260638
1491_477	2661_1491_477_G01_002.fsa	MIX 2B-kar 1	K50	50	Farm	Mowi	2661_1491_477_G01_002.fsa	418081920	*	*	*	*	*	*	*	*	*	*	*	*	*	*	*	*	*	*	*	*	*	*	*	*	*	*	*	*	*	*
1491_478	2661_1491_478_H01_001.fsa	MIX 2B-kar 1	K33	33	Hybr	Mowi X Figgjo	2661_1491_478_H01_001.fsa	041807D66B	*	*	*	*	*	*	*	*	*	*	*	*	*	*	*	*	*	*	*	*	*	*	*	*	*	*	*	*	*	*
1491_479	2661_1491_479_A02_008.fsa	MIX 2B-kar 1	K46	46	Farm	Mowi	2661_1491_479_A02_008.fsa	041807E1A8	*	*	*	*	*	*	*	*	*	*	*	*	*	*	*	*	*	*	*	*	*	*	*	*	*	*	*	*	*	*
1491_480	2661_1491_480_B02_007.fsa	MIX 2B-kar 1	K44	44	Hybr	Figgjo x Mowi	2661_1491_480_B02_007.fsa	04180817A8	*	*	*	*	*	*	*	*	*	*	*	*	*	*	*	*	*	*	*	*	*	*	*	*	*	*	*	*	*	*
1491_481	2662_1491_481_D02_005.fsa	MIX 2B-kar 1	K41	41	Hybr	Mowi X Figgjo	2662_1491_481_D02_005.fsa	041807F39B	*	*	*	*	*	*	*	*	*	*	*	*	*	*	*	*	*	*	*	*	*	*	*	*	*	*	*	*	*	*
1491_482	2662_1491_482_E02_004.fsa	MIX 2B-kar 1	K54	54	Farm	Mowi	2662_1491_482_E02_004.fsa	041807F7D0	*	*	*	*	*	*	*	*	*	*	*	*	*	*	*	*	*	*	*	*	*	*	*	*	*	*	*	*	*	*
1491_483	2662_1491_483_F02_003.fsa	MIX 2B-kar 1	K43	43	Wild	Figgjo	2662_1491_483_F02_003.fsa	041807D5D3	*	*	*	*	*	*	*	*	*	*	*	*	*	*	*	*	*	*	*	*	*	*	*	*	*	*	*	*	*	*
1491_484	2662_1491_484_G02_002.fsa	MIX 2B-kar 1	K6	6	Wild	Arna	2662_1491_484_G02_002.fsa	0418080E9B	*	*	*	*	*	*	*	*	*	*	*	*	*	*	*	*	*	*	*	*	*	*	*	*	*	*	*	*	*	*
1491_485	2662_1491_485_H02_001.fsa	MIX 2B-kar 1	K49	49	Hybr	Mowi X Figgjo	2662_1491_485_H02_001.fsa	041807EF51	*	*	*	*	*	*	*	*	*	*	*	*	*	*	*	*	*	*	*	*	*	*	*	*	*	*	*	*	*	*
1491_486	2662_1491_486_A03_016.fsa	MIX 2B-kar 1	K46	46	Farm	Mowi	2662_1491_486_A03_016.fsa	041807FA00	IYC2	59	2700	Yes	4202R	R	11 --> 12	K46	Farm	Mowi	*	*	1029	Scattered	Few	No	´5-25	7	10	Bright flash	50% overestimated	23	*	0.0424751515120129	5.65637931034483	0.00073233019848298	0.670172413793103	58	7723.81	0.00750924737920793
1491_487	2662_1491_487_B03_015.fsa	MIX 2B-kar 1	K17	17	Wild	Vosso	2662_1491_487_B03_015.fsa	041807D988	*	*	*	*	*	*	*	*	*	*	*	*	*	*	*	*	*	*	*	*	*	*	*	*	*	*	*	*	*	*
1491_488	2662_1491_488_C03_014.fsa	MIX 2B-kar 1	K41	41	Hybr	Mowi X Figgjo	2662_1491_488_C03_014.fsa	041807FB69	IYC2	60	2925	Yes	4257R	R	11 --> 12	K41	Hybr	Mowi X Figgjo	Male	1SW	1080	Scattered	Medium	No	25+	10	5	Bright flash	10% overestimated	110	*	0.0887125520752309	5.93622950819672	0.000727152066190417	0.700819672131148	122	8163.67	0.0149442591383532
1491_489	2662_1491_489_D03_013.fsa	MIX 2B-kar 1	K4	4	Wild	Arna	2662_1491_489_D03_013.fsa	418081918	*	*	*	*	*	*	*	*	*	*	*	*	*	*	*	*	*	*	*	*	*	*	*	*	*	*	*	*	*	*
1491_490	2662_1491_490_E03_012.fsa	MIX 2B-kar 1	K50	50	Farm	Mowi	2662_1491_490_E03_012.fsa	041807E753	IYC2	60	3065	Yes	3571R	R	11 --> 12	K50	Farm	Mowi	*	*	444	Scattered	Very	No	25+	14	19	Good	10% overestimated	131	*	0.119618205549	5.83618055555556	0.000830681982979169	0.687361111111111	144	7025.77	0.0204959741067527
1491_491	2662_1491_491_F03_011.fsa	MIX 2B-kar 1	K2	2	Wild	Arna	2662_1491_491_F03_011.fsa	0418081A03	*	*	*	*	*	*	*	*	*	*	*	*	*	*	*	*	*	*	*	*	*	*	*	*	*	*	*	*	*	*
1491_492	2662_1491_492_G03_010.fsa	MIX 2B-kar 1	K51	51	Wild	Figgjo	2662_1491_492_G03_010.fsa	041808182C	IYC2	50	1640	Yes	3765R	R	11 --> 12	K51	Wild	Figgjo	Male	1SW	627	Scattered	Medium	No	25+	11	10	Good	20% underestimated	108	*	0.0767221943996299	5.08896551724138	0.000881864303444021	0.682873563218391	87	5770.69	0.0150761867298365
1491_493	2662_1491_493_H03_009.fsa	MIX 2B-kar 1	K55	55	Wild	Figgjo	2662_1491_493_H03_009.fsa	041807D09B	*	*	*	*	*	*	*	*	*	*	*	*	*	*	*	*	*	*	*	*	*	*	*	*	*	*	*	*	*	*
1491_494	2662_1491_494_A04_016.fsa	MIX 2B-kar 1	K43	43	Wild	Figgjo	2662_1491_494_A04_016.fsa	041808198B	IYC2	22	140	Yes	3748R	R	11 --> 12	K43	Wild	Figgjo	Male	jacks	613	Scattered	Few	No	0-5	2	1	Good	60% underestimated	6	*	0.0134220488700241	apr.68	0.00671102443501204	0.75	2	697.36	0.00286795916026156
1491_495	2662_1491_495_B04_015.fsa	MIX 2B-kar 1	K32	32	Hybr	Figgjo x Mowi	2662_1491_495_B04_015.fsa	041807E03B	*	*	*	*	*	*	*	*	*	*	*	*	*	*	*	*	*	*	*	*	*	*	*	*	*	*	*	*	*	*
1491_496	2662_1491_496_C04_014.fsa	MIX 2B-kar 1	K4	4	Wild	Arna	2662_1491_496_C04_014.fsa	041807E74E	*	*	*	*	*	*	*	*	*	*	*	*	*	*	*	*	*	*	*	*	*	*	*	*	*	*	*	*	*	*
1491_497	2662_1491_497_D04_013.fsa	MIX 2B-kar 1	K48	48	Hybr	Figgjo x Mowi	2662_1491_497_D04_013.fsa	041807CBBE	IYC2	54	2010	Yes	3437R	R	11 --> 12	K48	Hybr	Figgjo x Mowi	Female	1SW	324	Scattered	Very	No	25+	10	11	Good	20% underestimated	100	*	0.0796694089233331	5.62390243902439	0.000971578157601624	0.675609756097561	82	5788.42	0.0141662146146962
1491_498	2662_1491_498_E04_012.fsa	MIX 2B-kar 1	K50	50	Farm	Mowi	2662_1491_498_E04_012.fsa	041807F7D2	*	*	*	*	*	*	*	*	*	*	*	*	*	*	*	*	*	*	*	*	*	*	*	*	*	*	*	*	*	*
1491_499	2662_1491_499_F04_011.fsa	MIX 2B-kar 1	K23	23	Wild	Figgjo	2662_1491_499_F04_011.fsa	418081102	*	*	*	*	*	*	*	*	*	*	*	*	*	*	*	*	*	*	*	*	*	*	*	*	*	*	*	*	*	*
1491_500	2662_1491_500_G04_010.fsa	MIX 2B-kar 1	K17	17	Wild	Vosso	2662_1491_500_G04_010.fsa	418081924	IYC2	48	1355	Yes	3370R	R	11 --> 12	K17	Wild	Vosso	*	*	261	Scattered	Few	No	´5-25	5	4	Good	60% overestimated	31	*	0.0976606089590308	4.30857142857143	0.00107319350504429	0.667472527472527	91	4014.72	0.0226665869599872
1491_501	2662_1491_501_H04_009.fsa	MIX 2B-kar 1	K34	34	Farm	Mowi	2662_1491_501_H04_009.fsa	041807D1AF	*	*	*	*	*	*	*	*	*	*	*	*	*	*	*	*	*	*	*	*	*	*	*	*	*	*	*	*	*	*
1491_502	2662_1491_502_A05_024.fsa	MIX 2B-kar 1	K24	24	Hybr	Figgjo x Mowi	2662_1491_502_A05_024.fsa	041807CE8C	*	*	*	*	*	*	*	*	*	*	*	*	*	*	*	*	*	*	*	*	*	*	*	*	*	*	*	*	*	*
1491_503	2662_1491_503_B05_023.fsa	MIX 2B-kar 1	K49	49	Hybr	Mowi X Figgjo	2662_1491_503_B05_023.fsa	041807F0C0	*	*	*	*	*	*	*	*	*	*	*	*	*	*	*	*	*	*	*	*	*	*	*	*	*	*	*	*	*	*
1491_504	2662_1491_504_C05_022.fsa	MIX 2B-kar 1	K2	2	Wild	Arna	2662_1491_504_C05_022.fsa	041807F5BD	*	*	*	*	*	*	*	*	*	*	*	*	*	*	*	*	*	*	*	*	*	*	*	*	*	*	*	*	*	*
1491_505	2662_1491_505_D05_021.fsa	MIX 2B-kar 1	K32	32	Hybr	Figgjo x Mowi	2662_1491_505_D05_021.fsa	041807CAEA	*	*	*	*	*	*	*	*	*	*	*	*	*	*	*	*	*	*	*	*	*	*	*	*	*	*	*	*	*	*
1491_506	2662_1491_506_E05_020.fsa	MIX 2B-kar 1	K42	42	Farm	Mowi	2662_1491_506_E05_020.fsa	041807CA88	*	*	*	*	*	*	*	*	*	*	*	*	*	*	*	*	*	*	*	*	*	*	*	*	*	*	*	*	*	*
1491_507	2662_1491_507_F05_019.fsa	MIX 2B-kar 1	K32	32	Hybr	Figgjo x Mowi	2662_1491_507_F05_019.fsa	041807D131	IYC2	59	2775	Yes	4139R	R	11 --> 12	K32	Hybr	Figgjo x Mowi	Female	2SW	969	Scattered	Few	No	´5-25	3	2	Bright flash	20% overestimated	65	*	0.0534482842351661	5.36865853658537	0.000651808344331294	0.685609756097561	82	8236.56	0.00995561253727284
1491_508	2662_1491_508_G05_018.fsa	MIX 2B-kar 1	K1	1	Wild	Arna	2662_1491_508_G05_018.fsa	041807F885	*	*	*	*	*	*	*	*	*	*	*	*	*	*	*	*	*	*	*	*	*	*	*	*	*	*	*	*	*	*
1491_509	2662_1491_509_H05_017.fsa	MIX 2B-kar 1	K45	45	Hybr	Mowi X Figgjo	2662_1491_509_H05_017.fsa	418080064	*	*	*	*	*	*	*	*	*	*	*	*	*	*	*	*	*	*	*	*	*	*	*	*	*	*	*	*	*	*
1491_510	2662_1491_510_A06_024.fsa	MIX 2B-kar 1	K42	42	Farm	Mowi	2662_1491_510_A06_024.fsa	041807F2E6	*	*	*	*	*	*	*	*	*	*	*	*	*	*	*	*	*	*	*	*	*	*	*	*	*	*	*	*	*	*
1491_511	2662_1491_511_B06_023.fsa	MIX 2B-kar 1	K40	40	Hybr	Figgjo x Mowi	2662_1491_511_B06_023.fsa	0418080A11	*	*	*	*	*	*	*	*	*	*	*	*	*	*	*	*	*	*	*	*	*	*	*	*	*	*	*	*	*	*
1491_512	2662_1491_512_C06_022.fsa	MIX 2B-kar 1	K15	15	Wild	Vosso	2662_1491_512_C06_022.fsa	041807E30D	*	*	*	*	*	*	*	*	*	*	*	*	*	*	*	*	*	*	*	*	*	*	*	*	*	*	*	*	*	*
1491_513	2662_1491_513_D06_021.fsa	MIX 2B-kar 1	K34	34	Farm	Mowi	2662_1491_513_D06_021.fsa	041807EDDB	*	*	*	*	*	*	*	*	*	*	*	*	*	*	*	*	*	*	*	*	*	*	*	*	*	*	*	*	*	*
1491_514	2662_1491_514_E06_020.fsa	MIX 2B-kar 1	K52	52	Hybr	Figgjo x Mowi	2662_1491_514_E06_020.fsa	041807D7A8	*	*	*	*	*	*	*	*	*	*	*	*	*	*	*	*	*	*	*	*	*	*	*	*	*	*	*	*	*	*
1491_515	2662_1491_515_F06_019.fsa	MIX 2B-kar 1	K24	24	Hybr	Figgjo x Mowi	2662_1491_515_F06_019.fsa	041807EC5C	*	*	*	*	*	*	*	*	*	*	*	*	*	*	*	*	*	*	*	*	*	*	*	*	*	*	*	*	*	*
1491_516	2662_1491_516_G06_018.fsa	MIX 2B-kar 1	K26	26	Farm	Mowi	2662_1491_516_G06_018.fsa	041807CBC8	*	*	*	*	*	*	*	*	*	*	*	*	*	*	*	*	*	*	*	*	*	*	*	*	*	*	*	*	*	*
1491_517	2662_1491_517_H06_017.fsa	MIX 2B-kar 1	K1	1	Wild	Arna	2662_1491_517_H06_017.fsa	418081593	IYC2	47	1370	Yes	3222R	R	11 --> 12	K1	Wild	Arna	*	*	117	Scattered	Medium	No	25+	6	9	Good	Underestimated	67	*	0.0327726742626928	5.83888888888889	0.00182070412570515	0.680555555555556	18	3206.94	0.0056128271810511
1491_518	2662_1491_518_A07_032.fsa	MIX 2B-kar 1	K45	45	Hybr	Mowi X Figgjo	2662_1491_518_A07_032.fsa	041807DD80	*	*	*	*	*	*	*	*	*	*	*	*	*	*	*	*	*	*	*	*	*	*	*	*	*	*	*	*	*	*
1491_519	2662_1491_519_B07_031.fsa	MIX 2B-kar 1	K52	52	Hybr	Figgjo x Mowi	2662_1491_519_B07_031.fsa	041807CF0B	*	*	*	*	*	*	*	*	*	*	*	*	*	*	*	*	*	*	*	*	*	*	*	*	*	*	*	*	*	*
1491_520	2662_1491_520_C07_030.fsa	MIX 2B-kar 1	K43	43	Wild	Figgjo	2662_1491_520_C07_030.fsa	418081725	*	*	*	*	*	*	*	*	*	*	*	*	*	*	*	*	*	*	*	*	*	*	*	*	*	*	*	*	*	*
1491_521	2662_1491_521_D07_029.fsa	MIX 2B-kar 1	K44	44	Hybr	Figgjo x Mowi	2662_1491_521_D07_029.fsa	0418081A6F	IYC2	53	1720	Yes	3809R	R	11 --> 12	K44	Hybr	Figgjo x Mowi	*	*	668	Scattered	Very	No	25+	12	12	Bright flash	40% underestimated	119	25 too many, 56 too few	0.0684142003805635	4.81295454545455	0.000777434095233676	0.689886363636364	88	6190.82	0.0142145951586381
1491_522	2662_1491_522_E07_028.fsa	MIX 2B-kar 1	K25	25	Hybr	Mowi X Figgjo	2662_1491_522_E07_028.fsa	041807E8C4	*	*	*	*	*	*	*	*	*	*	*	*	*	*	*	*	*	*	*	*	*	*	*	*	*	*	*	*	*	*
1491_523	2662_1491_523_F07_027.fsa	MIX 2B-kar 1	K25	25	Hybr	Mowi X Figgjo	2662_1491_523_F07_027.fsa	041808172F	*	*	*	*	*	*	*	*	*	*	*	*	*	*	*	*	*	*	*	*	*	*	*	*	*	*	*	*	*	*
1491_524	2662_1491_524_G07_026.fsa	MIX 2B-kar 1	K32	32	Hybr	Figgjo x Mowi	2662_1491_524_G07_026.fsa	041807D099	*	*	*	*	*	*	*	*	*	*	*	*	*	*	*	*	*	*	*	*	*	*	*	*	*	*	*	*	*	*
1491_525	2662_1491_525_H07_025.fsa	MIX 2B-kar 1	K47	47	Wild	Figgjo	2662_1491_525_H07_025.fsa	041807CF0C	*	*	*	*	*	*	*	*	*	*	*	*	*	*	*	*	*	*	*	*	*	*	*	*	*	*	*	*	*	*
1491_526	2662_1491_526_A08_032.fsa	MIX 2B-kar 1	K41	41	Hybr	Mowi X Figgjo	2662_1491_526_A08_032.fsa	041807DAD9	IYC2	53	1895	Yes	3603R	R	11 --> 12	K41	Hybr	Mowi X Figgjo	Female	2SW	475	Scattered	Few	No	0-5	0	0	Good	90% overestimated	5	Only 11, 34 29, 31 and 25 are real spots	0.0246791764210623	3.70171428571429	0.000705119326316064	0.615714285714286	35	5249.77	0.00666695874295445
1491_527	2662_1491_527_B08_031.fsa	MIX 2B-kar 1	K50	50	Farm	Mowi	2662_1491_527_B08_031.fsa	041807E0FA	*	*	*	*	*	*	*	*	*	*	*	*	*	*	*	*	*	*	*	*	*	*	*	*	*	*	*	*	*	*
1491_528	2662_1491_528_C08_030.fsa	MIX 2B-kar 1	K41	41	Hybr	Mowi X Figgjo	2662_1491_528_C08_030.fsa	418081991	*	*	*	*	*	*	*	*	*	*	*	*	*	*	*	*	*	*	*	*	*	*	*	*	*	*	*	*	*	*
1491_529	2662_1491_529_D08_029.fsa	MIX 2B-kar 1	K50	50	Farm	Mowi	2662_1491_529_D08_029.fsa	041807CF93	*	*	*	*	*	*	*	*	*	*	*	*	*	*	*	*	*	*	*	*	*	*	*	*	*	*	*	*	*	*
1491_530	2662_1491_530_E08_028.fsa	MIX 2B-kar 1	K49	49	Hybr	Mowi X Figgjo	2662_1491_530_E08_028.fsa	041807D2DD	*	*	*	*	*	*	*	*	*	*	*	*	*	*	*	*	*	*	*	*	*	*	*	*	*	*	*	*	*	*
1491_531	2662_1491_531_F08_027.fsa	MIX 2B-kar 1	K31	31	Wild	Figgjo	2662_1491_531_F08_027.fsa	041807E973	*	*	*	*	*	*	*	*	*	*	*	*	*	*	*	*	*	*	*	*	*	*	*	*	*	*	*	*	*	*
1491_532	2662_1491_532_G08_026.fsa	MIX 2B-kar 1	K51	51	Wild	Figgjo	2662_1491_532_G08_026.fsa	041808080C	*	*	*	*	*	*	*	*	*	*	*	*	*	*	*	*	*	*	*	*	*	*	*	*	*	*	*	*	*	*
1491_533	2662_1491_533_H08_025.fsa	MIX 2B-kar 1	K32	32	Hybr	Figgjo x Mowi	2662_1491_533_H08_025.fsa	041807D98E	*	*	*	*	*	*	*	*	*	*	*	*	*	*	*	*	*	*	*	*	*	*	*	*	*	*	*	*	*	*
1491_534	2662_1491_534_A09_040.fsa	MIX 2B-kar 1	K17	17	Wild	Vosso	2662_1491_534_A09_040.fsa	041807D671	*	*	*	*	*	*	*	*	*	*	*	*	*	*	*	*	*	*	*	*	*	*	*	*	*	*	*	*	*	*
1491_535	2662_1491_535_B09_039.fsa	MIX 2B-kar 1	K54	54	Farm	Mowi	2662_1491_535_B09_039.fsa	041807CF11	IYC2	60	2825	Yes	3526R	R	11 --> 12	K54	Farm	Mowi	*	*	409	Scattered	Very	No	25+	9	12	Good	Good	158	*	0.127516281424901	5.9929746835443	0.000807065072309498	0.680316455696203	158	7425.64	0.0212776272482911
1491_536	2662_1491_536_C09_038.fsa	MIX 2B-kar 1	K45	45	Hybr	Mowi X Figgjo	2662_1491_536_C09_038.fsa	04180812C1	*	*	*	*	*	*	*	*	*	*	*	*	*	*	*	*	*	*	*	*	*	*	*	*	*	*	*	*	*	*
1491_537	2662_1491_537_D09_037.fsa	MIX 2B-kar 1	K55	55	Wild	Figgjo	2662_1491_537_D09_037.fsa	418080605	*	*	*	*	*	*	*	*	*	*	*	*	*	*	*	*	*	*	*	*	*	*	*	*	*	*	*	*	*	*
1491_538	2662_1491_538_E09_036.fsa	MIX 2B-kar 1	K25	25	Hybr	Mowi X Figgjo	2662_1491_538_E09_036.fsa	041807D5D7	*	*	*	*	*	*	*	*	*	*	*	*	*	*	*	*	*	*	*	*	*	*	*	*	*	*	*	*	*	*
1491_539	2662_1491_539_F09_035.fsa	MIX 2B-kar 1	K23	23	Wild	Figgjo	2662_1491_539_F09_035.fsa	418080810	IYC2	44	1015	Yes	4145R	R	11 --> 12	K23	Wild	Figgjo	Female	1SW	975	Scattered	Medium	No	25+	6	7	Bright flash	30% overestimated	76	*	0.131581432857942	4.85116071428571	0.00117483422194591	0.68	112	4129.23	0.0271237010290054
1491_540	2662_1491_540_G09_034.fsa	MIX 2B-kar 1	K37	37	Hybr	Mowi X Figgjo	2662_1491_540_G09_034.fsa	4,18E+101	*	*	*	*	*	*	*	*	*	*	*	*	*	*	*	*	*	*	*	*	*	*	*	*	*	*	*	*	*	*
1491_541	2662_1491_541_H09_033.fsa	MIX 2B-kar 1	K48	48	Hybr	Figgjo x Mowi	2662_1491_541_H09_033.fsa	041807E476	*	*	*	*	*	*	*	*	*	*	*	*	*	*	*	*	*	*	*	*	*	*	*	*	*	*	*	*	*	*
1491_542	2662_1491_542_A10_040.fsa	MIX 2B-kar 1	K5	5	Wild	Arna	2662_1491_542_A10_040.fsa	041807CBC5	*	*	*	*	*	*	*	*	*	*	*	*	*	*	*	*	*	*	*	*	*	*	*	*	*	*	*	*	*	*
1491_543	2662_1491_543_B10_039.fsa	MIX 2B-kar 1	K49	49	Hybr	Mowi X Figgjo	2662_1491_543_B10_039.fsa	4,18E+15	*	*	*	*	*	*	*	*	*	*	*	*	*	*	*	*	*	*	*	*	*	*	*	*	*	*	*	*	*	*
1491_544	2662_1491_544_C10_038.fsa	MIX 2B-kar 1	K4	4	Wild	Arna	2662_1491_544_C10_038.fsa	041807CD1E	*	*	*	*	*	*	*	*	*	*	*	*	*	*	*	*	*	*	*	*	*	*	*	*	*	*	*	*	*	*
1491_545	2662_1491_545_D10_037.fsa	MIX 2B-kar 1	K49	49	Hybr	Mowi X Figgjo	2662_1491_545_D10_037.fsa	041807E972	*	*	*	*	*	*	*	*	*	*	*	*	*	*	*	*	*	*	*	*	*	*	*	*	*	*	*	*	*	*
1491_546	2662_1491_546_F10_035.fsa	MIX 2B-kar 1	K48	48	Hybr	Figgjo x Mowi	2662_1491_546_F10_035.fsa	041807F941	*	*	*	*	*	*	*	*	*	*	*	*	*	*	*	*	*	*	*	*	*	*	*	*	*	*	*	*	*	*
1491_547	2662_1491_547_G10_034.fsa	MIX 2B-kar 1	K15	15	Wild	Vosso	2662_1491_547_G10_034.fsa	041807EAE7	*	*	*	*	*	*	*	*	*	*	*	*	*	*	*	*	*	*	*	*	*	*	*	*	*	*	*	*	*	*
1491_548	2662_1491_548_H10_033.fsa	MIX 2B-kar 1	K37	37	Hybr	Mowi X Figgjo	2662_1491_548_H10_033.fsa	04180808BC	*	*	*	*	*	*	*	*	*	*	*	*	*	*	*	*	*	*	*	*	*	*	*	*	*	*	*	*	*	*
1491_549	2662_1491_549_A11_048.fsa	MIX 2B-kar 1	K40	40	Hybr	Figgjo x Mowi	2662_1491_549_A11_048.fsa	041807C9C1	IYC2	56	2675	Yes	4137R	R	11 --> 12	K40	Hybr	Figgjo x Mowi	Male	1SW	968	Scattered	Medium	No	25+	8	7	Bright flash	20% overestimated	130	*	0.127951981816008	5.62208860759494	0.00080982266972157	0.653924050632911	158	6942.37	0.0227587985082904
1491_550	2662_1491_550_B11_047.fsa	MIX 2B-kar 1	K45	45	Hybr	Mowi X Figgjo	2662_1491_550_B11_047.fsa	041807DA3F	*	*	*	*	*	*	*	*	*	*	*	*	*	*	*	*	*	*	*	*	*	*	*	*	*	*	*	*	*	*
1491_551	2662_1491_551_C11_046.fsa	MIX 2B-kar 1	K51	51	Wild	Figgjo	2662_1491_551_C11_046.fsa	041807F9F9	*	*	*	*	*	*	*	*	*	*	*	*	*	*	*	*	*	*	*	*	*	*	*	*	*	*	*	*	*	*
1491_552	2662_1491_552_D11_045.fsa	MIX 2B-kar 1	K43	43	Wild	Figgjo	2662_1491_552_D11_045.fsa	418080608	*	*	*	*	*	*	*	*	*	*	*	*	*	*	*	*	*	*	*	*	*	*	*	*	*	*	*	*	*	*
1491_553	2662_1491_553_E11_044.fsa	MIX 2B-kar 1	K46	46	Farm	Mowi	2662_1491_553_E11_044.fsa	041807CA79	*	*	*	*	*	*	*	*	*	*	*	*	*	*	*	*	*	*	*	*	*	*	*	*	*	*	*	*	*	*
1491_554	2662_1491_554_F11_043.fsa	MIX 2B-kar 1	K40	40	Hybr	Figgjo x Mowi	2662_1491_554_F11_043.fsa	041807E8B7	*	*	*	*	*	*	*	*	*	*	*	*	*	*	*	*	*	*	*	*	*	*	*	*	*	*	*	*	*	*
1491_555	2662_1491_555_G11_042.fsa	MIX 2B-kar 1	K34	34	Farm	Mowi	2662_1491_555_G11_042.fsa	041807E8BB	*	*	*	*	*	*	*	*	*	*	*	*	*	*	*	*	*	*	*	*	*	*	*	*	*	*	*	*	*	*
1491_556	2662_1491_556_H11_041.fsa	MIX 2B-kar 1	K31	31	Wild	Figgjo	2662_1491_556_H11_041.fsa	041808054A	IYC2	46	1124	Yes	3035L	L	11 --> 12	K31	Wild	Figgjo	*	*	1	Scattered	Medium	No	25+	7	0	Good	30% overestimated	35	*	0.0797284965443086	apr.82	0.00159456993088617	0.6322	50	2827.22	0.0176852172805795
1491_557	2662_1491_557_A12_048.fsa	MIX 2B-kar 1	K26	26	Farm	Mowi	2662_1491_557_A12_048.fsa	041807F2DF	*	*	*	*	*	*	*	*	*	*	*	*	*	*	*	*	*	*	*	*	*	*	*	*	*	*	*	*	*	*
1491_558	2662_1491_558_B12_047.fsa	MIX 2B-kar 1	K34	34	Farm	Mowi	2662_1491_558_B12_047.fsa	0418080C02	*	*	*	*	*	*	*	*	*	*	*	*	*	*	*	*	*	*	*	*	*	*	*	*	*	*	*	*	*	*
1491_559	2662_1491_559_C12_046.fsa	MIX 2B-kar 1	K3	3	Wild	Arna	2662_1491_559_C12_046.fsa	418081107	IYC2	35	440	Yes	4275R	R	11 --> 12	K3	Wild	Arna	*	*	1098	Scattered	Medium	No	´5-25	5	4	Bright flash	Good	35	*	0.0719002395438068	3.87628571428571	0.00205429255839448	0.735142857142857	35	1886.92	0.0185487461047633
1491_560	2662_1491_560_D12_045.fsa	MIX 2B-kar 1	K44	44	Hybr	Figgjo x Mowi	2662_1491_560_D12_045.fsa	04180806B3	IYC2	57	2410	Yes	4253R	R	11 --> 12	K44	Hybr	Figgjo x Mowi	Male	1SW	1076	Scattered	Very	No	25+	12	13	Bright flash	Good	130	*	0.107813241374009	5.61069230769231	0.000829332625953919	0.659307692307692	130	6765.31	0.0192156752610006
1491_561	2663_1491_561_E12_044.fsa	MIX 2B-kar 1	K6	6	Wild	Arna	2663_1491_561_E12_044.fsa	041807DA3A	*	*	*	*	*	*	*	*	*	*	*	*	*	*	*	*	*	*	*	*	*	*	*	*	*	*	*	*	*	*
1491_562	2663_1491_562_F12_043.fsa	MIX 2B-kar 1	K47	47	Wild	Figgjo	2663_1491_562_F12_043.fsa	041807EFFE	*	*	*	*	*	*	*	*	*	*	*	*	*	*	*	*	*	*	*	*	*	*	*	*	*	*	*	*	*	*
1491_563	2663_1491_563_G12_042.fsa	MIX 2B-kar 1	K32	32	Hybr	Figgjo x Mowi	2663_1491_563_G12_042.fsa	418080282	IYC2	57	2480	Yes	4268R	R	11 --> 12	K32	Hybr	Figgjo x Mowi	Female	2SW	1091	Scattered	Very	No	25+	8	10	Bright flash	Good	120	*	0.121306745015331	7.88941666666667	0.00101088954179443	0.695166666666667	120	7804.43	0.0153758826717646
1491_564	2663_1491_564_H12_041.fsa	MIX 2B-kar 1	K6	6	Wild	Arna	2663_1491_564_H12_041.fsa	041807E30A	*	*	*	*	*	*	*	*	*	*	*	*	*	*	*	*	*	*	*	*	*	*	*	*	*	*	*	*	*	*
1492_565	2663_1492_565_A01_008.fsa	MIX 2B-kar 1	K48	48	Hybr	Figgjo x Mowi	2663_1492_565_A01_008.fsa	418080558	*	*	*	*	*	*	*	*	*	*	*	*	*	*	*	*	*	*	*	*	*	*	*	*	*	*	*	*	*	*
1492_566	2663_1492_566_B01_007.fsa	MIX 2B-kar 1	K19	19	Wild	Vosso	2663_1492_566_B01_007.fsa	04180801D3	*	*	*	*	*	*	*	*	*	*	*	*	*	*	*	*	*	*	*	*	*	*	*	*	*	*	*	*	*	*
1492_567	2663_1492_567_C01_006.fsa	MIX 2B-kar 1	K34	34	Farm	Mowi	2663_1492_567_C01_006.fsa	041807D1BE	IYC2	65	3400	Yes	4156R	R	11 --> 12	K34	Farm	Mowi	*	*	986	Scattered	Few	No	´5-25	4	7	Bright flash	40% overestimated	49	*	0.0434220978154033	5.0720253164557	0.000549646807789915	0.696835443037975	79	9227.79	0.00856109642720521
1492_568	2663_1492_568_D01_005.fsa	MIX 2B-kar 1	K29	29	Hybr	Mowi X Figgjo	2663_1492_568_D01_005.fsa	041808075C	*	*	*	*	*	*	*	*	*	*	*	*	*	*	*	*	*	*	*	*	*	*	*	*	*	*	*	*	*	*
1492_569	2663_1492_569_E01_004.fsa	MIX 2B-kar 1	K25	25	Hybr	Mowi X Figgjo	2663_1492_569_E01_004.fsa	041807D0A5	*	*	*	*	*	*	*	*	*	*	*	*	*	*	*	*	*	*	*	*	*	*	*	*	*	*	*	*	*	*
1492_570	2663_1492_570_F01_003.fsa	MIX 2B-kar 1	K47	47	Wild	Figgjo	2663_1492_570_F01_003.fsa	418081360	*	*	*	*	*	*	*	*	*	*	*	*	*	*	*	*	*	*	*	*	*	*	*	*	*	*	*	*	*	*
1492_571	2663_1492_571_G01_002.fsa	MIX 2B-kar 1	K6	6	Wild	Arna	2663_1492_571_G01_002.fsa	041807DCDD	IYC2	46	1140	Yes	3641R	R	11 --> 12	K6	Wild	Arna	Female	1SW	508	Scattered	Few	No	´5-25	5	5	Good	30% overestimated	69	Finds spots in black area	0.111717316940162	4.74410526315789	0.00117597175726486	0.673052631578947	95	4034.2	0.0235486589658421
1492_572	2663_1492_572_H01_001.fsa	MIX 2B-kar 1	K42	42	Farm	Mowi	2663_1492_572_H01_001.fsa	041807F00D	IYC2	65	4300	Yes	3205R	R	11 --> 12	K42	Farm	Mowi	*	*	102	Scattered	Few	No	´5-25	3	1	Good	Overestimated	54	*	0.0828061358414662	5.39923076923077	0.000530808563086322	0.674679487179487	156	10171.71	0.0153366543088625
1492_573	2663_1492_573_A02_008.fsa	MIX 2B-kar 1	K54	54	Farm	Mowi	2663_1492_573_A02_008.fsa	0418080BFF	IYC2	61	3105	Yes	3187R	R	11 --> 12	K54	Farm	Mowi	Female	2SW	84	Scattered	Few	No	´5-25	9	6	Bright flash	10% overestimated	87	*	0.101696721980436	6.23040816326531	0.00103772165286159	0.639081632653061	98	6003.93	0.0163226420028215
1492_574	2663_1492_574_B02_007.fsa	MIX 2B-kar 1	K5	5	Wild	Arna	2663_1492_574_B02_007.fsa	041807E80C	*	*	*	*	*	*	*	*	*	*	*	*	*	*	*	*	*	*	*	*	*	*	*	*	*	*	*	*	*	*
1492_575	2663_1492_575_C02_006.fsa	MIX 2B-kar 1	K54	54	Farm	Mowi	2663_1492_575_C02_006.fsa	041807ED18	*	*	*	*	*	*	*	*	*	*	*	*	*	*	*	*	*	*	*	*	*	*	*	*	*	*	*	*	*	*
1492_576	2663_1492_576_D02_005.fsa	MIX 2B-kar 1	K38	38	Farm	Mowi	2663_1492_576_D02_005.fsa	041807F939	*	*	*	*	*	*	*	*	*	*	*	*	*	*	*	*	*	*	*	*	*	*	*	*	*	*	*	*	*	*
1492_577	2663_1492_577_E02_004.fsa	MIX 2B-kar 1	K54	54	Farm	Mowi	2663_1492_577_E02_004.fsa	04180813EF	*	*	*	*	*	*	*	*	*	*	*	*	*	*	*	*	*	*	*	*	*	*	*	*	*	*	*	*	*	*
1492_578	2663_1492_578_F02_003.fsa	MIX 2B-kar 1	K45	45	Hybr	Mowi X Figgjo	2663_1492_578_F02_003.fsa	418080125	*	*	*	*	*	*	*	*	*	*	*	*	*	*	*	*	*	*	*	*	*	*	*	*	*	*	*	*	*	*
1492_579	2663_1492_579_G02_002.fsa	MIX 2B-kar 1	K40	40	Hybr	Figgjo x Mowi	2663_1492_579_G02_002.fsa	041807FE44	*	*	*	*	*	*	*	*	*	*	*	*	*	*	*	*	*	*	*	*	*	*	*	*	*	*	*	*	*	*
1492_580	2663_1492_580_H02_001.fsa	MIX 2B-kar 1	K42	42	Farm	Mowi	2663_1492_580_H02_001.fsa	0418080AB2	IYC2	69	5005	Yes	3722R	R	11 --> 12	K42	Farm	Mowi	*	*	589	Scattered	Very	No	25+	16	16	Good	10% overestimated	204	*	0.152214506119575	7.4431223628692	0.000642255300082595	0.671054852320675	237	11589.04	0.0204503565437689
1492_581	2663_1492_581_A03_016.fsa	MIX 2B-kar 1	K40	40	Hybr	Figgjo x Mowi	2663_1492_581_A03_016.fsa	0418080D56	*	*	*	*	*	*	*	*	*	*	*	*	*	*	*	*	*	*	*	*	*	*	*	*	*	*	*	*	*	*
1492_582	2663_1492_582_B03_015.fsa	MIX 2B-kar 1	K46	46	Farm	Mowi	2663_1492_582_B03_015.fsa	041807FC1B	*	*	*	*	*	*	*	*	*	*	*	*	*	*	*	*	*	*	*	*	*	*	*	*	*	*	*	*	*	*
1492_583	2663_1492_583_C03_014.fsa	MIX 2B-kar 1	K29	29	Hybr	Mowi X Figgjo	2663_1492_583_C03_014.fsa	041807EF45	*	*	*	*	*	*	*	*	*	*	*	*	*	*	*	*	*	*	*	*	*	*	*	*	*	*	*	*	*	*
1492_584	2663_1492_584_D03_013.fsa	MIX 2B-kar 1	K48	48	Hybr	Figgjo x Mowi	2663_1492_584_D03_013.fsa	041807CA7E	*	*	*	*	*	*	*	*	*	*	*	*	*	*	*	*	*	*	*	*	*	*	*	*	*	*	*	*	*	*
1492_585	2663_1492_585_E03_012.fsa	MIX 2B-kar 1	K19	19	Wild	Vosso	2663_1492_585_E03_012.fsa	418081196	*	*	*	*	*	*	*	*	*	*	*	*	*	*	*	*	*	*	*	*	*	*	*	*	*	*	*	*	*	*
1492_586	2663_1492_586_F03_011.fsa	MIX 2B-kar 1	K39	39	Wild	Figgjo	2663_1492_586_F03_011.fsa	041807F668	*	*	*	*	*	*	*	*	*	*	*	*	*	*	*	*	*	*	*	*	*	*	*	*	*	*	*	*	*	*
1492_587	2663_1492_587_G03_010.fsa	MIX 2B-kar 1	K47	47	Wild	Figgjo	2663_1492_587_G03_010.fsa	041807D49E	*	*	*	*	*	*	*	*	*	*	*	*	*	*	*	*	*	*	*	*	*	*	*	*	*	*	*	*	*	*
1492_588	2663_1492_588_H03_009.fsa	MIX 2B-kar 1	K1	1	Wild	Arna	2663_1492_588_H03_009.fsa	041807ED15	*	*	*	*	*	*	*	*	*	*	*	*	*	*	*	*	*	*	*	*	*	*	*	*	*	*	*	*	*	*
1492_589	2663_1492_589_A04_016.fsa	MIX 2B-kar 1	K53	53	Hybr	Mowi X Figgjo	2663_1492_589_A04_016.fsa	041807E5DD	IYC2	56	2555	Yes	3527R	R	11 --> 12	K53	Hybr	Mowi X Figgjo	Male	1SW	410	Scattered	Very	No	25+	9	15	Good	20% underestimated	123	*	0.0756020087083831	mai.75	0.000726942391426761	0.671346153846154	104	7369.91	0.0141114341966184
1492_590	2663_1492_590_B04_015.fsa	MIX 2B-kar 1	K32	32	Hybr	Figgjo x Mowi	2663_1492_590_B04_015.fsa	041807DCDF	*	*	*	*	*	*	*	*	*	*	*	*	*	*	*	*	*	*	*	*	*	*	*	*	*	*	*	*	*	*
1492_591	2663_1492_591_C04_014.fsa	MIX 2B-kar 1	K4	4	Wild	Arna	2663_1492_591_C04_014.fsa	041808011B	*	*	*	*	*	*	*	*	*	*	*	*	*	*	*	*	*	*	*	*	*	*	*	*	*	*	*	*	*	*
1492_592	2663_1492_592_D04_013.fsa	MIX 2B-kar 1	K52	52	Hybr	Figgjo x Mowi	2663_1492_592_D04_013.fsa	041807F66C	IYC2	51	1820	Yes	3189R	R	11 --> 12	K52	Hybr	Figgjo x Mowi	Female	1SW	86	Scattered	Very	No	25+	8	14	Good	Good	144	*	0.229753824271977	7.82993055555556	0.0015955126685554	0.70375	144	4907.47	0.0293430219644746
1492_593	2663_1492_593_E04_012.fsa	MIX 2B-kar 1	K18	18	Wild	Vosso	2663_1492_593_E04_012.fsa	041807F172	*	*	*	*	*	*	*	*	*	*	*	*	*	*	*	*	*	*	*	*	*	*	*	*	*	*	*	*	*	*
1492_594	2663_1492_594_F04_011.fsa	MIX 2B-kar 1	K29	29	Hybr	Mowi X Figgjo	2663_1492_594_F04_011.fsa	041808191E	IYC2	55	2220	Yes	3482R	R	11 --> 12	K29	Hybr	Mowi X Figgjo	*	*	366	Scattered	Very	No	25+	10	11	Good	Good	104	*	0.117204171636809	6.17884615384615	0.00112696318881547	0.65375	104	5482.74	0.0189686178808406
1492_595	2663_1492_595_G04_010.fsa	MIX 2B-kar 1	K18	18	Wild	Vosso	2663_1492_595_G04_010.fsa	418080764	*	*	*	*	*	*	*	*	*	*	*	*	*	*	*	*	*	*	*	*	*	*	*	*	*	*	*	*	*	*
1492_596	2663_1492_596_H04_009.fsa	MIX 2B-kar 1	K17	17	Wild	Vosso	2663_1492_596_H04_009.fsa	041807DA2F	*	*	*	*	*	*	*	*	*	*	*	*	*	*	*	*	*	*	*	*	*	*	*	*	*	*	*	*	*	*
1492_597	2663_1492_597_A05_024.fsa	MIX 2B-kar 1	K24	24	Hybr	Figgjo x Mowi	2663_1492_597_A05_024.fsa	041807D401	*	*	*	*	*	*	*	*	*	*	*	*	*	*	*	*	*	*	*	*	*	*	*	*	*	*	*	*	*	*
1492_598	2663_1492_598_B05_023.fsa	MIX 2B-kar 1	K33	33	Hybr	Mowi X Figgjo	2663_1492_598_B05_023.fsa	04180816A4	*	*	*	*	*	*	*	*	*	*	*	*	*	*	*	*	*	*	*	*	*	*	*	*	*	*	*	*	*	*
1492_599	2663_1492_599_C05_022.fsa	MIX 2B-kar 1	K48	48	Hybr	Figgjo x Mowi	2663_1492_599_C05_022.fsa	041807F221	*	*	*	*	*	*	*	*	*	*	*	*	*	*	*	*	*	*	*	*	*	*	*	*	*	*	*	*	*	*
1492_600	2663_1492_600_D05_021.fsa	MIX 2B-kar 1	K50	50	Farm	Mowi	2663_1492_600_D05_021.fsa	418081919	IYC2	63	3270	Yes	3611R	R	11 --> 12	K50	Farm	Mowi	*	*	483	Scattered	Very	No	25+	10	15	Good	Good	134	*	0.128606585585995	7.39022388059701	0.000959750638701456	0.690074626865672	134	7700.15	0.0174022583975637
1492_601	2663_1492_601_E05_020.fsa	MIX 2A-Kar 3	K29	29	Hybr	Mowi X Figgjo	2663_1492_601_E05_020.fsa	041807F896	IYC2	59	2950	Yes	3408R	R	11 --> 12	K29	Hybr	Mowi X Figgjo	*	*	297	Scattered	Very	No	25+	12	9	Bright flash	30% underestimated	108	*	0.0459390228888286	4.68695121951219	0.000560231986449129	0.672682926829268	82	8366.09	0.00980147237239858
1492_602	2663_1492_602_F05_019.fsa	MIX 2A-Kar 3	K52	52	Hybr	Figgjo x Mowi	2663_1492_602_F05_019.fsa	0418080F3A	IYC2	53	1950	Yes	3766R	R	11 --> 12	K52	Hybr	Figgjo x Mowi	Male	1SW	628	Scattered	Very	No	25+	10	14	Good	10% overestimated	112	*	0.114648875560322	5.75269841269841	0.000909911710796205	0.687301587301587	126	6322.26	0.0199295821430944
1492_603	2663_1492_603_G05_018.fsa	MIX 2A-Kar 3	K55	55	Wild	Figgjo	2663_1492_603_G05_018.fsa	04180808BA	*	*	*	*	*	*	*	*	*	*	*	*	*	*	*	*	*	*	*	*	*	*	*	*	*	*	*	*	*	*
1492_604	2663_1492_604_H05_017.fsa	MIX 2A-Kar 3	K38	38	Farm	Mowi	2663_1492_604_H05_017.fsa	418081596	*	*	*	*	*	*	*	*	*	*	*	*	*	*	*	*	*	*	*	*	*	*	*	*	*	*	*	*	*	*
1492_605	2663_1492_605_A06_024.fsa	MIX 2A-Kar 3	K37	37	Hybr	Mowi X Figgjo	2663_1492_605_A06_024.fsa	418081106	*	*	*	*	*	*	*	*	*	*	*	*	*	*	*	*	*	*	*	*	*	*	*	*	*	*	*	*	*	*
1492_606	2663_1492_606_B06_023.fsa	MIX 2A-Kar 3	K53	53	Hybr	Mowi X Figgjo	2663_1492_606_B06_023.fsa	041807F9EE	*	*	*	*	*	*	*	*	*	*	*	*	*	*	*	*	*	*	*	*	*	*	*	*	*	*	*	*	*	*
1492_607	2663_1492_607_C06_022.fsa	MIX 2A-Kar 3	K51	51	Wild	Figgjo	2663_1492_607_C06_022.fsa	0418081BAF	*	*	*	*	*	*	*	*	*	*	*	*	*	*	*	*	*	*	*	*	*	*	*	*	*	*	*	*	*	*
1492_608	2663_1492_608_D06_021.fsa	MIX 2A-Kar 3	K34	34	Farm	Mowi	2663_1492_608_D06_021.fsa	041807DED8	*	*	*	*	*	*	*	*	*	*	*	*	*	*	*	*	*	*	*	*	*	*	*	*	*	*	*	*	*	*
1492_609	2663_1492_609_E06_020.fsa	MIX 2A-Kar 3	K50	50	Farm	Mowi	2663_1492_609_E06_020.fsa	041807E469	*	*	*	*	*	*	*	*	*	*	*	*	*	*	*	*	*	*	*	*	*	*	*	*	*	*	*	*	*	*
1492_610	2663_1492_610_F06_019.fsa	MIX 2A-Kar 3	K47	47	Wild	Figgjo	2663_1492_610_F06_019.fsa	041807CD9F	*	*	*	*	*	*	*	*	*	*	*	*	*	*	*	*	*	*	*	*	*	*	*	*	*	*	*	*	*	*
1492_611	2663_1492_611_G06_018.fsa	MIX 2A-Kar 3	K39	39	Wild	Figgjo	2663_1492_611_G06_018.fsa	041807CC2D	*	*	*	*	*	*	*	*	*	*	*	*	*	*	*	*	*	*	*	*	*	*	*	*	*	*	*	*	*	*
1492_612	2663_1492_612_H06_017.fsa	MIX 2A-Kar 3	K31	31	Wild	Figgjo	2663_1492_612_H06_017.fsa	041807CA80	*	*	*	*	*	*	*	*	*	*	*	*	*	*	*	*	*	*	*	*	*	*	*	*	*	*	*	*	*	*
1492_613	2663_1492_613_A07_032.fsa	MIX 2A-Kar 3	K26	26	Farm	Mowi	2663_1492_613_A07_032.fsa	04180811A4	*	*	*	*	*	*	*	*	*	*	*	*	*	*	*	*	*	*	*	*	*	*	*	*	*	*	*	*	*	*
1492_614	2663_1492_614_B07_031.fsa	MIX 2A-Kar 3	K38	38	Farm	Mowi	2663_1492_614_B07_031.fsa	041808011F	*	*	*	*	*	*	*	*	*	*	*	*	*	*	*	*	*	*	*	*	*	*	*	*	*	*	*	*	*	*
1492_615	2663_1492_615_C07_030.fsa	MIX 2A-Kar 3	K22	22	Wild	Vosso	2663_1492_615_C07_030.fsa	0418080FCC	*	*	*	*	*	*	*	*	*	*	*	*	*	*	*	*	*	*	*	*	*	*	*	*	*	*	*	*	*	*
1492_616	2663_1492_616_D07_029.fsa	MIX 2A-Kar 3	K4	4	Wild	Arna	2663_1492_616_D07_029.fsa	041807EC62	*	*	*	*	*	*	*	*	*	*	*	*	*	*	*	*	*	*	*	*	*	*	*	*	*	*	*	*	*	*
1492_617	2663_1492_617_E07_028.fsa	MIX 2A-Kar 3	K50	50	Farm	Mowi	2663_1492_617_E07_028.fsa	041807CBBA	*	*	*	*	*	*	*	*	*	*	*	*	*	*	*	*	*	*	*	*	*	*	*	*	*	*	*	*	*	*
1492_618	2663_1492_618_F07_027.fsa	MIX 2A-Kar 3	K42	42	Farm	Mowi	2663_1492_618_F07_027.fsa	041807CB57	*	*	*	*	*	*	*	*	*	*	*	*	*	*	*	*	*	*	*	*	*	*	*	*	*	*	*	*	*	*
1492_619	2663_1492_619_G07_026.fsa	MIX 2A-Kar 3	K33	33	Hybr	Mowi X Figgjo	2663_1492_619_G07_026.fsa	041807EA34	*	*	*	*	*	*	*	*	*	*	*	*	*	*	*	*	*	*	*	*	*	*	*	*	*	*	*	*	*	*
1492_620	2663_1492_620_H07_025.fsa	MIX 2A-Kar 3	K20	20	Wild	Vosso	2663_1492_620_H07_025.fsa	041807CD96	*	*	*	*	*	*	*	*	*	*	*	*	*	*	*	*	*	*	*	*	*	*	*	*	*	*	*	*	*	*
1492_621	2663_1492_621_A08_032.fsa	MIX 2A-Kar 3	K49	49	Hybr	Mowi X Figgjo	2663_1492_621_A08_032.fsa	041807FCD2	*	*	*	*	*	*	*	*	*	*	*	*	*	*	*	*	*	*	*	*	*	*	*	*	*	*	*	*	*	*
1492_622	2663_1492_622_B08_031.fsa	MIX 2A-Kar 3	K39	39	Wild	Figgjo	2663_1492_622_B08_031.fsa	041807D993	*	*	*	*	*	*	*	*	*	*	*	*	*	*	*	*	*	*	*	*	*	*	*	*	*	*	*	*	*	*
1492_623	2663_1492_623_C08_030.fsa	MIX 2A-Kar 3	K5	5	Wild	Arna	2663_1492_623_C08_030.fsa	041807E0E8	*	*	*	*	*	*	*	*	*	*	*	*	*	*	*	*	*	*	*	*	*	*	*	*	*	*	*	*	*	*
1492_624	2663_1492_624_D08_029.fsa	MIX 2A-Kar 3	K18	18	Wild	Vosso	2663_1492_624_D08_029.fsa	04180812CD	*	*	*	*	*	*	*	*	*	*	*	*	*	*	*	*	*	*	*	*	*	*	*	*	*	*	*	*	*	*
1492_625	2663_1492_625_E08_028.fsa	MIX 2A-Kar 3	K34	34	Farm	Mowi	2663_1492_625_E08_028.fsa	041807E690	*	*	*	*	*	*	*	*	*	*	*	*	*	*	*	*	*	*	*	*	*	*	*	*	*	*	*	*	*	*
1492_626	2663_1492_626_F08_027.fsa	MIX 2A-Kar 3	K52	52	Hybr	Figgjo x Mowi	2663_1492_626_F08_027.fsa	041807D539	*	*	*	*	*	*	*	*	*	*	*	*	*	*	*	*	*	*	*	*	*	*	*	*	*	*	*	*	*	*
1492_627	2663_1492_627_G08_026.fsa	MIX 2A-Kar 3	K18	18	Wild	Vosso	2663_1492_627_G08_026.fsa	418080338	IYC2	46	215	Yes	3290R	R	11 --> 12	K18	Wild	Vosso	Male	2SW	184	Scattered	Few	No	´5-25	2	0	Small fish	Good	24	*	0.139166069050302	mai.66	0.00579858621042926	0.723333333333333	24	976.1	0.024587644708534
1492_628	2663_1492_628_H08_025.fsa	MIX 2A-Kar 3	K47	47	Wild	Figgjo	2663_1492_628_H08_025.fsa	041807E3C2	*	*	*	*	*	*	*	*	*	*	*	*	*	*	*	*	*	*	*	*	*	*	*	*	*	*	*	*	*	*
1492_629	2663_1492_629_A09_040.fsa	MIX 2A-Kar 3	K19	19	Wild	Vosso	2663_1492_629_A09_040.fsa	041807E0EF	IYC2	22	125	Yes	3235R	R	11 --> 12	K19	Wild	Vosso	Male	jacks	129	Scattered	Medium	No	´5-25	1	1	Small fish	40% underestimated	30	*	0.0876342598717841	4.04777777777778	0.00486856999287689	0.74	18	831.41	0.0216499681264358
1492_630	2663_1492_630_B09_039.fsa	MIX 2A-Kar 3	K31	31	Wild	Figgjo	2663_1492_630_B09_039.fsa	041807F93A	*	*	*	*	*	*	*	*	*	*	*	*	*	*	*	*	*	*	*	*	*	*	*	*	*	*	*	*	*	*
1492_631	2663_1492_631_C09_038.fsa	MIX 2A-Kar 3	K44	44	Hybr	Figgjo x Mowi	2663_1492_631_C09_038.fsa	04180813ED	*	*	*	*	*	*	*	*	*	*	*	*	*	*	*	*	*	*	*	*	*	*	*	*	*	*	*	*	*	*
1492_632	2663_1492_632_D09_037.fsa	MIX 2A-Kar 3	K15	15	Wild	Vosso	2663_1492_632_D09_037.fsa	418081728	IYC2	30	215	Yes	3473R	R	11 --> 12	K15	Wild	Vosso	*	*	358	Scattered	Few	No	´5-25	4	5	Good	30% underestimated	26	*	0.0669988292150459	mar.55	0.0033499414607523	0.708	20	1135.99	0.017605788783352
1492_633	2663_1492_633_E09_036.fsa	MIX 2A-Kar 3	K5	5	Wild	Arna	2663_1492_633_E09_036.fsa	041807D1B0	*	*	*	*	*	*	*	*	*	*	*	*	*	*	*	*	*	*	*	*	*	*	*	*	*	*	*	*	*	*
1492_634	2663_1492_634_F09_035.fsa	MIX 2A-Kar 3	K42	42	Farm	Mowi	2663_1492_634_F09_035.fsa	0418081A08	*	*	*	*	*	*	*	*	*	*	*	*	*	*	*	*	*	*	*	*	*	*	*	*	*	*	*	*	*	*
1492_635	2663_1492_635_G09_034.fsa	MIX 2A-Kar 3	K52	52	Hybr	Figgjo x Mowi	2663_1492_635_G09_034.fsa	041807FE3D	*	*	*	*	*	*	*	*	*	*	*	*	*	*	*	*	*	*	*	*	*	*	*	*	*	*	*	*	*	*
1492_636	2663_1492_636_H09_033.fsa	MIX 2A-Kar 3	K54	54	Farm	Mowi	2663_1492_636_H09_033.fsa	418081234	*	*	*	*	*	*	*	*	*	*	*	*	*	*	*	*	*	*	*	*	*	*	*	*	*	*	*	*	*	*
1492_637	2663_1492_637_A10_040.fsa	MIX 2A-Kar 3	K52	52	Hybr	Figgjo x Mowi	2663_1492_637_A10_040.fsa	041807D1B6	*	*	*	*	*	*	*	*	*	*	*	*	*	*	*	*	*	*	*	*	*	*	*	*	*	*	*	*	*	*
1492_638	2663_1492_638_B10_039.fsa	MIX 2A-Kar 3	K45	45	Hybr	Mowi X Figgjo	2663_1492_638_B10_039.fsa	041807D5D9	*	*	*	*	*	*	*	*	*	*	*	*	*	*	*	*	*	*	*	*	*	*	*	*	*	*	*	*	*	*
1492_639	2663_1492_639_C10_038.fsa	MIX 2A-Kar 3	K32	32	Hybr	Figgjo x Mowi	2663_1492_639_C10_038.fsa	041807DCD3	IYC2	47	1455	Yes	3289R	R	11 --> 12	K32	Hybr	Figgjo x Mowi	Female	2SW	183	Scattered	Very	No	25+	3	4	Good	10% underestimated	51	*	0.0896340108377921	6.99133333333333	0.00199186690750649	0.743333333333333	45	3509.94	0.0128207319783244
1492_640	2663_1492_640_D10_037.fsa	MIX 2A-Kar 3	K4	4	Wild	Arna	2663_1492_640_D10_037.fsa	041807CF95	IYC2	21	115	Yes	3621R	R	11 --> 12	K4	Wild	Arna	Male	jacks	490	*	None	No	0-5	2	0	Good	50% underestimated	11	*	0.0412071460651729	5.505	0.00686785767752882	0.601666666666667	6	801.56	0.00748540346324667
1492_641	2664_1492_641_F10_035.fsa	MIX 2A-Kar 3	K3	3	Wild	Arna	2664_1492_641_F10_035.fsa	041807E7FD	*	*	*	*	*	*	*	*	*	*	*	*	*	*	*	*	*	*	*	*	*	*	*	*	*	*	*	*	*	*
1492_642	2664_1492_642_G10_034.fsa	MIX 2A-Kar 3	K23	23	Wild	Figgjo	2664_1492_642_G10_034.fsa	418081591	*	*	*	*	*	*	*	*	*	*	*	*	*	*	*	*	*	*	*	*	*	*	*	*	*	*	*	*	*	*
1492_643	2664_1492_643_H10_033.fsa	MIX 2A-Kar 3	K52	52	Hybr	Figgjo x Mowi	2664_1492_643_H10_033.fsa	041807D2D8	*	*	*	*	*	*	*	*	*	*	*	*	*	*	*	*	*	*	*	*	*	*	*	*	*	*	*	*	*	*
1492_644	2664_1492_644_A11_048.fsa	MIX 2A-Kar 3	K33	33	Hybr	Mowi X Figgjo	2664_1492_644_A11_048.fsa	041807E3C0	IYC2	60	3060	Yes	3807R	R	11 --> 12	K33	Hybr	Mowi X Figgjo	Female	2SW	667	Scattered	Few	No	0-5	2	3	Good	80% overestimated	4	Only 4-5 largest spots are real	0.0097669385120936	mar.75	0.00048834692560468	0.6615	20	8103.87	0.00246795666761683
1492_645	2664_1492_645_B11_047.fsa	MIX 2A-Kar 3	K39	39	Wild	Figgjo	2664_1492_645_B11_047.fsa	041807F0BE	IYC2	41	785	Yes	3073L	L	11 --> 12	K39	Wild	Figgjo	Female	1SW	11	Scattered	Few	No	0-5	4	4	Overexposed	Good	27	*	0.0580527809999233	4.7637037037037	0.00215010299999716	0.587777777777778	27	2215.57	0.0121864802285642
1492_646	2664_1492_646_C11_046.fsa	MIX 2A-Kar 3	K53	53	Hybr	Mowi X Figgjo	2664_1492_646_C11_046.fsa	041807E25E	*	*	*	*	*	*	*	*	*	*	*	*	*	*	*	*	*	*	*	*	*	*	*	*	*	*	*	*	*	*
1492_647	2664_1492_647_D11_045.fsa	MIX 2A-Kar 3	K55	55	Wild	Figgjo	2664_1492_647_D11_045.fsa	041807FD8D	IYC2	40	730	Yes	3236R	R	11 --> 12	K55	Wild	Figgjo	Female	2SW	130	Scattered	Few	No	´5-25	5	5	Good	150% underestimated	19	*	0.0140329218106996	4.38428571428571	0.00200470311581423	0.755714285714286	7	2187	0.00320073159579332
1492_648	2664_1492_648_E11_044.fsa	MIX 2A-Kar 3	K44	44	Hybr	Figgjo x Mowi	2664_1492_648_E11_044.fsa	041807EA2E	*	*	*	*	*	*	*	*	*	*	*	*	*	*	*	*	*	*	*	*	*	*	*	*	*	*	*	*	*	*
1492_649	2664_1492_649_F11_043.fsa	MIX 2A-Kar 3	K53	53	Hybr	Mowi X Figgjo	2664_1492_649_F11_043.fsa	041807E47C	IYC2	53	1890	Yes	3389R	R	11 --> 12	K53	Hybr	Mowi X Figgjo	Female	2SW	280	Scattered	Few	No	0-5	2	5	Good	Overestimated	13	Identifies spots in black area	0.0655238088214417	4.28180722891566	0.000789443479776406	0.67421686746988	83	5423.83	0.0153028395064005
1492_650	2664_1492_650_H11_041.fsa	MIX 2A-Kar 3	K50	50	Farm	Mowi	2664_1492_650_H11_041.fsa	041807EC64	*	*	*	*	*	*	*	*	*	*	*	*	*	*	*	*	*	*	*	*	*	*	*	*	*	*	*	*	*	*
1492_651	2664_1492_651_A12_048.fsa	MIX 2A-Kar 3	K39	39	Wild	Figgjo	2664_1492_651_A12_048.fsa	041807E525	IYC2	20	50	Yes	4300R	R	11 --> 12	K39	Wild	Figgjo	Female	2SW	1120	Scattered	Few	No	0-5	0	0	Bright flash	500% underestimated	10	*	0.009450155616335	2.505	0.0047250778081675	0.64	2	530.15	0.00377251721210978
1492_652	2664_1492_652_B12_047.fsa	MIX 2A-Kar 3	K40	40	Hybr	Figgjo x Mowi	2664_1492_652_B12_047.fsa	041807F5B0	IYC2	51	1625	Yes	3258R	R	11 --> 12	K40	Hybr	Figgjo x Mowi	Male	2SW	152	Scattered	Medium	No	25+	8	12	Good	Good	76	*	0.0883294223439162	4.60118421052632	0.00116222924136732	0.652894736842105	76	3958.93	0.0191971062888205
1492_653	2664_1492_653_C12_046.fsa	MIX 2A-Kar 3	K54	54	Farm	Mowi	2664_1492_653_C12_046.fsa	041807D5D8	IYC2	62	2865	Yes	3616R	R	11 --> 12	K54	Farm	Mowi	Female	2SW	488	Scattered	Few	No	25+	7	4	Good	30% overestimated	59	*	0.0608177854780535	6.53217391304348	0.000881417180841356	0.664927536231884	69	7410.99	0.00931049697813652
1492_654	2664_1492_654_D12_045.fsa	MIX 2A-Kar 3	K15	15	Wild	Vosso	2664_1492_654_D12_045.fsa	041807D848	*	*	*	*	*	*	*	*	*	*	*	*	*	*	*	*	*	*	*	*	*	*	*	*	*	*	*	*	*	*
1492_655	2664_1492_655_E12_044.fsa	MIX 2A-Kar 3	K52	52	Hybr	Figgjo x Mowi	2664_1492_655_E12_044.fsa	418081232	*	*	*	*	*	*	*	*	*	*	*	*	*	*	*	*	*	*	*	*	*	*	*	*	*	*	*	*	*	*
1492_656	2664_1492_656_F12_043.fsa	MIX 2A-Kar 3	K4	4	Wild	Arna	2664_1492_656_F12_043.fsa	041807DC28	*	*	*	*	*	*	*	*	*	*	*	*	*	*	*	*	*	*	*	*	*	*	*	*	*	*	*	*	*	*
1492_657	2664_1492_657_G12_042.fsa	MIX 2A-Kar 3	K40	40	Hybr	Figgjo x Mowi	2664_1492_657_G12_042.fsa	041807CE1A	IYC2	64	3620	Yes	3505R	R	11 --> 12	K40	Hybr	Figgjo x Mowi	Male	1SW	388	Scattered	Few	No	0-5	4	1	Good	Overestimated	3	Only 46 and 78 and 107 are actual spots	0.0570251063839797	4.14393162393162	0.000487394071657946	0.693076923076923	117	8502.22	0.0137611118037407
1492_658	2664_1492_658_H12_041.fsa	MIX 2A-Kar 3	K45	45	Hybr	Mowi X Figgjo	2664_1492_658_H12_041.fsa	0418080A08	IYC2	56	2250	Yes	3734R	R	11 --> 12	K45	Hybr	Mowi X Figgjo	Male	1SW	601	Scattered	Very	No	25+	10	12	Good	10% overestimated	160	*	0.201830754688821	6.46445054945055	0.00110896019059792	0.669285714285714	182	5829.29	0.0312216410574873
1493_659	2664_1493_659_A01_008.fsa	MIX 2A-Kar 3	K52	52	Hybr	Figgjo x Mowi	2664_1493_659_A01_008.fsa	418081621	*	*	*	*	*	*	*	*	*	*	*	*	*	*	*	*	*	*	*	*	*	*	*	*	*	*	*	*	*	*
1493_660	2664_1493_660_B01_007.fsa	MIX 2A-Kar 3	K32	32	Hybr	Figgjo x Mowi	2664_1493_660_B01_007.fsa	041807E3B5	*	*	*	*	*	*	*	*	*	*	*	*	*	*	*	*	*	*	*	*	*	*	*	*	*	*	*	*	*	*
1493_661	2664_1493_661_C01_006.fsa	MIX 2A-Kar 3	K26	26	Farm	Mowi	2664_1493_661_C01_006.fsa	041807D672	*	*	*	*	*	*	*	*	*	*	*	*	*	*	*	*	*	*	*	*	*	*	*	*	*	*	*	*	*	*
1493_662	2664_1493_662_D01_005.fsa	MIX 2A-Kar 3	K26	26	Farm	Mowi	2664_1493_662_D01_005.fsa	041807FB58	IYC2	61	3405	Yes	4200R	R	11 --> 12	K26	Farm	Mowi	*	*	1027	Scattered	Medium	No	25+	4	7	Bright flash	50% overestimated	49	*	0.0640449274198845	5.37275510204082	0.000653519667549842	0.668877551020408	98	8221.26	0.011920313917818
1493_663	2664_1493_663_E01_004.fsa	MIX 2A-Kar 3	K49	49	Hybr	Mowi X Figgjo	2664_1493_663_E01_004.fsa	041808006C	*	*	*	*	*	*	*	*	*	*	*	*	*	*	*	*	*	*	*	*	*	*	*	*	*	*	*	*	*	*
1493_664	2664_1493_664_F01_003.fsa	MIX 2A-Kar 3	K29	29	Hybr	Mowi X Figgjo	2664_1493_664_F01_003.fsa	041807FEF5	*	*	*	*	*	*	*	*	*	*	*	*	*	*	*	*	*	*	*	*	*	*	*	*	*	*	*	*	*	*
1493_665	2664_1493_665_G01_002.fsa	MIX 2A-Kar 3	K34	34	Farm	Mowi	2664_1493_665_G01_002.fsa	041807E974	IYC2	67	4640	Yes	3285R	R	11 --> 12	K34	Farm	Mowi	*	*	179	Scattered	Very	No	25+	14	16	Good	30% underestimated	163	*	0.0753607395501312	6.58634920634921	0.000598101107540724	0.66031746031746	126	11012.1	0.0114419592993162
1493_666	2664_1493_666_H01_001.fsa	MIX 2A-Kar 3	K3	3	Wild	Arna	2664_1493_666_H01_001.fsa	041807E8C5	*	*	*	*	*	*	*	*	*	*	*	*	*	*	*	*	*	*	*	*	*	*	*	*	*	*	*	*	*	*
1493_667	2664_1493_667_A02_008.fsa	MIX 2A-Kar 3	K43	43	Wild	Figgjo	2664_1493_667_A02_008.fsa	041807DF8F	*	*	*	*	*	*	*	*	*	*	*	*	*	*	*	*	*	*	*	*	*	*	*	*	*	*	*	*	*	*
1493_668	2664_1493_668_B02_007.fsa	MIX 2A-Kar 3	K2	2	Wild	Arna	2664_1493_668_B02_007.fsa	041807E7FF	IYC2	44	1005	Yes	3182R	R	11 --> 12	K2	Wild	Arna	Female	1SW	79	Scattered	Medium	No	25+	7	6	Good	20% overestimated	46	Big spots are scars	0.117751214640632	6.51491525423729	0.00199578329899376	0.709830508474576	59	3264.34	0.0180740976736492
1493_669	2664_1493_669_C02_006.fsa	MIX 2A-Kar 3	K34	34	Farm	Mowi	2664_1493_669_C02_006.fsa	041807D24A	*	*	*	*	*	*	*	*	*	*	*	*	*	*	*	*	*	*	*	*	*	*	*	*	*	*	*	*	*	*
1493_670	2664_1493_670_D02_005.fsa	MIX 2A-Kar 3	K16	16	Wild	Vosso	2664_1493_670_D02_005.fsa	041808054B	*	*	*	*	*	*	*	*	*	*	*	*	*	*	*	*	*	*	*	*	*	*	*	*	*	*	*	*	*	*
1493_671	2664_1493_671_E02_004.fsa	MIX 2A-Kar 3	K39	39	Wild	Figgjo	2664_1493_671_E02_004.fsa	041807FEFE	*	*	*	*	*	*	*	*	*	*	*	*	*	*	*	*	*	*	*	*	*	*	*	*	*	*	*	*	*	*
1493_672	2664_1493_672_F02_003.fsa	MIX 2A-Kar 3	K37	37	Hybr	Mowi X Figgjo	2664_1493_672_F02_003.fsa	041807FEFD	*	*	*	*	*	*	*	*	*	*	*	*	*	*	*	*	*	*	*	*	*	*	*	*	*	*	*	*	*	*
1493_673	2664_1493_673_G02_002.fsa	MIX 2A-Kar 3	K40	40	Hybr	Figgjo x Mowi	2664_1493_673_G02_002.fsa	041807F7D8	*	*	*	*	*	*	*	*	*	*	*	*	*	*	*	*	*	*	*	*	*	*	*	*	*	*	*	*	*	*
1493_674	2664_1493_674_H02_001.fsa	MIX 2A-Kar 3	K22	22	Wild	Vosso	2664_1493_674_H02_001.fsa	0418081D6E	*	*	*	*	*	*	*	*	*	*	*	*	*	*	*	*	*	*	*	*	*	*	*	*	*	*	*	*	*	*
1493_675	2664_1493_675_A03_016.fsa	MIX 2A-Kar 3	K15	15	Wild	Vosso	2664_1493_675_A03_016.fsa	041807CF15	*	*	*	*	*	*	*	*	*	*	*	*	*	*	*	*	*	*	*	*	*	*	*	*	*	*	*	*	*	*
1493_676	2664_1493_676_B03_015.fsa	MIX 2A-Kar 3	K43	43	Wild	Figgjo	2664_1493_676_B03_015.fsa	041807EF4B	*	*	*	*	*	*	*	*	*	*	*	*	*	*	*	*	*	*	*	*	*	*	*	*	*	*	*	*	*	*
1493_677	2664_1493_677_C03_014.fsa	MIX 2A-Kar 3	K31	31	Wild	Figgjo	2664_1493_677_C03_014.fsa	041807CD92	IYC2	50	1540	Yes	3666R	R	11 --> 12	K31	Wild	Figgjo	Male	1SW	533	Scattered	Few	No	´5-25	3	4	Good	Good	19	*	0.0256371610405159	6.35631578947368	0.00134932426529031	0.663157894736842	19	4710.74	0.00403333658830672
1493_678	2664_1493_678_D03_013.fsa	MIX 2A-Kar 3	K47	47	Wild	Figgjo	2664_1493_678_D03_013.fsa	041807CB55	*	*	*	*	*	*	*	*	*	*	*	*	*	*	*	*	*	*	*	*	*	*	*	*	*	*	*	*	*	*
1493_679	2664_1493_679_E03_012.fsa	MIX 2A-Kar 3	K31	31	Wild	Figgjo	2664_1493_679_E03_012.fsa	041807F9F8	*	*	*	*	*	*	*	*	*	*	*	*	*	*	*	*	*	*	*	*	*	*	*	*	*	*	*	*	*	*
1493_680	2664_1493_680_F03_011.fsa	MIX 2A-Kar 3	K3	3	Wild	Arna	2664_1493_680_F03_011.fsa	04180811A1	*	*	*	*	*	*	*	*	*	*	*	*	*	*	*	*	*	*	*	*	*	*	*	*	*	*	*	*	*	*
1493_681	2664_1493_681_G03_010.fsa	MIX 2A-Kar 3	K5	5	Wild	Arna	2664_1493_681_G03_010.fsa	041807D709	*	*	*	*	*	*	*	*	*	*	*	*	*	*	*	*	*	*	*	*	*	*	*	*	*	*	*	*	*	*
1493_682	2664_1493_682_H03_009.fsa	MIX 2A-Kar 3	K24	24	Hybr	Figgjo x Mowi	2664_1493_682_H03_009.fsa	041808172B	*	*	*	*	*	*	*	*	*	*	*	*	*	*	*	*	*	*	*	*	*	*	*	*	*	*	*	*	*	*
1493_683	2664_1493_683_A04_016.fsa	MIX 2A-Kar 3	K26	26	Farm	Mowi	2664_1493_683_A04_016.fsa	041807DAE5	IYC2	61	3650	Yes	3767R	R	11 --> 12	K26	Farm	Mowi	*	*	629	Scattered	Medium	No	25+	4	5	Good	10% overestimated	124	*	0.0964817392597945	6.21904109589041	0.000660833830546538	0.663767123287671	146	9410.9	0.0155139253418908
1493_684	2664_1493_684_B04_015.fsa	MIX 2A-Kar 3	K50	50	Farm	Mowi	2664_1493_684_B04_015.fsa	041807CB49	IYC2	67	4240	Yes	3592R	R	11 --> 12	K50	Farm	Mowi	Female	2SW	464	Scattered	Medium	No	´5-25	13	12	Good	50% overestimated	48	Small spots are shadows only	0.0478981587271978	4.74048076923077	0.000460559218530748	0.642596153846154	104	10292.88	0.0101040719409922
1493_685	2664_1493_685_C04_014.fsa	MIX 2A-Kar 3	K6	6	Wild	Arna	2664_1493_685_C04_014.fsa	041807F9F5	IYC2	47	1345	Yes	4215R	R	11 --> 12	K6	Wild	Arna	Male	2SW	1042	Scattered	Medium	No	25+	6	6	Bright flash	Good	63	*	0.0822455544035708	5.83901639344262	0.00134828777710772	0.70672131147541	61	4330.69	0.0140855152412202
1493_686	2664_1493_686_D04_013.fsa	MIX 2A-Kar 3	K32	32	Hybr	Figgjo x Mowi	2664_1493_686_D04_013.fsa	041807FAB1	*	*	*	*	*	*	*	*	*	*	*	*	*	*	*	*	*	*	*	*	*	*	*	*	*	*	*	*	*	*
1493_687	2664_1493_687_E04_012.fsa	MIX 2A-Kar 3	K33	33	Hybr	Mowi X Figgjo	2664_1493_687_E04_012.fsa	041807F722	*	*	*	*	*	*	*	*	*	*	*	*	*	*	*	*	*	*	*	*	*	*	*	*	*	*	*	*	*	*
1493_688	2664_1493_688_F04_011.fsa	MIX 2A-Kar 3	K46	46	Farm	Mowi	2664_1493_688_F04_011.fsa	041807C8BE	*	*	*	*	*	*	*	*	*	*	*	*	*	*	*	*	*	*	*	*	*	*	*	*	*	*	*	*	*	*
1493_689	2664_1493_689_G04_010.fsa	MIX 2A-Kar 3	K54	54	Farm	Mowi	2664_1493_689_G04_010.fsa	041807F9F2	*	*	*	*	*	*	*	*	*	*	*	*	*	*	*	*	*	*	*	*	*	*	*	*	*	*	*	*	*	*
1493_690	2664_1493_690_H04_009.fsa	MIX 2A-Kar 3	K31	31	Wild	Figgjo	2664_1493_690_H04_009.fsa	418080808	*	*	*	*	*	*	*	*	*	*	*	*	*	*	*	*	*	*	*	*	*	*	*	*	*	*	*	*	*	*
1493_691	2664_1493_691_A05_024.fsa	MIX 2A-Kar 3	K48	48	Hybr	Figgjo x Mowi	2664_1493_691_A05_024.fsa	041808095D	IYC2	53	1860	Yes	3276R	R	11 --> 12	K48	Hybr	Figgjo x Mowi	Male	1SW	170	Scattered	Medium	No	25+	9	6	Good	30% underestimated	78	*	0.054048702494342	4.95033898305085	0.000916079703293932	0.717796610169491	59	5403.83	0.0109181821041743
1493_692	2664_1493_692_B05_023.fsa	MIX 2A-Kar 3	K23	23	Wild	Figgjo	2664_1493_692_B05_023.fsa	418081073	*	*	*	*	*	*	*	*	*	*	*	*	*	*	*	*	*	*	*	*	*	*	*	*	*	*	*	*	*	*
1493_693	2664_1493_693_C05_022.fsa	MIX 2A-Kar 3	K25	25	Hybr	Mowi X Figgjo	2664_1493_693_C05_022.fsa	041807CD20	*	*	*	*	*	*	*	*	*	*	*	*	*	*	*	*	*	*	*	*	*	*	*	*	*	*	*	*	*	*
1493_694	2664_1493_694_D05_021.fsa	MIX 2A-Kar 3	K19	19	Wild	Vosso	2664_1493_694_D05_021.fsa	041807CC2F	*	*	*	*	*	*	*	*	*	*	*	*	*	*	*	*	*	*	*	*	*	*	*	*	*	*	*	*	*	*
1493_695	2664_1493_695_E05_020.fsa	MIX 2A-Kar 3	K48	48	Hybr	Figgjo x Mowi	2664_1493_695_E05_020.fsa	041808096D	*	*	*	*	*	*	*	*	*	*	*	*	*	*	*	*	*	*	*	*	*	*	*	*	*	*	*	*	*	*
1493_696	2664_1493_696_F05_019.fsa	MIX 2A-Kar 3	K40	40	Hybr	Figgjo x Mowi	2664_1493_696_F05_019.fsa	041807D2DE	*	*	*	*	*	*	*	*	*	*	*	*	*	*	*	*	*	*	*	*	*	*	*	*	*	*	*	*	*	*
1493_697	2664_1493_697_G05_018.fsa	MIX 2A-Kar 3	K19	19	Wild	Vosso	2664_1493_697_G05_018.fsa	041807F392	*	*	*	*	*	*	*	*	*	*	*	*	*	*	*	*	*	*	*	*	*	*	*	*	*	*	*	*	*	*
1493_698	2664_1493_698_H05_017.fsa	MIX 2A-Kar 3	K23	23	Wild	Figgjo	2664_1493_698_H05_017.fsa	041807CA23	IYC2	41	820	Yes	3305R	R	11 --> 12	K23	Wild	Figgjo	Male	1SW	199	Scattered	Medium	No	25+	4	7	Good	50% underestimated	62	*	0.0628763567170197	4.60195121951219	0.00153356967602487	0.735853658536585	41	3000.81	0.0136629776626977
1493_699	2664_1493_699_A06_024.fsa	MIX 2A-Kar 3	K55	55	Wild	Figgjo	2664_1493_699_A06_024.fsa	0418080C08	*	*	*	*	*	*	*	*	*	*	*	*	*	*	*	*	*	*	*	*	*	*	*	*	*	*	*	*	*	*
1493_700	2664_1493_700_B06_023.fsa	MIX 2A-Kar 3	K23	23	Wild	Figgjo	2664_1493_700_B06_023.fsa	041807DA35	IYC2	37	550	Yes	3507R	R	11 --> 12	K23	Wild	Figgjo	Female	1SW	390	Scattered	Medium	No	25+	4	5	Good	Good	19	*	0.0322956713655133	mar.82	0.00169977217713228	0.670526315789474	19	2247.36	0.00845436423180977
1493_701	2664_1493_701_C06_022.fsa	MIX 2A-Kar 3	K52	52	Hybr	Figgjo x Mowi	2664_1493_701_C06_022.fsa	041808181F	*	*	*	*	*	*	*	*	*	*	*	*	*	*	*	*	*	*	*	*	*	*	*	*	*	*	*	*	*	*
1493_702	2664_1493_702_D06_021.fsa	MIX 2A-Kar 3	K32	32	Hybr	Figgjo x Mowi	2664_1493_702_D06_021.fsa	04180808C2	*	*	*	*	*	*	*	*	*	*	*	*	*	*	*	*	*	*	*	*	*	*	*	*	*	*	*	*	*	*
1493_703	2664_1493_703_E06_020.fsa	MIX 2A-Kar 3	K46	46	Farm	Mowi	2664_1493_703_E06_020.fsa	041807D2D3	*	*	*	*	*	*	*	*	*	*	*	*	*	*	*	*	*	*	*	*	*	*	*	*	*	*	*	*	*	*
1493_704	2664_1493_704_F06_019.fsa	MIX 2A-Kar 3	K29	29	Hybr	Mowi X Figgjo	2664_1493_704_F06_019.fsa	041807E971	IYC2	43	950	Yes	4216R	R	11 --> 12	K29	Hybr	Mowi X Figgjo	Male	1SW	1043	Scattered	Medium	No	25+	5	9	Bright flash	Good	53	*	0.0816558186334622	4.89981132075472	0.00154067582327287	0.729811320754717	53	3180.3	0.0166650944879414
1493_705	2664_1493_705_G06_018.fsa	MIX 2A-Kar 3	K38	38	Farm	Mowi	2664_1493_705_G06_018.fsa	041807F890	*	*	*	*	*	*	*	*	*	*	*	*	*	*	*	*	*	*	*	*	*	*	*	*	*	*	*	*	*	*
1493_706	2664_1493_706_H06_017.fsa	MIX 2A-Kar 3	K53	53	Hybr	Mowi X Figgjo	2664_1493_706_H06_017.fsa	041807DCE3	*	*	*	*	*	*	*	*	*	*	*	*	*	*	*	*	*	*	*	*	*	*	*	*	*	*	*	*	*	*
1493_707	2664_1493_707_A07_032.fsa	MIX 2A-Kar 3	K48	48	Hybr	Figgjo x Mowi	2664_1493_707_A07_032.fsa	041807EBA7	*	*	*	*	*	*	*	*	*	*	*	*	*	*	*	*	*	*	*	*	*	*	*	*	*	*	*	*	*	*
1493_708	2664_1493_708_B07_031.fsa	MIX 2A-Kar 3	K4	4	Wild	Arna	2664_1493_708_B07_031.fsa	0418080A0D	*	*	*	*	*	*	*	*	*	*	*	*	*	*	*	*	*	*	*	*	*	*	*	*	*	*	*	*	*	*
1493_709	2664_1493_709_C07_030.fsa	MIX 2A-Kar 3	K2	2	Wild	Arna	2664_1493_709_C07_030.fsa	041807CA78	IYC2	46	1085	Yes	3428R	R	11 --> 12	K2	Wild	Arna	*	*	317	Scattered	Medium	No	25+	5	9	Bright flash	10% overestimated	49	*	0.0897722857170383	4.90438596491228	0.00157495238100067	0.710526315789474	57	3113.99	0.0183044903805086
1493_710	2664_1493_710_D07_029.fsa	MIX 2A-Kar 3	K29	29	Hybr	Mowi X Figgjo	2664_1493_710_D07_029.fsa	041807D492	IYC2	53	1940	Yes	4204R	R	11 --> 12	K29	Hybr	Mowi X Figgjo	Male	1SW	1031	Scattered	Medium	No	25+	6	7	Bright flash	Good	79	*	0.106465933217526	6.63316455696203	0.00134767004072817	0.69873417721519	79	4921.95	0.0160505490709983
1493_711	2664_1493_711_E07_028.fsa	MIX 2A-Kar 3	K25	25	Hybr	Mowi X Figgjo	2664_1493_711_E07_028.fsa	041807D24E	*	*	*	*	*	*	*	*	*	*	*	*	*	*	*	*	*	*	*	*	*	*	*	*	*	*	*	*	*	*
1493_712	2664_1493_712_F07_027.fsa	MIX 2A-Kar 3	K32	32	Hybr	Figgjo x Mowi	2664_1493_712_F07_027.fsa	041807D098	IYC2	50	1705	Yes	3468R	R	11 --> 12	K32	Hybr	Figgjo x Mowi	Female	1SW	353	Scattered	Medium	No	25+	5	7	Good	Good	80	*	0.0940031121573634	mai.55	0.00117503890196704	0.667125	80	4761.97	0.0167997698431531
1493_713	2664_1493_713_G07_026.fsa	MIX 2A-Kar 3	K22	22	Wild	Vosso	2664_1493_713_G07_026.fsa	4,18E+259	*	*	*	*	*	*	*	*	*	*	*	*	*	*	*	*	*	*	*	*	*	*	*	*	*	*	*	*	*	*
1493_714	2664_1493_714_H07_025.fsa	MIX 2A-Kar 3	K18	18	Wild	Vosso	2664_1493_714_H07_025.fsa	041807DEE9	*	*	*	*	*	*	*	*	*	*	*	*	*	*	*	*	*	*	*	*	*	*	*	*	*	*	*	*	*	*
1493_715	2664_1493_715_A08_032.fsa	MIX 2A-Kar 3	K29	29	Hybr	Mowi X Figgjo	2664_1493_715_A08_032.fsa	0418081C6E	IYC2	52	1810	Yes	3590R	R	11 --> 12	K29	Hybr	Mowi X Figgjo	Male	1SW	462	Scattered	Medium	No	25+	8	6	Good	10% overestimated	125	*	0.144164186451054	6.00845588235294	0.00106003078272834	0.681544117647059	136	5668.19	0.0239935499692142
1493_716	2664_1493_716_B08_031.fsa	MIX 2A-Kar 3	K18	18	Wild	Vosso	2664_1493_716_B08_031.fsa	041807FB59	*	*	*	*	*	*	*	*	*	*	*	*	*	*	*	*	*	*	*	*	*	*	*	*	*	*	*	*	*	*
1493_717	2664_1493_717_C08_030.fsa	MIX 2A-Kar 3	K33	33	Hybr	Mowi X Figgjo	2664_1493_717_C08_030.fsa	0418081CC7	*	*	*	*	*	*	*	*	*	*	*	*	*	*	*	*	*	*	*	*	*	*	*	*	*	*	*	*	*	*
1493_718	2664_1493_718_D08_029.fsa	MIX 2A-Kar 3	K15	15	Wild	Vosso	2664_1493_718_D08_029.fsa	041808033D	*	*	*	*	*	*	*	*	*	*	*	*	*	*	*	*	*	*	*	*	*	*	*	*	*	*	*	*	*	*
1493_719	2664_1493_719_E08_028.fsa	MIX 2A-Kar 3	K50	50	Farm	Mowi	2664_1493_719_E08_028.fsa	041807C914	*	*	*	*	*	*	*	*	*	*	*	*	*	*	*	*	*	*	*	*	*	*	*	*	*	*	*	*	*	*
1493_720	2664_1493_720_F08_027.fsa	MIX 2A-Kar 3	K49	49	Hybr	Mowi X Figgjo	2664_1493_720_F08_027.fsa	418081922	*	*	*	*	*	*	*	*	*	*	*	*	*	*	*	*	*	*	*	*	*	*	*	*	*	*	*	*	*	*
1493_721	2665_1493_721_H08_025.fsa	MIX 2A-Kar 3	K23	23	Wild	Figgjo	2665_1493_721_H08_025.fsa	418081598	*	*	*	*	*	*	*	*	*	*	*	*	*	*	*	*	*	*	*	*	*	*	*	*	*	*	*	*	*	*
1493_722	2665_1493_722_A09_040.fsa	MIX 2A-Kar 3	K26	26	Farm	Mowi	2665_1493_722_A09_040.fsa	418080117	*	*	*	*	*	*	*	*	*	*	*	*	*	*	*	*	*	*	*	*	*	*	*	*	*	*	*	*	*	*
1493_723	2665_1493_723_B09_039.fsa	MIX 2A-Kar 3	K52	52	Hybr	Figgjo x Mowi	2665_1493_723_B09_039.fsa	041808119D	*	*	*	*	*	*	*	*	*	*	*	*	*	*	*	*	*	*	*	*	*	*	*	*	*	*	*	*	*	*
1493_724	2665_1493_724_C09_038.fsa	MIX 2A-Kar 3	K50	50	Farm	Mowi	2665_1493_724_C09_038.fsa	041807CE0B	*	*	*	*	*	*	*	*	*	*	*	*	*	*	*	*	*	*	*	*	*	*	*	*	*	*	*	*	*	*
1493_725	2665_1493_725_D09_037.fsa	MIX 2A-Kar 3	K38	38	Farm	Mowi	2665_1493_725_D09_037.fsa	0418080E8C	*	*	*	*	*	*	*	*	*	*	*	*	*	*	*	*	*	*	*	*	*	*	*	*	*	*	*	*	*	*
1493_726	2665_1493_726_E09_036.fsa	MIX 2A-Kar 3	K19	19	Wild	Vosso	2665_1493_726_E09_036.fsa	0418081B52	*	*	*	*	*	*	*	*	*	*	*	*	*	*	*	*	*	*	*	*	*	*	*	*	*	*	*	*	*	*
1493_727	2665_1493_727_F09_035.fsa	MIX 2A-Kar 3	K34	34	Farm	Mowi	2665_1493_727_F09_035.fsa	041807E97E	*	*	*	*	*	*	*	*	*	*	*	*	*	*	*	*	*	*	*	*	*	*	*	*	*	*	*	*	*	*
1493_728	2665_1493_728_G09_034.fsa	MIX 2A-Kar 3	K24	24	Hybr	Figgjo x Mowi	2665_1493_728_G09_034.fsa	041807E5DC	*	*	*	*	*	*	*	*	*	*	*	*	*	*	*	*	*	*	*	*	*	*	*	*	*	*	*	*	*	*
1493_729	2665_1493_729_H09_033.fsa	MIX 2A-Kar 3	K29	29	Hybr	Mowi X Figgjo	2665_1493_729_H09_033.fsa	0418080B62	*	*	*	*	*	*	*	*	*	*	*	*	*	*	*	*	*	*	*	*	*	*	*	*	*	*	*	*	*	*
1493_730	2665_1493_730_A10_040.fsa	MIX 2A-Kar 3	K24	24	Hybr	Figgjo x Mowi	2665_1493_730_A10_040.fsa	041807D373	*	*	*	*	*	*	*	*	*	*	*	*	*	*	*	*	*	*	*	*	*	*	*	*	*	*	*	*	*	*
1493_731	2665_1493_731_B10_039.fsa	MIX 2A-Kar 3	K32	32	Hybr	Figgjo x Mowi	2665_1493_731_B10_039.fsa	041807D493	*	*	*	*	*	*	*	*	*	*	*	*	*	*	*	*	*	*	*	*	*	*	*	*	*	*	*	*	*	*
1493_732	2665_1493_732_C10_038.fsa	MIX 2A-Kar 3	K37	37	Hybr	Mowi X Figgjo	2665_1493_732_C10_038.fsa	041807DCD7	*	*	*	*	*	*	*	*	*	*	*	*	*	*	*	*	*	*	*	*	*	*	*	*	*	*	*	*	*	*
1493_733	2665_1493_733_D10_037.fsa	MIX 2A-Kar 3	K17	17	Wild	Vosso	2665_1493_733_D10_037.fsa	041807DC39	*	*	*	*	*	*	*	*	*	*	*	*	*	*	*	*	*	*	*	*	*	*	*	*	*	*	*	*	*	*
1493_734	2665_1493_734_E10_036.fsa	MIX 2A-Kar 3	K5	5	Wild	Arna	2665_1493_734_E10_036.fsa	041807C964	*	*	*	*	*	*	*	*	*	*	*	*	*	*	*	*	*	*	*	*	*	*	*	*	*	*	*	*	*	*
1493_735	2665_1493_735_F10_035.fsa	MIX 2A-Kar 3	K24	24	Hybr	Figgjo x Mowi	2665_1493_735_F10_035.fsa	041807E5E3	IYC2	58	2675	Yes	4289R	R	11 --> 12	K24	Hybr	Figgjo x Mowi	Male	1SW	1111	Scattered	Very	No	25+	7	10	Bright flash	Good	119	*	0.127379471838482	7.64302521008403	0.00107041572973514	0.675966386554622	119	7140.24	0.0166661064614075
1493_736	2665_1493_736_G10_034.fsa	MIX 2A-Kar 3	K38	38	Farm	Mowi	2665_1493_736_G10_034.fsa	041807FC1A	*	*	*	*	*	*	*	*	*	*	*	*	*	*	*	*	*	*	*	*	*	*	*	*	*	*	*	*	*	*
1493_737	2665_1493_737_H10_033.fsa	MIX 2A-Kar 3	K42	42	Farm	Mowi	2665_1493_737_H10_033.fsa	041807CF91	IYC2	60	3540	Yes	3516R	R	11 --> 12	K42	Farm	Mowi	*	*	399	Scattered	Few	No	0-5	1	1	Good	90% overestimated	5	11,12,13,16 and 17 are real spots	0.00825120396381934	5.03117647058824	0.000485364939048197	0.591764705882353	17	10365.76	0.00164001481801624
1493_738	2665_1493_738_A11_048.fsa	MIX 2A-Kar 3	K24	24	Hybr	Figgjo x Mowi	2665_1493_738_A11_048.fsa	041807D8E9	*	*	*	*	*	*	*	*	*	*	*	*	*	*	*	*	*	*	*	*	*	*	*	*	*	*	*	*	*	*
1493_739	2665_1493_739_B11_047.fsa	MIX 2A-Kar 3	K31	31	Wild	Figgjo	2665_1493_739_B11_047.fsa	041807DEE7	*	*	*	*	*	*	*	*	*	*	*	*	*	*	*	*	*	*	*	*	*	*	*	*	*	*	*	*	*	*
1493_740	2665_1493_740_C11_046.fsa	MIX 2A-Kar 3	K39	39	Wild	Figgjo	2665_1493_740_C11_046.fsa	041807E3B7	IYC2	37	495	Yes	4252R	R	11 --> 12	K39	Wild	Figgjo	Female	2SW	1075	Scattered	Medium	No	25+	5	3	Bright flash	Good	34	*	0.0821215251739707	4.60588235294118	0.00241533897570502	0.666176470588235	34	1906.93	0.0178297053378991
1493_741	2665_1493_741_D11_045.fsa	MIX 2A-Kar 3	K22	22	Wild	Vosso	2665_1493_741_D11_045.fsa	418081507	*	*	*	*	*	*	*	*	*	*	*	*	*	*	*	*	*	*	*	*	*	*	*	*	*	*	*	*	*	*
1493_742	2665_1493_742_E11_044.fsa	MIX 2A-Kar 3	K15	15	Wild	Vosso	2665_1493_742_E11_044.fsa	041807CC2B	*	*	*	*	*	*	*	*	*	*	*	*	*	*	*	*	*	*	*	*	*	*	*	*	*	*	*	*	*	*
1493_743	2665_1493_743_F11_043.fsa	MIX 2A-Kar 3	K39	39	Wild	Figgjo	2665_1493_743_F11_043.fsa	041807E520	IYC2	44	1045	Yes	3121L	L	11 --> 12	K39	Wild	Figgjo	Female	2SW	42	Scattered	Very	No	25+	8	9	Overexposed	70% underestimated	91	*	0.0753111711208368	4.49314814814815	0.00139465131705253	0.673333333333333	54	3221.7	0.016761337182233
1493_744	2665_1493_744_G11_042.fsa	MIX 2A-Kar 3	K31	31	Wild	Figgjo	2665_1493_744_G11_042.fsa	041807F66D	*	*	*	*	*	*	*	*	*	*	*	*	*	*	*	*	*	*	*	*	*	*	*	*	*	*	*	*	*	*
1493_745	2665_1493_745_H11_041.fsa	MIX 2A-Kar 3	K16	16	Wild	Vosso	2665_1493_745_H11_041.fsa	041807F16F	*	*	*	*	*	*	*	*	*	*	*	*	*	*	*	*	*	*	*	*	*	*	*	*	*	*	*	*	*	*
1493_746	2665_1493_746_A12_048.fsa	MIX 2A-Kar 3	K43	43	Wild	Figgjo	2665_1493_746_A12_048.fsa	418080288	IYC2	43	820	Yes	3804R	R	11 --> 12	K43	Wild	Figgjo	Female	2SW	665	Scattered	Very	No	25+	7	10	Good	Good	98	*	0.173765836254992	5.4569387755102	0.00177312077811216	0.726530612244898	98	3077.59	0.0318430980085067
1493_747	2665_1493_747_B12_047.fsa	MIX 2A-Kar 3	K33	33	Hybr	Mowi X Figgjo	2665_1493_747_B12_047.fsa	041807DEE3	*	*	*	*	*	*	*	*	*	*	*	*	*	*	*	*	*	*	*	*	*	*	*	*	*	*	*	*	*	*
1493_748	2665_1493_748_C12_046.fsa	MIX 2A-Kar 3	K32	32	Hybr	Figgjo x Mowi	2665_1493_748_C12_046.fsa	418080292	IYC2	57	2335	Yes	4155R	R	11 --> 12	K32	Hybr	Figgjo x Mowi	Female	2SW	985	Scattered	Very	No	25+	7	7	Bright flash	10% overestimated	145	*	0.145292150434261	5.6673717948718	0.00093135993868116	0.651282051282051	156	6085.05	0.0256366011782976
1493_749	2665_1493_749_D12_045.fsa	MIX 2A-Kar 3	K22	22	Wild	Vosso	2665_1493_749_D12_045.fsa	041807CA24	*	*	*	*	*	*	*	*	*	*	*	*	*	*	*	*	*	*	*	*	*	*	*	*	*	*	*	*	*	*
1493_750	2665_1493_750_E12_044.fsa	MIX 2A-Kar 3	K47	47	Wild	Figgjo	2665_1493_750_E12_044.fsa	418080552	IYC2	34	460	Yes	4302R	R	11 --> 12	K47	Wild	Figgjo	Male	1SW	1122	Scattered	Few	No	´5-25	4	1	Bright flash	Good	14	*	0.0378808064659384	4.87428571428571	0.00270577189042417	0.642142857142857	14	1801.44	0.00777156052935429
1493_751	2665_1493_751_F12_043.fsa	MIX 2A-Kar 3	K48	48	Hybr	Figgjo x Mowi	2665_1493_751_F12_043.fsa	041807FCD0	*	*	*	*	*	*	*	*	*	*	*	*	*	*	*	*	*	*	*	*	*	*	*	*	*	*	*	*	*	*
1493_752	2665_1493_752_G12_042.fsa	MIX 2A-Kar 3	K53	53	Hybr	Mowi X Figgjo	2665_1493_752_G12_042.fsa	0418081AE7	*	*	*	*	*	*	*	*	*	*	*	*	*	*	*	*	*	*	*	*	*	*	*	*	*	*	*	*	*	*
1494_753	2665_1494_753_B01_007.fsa	MIX 2A-Kar 3	K43	43	Wild	Figgjo	2665_1494_753_B01_007.fsa	041807E04A	*	*	*	*	*	*	*	*	*	*	*	*	*	*	*	*	*	*	*	*	*	*	*	*	*	*	*	*	*	*
1494_754	2665_1494_754_C01_006.fsa	MIX 2A-Kar 3	K49	49	Hybr	Mowi X Figgjo	2665_1494_754_C01_006.fsa	04180812D1	IYC2	47	1250	Yes	3550R	R	11 --> 12	K49	Hybr	Mowi X Figgjo	Female	2SW	433	Scattered	Medium	No	25+	9	8	Good	80% underestimated	66	*	0.0489943313999239	4.75611111111111	0.00136095364999789	0.738888888888889	36	3494.69	0.0103013428945057
1494_755	2665_1494_755_D01_005.fsa	MIX 2A-Kar 3	K23	23	Wild	Figgjo	2665_1494_755_D01_005.fsa	041807FD90	IYC2	36	515	Yes	4262R	R	11 --> 12	K23	Wild	Figgjo	Male	1SW	1085	Scattered	Medium	No	25+	4	3	Bright flash	20% overestimated	39	*	0.103384313226282	4.548	0.00206768626452563	0.6984	50	2199.56	0.0227318190910909
1494_756	2665_1494_756_E01_004.fsa	MIX 2A-Kar 3	K20	20	Wild	Vosso	2665_1494_756_E01_004.fsa	0418081B4D	*	*	*	*	*	*	*	*	*	*	*	*	*	*	*	*	*	*	*	*	*	*	*	*	*	*	*	*	*	*
1494_757	2665_1494_757_F01_003.fsa	MIX 2A-Kar 3	K3	3	Wild	Arna	2665_1494_757_F01_003.fsa	041807D371	IYC2	31	325	Yes	3427R	R	11 --> 12	K3	Wild	Arna	*	*	316	Scattered	Medium	No	´5-25	4	2	Bright flash	Good	32	*	0.0921854508987117	4.1078125	0.00288079534058474	0.72	32	1425.93	0.0224414943230032
1494_758	2665_1494_758_G01_002.fsa	MIX 2A-Kar 3	K41	41	Hybr	Mowi X Figgjo	2665_1494_758_G01_002.fsa	041807E801	IYC2	53	1845	Yes	3191R	R	11 --> 12	K41	Hybr	Mowi X Figgjo	*	*	88	Scattered	Medium	No	25+	8	8	Good	Good	141	*	0.166307636213132	5.9845390070922	0.00117948678165342	0.691489361702128	141	5073.85	0.0277895483705667
1494_759	2665_1494_759_H01_001.fsa	MIX 2A-Kar 3	K39	39	Wild	Figgjo	2665_1494_759_H01_001.fsa	041807E97B	*	*	*	*	*	*	*	*	*	*	*	*	*	*	*	*	*	*	*	*	*	*	*	*	*	*	*	*	*	*
1494_760	2665_1494_760_A02_008.fsa	MIX 2A-Kar 3	K6	6	Wild	Arna	2665_1494_760_A02_008.fsa	418081478	*	*	*	*	*	*	*	*	*	*	*	*	*	*	*	*	*	*	*	*	*	*	*	*	*	*	*	*	*	*
1494_761	2665_1494_761_B02_007.fsa	MIX 2A-Kar 3	K38	38	Farm	Mowi	2665_1494_761_B02_007.fsa	041807DD7D	*	*	*	*	*	*	*	*	*	*	*	*	*	*	*	*	*	*	*	*	*	*	*	*	*	*	*	*	*	*
1494_762	2665_1494_762_C02_006.fsa	MIX 2A-Kar 3	K24	24	Hybr	Figgjo x Mowi	2665_1494_762_C02_006.fsa	04180811A6	*	*	*	*	*	*	*	*	*	*	*	*	*	*	*	*	*	*	*	*	*	*	*	*	*	*	*	*	*	*
1494_763	2665_1494_763_D02_005.fsa	MIX 2A-Kar 3	K44	44	Hybr	Figgjo x Mowi	2665_1494_763_D02_005.fsa	04180803F0	IYC2	50	1425	Yes	3731R	R	11 --> 12	K44	Hybr	Figgjo x Mowi	Male	1SW	598	Scattered	Medium	No	25+	8	6	Good	Good	119	*	0.161966264970617	5.85495798319328	0.00136106105017325	0.673697478991597	119	4301.76	0.0276630960351112
1494_764	2665_1494_764_E02_004.fsa	MIX 2A-Kar 3	K17	17	Wild	Vosso	2665_1494_764_E02_004.fsa	041807EB9F	*	*	*	*	*	*	*	*	*	*	*	*	*	*	*	*	*	*	*	*	*	*	*	*	*	*	*	*	*	*
1494_765	2665_1494_765_F02_003.fsa	MIX 2A-Kar 3	K29	29	Hybr	Mowi X Figgjo	2665_1494_765_F02_003.fsa	0418080DFB	IYC2	50	1454	Yes	3201R	R	11 --> 12	K29	Hybr	Mowi X Figgjo	Female	2SW	98	Scattered	Medium	No	25+	6	9	Bright flash	40% underestimated	71	*	0.0521888535699315	4.68725490196078	0.00102331085431238	0.681176470588235	51	4580.48	0.0111342042755344
1494_766	2665_1494_766_G02_002.fsa	MIX 2A-Kar 3	K25	25	Hybr	Mowi X Figgjo	2665_1494_766_G02_002.fsa	4,18E+13	*	*	*	*	*	*	*	*	*	*	*	*	*	*	*	*	*	*	*	*	*	*	*	*	*	*	*	*	*	*
1494_767	2665_1494_767_H02_001.fsa	MIX 2A-Kar 3	K38	38	Farm	Mowi	2665_1494_767_H02_001.fsa	041807D09E	*	*	*	*	*	*	*	*	*	*	*	*	*	*	*	*	*	*	*	*	*	*	*	*	*	*	*	*	*	*
1494_768	2665_1494_768_A03_016.fsa	MIX 2A-Kar 3	K4	4	Wild	Arna	2665_1494_768_A03_016.fsa	041807E25A	*	*	*	*	*	*	*	*	*	*	*	*	*	*	*	*	*	*	*	*	*	*	*	*	*	*	*	*	*	*
1494_769	2665_1494_769_B03_015.fsa	MIX 2A-Kar 3	K22	22	Wild	Vosso	2665_1494_769_B03_015.fsa	041807D122	*	*	*	*	*	*	*	*	*	*	*	*	*	*	*	*	*	*	*	*	*	*	*	*	*	*	*	*	*	*
1494_770	2665_1494_770_C03_014.fsa	MIX 2A-Kar 3	K24	24	Hybr	Figgjo x Mowi	2665_1494_770_C03_014.fsa	0418081AEA	IYC2	48	1420	Yes	3411R	R	11 --> 12	K24	Hybr	Figgjo x Mowi	Male	1SW	300	Scattered	Few	No	´5-25	5	7	Bright flash	Good	43	*	0.046973054698341	4.21953488372093	0.00109239662089165	0.696976744186046	43	3862.64	0.0111322825839322
1494_771	2665_1494_771_D03_013.fsa	MIX 2A-Kar 3	K2	2	Wild	Arna	2665_1494_771_D03_013.fsa	041807CF89	*	*	*	*	*	*	*	*	*	*	*	*	*	*	*	*	*	*	*	*	*	*	*	*	*	*	*	*	*	*
1494_772	2665_1494_772_E03_012.fsa	MIX 2A-Kar 3	K39	39	Wild	Figgjo	2665_1494_772_E03_012.fsa	041807DF89	IYC2	41	820	Yes	3342R	R	11 --> 12	K39	Wild	Figgjo	Female	2SW	234	Scattered	Few	No	´5-25	3	3	Bright flash	Good	31	*	0.0495144118410802	4.61322580645161	0.00159723909164775	0.713548387096774	31	2888.25	0.0107331429066043
1494_773	2665_1494_773_F03_011.fsa	MIX 2A-Kar 3	K2	2	Wild	Arna	2665_1494_773_F03_011.fsa	0418081A07	*	*	*	*	*	*	*	*	*	*	*	*	*	*	*	*	*	*	*	*	*	*	*	*	*	*	*	*	*	*
1494_774	2665_1494_774_G03_010.fsa	MIX 2A-Kar 3	K39	39	Wild	Figgjo	2665_1494_774_G03_010.fsa	041807E970	*	*	*	*	*	*	*	*	*	*	*	*	*	*	*	*	*	*	*	*	*	*	*	*	*	*	*	*	*	*
1494_775	2665_1494_775_H03_009.fsa	MIX 2A-Kar 3	K47	47	Wild	Figgjo	2665_1494_775_H03_009.fsa	041807EF46	*	*	*	*	*	*	*	*	*	*	*	*	*	*	*	*	*	*	*	*	*	*	*	*	*	*	*	*	*	*
1494_776	2665_1494_776_A04_016.fsa	MIX 2A-Kar 3	K43	43	Wild	Figgjo	2665_1494_776_A04_016.fsa	041807F170	*	*	*	*	*	*	*	*	*	*	*	*	*	*	*	*	*	*	*	*	*	*	*	*	*	*	*	*	*	*
1494_777	2665_1494_777_B04_015.fsa	MIX 2A-Kar 3	K47	47	Wild	Figgjo	2665_1494_777_B04_015.fsa	4,18E+306	*	*	*	*	*	*	*	*	*	*	*	*	*	*	*	*	*	*	*	*	*	*	*	*	*	*	*	*	*	*
1494_778	2665_1494_778_C04_014.fsa	MIX 2A-Kar 3	K23	23	Wild	Figgjo	2665_1494_778_C04_014.fsa	0418080ABC	*	*	*	*	*	*	*	*	*	*	*	*	*	*	*	*	*	*	*	*	*	*	*	*	*	*	*	*	*	*
1494_779	2665_1494_779_D04_013.fsa	MIX 2A-Kar 3	K51	51	Wild	Figgjo	2665_1494_779_D04_013.fsa	041807CA7B	IYC2	43	945	Yes	3645R	R	11 --> 12	K51	Wild	Figgjo	Female	1SW	512	Scattered	Medium	No	25+	5	7	Good	20% overerestimated	59	*	0.106957160455983	4.93146666666667	0.00142609547274645	0.7192	75	3458.02	0.0216887120375244
1494_780	2665_1494_780_E04_012.fsa	MIX 2A-Kar 3	K44	44	Hybr	Figgjo x Mowi	2665_1494_780_E04_012.fsa	0418080FCE	*	*	*	*	*	*	*	*	*	*	*	*	*	*	*	*	*	*	*	*	*	*	*	*	*	*	*	*	*	*
1494_781	2665_1494_781_F04_011.fsa	MIX 2A-Kar 3	K43	43	Wild	Figgjo	2665_1494_781_F04_011.fsa	041807CF06	*	*	*	*	*	*	*	*	*	*	*	*	*	*	*	*	*	*	*	*	*	*	*	*	*	*	*	*	*	*
1494_782	2665_1494_782_G04_010.fsa	MIX 2A-Kar 3	K1	1	Wild	Arna	2665_1494_782_G04_010.fsa	041807D714	*	*	*	*	*	*	*	*	*	*	*	*	*	*	*	*	*	*	*	*	*	*	*	*	*	*	*	*	*	*
1494_783	2665_1494_783_H04_009.fsa	MIX 2A-Kar 3	K19	19	Wild	Vosso	2665_1494_783_H04_009.fsa	041807EF54	*	*	*	*	*	*	*	*	*	*	*	*	*	*	*	*	*	*	*	*	*	*	*	*	*	*	*	*	*	*
1494_784	2665_1494_784_A05_024.fsa	MIX 2A-Kar 3	K4	4	Wild	Arna	2665_1494_784_A05_024.fsa	0418080DEA	*	*	*	*	*	*	*	*	*	*	*	*	*	*	*	*	*	*	*	*	*	*	*	*	*	*	*	*	*	*
1494_785	2665_1494_785_B05_023.fsa	MIX 2A-Kar 3	K4	4	Wild	Arna	2665_1494_785_B05_023.fsa	04180801D0	*	*	*	*	*	*	*	*	*	*	*	*	*	*	*	*	*	*	*	*	*	*	*	*	*	*	*	*	*	*
1494_786	2665_1494_786_C05_022.fsa	MIX 2A-Kar 3	K43	43	Wild	Figgjo	2665_1494_786_C05_022.fsa	418080124	*	*	*	*	*	*	*	*	*	*	*	*	*	*	*	*	*	*	*	*	*	*	*	*	*	*	*	*	*	*
1494_787	2665_1494_787_D05_021.fsa	MIX 2A-Kar 3	K45	45	Hybr	Mowi X Figgjo	2665_1494_787_D05_021.fsa	418080551	*	*	*	*	*	*	*	*	*	*	*	*	*	*	*	*	*	*	*	*	*	*	*	*	*	*	*	*	*	*
1494_788	2665_1494_788_E05_020.fsa	MIX 2A-Kar 3	K5	5	Wild	Arna	2665_1494_788_E05_020.fsa	418080601	*	*	*	*	*	*	*	*	*	*	*	*	*	*	*	*	*	*	*	*	*	*	*	*	*	*	*	*	*	*
1494_789	2665_1494_789_F05_019.fsa	MIX 2A-Kar 3	K4	4	Wild	Arna	2665_1494_789_F05_019.fsa	418081104	*	*	*	*	*	*	*	*	*	*	*	*	*	*	*	*	*	*	*	*	*	*	*	*	*	*	*	*	*	*
1494_790	2665_1494_790_G05_018.fsa	MIX 2A-Kar 3	K37	37	Hybr	Mowi X Figgjo	2665_1494_790_G05_018.fsa	041807E309	*	*	*	*	*	*	*	*	*	*	*	*	*	*	*	*	*	*	*	*	*	*	*	*	*	*	*	*	*	*
1494_791	2665_1494_791_H05_017.fsa	MIX 2A-Kar 3	K4	4	Wild	Arna	2665_1494_791_H05_017.fsa	041808182B	*	*	*	*	*	*	*	*	*	*	*	*	*	*	*	*	*	*	*	*	*	*	*	*	*	*	*	*	*	*
1494_792	2665_1494_792_A06_024.fsa	MIX 2A-Kar 3	K55	55	Wild	Figgjo	2665_1494_792_A06_024.fsa	041807EDD9	IYC2	41	840	Yes	3115L	L	11 --> 12	K55	Wild	Figgjo	Female	2SW	39	Scattered	Very	No	25+	5	5	Overexposed	170% underestimated	78	*	0.045670297790448	4.38620689655172	0.00157483785484304	0.696206896551724	29	2785.18	0.0104122534270676
1494_793	2665_1494_793_B06_023.fsa	MIX 2A-Kar 3	K17	17	Wild	Vosso	2665_1494_793_B06_023.fsa	04180801D9	*	*	*	*	*	*	*	*	*	*	*	*	*	*	*	*	*	*	*	*	*	*	*	*	*	*	*	*	*	*
1494_794	2665_1494_794_C06_022.fsa	MIX 2A-Kar 3	K34	34	Farm	Mowi	2665_1494_794_C06_022.fsa	041807D994	*	*	*	*	*	*	*	*	*	*	*	*	*	*	*	*	*	*	*	*	*	*	*	*	*	*	*	*	*	*
1494_795	2665_1494_795_D06_021.fsa	MIX 2A-Kar 3	K38	38	Farm	Mowi	2665_1494_795_D06_021.fsa	041808150C	*	*	*	*	*	*	*	*	*	*	*	*	*	*	*	*	*	*	*	*	*	*	*	*	*	*	*	*	*	*
1494_796	2665_1494_796_E06_020.fsa	MIX 2A-Kar 3	K46	46	Farm	Mowi	2665_1494_796_E06_020.fsa	04180813F0	IYC2	65	3760	Yes	3812R	R	11 --> 12	K46	Farm	Mowi	*	*	671	*	None	No	0-5	0	0	Good	80% overestimated	4	Only 4-5 largest spots are real	0.00670611439842209	3.81727272727273	0.000304823381746459	0.594090909090909	22	12522.9	0.00175678157615249
1494_797	2665_1494_797_F06_019.fsa	MIX 2A-Kar 3	K48	48	Hybr	Figgjo x Mowi	2665_1494_797_F06_019.fsa	041807ED1A	*	*	*	*	*	*	*	*	*	*	*	*	*	*	*	*	*	*	*	*	*	*	*	*	*	*	*	*	*	*
1494_798	2665_1494_798_G06_018.fsa	MIX 2A-Kar 3	K29	29	Hybr	Mowi X Figgjo	2665_1494_798_G06_018.fsa	4,18E+15	*	*	*	*	*	*	*	*	*	*	*	*	*	*	*	*	*	*	*	*	*	*	*	*	*	*	*	*	*	*
1494_799	2665_1494_799_H06_017.fsa	MIX 2A-Kar 3	K19	19	Wild	Vosso	2665_1494_799_H06_017.fsa	041808158E	IYC2	41	845	Yes	3279R	R	11 --> 12	K19	Wild	Vosso	*	*	173	Scattered	Medium	No	25+	6	5	Good	20% overerestimated	55	*	0.127481880185765	4.55597222222222	0.00177058166924673	0.680694444444444	72	2573.15	0.0279812680955249
1494_800	2665_1494_800_A07_032.fsa	MIX 2A-Kar 3	K51	51	Wild	Figgjo	2665_1494_800_A07_032.fsa	041807DB7D	*	*	*	*	*	*	*	*	*	*	*	*	*	*	*	*	*	*	*	*	*	*	*	*	*	*	*	*	*	*
1494_801	2666_1494_801_C07_030.fsa	MIX 2A-Kar 3	K20	20	Wild	Vosso	2666_1494_801_C07_030.fsa	041807E1A2	*	*	*	*	*	*	*	*	*	*	*	*	*	*	*	*	*	*	*	*	*	*	*	*	*	*	*	*	*	*
1494_802	2666_1494_802_D07_029.fsa	MIX 2A-Kar 3	K48	48	Hybr	Figgjo x Mowi	2666_1494_802_D07_029.fsa	0418081C15	*	*	*	*	*	*	*	*	*	*	*	*	*	*	*	*	*	*	*	*	*	*	*	*	*	*	*	*	*	*
1494_803	2666_1494_803_E07_028.fsa	MIX 2A-Kar 3	K54	54	Farm	Mowi	2666_1494_803_E07_028.fsa	0418081C12	*	*	*	*	*	*	*	*	*	*	*	*	*	*	*	*	*	*	*	*	*	*	*	*	*	*	*	*	*	*
1494_804	2666_1494_804_F07_027.fsa	MIX 2A-Kar 3	K42	42	Farm	Mowi	2666_1494_804_F07_027.fsa	041807CC39	*	*	*	*	*	*	*	*	*	*	*	*	*	*	*	*	*	*	*	*	*	*	*	*	*	*	*	*	*	*
1494_805	2666_1494_805_G07_026.fsa	MIX 2A-Kar 3	K19	19	Wild	Vosso	2666_1494_805_G07_026.fsa	04180818A2	*	*	*	*	*	*	*	*	*	*	*	*	*	*	*	*	*	*	*	*	*	*	*	*	*	*	*	*	*	*
1494_806	2666_1494_806_H07_025.fsa	MIX 2A-Kar 3	K45	45	Hybr	Mowi X Figgjo	2666_1494_806_H07_025.fsa	0418080DF9	*	*	*	*	*	*	*	*	*	*	*	*	*	*	*	*	*	*	*	*	*	*	*	*	*	*	*	*	*	*
1494_807	2666_1494_807_A08_032.fsa	MIX 2A-Kar 3	K45	45	Hybr	Mowi X Figgjo	2666_1494_807_A08_032.fsa	041807EAF2	*	*	*	*	*	*	*	*	*	*	*	*	*	*	*	*	*	*	*	*	*	*	*	*	*	*	*	*	*	*
1494_808	2666_1494_808_B08_031.fsa	MIX 2A-Kar 3	K29	29	Hybr	Mowi X Figgjo	2666_1494_808_B08_031.fsa	041807DE3B	IYC2	47	1320	Yes	3717R	R	11 --> 12	K29	Hybr	Mowi X Figgjo	Male	2SW	584	Scattered	Medium	No	25+	5	9	Good	50% overestimated	56	*	0.127153168359995	4.625703125	0.00099338412781246	0.7040625	128	4656.51	0.0274883979632815
1494_809	2666_1494_809_C08_030.fsa	MIX 2A-Kar 3	K48	48	Hybr	Figgjo x Mowi	2666_1494_809_C08_030.fsa	041807ED1D	*	*	*	*	*	*	*	*	*	*	*	*	*	*	*	*	*	*	*	*	*	*	*	*	*	*	*	*	*	*
1494_810	2666_1494_810_D08_029.fsa	MIX 2A-Kar 3	K25	25	Hybr	Mowi X Figgjo	2666_1494_810_D08_029.fsa	0418081B4A	*	*	*	*	*	*	*	*	*	*	*	*	*	*	*	*	*	*	*	*	*	*	*	*	*	*	*	*	*	*
1494_811	2666_1494_811_E08_028.fsa	MIX 2A-Kar 3	K17	17	Wild	Vosso	2666_1494_811_E08_028.fsa	041807E527	IYC2	20	90	Yes	3690R	R	11 --> 12	K17	Wild	Vosso	*	*	557	Scattered	Few	No	0-5	0	1	Good	60% underestimated	13	*	0.0464050640884326	3.68375	0.00580063301105407	0.605	8	635.06	0.0125972349069379
1494_812	2666_1494_812_F08_027.fsa	MIX 2A-Kar 3	K26	26	Farm	Mowi	2666_1494_812_F08_027.fsa	4,18E+99	*	*	*	*	*	*	*	*	*	*	*	*	*	*	*	*	*	*	*	*	*	*	*	*	*	*	*	*	*	*
1494_813	2666_1494_813_G08_026.fsa	MIX 2A-Kar 3	K34	34	Farm	Mowi	2666_1494_813_G08_026.fsa	0418080B66	*	*	*	*	*	*	*	*	*	*	*	*	*	*	*	*	*	*	*	*	*	*	*	*	*	*	*	*	*	*
1494_814	2666_1494_814_H08_025.fsa	MIX 2A-Kar 3	K18	18	Wild	Vosso	2666_1494_814_H08_025.fsa	041807D496	*	*	*	*	*	*	*	*	*	*	*	*	*	*	*	*	*	*	*	*	*	*	*	*	*	*	*	*	*	*
1494_815	2666_1494_815_A09_040.fsa	MIX 2A-Kar 3	K31	31	Wild	Figgjo	2666_1494_815_A09_040.fsa	041807EA31	*	*	*	*	*	*	*	*	*	*	*	*	*	*	*	*	*	*	*	*	*	*	*	*	*	*	*	*	*	*
1494_816	2666_1494_816_B09_039.fsa	MIX 2A-Kar 3	K44	44	Hybr	Figgjo x Mowi	2666_1494_816_B09_039.fsa	041807EAEB	*	*	*	*	*	*	*	*	*	*	*	*	*	*	*	*	*	*	*	*	*	*	*	*	*	*	*	*	*	*
1494_817	2666_1494_817_C09_038.fsa	MIX 2A-Kar 3	K34	34	Farm	Mowi	2666_1494_817_C09_038.fsa	041807D992	*	*	*	*	*	*	*	*	*	*	*	*	*	*	*	*	*	*	*	*	*	*	*	*	*	*	*	*	*	*
1494_818	2666_1494_818_D09_037.fsa	MIX 2A-Kar 3	K1	1	Wild	Arna	2666_1494_818_D09_037.fsa	041807E3B4	*	*	*	*	*	*	*	*	*	*	*	*	*	*	*	*	*	*	*	*	*	*	*	*	*	*	*	*	*	*
1494_819	2666_1494_819_E09_036.fsa	MIX 2A-Kar 3	K16	16	Wild	Vosso	2666_1494_819_E09_036.fsa	041807F7D4	*	*	*	*	*	*	*	*	*	*	*	*	*	*	*	*	*	*	*	*	*	*	*	*	*	*	*	*	*	*
1494_820	2666_1494_820_F09_035.fsa	MIX 2A-Kar 3	K44	44	Hybr	Figgjo x Mowi	2666_1494_820_F09_035.fsa	041807F4F7	*	*	*	*	*	*	*	*	*	*	*	*	*	*	*	*	*	*	*	*	*	*	*	*	*	*	*	*	*	*
1494_821	2666_1494_821_G09_034.fsa	MIX 2A-Kar 3	K51	51	Wild	Figgjo	2666_1494_821_G09_034.fsa	041807E5DA	*	*	*	*	*	*	*	*	*	*	*	*	*	*	*	*	*	*	*	*	*	*	*	*	*	*	*	*	*	*
1494_822	2666_1494_822_H09_033.fsa	MIX 2A-Kar 3	K52	52	Hybr	Figgjo x Mowi	2666_1494_822_H09_033.fsa	041807E5E4	*	*	*	*	*	*	*	*	*	*	*	*	*	*	*	*	*	*	*	*	*	*	*	*	*	*	*	*	*	*
1494_823	2666_1494_823_A10_040.fsa	MIX 2A-Kar 3	K45	45	Hybr	Mowi X Figgjo	2666_1494_823_A10_040.fsa	041807FC13	*	*	*	*	*	*	*	*	*	*	*	*	*	*	*	*	*	*	*	*	*	*	*	*	*	*	*	*	*	*
1494_824	2666_1494_824_B10_039.fsa	MIX 2A-Kar 3	K51	51	Wild	Figgjo	2666_1494_824_B10_039.fsa	041808106C	*	*	*	*	*	*	*	*	*	*	*	*	*	*	*	*	*	*	*	*	*	*	*	*	*	*	*	*	*	*
1494_825	2666_1494_825_C10_038.fsa	MIX 2A-Kar 3	K47	47	Wild	Figgjo	2666_1494_825_C10_038.fsa	418081359	*	*	*	*	*	*	*	*	*	*	*	*	*	*	*	*	*	*	*	*	*	*	*	*	*	*	*	*	*	*
1494_826	2666_1494_826_D10_037.fsa	MIX 2A-Kar 3	K42	42	Farm	Mowi	2666_1494_826_D10_037.fsa	0418080F32	*	*	*	*	*	*	*	*	*	*	*	*	*	*	*	*	*	*	*	*	*	*	*	*	*	*	*	*	*	*
1494_827	2666_1494_827_E10_036.fsa	MIX 2A-Kar 3	K38	38	Farm	Mowi	2666_1494_827_E10_036.fsa	041807E0E9	*	*	*	*	*	*	*	*	*	*	*	*	*	*	*	*	*	*	*	*	*	*	*	*	*	*	*	*	*	*
1494_828	2666_1494_828_F10_035.fsa	MIX 2A-Kar 3	K54	54	Farm	Mowi	2666_1494_828_F10_035.fsa	041807CF0D	IYC2	60	2875	Yes	4201R	R	11 --> 12	K54	Farm	Mowi	*	*	1028	Scattered	Very	No	25+	15	13	Bright flash	20% overestimated	159	*	0.210990815753919	6.64316062176166	0.00109321666193741	0.681968911917098	193	6076.71	0.0317606073023067
1494_829	2666_1494_829_G10_034.fsa	MIX 2A-Kar 3	K34	34	Farm	Mowi	2666_1494_829_G10_034.fsa	041807D408	IYC2	59	3015	Yes	4174R	R	11 --> 12	K34	Farm	Mowi	Female	2SW	1001	Scattered	Few	No	0-5	3	4	Bright flash	90% overestimated	13	*	0.0795993442017074	4.13905027932961	0.000444689073752555	0.638659217877095	179	9307.74	0.0192313064180993
1494_830	2666_1494_830_H10_033.fsa	MIX 2A-Kar 3	K49	49	Hybr	Mowi X Figgjo	2666_1494_830_H10_033.fsa	041808191F	*	*	*	*	*	*	*	*	*	*	*	*	*	*	*	*	*	*	*	*	*	*	*	*	*	*	*	*	*	*
1494_831	2666_1494_831_A11_048.fsa	MIX 2A-Kar 3	K19	19	Wild	Vosso	2666_1494_831_A11_048.fsa	041807EB9E	*	*	*	*	*	*	*	*	*	*	*	*	*	*	*	*	*	*	*	*	*	*	*	*	*	*	*	*	*	*
1494_832	2666_1494_832_B11_047.fsa	MIX 2A-Kar 3	K16	16	Wild	Vosso	2666_1494_832_B11_047.fsa	041807D1B8	IYC2	38	650	Yes	3443R	R	11 --> 12	K16	Wild	Vosso	*	*	330	Scattered	Medium	No	25+	4	5	Good	10% overestimated	52	*	0.194318810909053	6.09950819672131	0.00318555427719759	0.708196721311475	61	1914.74	0.0318581112840386
1494_833	2666_1494_833_C11_046.fsa	MIX 2A-Kar 3	K15	15	Wild	Vosso	2666_1494_833_C11_046.fsa	041808011A	*	*	*	*	*	*	*	*	*	*	*	*	*	*	*	*	*	*	*	*	*	*	*	*	*	*	*	*	*	*
1494_834	2666_1494_834_D11_045.fsa	MIX 2A-Kar 3	K44	44	Hybr	Figgjo x Mowi	2666_1494_834_D11_045.fsa	0418081B53	*	*	*	*	*	*	*	*	*	*	*	*	*	*	*	*	*	*	*	*	*	*	*	*	*	*	*	*	*	*
1494_835	2666_1494_835_E11_044.fsa	MIX 2A-Kar 3	K23	23	Wild	Figgjo	2666_1494_835_E11_044.fsa	041807D3FB	IYC2	44	925	Yes	4284R	R	11 --> 12	K23	Wild	Figgjo	Female	1SW	1106	Scattered	Very	No	25+	5	5	Bright flash	Good	74	*	0.117279487387258	5.08527027027027	0.00158485793766565	0.706891891891892	74	3208.66	0.0230625868742715
1494_836	2666_1494_836_F11_043.fsa	MIX 2A-Kar 3	K17	17	Wild	Vosso	2666_1494_836_F11_043.fsa	041807E3BD	*	*	*	*	*	*	*	*	*	*	*	*	*	*	*	*	*	*	*	*	*	*	*	*	*	*	*	*	*	*
1494_837	2666_1494_837_G11_042.fsa	MIX 2A-Kar 3	K53	53	Hybr	Mowi X Figgjo	2666_1494_837_G11_042.fsa	041807DD7E	*	*	*	*	*	*	*	*	*	*	*	*	*	*	*	*	*	*	*	*	*	*	*	*	*	*	*	*	*	*
1494_838	2666_1494_838_H11_041.fsa	MIX 2A-Kar 3	K51	51	Wild	Figgjo	2666_1494_838_H11_041.fsa	418081730	IYC2	47	1270	Yes	3230R	R	11 --> 12	K51	Wild	Figgjo	Male	1SW	124	Scattered	Medium	No	25+	8	10	Bright flash	50% underestimated	52	*	0.0319836439263977	5.10375	0.00133265183026657	0.6925	24	3829.77	0.00626669486679357
1494_839	2666_1494_839_A12_048.fsa	MIX 2A-Kar 3	K44	44	Hybr	Figgjo x Mowi	2666_1494_839_A12_048.fsa	0418081D1D	*	*	*	*	*	*	*	*	*	*	*	*	*	*	*	*	*	*	*	*	*	*	*	*	*	*	*	*	*	*
1494_840	2666_1494_840_B12_047.fsa	MIX 2A-Kar 3	K51	51	Wild	Figgjo	2666_1494_840_B12_047.fsa	4,18E+52	IYC2	42	385	Yes	3193R	R	11 --> 12	K51	Wild	Figgjo	Female	1SW	90	Scattered	Medium	No	25+	7	8	Bright flash	Good	66	*	0.109242471679854	4.65227272727273	0.00165518896484628	0.693333333333333	66	2810.72	0.0234815278647464
1494_841	2666_1494_841_C12_046.fsa	MIX 2A-Kar 3	K47	47	Wild	Figgjo	2666_1494_841_C12_046.fsa	041808006B	IYC2	50	1545	Yes	3718R	R	11 --> 12	K47	Wild	Figgjo	Female	1SW	585	Scattered	Very	No	25+	7	9	Good	10% overestimated	83	*	0.113214847163514	5.47483870967742	0.00121736394799477	0.680430107526882	93	4497.29	0.0206791200923223
1494_842	2666_1494_842_D12_045.fsa	MIX 2A-Kar 3	K45	45	Hybr	Mowi X Figgjo	2666_1494_842_D12_045.fsa	418081599	*	*	*	*	*	*	*	*	*	*	*	*	*	*	*	*	*	*	*	*	*	*	*	*	*	*	*	*	*	*
1494_843	2666_1494_843_E12_044.fsa	MIX 2A-Kar 3	K22	22	Wild	Vosso	2666_1494_843_E12_044.fsa	041807F445	IYC2	50	1490	Yes	3152L	L	11 --> 12	K22	Wild	Vosso	*	*	53	Scattered	Very	No	25+	8	14	Good	Good	132	*	0.189430752552858	5.67909090909091	0.00143508145873377	0.655984848484849	132	3957.33	0.0333558232444603
1494_844	2666_1494_844_F12_043.fsa	MIX 2A-Kar 3	K25	25	Hybr	Mowi X Figgjo	2666_1494_844_F12_043.fsa	041807EA33	*	*	*	*	*	*	*	*	*	*	*	*	*	*	*	*	*	*	*	*	*	*	*	*	*	*	*	*	*	*
1494_845	2666_1494_845_G12_042.fsa	MIX 2A-Kar 3	K39	39	Wild	Figgjo	2666_1494_845_G12_042.fsa	04180816A5	*	*	*	*	*	*	*	*	*	*	*	*	*	*	*	*	*	*	*	*	*	*	*	*	*	*	*	*	*	*
1494_846	2666_1494_846_H12_041.fsa	MIX 2A-Kar 3	K2	2	Wild	Arna	2666_1494_846_H12_041.fsa	418081356	*	*	*	*	*	*	*	*	*	*	*	*	*	*	*	*	*	*	*	*	*	*	*	*	*	*	*	*	*	*
1495_847	2666_1495_847_B01_007.fsa	MIX 2A-Kar 3	K38	38	Farm	Mowi	2666_1495_847_B01_007.fsa	418080280	*	*	*	*	*	*	*	*	*	*	*	*	*	*	*	*	*	*	*	*	*	*	*	*	*	*	*	*	*	*
1495_848	2666_1495_848_C01_006.fsa	MIX 2A-Kar 3	K37	37	Hybr	Mowi X Figgjo	2666_1495_848_C01_006.fsa	041807FB6A	*	*	*	*	*	*	*	*	*	*	*	*	*	*	*	*	*	*	*	*	*	*	*	*	*	*	*	*	*	*
1495_849	2666_1495_849_D01_005.fsa	MIX 2A-Kar 3	K5	5	Wild	Arna	2666_1495_849_D01_005.fsa	041807CF94	IYC2	53	1640	Yes	3776R	R	11 --> 12	K5	Wild	Arna	*	*	638	Scattered	Medium	No	´5-25	7	4	Good	Good	88	*	0.0928770320582794	5.03738636363636	0.00105542081884408	0.652272727272727	88	4772.87	0.0184375438677358
1495_850	2666_1495_850_E01_004.fsa	MIX 2A-Kar 3	K16	16	Wild	Vosso	2666_1495_850_E01_004.fsa	041807E52A	*	*	*	*	*	*	*	*	*	*	*	*	*	*	*	*	*	*	*	*	*	*	*	*	*	*	*	*	*	*
1495_851	2666_1495_851_F01_003.fsa	MIX 2A-Kar 3	K4	4	Wild	Arna	2666_1495_851_F01_003.fsa	041807CCA6	*	*	*	*	*	*	*	*	*	*	*	*	*	*	*	*	*	*	*	*	*	*	*	*	*	*	*	*	*	*
1495_852	2666_1495_852_G01_002.fsa	MIX 2A-Kar 3	K20	20	Wild	Vosso	2666_1495_852_G01_002.fsa	0418080DF0	*	*	*	*	*	*	*	*	*	*	*	*	*	*	*	*	*	*	*	*	*	*	*	*	*	*	*	*	*	*
1495_853	2666_1495_853_H01_001.fsa	MIX 2A-Kar 3	K6	6	Wild	Arna	2666_1495_853_H01_001.fsa	041807E97D	IYC2	42	815	Yes	3588R	R	11 --> 12	K6	Wild	Arna	Female	2SW	460	Scattered	Medium	No	25+	7	5	Bright flash	10% overestimated	89	*	0.152825474115838	4.63165048543689	0.00148374246714406	0.698058252427184	103	3121.6	0.0329958995386981
1495_854	2666_1495_854_A02_008.fsa	MIX 2A-Kar 3	K51	51	Wild	Figgjo	2666_1495_854_A02_008.fsa	041807F88C	*	*	*	*	*	*	*	*	*	*	*	*	*	*	*	*	*	*	*	*	*	*	*	*	*	*	*	*	*	*
1495_855	2666_1495_855_C02_006.fsa	MIX 2A-Kar 3	K45	45	Hybr	Mowi X Figgjo	2666_1495_855_C02_006.fsa	041807D7A9	IYC2	57	2400	Yes	4213R	R	11 --> 12	K45	Hybr	Mowi X Figgjo	*	*	1040	Scattered	Few	No	´5-25	3	2	Bright flash	80% overestimated	5	*	0.0174719089722168	3.8262962962963	0.000647107739711732	0.598148148148148	27	5912.92	0.00456627182508811
1495_856	2666_1495_856_D02_005.fsa	MIX 2A-Kar 3	K2	2	Wild	Arna	2666_1495_856_D02_005.fsa	041807EA37	IYC2	35	390	Yes	3159L	L	11 --> 12	K2	Wild	Arna	Female	1SW	58	Scattered	Medium	No	´5-25	5	3	Small fish	40% overestimated	54	*	0.353633909402036	5.73655172413793	0.00406475757933375	0.673333333333333	87	1411.29	0.0616457283761665
1495_857	2666_1495_857_E02_004.fsa	MIX 2A-Kar 3	K46	46	Farm	Mowi	2666_1495_857_E02_004.fsa	041807F508	IYC2	56	2720	Yes	3492R	R	11 --> 12	K46	Farm	Mowi	*	*	376	*	None	No	0	0	0	Good	Overestimated	1	Only 46 is an actual spot	0.0515651539134269	3.96355555555556	0.000572946154593632	0.651	90	6917.85	0.013009822415924
1495_858	2666_1495_858_F02_003.fsa	MIX 2A-Kar 3	K22	22	Wild	Vosso	2666_1495_858_F02_003.fsa	041807F4FD	*	*	*	*	*	*	*	*	*	*	*	*	*	*	*	*	*	*	*	*	*	*	*	*	*	*	*	*	*	*
1495_859	2666_1495_859_G02_002.fsa	MIX 2A-Kar 3	K15	15	Wild	Vosso	2666_1495_859_G02_002.fsa	041807E03C	*	*	*	*	*	*	*	*	*	*	*	*	*	*	*	*	*	*	*	*	*	*	*	*	*	*	*	*	*	*
1495_860	2666_1495_860_H02_001.fsa	MIX 2A-Kar 3	K26	26	Farm	Mowi	2666_1495_860_H02_001.fsa	041807F0B6	*	*	*	*	*	*	*	*	*	*	*	*	*	*	*	*	*	*	*	*	*	*	*	*	*	*	*	*	*	*
1495_861	2666_1495_861_A03_016.fsa	MIX 2A-Kar 3	K29	29	Hybr	Mowi X Figgjo	2666_1495_861_A03_016.fsa	041807D247	*	*	*	*	*	*	*	*	*	*	*	*	*	*	*	*	*	*	*	*	*	*	*	*	*	*	*	*	*	*
1495_862	2666_1495_862_B03_015.fsa	MIX 2A-Kar 3	K51	51	Wild	Figgjo	2666_1495_862_B03_015.fsa	041807F71D	*	*	*	*	*	*	*	*	*	*	*	*	*	*	*	*	*	*	*	*	*	*	*	*	*	*	*	*	*	*
1495_863	2666_1495_863_C03_014.fsa	MIX 2A-Kar 3	K23	23	Wild	Figgjo	2666_1495_863_C03_014.fsa	04180818A3	*	*	*	*	*	*	*	*	*	*	*	*	*	*	*	*	*	*	*	*	*	*	*	*	*	*	*	*	*	*
1495_864	2666_1495_864_D03_013.fsa	MIX 2A-Kar 3	K31	31	Wild	Figgjo	2666_1495_864_D03_013.fsa	041807F2E5	IYC2	48	1455	Yes	3391R	R	11 --> 12	K31	Wild	Figgjo	Female	2SW	282	Scattered	Few	No	´5-25	6	6	Good	20% overerestimated	37	Identifies spots in black area	0.0747883625916899	6.352	0.0014957672518338	0.678	50	4246.65	0.0117739865541074
1495_865	2666_1495_865_E03_012.fsa	MIX 2A-Kar 3	K22	22	Wild	Vosso	2666_1495_865_E03_012.fsa	041807EA27	*	*	*	*	*	*	*	*	*	*	*	*	*	*	*	*	*	*	*	*	*	*	*	*	*	*	*	*	*	*
1495_866	2666_1495_866_F03_011.fsa	MIX 2A-Kar 3	K53	53	Hybr	Mowi X Figgjo	2666_1495_866_F03_011.fsa	04180808C3	*	*	*	*	*	*	*	*	*	*	*	*	*	*	*	*	*	*	*	*	*	*	*	*	*	*	*	*	*	*
1495_867	2666_1495_867_G03_010.fsa	MIX 2A-Kar 3	K23	23	Wild	Figgjo	2666_1495_867_G03_010.fsa	041807CAE3	*	*	*	*	*	*	*	*	*	*	*	*	*	*	*	*	*	*	*	*	*	*	*	*	*	*	*	*	*	*
1495_868	2666_1495_868_H03_009.fsa	MIX 2A-Kar 3	K19	19	Wild	Vosso	2666_1495_868_H03_009.fsa	041808119B	*	*	*	*	*	*	*	*	*	*	*	*	*	*	*	*	*	*	*	*	*	*	*	*	*	*	*	*	*	*
1495_869	2666_1495_869_A04_016.fsa	MIX 2A-Kar 3	K3	3	Wild	Arna	2666_1495_869_A04_016.fsa	041807E1A0	IYC2	34	440	Yes	3284R	R	11 --> 12	K3	Wild	Arna	*	*	178	Scattered	Few	No	´5-25	5	2	Good	60% underestimated	33	*	0.0331774429661489	3.41466666666667	0.00221182953107659	0.73	15	1543.82	0.00971615861952818
1495_870	2666_1495_870_B04_015.fsa	MIX 2A-Kar 3	K54	54	Farm	Mowi	2666_1495_870_B04_015.fsa	041807E470	IYC2	62	3080	Yes	3287R	R	11 --> 12	K54	Farm	Mowi	Male	2SW	181	Scattered	Few	No	´5-25	6	2	Good	30% overestimated	21	*	0.0192496304789269	4.8051724137931	0.000663780361342308	0.678620689655172	29	7239.1	0.00400602284814411
1495_871	2666_1495_871_C04_014.fsa	MIX 2A-Kar 3	K45	45	Hybr	Mowi X Figgjo	2666_1495_871_C04_014.fsa	041808110F	*	*	*	*	*	*	*	*	*	*	*	*	*	*	*	*	*	*	*	*	*	*	*	*	*	*	*	*	*	*
1495_872	2666_1495_872_D04_013.fsa	MIX 2A-Kar 3	K34	34	Farm	Mowi	2666_1495_872_D04_013.fsa	041807CC30	*	*	*	*	*	*	*	*	*	*	*	*	*	*	*	*	*	*	*	*	*	*	*	*	*	*	*	*	*	*
1495_873	2666_1495_873_E04_012.fsa	MIX 2A-Kar 3	K2	2	Wild	Arna	2666_1495_873_E04_012.fsa	041807CD99	IYC2	49	1470	Yes	3340R	R	11 --> 12	K2	Wild	Arna	*	*	232	SCattered	Few	No	0-5	4	1	Bright flash	Good	34	*	0.0403411306042885	4.86941176470588	0.0011865038413026	0.717941176470588	34	4104	0.00828460038986355
1495_874	2666_1495_874_F04_011.fsa	MIX 2A-Kar 3	K52	52	Hybr	Figgjo x Mowi	2666_1495_874_F04_011.fsa	041807CD1C	*	*	*	*	*	*	*	*	*	*	*	*	*	*	*	*	*	*	*	*	*	*	*	*	*	*	*	*	*	*
1495_875	2666_1495_875_G04_010.fsa	MIX 2A-Kar 3	K45	45	Hybr	Mowi X Figgjo	2666_1495_875_G04_010.fsa	0418080E8D	*	*	*	*	*	*	*	*	*	*	*	*	*	*	*	*	*	*	*	*	*	*	*	*	*	*	*	*	*	*
1495_876	2666_1495_876_H04_009.fsa	MIX 2A-Kar 3	K45	45	Hybr	Mowi X Figgjo	2666_1495_876_H04_009.fsa	0418080A13	*	*	*	*	*	*	*	*	*	*	*	*	*	*	*	*	*	*	*	*	*	*	*	*	*	*	*	*	*	*
1495_877	2666_1495_877_A05_024.fsa	MIX 2A-Kar 3	K23	23	Wild	Figgjo	2666_1495_877_A05_024.fsa	041807E74D	IYC2	40	700	Yes	3795R	R	11 --> 12	K23	Wild	Figgjo	Male	1SW	656	Scattered	Few	No	´5-25	3	0	Good	Good	23	*	0.0360596763895161	4.02695652173913	0.00156781201693548	0.677391304347826	23	2568.52	0.0089545730615296
1495_878	2666_1495_878_B05_023.fsa	MIX 2A-Kar 3	K25	25	Hybr	Mowi X Figgjo	2666_1495_878_B05_023.fsa	04180803F9	*	*	*	*	*	*	*	*	*	*	*	*	*	*	*	*	*	*	*	*	*	*	*	*	*	*	*	*	*	*
1495_879	2666_1495_879_C05_022.fsa	MIX 2A-Kar 3	K37	37	Hybr	Mowi X Figgjo	2666_1495_879_C05_022.fsa	0418080F36	*	*	*	*	*	*	*	*	*	*	*	*	*	*	*	*	*	*	*	*	*	*	*	*	*	*	*	*	*	*
1495_880	2666_1495_880_D05_021.fsa	MIX 2A-Kar 3	K6	6	Wild	Arna	2666_1495_880_D05_021.fsa	041807ED1B	IYC2	39	700	Yes	3524R	R	11 --> 12	K6	Wild	Arna	Female	2SW	407	Scattered	Medium	No	25+	4	5	Bright flash	50% underestimated	56	*	0.0731218667144557	4.18763157894737	0.00192425965038041	0.708947368421053	38	2176.23	0.0174613896509101
1495_881	2667_1495_881_F05_019.fsa	MIX 2A-Kar 3	K43	43	Wild	Figgjo	2667_1495_881_F05_019.fsa	041808161E	IYC2	15	35	Yes	3533R	R	11 --> 12	K43	Wild	Figgjo	*	*	416	Scattered	Few	No	´5-25	2	1	Good	Good	10	*	0.185019291321123	4.172	0.0185019291321123	0.707	10	225.49	0.0443478646503171
1495_882	2667_1495_882_G05_018.fsa	MIX 2A-Kar 3	K34	34	Farm	Mowi	2667_1495_882_G05_018.fsa	04180801D5	*	*	*	*	*	*	*	*	*	*	*	*	*	*	*	*	*	*	*	*	*	*	*	*	*	*	*	*	*	*
1495_883	2667_1495_883_H05_017.fsa	MIX 2A-Kar 3	K37	37	Hybr	Mowi X Figgjo	2667_1495_883_H05_017.fsa	041807E0F6	*	*	*	*	*	*	*	*	*	*	*	*	*	*	*	*	*	*	*	*	*	*	*	*	*	*	*	*	*	*
1495_884	2667_1495_884_A06_024.fsa	MIX 2A-Kar 3	K45	45	Hybr	Mowi X Figgjo	2667_1495_884_A06_024.fsa	04180808B7	IYC2	56	2225	Yes	3484R	R	11 --> 12	K45	Hybr	Mowi X Figgjo	*	*	368	Scattered	Medium	No	25+	8	9	Good	10% underestimated	114	*	0.092216356192331	5.85833333333333	0.000904081923454226	0.646666666666667	102	6479.87	0.0157410565335416
1495_885	2667_1495_885_B06_023.fsa	MIX 2A-Kar 3	K54	54	Farm	Mowi	2667_1495_885_B06_023.fsa	0418081A7C	*	*	*	*	*	*	*	*	*	*	*	*	*	*	*	*	*	*	*	*	*	*	*	*	*	*	*	*	*	*
1495_886	2667_1495_886_C06_022.fsa	MIX 2A-Kar 3	K17	17	Wild	Vosso	2667_1495_886_C06_022.fsa	041807D66F	*	*	*	*	*	*	*	*	*	*	*	*	*	*	*	*	*	*	*	*	*	*	*	*	*	*	*	*	*	*
1495_887	2667_1495_887_D06_021.fsa	MIX 2A-Kar 3	K46	46	Farm	Mowi	2667_1495_887_D06_021.fsa	041807D010	*	*	*	*	*	*	*	*	*	*	*	*	*	*	*	*	*	*	*	*	*	*	*	*	*	*	*	*	*	*
1495_888	2667_1495_888_E06_020.fsa	MIX 2A-Kar 3	K42	42	Farm	Mowi	2667_1495_888_E06_020.fsa	041808028D	IYC2	70	4680	Yes	3433R	R	11 --> 12	K42	Farm	Mowi	*	*	321	Scattered	Few	No	´5-25	3	0	Bright flash	90% overestimated	7	Selects borders between scales	0.0317277003191668	4.88852941176471	0.000466583828223041	0.662794117647059	68	10477.28	0.00649023410656201
1495_889	2667_1495_889_F06_019.fsa	MIX 2A-Kar 3	K17	17	Wild	Vosso	2667_1495_889_F06_019.fsa	041807D407	*	*	*	*	*	*	*	*	*	*	*	*	*	*	*	*	*	*	*	*	*	*	*	*	*	*	*	*	*	*
1495_890	2667_1495_890_G06_018.fsa	MIX 2A-Kar 3	K16	16	Wild	Vosso	2667_1495_890_G06_018.fsa	041807D013	*	*	*	*	*	*	*	*	*	*	*	*	*	*	*	*	*	*	*	*	*	*	*	*	*	*	*	*	*	*
1495_891	2667_1495_891_H06_017.fsa	MIX 2A-Kar 3	K52	52	Hybr	Figgjo x Mowi	2667_1495_891_H06_017.fsa	041807FE3F	IYC2	55	2125	Yes	3815R	R	11 --> 12	K52	Hybr	Figgjo x Mowi	Male	1SW	674	Scattered	Very	No	25+	9	13	Good	Good	182	*	0.17742621445179	5.89098901098901	0.000974869310174671	0.67978021978022	182	6042.85	0.0301182389104479
1495_892	2667_1495_892_A07_032.fsa	MIX 2A-Kar 3	K33	33	Hybr	Mowi X Figgjo	2667_1495_892_A07_032.fsa	041807E52E	*	*	*	*	*	*	*	*	*	*	*	*	*	*	*	*	*	*	*	*	*	*	*	*	*	*	*	*	*	*
1495_893	2667_1495_893_B07_031.fsa	MIX 2A-Kar 3	K26	26	Farm	Mowi	2667_1495_893_B07_031.fsa	041807E97A	*	*	*	*	*	*	*	*	*	*	*	*	*	*	*	*	*	*	*	*	*	*	*	*	*	*	*	*	*	*
1495_894	2667_1495_894_C07_030.fsa	MIX 2A-Kar 3	K54	54	Farm	Mowi	2667_1495_894_C07_030.fsa	041807EBA2	*	*	*	*	*	*	*	*	*	*	*	*	*	*	*	*	*	*	*	*	*	*	*	*	*	*	*	*	*	*
1495_895	2667_1495_895_D07_029.fsa	MIX 2A-Kar 3	K5	5	Wild	Arna	2667_1495_895_D07_029.fsa	0418081C11	IYC2	43	840	Yes	4186R	R	11 --> 12	K5	Wild	Arna	*	*	1013	Scattered	Few	No	´5-25	4	3	Bright flash	Good	32	*	0.0400389800227383	3.851875	0.00125121812571057	0.67625	32	3078.5	0.0103946727302258
1495_896	2667_1495_896_E07_028.fsa	MIX 2A-Kar 3	K48	48	Hybr	Figgjo x Mowi	2667_1495_896_E07_028.fsa	04180801DE	*	*	*	*	*	*	*	*	*	*	*	*	*	*	*	*	*	*	*	*	*	*	*	*	*	*	*	*	*	*
1495_897	2667_1495_897_F07_027.fsa	MIX 2A-Kar 3	K54	54	Farm	Mowi	2667_1495_897_F07_027.fsa	041807F225	*	*	*	*	*	*	*	*	*	*	*	*	*	*	*	*	*	*	*	*	*	*	*	*	*	*	*	*	*	*
1495_898	2667_1495_898_G07_026.fsa	MIX 2A-Kar 3	K3	3	Wild	Arna	2667_1495_898_G07_026.fsa	0418080A07	*	*	*	*	*	*	*	*	*	*	*	*	*	*	*	*	*	*	*	*	*	*	*	*	*	*	*	*	*	*
1495_899	2667_1495_899_H07_025.fsa	MIX 2A-Kar 3	K20	20	Wild	Vosso	2667_1495_899_H07_025.fsa	041807D1BC	IYC2	44	1075	Yes	3452R	R	11 --> 12	K20	Wild	Vosso	*	*	339	Scattered	Very	No	25+	7	11	Good	Good	62	*	0.136722988683925	6.82838709677419	0.00220520949490202	0.708064516129032	62	3096.48	0.0200227354932052
1495_900	2667_1495_900_A08_032.fsa	MIX 2A-Kar 3	K38	38	Farm	Mowi	2667_1495_900_A08_032.fsa	04180801CE	*	*	*	*	*	*	*	*	*	*	*	*	*	*	*	*	*	*	*	*	*	*	*	*	*	*	*	*	*	*
1495_901	2667_1495_901_B08_031.fsa	MIX 2A-Kar 3	K5	5	Wild	Arna	2667_1495_901_B08_031.fsa	041807DCDE	*	*	*	*	*	*	*	*	*	*	*	*	*	*	*	*	*	*	*	*	*	*	*	*	*	*	*	*	*	*
1495_902	2667_1495_902_C08_030.fsa	MIX 2A-Kar 3	K6	6	Wild	Arna	2667_1495_902_C08_030.fsa	04180806B1	IYC2	46	1120	Yes	4162R	R	11 --> 12	K6	Wild	Arna	*	*	992	Scattered	Medium	No	25+	4	5	Bright flash	Good	72	*	0	0	0	0	0	0	0
1495_903	2667_1495_903_D08_029.fsa	MIX 2A-Kar 3	K17	17	Wild	Vosso	2667_1495_903_D08_029.fsa	041807FC18	*	*	*	*	*	*	*	*	*	*	*	*	*	*	*	*	*	*	*	*	*	*	*	*	*	*	*	*	*	*
1495_904	2667_1495_904_E08_028.fsa	MIX 2A-Kar 3	K17	17	Wild	Vosso	2667_1495_904_E08_028.fsa	041807D409	IYC2	47	1150	Yes	3369R	R	11 --> 12	K17	Wild	Vosso	*	*	260	Scattered	Very	No	25+	5	7	Good	30% underestimated	57	*	0.0644563507392913	5.35488372093023	0.00149898490091375	0.718837209302326	43	3572.34	0.0120369281759295
1495_905	2667_1495_905_F08_027.fsa	MIX 2A-Kar 3	K55	55	Wild	Figgjo	2667_1495_905_F08_027.fsa	041807FFB4	IYC2	22	135	Yes	3270R	R	11 --> 12	K55	Wild	Figgjo	Male	jacks	164	Scattered	Few	No	0-5	1	0	Small fish	40% overestimated	6	*	0.131714202427162	5.72333333333333	0.00878094682847748	0.724	15	651.79	0.0230135473081821
1495_907	2667_1495_907_H08_025.fsa	MIX 2A-Kar 3	K19	19	Wild	Vosso	2667_1495_907_H08_025.fsa	041807FEFA	*	*	*	*	*	*	*	*	*	*	*	*	*	*	*	*	*	*	*	*	*	*	*	*	*	*	*	*	*	*
1495_908	2667_1495_908_A09_040.fsa	MIX 2A-Kar 3	K46	46	Farm	Mowi	2667_1495_908_A09_040.fsa	041807DD86	IYC2	64	3710	Yes	3196R	R	11 --> 12	K46	Farm	Mowi	*	*	93	Scattered	Very	No	25+	8	8	Good	Good	161	*	0.133453448857569	7.14931677018633	0.000828903409053225	0.676273291925466	161	8625.03	0.0186666017393563
1495_909	2667_1495_909_B09_039.fsa	MIX 2A-Kar 3	K20	20	Wild	Vosso	2667_1495_909_B09_039.fsa	0418081BB8	*	*	*	*	*	*	*	*	*	*	*	*	*	*	*	*	*	*	*	*	*	*	*	*	*	*	*	*	*	*
1495_910	2667_1495_910_C09_038.fsa	MIX 2A-Kar 3	K46	46	Farm	Mowi	2667_1495_910_C09_038.fsa	04180804A5	*	*	*	*	*	*	*	*	*	*	*	*	*	*	*	*	*	*	*	*	*	*	*	*	*	*	*	*	*	*
1495_911	2667_1495_911_D09_037.fsa	MIX 2A-Kar 3	K50	50	Farm	Mowi	2667_1495_911_D09_037.fsa	041807FFAE	*	*	*	*	*	*	*	*	*	*	*	*	*	*	*	*	*	*	*	*	*	*	*	*	*	*	*	*	*	*
1495_912	2667_1495_912_E09_036.fsa	MIX 2A-Kar 3	K1	1	Wild	Arna	2667_1495_912_E09_036.fsa	0418081ADD	*	*	*	*	*	*	*	*	*	*	*	*	*	*	*	*	*	*	*	*	*	*	*	*	*	*	*	*	*	*
1495_913	2667_1495_913_F09_035.fsa	MIX 2A-Kar 3	K51	51	Wild	Figgjo	2667_1495_913_F09_035.fsa	041807F2D9	*	*	*	*	*	*	*	*	*	*	*	*	*	*	*	*	*	*	*	*	*	*	*	*	*	*	*	*	*	*
1495_914	2667_1495_914_G09_034.fsa	MIX 2A-Kar 3	K31	31	Wild	Figgjo	2667_1495_914_G09_034.fsa	041807F17A	IYC2	47	1295	Yes	3514R	R	11 --> 12	K31	Wild	Figgjo	Female	1SW	397	Scattered	Few	No	´5-25	5	3	Bright flash	Good	20	*	0.015944421668458	mar.75	0.000797221083422898	0.6535	20	4512.55	0.00443208385502654
1495_915	2667_1495_915_H09_033.fsa	MIX 2A-Kar 3	K2	2	Wild	Arna	2667_1495_915_H09_033.fsa	4,18E+14	*	*	*	*	*	*	*	*	*	*	*	*	*	*	*	*	*	*	*	*	*	*	*	*	*	*	*	*	*	*
1495_916	2667_1495_916_A10_040.fsa	MIX 2A-Kar 3	K22	22	Wild	Vosso	2667_1495_916_A10_040.fsa	041807D128	IYC2	45	845	Yes	3540R	R	11 --> 12	K22	Wild	Vosso	*	*	423	Scattered	Medium	No	25+	10	9	Good	10% underestimated	64	*	0.0807395962163699	4.06327586206897	0.00139206200373052	0.676724137931034	58	2918.89	0.0198705672361754
1495_917	2667_1495_917_B10_039.fsa	MIX 2A-Kar 3	K24	24	Hybr	Figgjo x Mowi	2667_1495_917_B10_039.fsa	041807F5B4	*	*	*	*	*	*	*	*	*	*	*	*	*	*	*	*	*	*	*	*	*	*	*	*	*	*	*	*	*	*
1495_918	2667_1495_918_C10_038.fsa	MIX 2A-Kar 3	K33	33	Hybr	Mowi X Figgjo	2667_1495_918_C10_038.fsa	041808096E	IYC2	59	3225	Yes	3361R	R	11 --> 12	K33	Hybr	Mowi X Figgjo	Female	2SW	253	Scattered	None	No	0	0	4	Bright flash	90% overestimated	2	*	0.0115022072479987	3.35615384615385	0.000442392586461489	0.618846153846154	26	7586.37	0.00342719904249331
1495_919	2667_1495_919_D10_037.fsa	MIX 2A-Kar 3	K48	48	Hybr	Figgjo x Mowi	2667_1495_919_D10_037.fsa	418081992	*	*	*	*	*	*	*	*	*	*	*	*	*	*	*	*	*	*	*	*	*	*	*	*	*	*	*	*	*	*
1495_920	2667_1495_920_E10_036.fsa	MIX 2A-Kar 3	K54	54	Farm	Mowi	2667_1495_920_E10_036.fsa	041807E528	*	*	*	*	*	*	*	*	*	*	*	*	*	*	*	*	*	*	*	*	*	*	*	*	*	*	*	*	*	*
1495_921	2667_1495_921_F10_035.fsa	MIX 2A-Kar 3	K46	46	Farm	Mowi	2667_1495_921_F10_035.fsa	418081358	*	*	*	*	*	*	*	*	*	*	*	*	*	*	*	*	*	*	*	*	*	*	*	*	*	*	*	*	*	*
1495_922	2667_1495_922_G10_034.fsa	MIX 2A-Kar 3	K49	49	Hybr	Mowi X Figgjo	2667_1495_922_G10_034.fsa	04180817A1	*	*	*	*	*	*	*	*	*	*	*	*	*	*	*	*	*	*	*	*	*	*	*	*	*	*	*	*	*	*
1495_923	2667_1495_923_H10_033.fsa	MIX 2A-Kar 3	K38	38	Farm	Mowi	2667_1495_923_H10_033.fsa	041807DA36	*	*	*	*	*	*	*	*	*	*	*	*	*	*	*	*	*	*	*	*	*	*	*	*	*	*	*	*	*	*
1495_924	2667_1495_924_A11_048.fsa	MIX 2A-Kar 3	K18	18	Wild	Vosso	2667_1495_924_A11_048.fsa	041808028B	*	*	*	*	*	*	*	*	*	*	*	*	*	*	*	*	*	*	*	*	*	*	*	*	*	*	*	*	*	*
1495_925	2667_1495_925_B11_047.fsa	MIX 2A-Kar 3	K15	15	Wild	Vosso	2667_1495_925_B11_047.fsa	041807E30C	*	*	*	*	*	*	*	*	*	*	*	*	*	*	*	*	*	*	*	*	*	*	*	*	*	*	*	*	*	*
1495_926	2667_1495_926_C11_046.fsa	MIX 2A-Kar 3	K47	47	Wild	Figgjo	2667_1495_926_C11_046.fsa	041807CE89	*	*	*	*	*	*	*	*	*	*	*	*	*	*	*	*	*	*	*	*	*	*	*	*	*	*	*	*	*	*
1495_927	2667_1495_927_D11_045.fsa	MIX 2A-Kar 3	K31	31	Wild	Figgjo	2667_1495_927_D11_045.fsa	0418081A7A	*	*	*	*	*	*	*	*	*	*	*	*	*	*	*	*	*	*	*	*	*	*	*	*	*	*	*	*	*	*
1495_928	2667_1495_928_E11_044.fsa	MIX 2A-Kar 3	K16	16	Wild	Vosso	2667_1495_928_E11_044.fsa	041807E697	*	*	*	*	*	*	*	*	*	*	*	*	*	*	*	*	*	*	*	*	*	*	*	*	*	*	*	*	*	*
1495_929	2667_1495_929_F11_043.fsa	MIX 2A-Kar 3	K19	19	Wild	Vosso	2667_1495_929_F11_043.fsa	041807F889	*	*	*	*	*	*	*	*	*	*	*	*	*	*	*	*	*	*	*	*	*	*	*	*	*	*	*	*	*	*
1495_930	2667_1495_930_G11_042.fsa	MIX 2A-Kar 3	K20	20	Wild	Vosso	2667_1495_930_G11_042.fsa	041808172E	*	*	*	*	*	*	*	*	*	*	*	*	*	*	*	*	*	*	*	*	*	*	*	*	*	*	*	*	*	*
1495_931	2667_1495_931_H11_041.fsa	MIX 2A-Kar 3	K6	6	Wild	Arna	2667_1495_931_H11_041.fsa	041807DEEB	IYC2	45	1070	Yes	4166R	R	11 --> 12	K6	Wild	Arna	Male	1SW	996	Scattered	Very	No	25+	6	7	Good	Good	115	*	0.159200076598597	5.20495652173913	0.00138434849216171	0.66704347826087	115	3759.86	0.0305862452325353
1495_932	2667_1495_932_A12_048.fsa	MIX 2A-Kar 3	K37	37	Hybr	Mowi X Figgjo	2667_1495_932_A12_048.fsa	04180811A3	*	*	*	*	*	*	*	*	*	*	*	*	*	*	*	*	*	*	*	*	*	*	*	*	*	*	*	*	*	*
1495_933	2667_1495_933_B12_047.fsa	MIX 2A-Kar 3	K29	29	Hybr	Mowi X Figgjo	2667_1495_933_B12_047.fsa	041807DF90	*	*	*	*	*	*	*	*	*	*	*	*	*	*	*	*	*	*	*	*	*	*	*	*	*	*	*	*	*	*
1495_934	2667_1495_934_C12_046.fsa	MIX 2A-Kar 3	K38	38	Farm	Mowi	2667_1495_934_C12_046.fsa	418080129	*	*	*	*	*	*	*	*	*	*	*	*	*	*	*	*	*	*	*	*	*	*	*	*	*	*	*	*	*	*
1495_935	2667_1495_935_D12_045.fsa	MIX 2A-Kar 3	K46	46	Farm	Mowi	2667_1495_935_D12_045.fsa	041807FD8A	IYC2	64	3790	Yes	3706R	R	11 --> 12	K46	Farm	Mowi	Female	2SW	573	Scattered	Few	No	´5-25	3	5	Good	40% overestimated	58	*	0.071276784233091	4.67844444444444	0.000527976179504377	0.63237037037037	135	8861.09	0.0152351460147679
1495_936	2667_1495_936_E12_044.fsa	MIX 2A-Kar 3	K50	50	Farm	Mowi	2667_1495_936_E12_044.fsa	04180803F6	IYC2	66	4270	Yes	3407R	R	11 --> 12	K50	Farm	Mowi	*	*	296	Scattered	Very	No	25+	14	19	Good	Good	143	*	0.116325201739494	6.99594405594406	0.000813462949227234	0.66034965034965	143	8600.2	0.0166275202902258
1495_937	2667_1495_937_F12_043.fsa	MIX 2A-Kar 3	K24	24	Hybr	Figgjo x Mowi	2667_1495_937_F12_043.fsa	0418080DE9	*	*	*	*	*	*	*	*	*	*	*	*	*	*	*	*	*	*	*	*	*	*	*	*	*	*	*	*	*	*
1495_938	2667_1495_938_G12_042.fsa	MIX 2A-Kar 3	K43	43	Wild	Figgjo	2667_1495_938_G12_042.fsa	418080122	*	*	*	*	*	*	*	*	*	*	*	*	*	*	*	*	*	*	*	*	*	*	*	*	*	*	*	*	*	*
1495_939	2667_1495_939_H12_041.fsa	MIX 2A-Kar 3	K18	18	Wild	Vosso	2667_1495_939_H12_041.fsa	0418081A02	*	*	*	*	*	*	*	*	*	*	*	*	*	*	*	*	*	*	*	*	*	*	*	*	*	*	*	*	*	*
1496_940	2667_1496_940_A01_008.fsa	MIX 2A-Kar 3	K17	17	Wild	Vosso	2667_1496_940_A01_008.fsa	0418081A72	*	*	*	*	*	*	*	*	*	*	*	*	*	*	*	*	*	*	*	*	*	*	*	*	*	*	*	*	*	*
1496_941	2667_1496_941_B01_007.fsa	MIX 2A-Kar 3	K37	37	Hybr	Mowi X Figgjo	2667_1496_941_B01_007.fsa	418081724	*	*	*	*	*	*	*	*	*	*	*	*	*	*	*	*	*	*	*	*	*	*	*	*	*	*	*	*	*	*
1496_942	2667_1496_942_C01_006.fsa	MIX 2A-Kar 3	K51	51	Wild	Figgjo	2667_1496_942_C01_006.fsa	041807D52C	*	*	*	*	*	*	*	*	*	*	*	*	*	*	*	*	*	*	*	*	*	*	*	*	*	*	*	*	*	*
1496_943	2667_1496_943_D01_005.fsa	MIX 2A-Kar 3	K55	55	Wild	Figgjo	2667_1496_943_D01_005.fsa	041807D4A0	IYC2	52	1585	Yes	3199R	R	11 --> 12	K55	Wild	Figgjo	Female	2SW	96	Scattered	Medium	No	25+	6	10	Bright flash	40% underestimated	77	*	0.0623297373869456	apr.92	0.00124659474773891	0.6362	50	3946.11	0.0126707060877674
1496_944	2667_1496_944_E01_004.fsa	MIX 2A-Kar 3	K51	51	Wild	Figgjo	2667_1496_944_E01_004.fsa	0418080C0E	*	*	*	*	*	*	*	*	*	*	*	*	*	*	*	*	*	*	*	*	*	*	*	*	*	*	*	*	*	*
1496_945	2667_1496_945_F01_003.fsa	MIX 2A-Kar 3	K20	20	Wild	Vosso	2667_1496_945_F01_003.fsa	041807F44C	IYC2	49	1515	Yes	3259R	R	11 --> 12	K20	Wild	Vosso	Male	1SW	153	Scattered	Medium	No	´5-25	8	7	Bright flash	20% underestimated	52	*	0.045078246121956	4.678	0.00100173880271013	0.685777777777778	45	4669.88	0.00963622191576657
1496_946	2667_1496_946_G01_002.fsa	MIX 2A-Kar 3	K47	47	Wild	Figgjo	2667_1496_946_G01_002.fsa	041807F5B8	IYC2	20	105	Yes	3373R	R	11 --> 12	K47	Wild	Figgjo	Male	jacks	264	Scattered	Few	No	0-5	3	0	Good	Good	2	*	0.0103111343884515	mar.15	0.00515556719422576	0.775	2	610.99	0.00327337599633382
1496_947	2667_1496_947_H01_001.fsa	MIX 2A-Kar 3	K1	1	Wild	Arna	2667_1496_947_H01_001.fsa	041807C966	*	*	*	*	*	*	*	*	*	*	*	*	*	*	*	*	*	*	*	*	*	*	*	*	*	*	*	*	*	*
1496_948	2667_1496_948_A02_008.fsa	MIX 2A-Kar 3	K19	19	Wild	Vosso	2667_1496_948_A02_008.fsa	04180817A5	*	*	*	*	*	*	*	*	*	*	*	*	*	*	*	*	*	*	*	*	*	*	*	*	*	*	*	*	*	*
1496_949	2667_1496_949_B02_007.fsa	MIX 2A-Kar 3	K4	4	Wild	Arna	2667_1496_949_B02_007.fsa	041807D998	*	*	*	*	*	*	*	*	*	*	*	*	*	*	*	*	*	*	*	*	*	*	*	*	*	*	*	*	*	*
1496_950	2667_1496_950_C02_006.fsa	MIX 2A-Kar 3	K17	17	Wild	Vosso	2667_1496_950_C02_006.fsa	418080346	*	*	*	*	*	*	*	*	*	*	*	*	*	*	*	*	*	*	*	*	*	*	*	*	*	*	*	*	*	*
1496_951	2667_1496_951_D02_005.fsa	MIX 2A-Kar 3	K4	4	Wild	Arna	2667_1496_951_D02_005.fsa	0418080F2F	*	*	*	*	*	*	*	*	*	*	*	*	*	*	*	*	*	*	*	*	*	*	*	*	*	*	*	*	*	*
1496_952	2667_1496_952_E02_004.fsa	MIX 2A-Kar 3	K55	55	Wild	Figgjo	2667_1496_952_E02_004.fsa	041807CBB7	IYC2	42	745	Yes	4299R	R	11 --> 12	K55	Wild	Figgjo	Female	1SW	1119	Scattered	Medium	No	´5-25	6	8	Bright flash	330% underestimated	30	*	0.0114913805180398	3.37222222222222	0.00127682005755997	0.747777777777778	9	2641.11	0.00340765814373502
1496_953	2667_1496_953_F02_003.fsa	MIX 2A-Kar 3	K26	26	Farm	Mowi	2667_1496_953_F02_003.fsa	0418080F39	IYC2	68	4805	Yes	3615R	R	11 --> 12	K26	Farm	Mowi	*	*	487	Scattered	Medium	No	´5-25	9	4	Good	60% overestimated	58	Smalles spots are shadows	0.0836379591523869	6.98007352941177	0.000614984993767551	0.683602941176471	136	11349.99	0.0119823894117968
1496_954	2667_1496_954_G02_002.fsa	MIX 2A-Kar 3	K54	54	Farm	Mowi	2667_1496_954_G02_002.fsa	041807CCA7	*	*	*	*	*	*	*	*	*	*	*	*	*	*	*	*	*	*	*	*	*	*	*	*	*	*	*	*	*	*
1496_955	2667_1496_955_H02_001.fsa	MIX 2A-Kar 3	K22	22	Wild	Vosso	2667_1496_955_H02_001.fsa	04180818A0	IYC2	54	2120	Yes	3170R	R	11 --> 12	K22	Wild	Vosso	*	*	67	Scattered	Very	No	25+	11	10	Bright flash	Good	109	*	0.129493503502686	6.39678899082569	0.00118801379360262	0.671100917431193	109	5384.44	0.020243516503109
1496_956	2667_1496_956_A03_016.fsa	MIX 2A-Kar 3	K40	40	Hybr	Figgjo x Mowi	2667_1496_956_A03_016.fsa	04180806AE	*	*	*	*	*	*	*	*	*	*	*	*	*	*	*	*	*	*	*	*	*	*	*	*	*	*	*	*	*	*
1496_957	2667_1496_957_B03_015.fsa	MIX 2A-Kar 3	K54	54	Farm	Mowi	2667_1496_957_B03_015.fsa	0418080CAE	IYC2	72	4800	Yes	4254R	R	11 --> 12	K54	Farm	Mowi	Male	2SW	1077	Scattered	Medium	No	25+	12	8	Bright flash	60% overestimated	35	*	0.0505392496167631	6.64083333333333	0.000601657733532894	0.663095238095238	84	11037.56	0.0076103776559312
1496_958	2667_1496_958_D03_013.fsa	MIX 2A-Kar 3	K20	20	Wild	Vosso	2667_1496_958_D03_013.fsa	041807F00B	*	*	*	*	*	*	*	*	*	*	*	*	*	*	*	*	*	*	*	*	*	*	*	*	*	*	*	*	*	*
1496_959	2667_1496_959_E03_012.fsa	MIX 2A-Kar 3	K29	29	Hybr	Mowi X Figgjo	2667_1496_959_E03_012.fsa	041807D093	*	*	*	*	*	*	*	*	*	*	*	*	*	*	*	*	*	*	*	*	*	*	*	*	*	*	*	*	*	*
1496_960	2667_1496_960_F03_011.fsa	MIX 2A-Kar 3	K15	15	Wild	Vosso	2667_1496_960_F03_011.fsa	041807CE0F	IYC2	45	1035	Yes	3399R	R	11 --> 12	K15	Wild	Vosso	Male	1SW	290	Scattered	Medium	No	´5-25	11	13	Bright flash	10% underestimated	74	*	0.067251595746303	3.29134328358209	0.00100375516039258	0.663432835820896	67	3279.03	0.0204328719163899
1496_1000	2668_1496_1000_G08_026.fsa	MIX 2A-Kar 3	K42	42	Farm	Mowi	2668_1496_1000_G08_026.fsa	?	*	*	*	*	*	*	*	*	*	*	*	*	*	*	*	*	*	*	*	*	*	*	*	*	*	*	*	*	*	*
1496_1001	2668_1496_1001_H08_025.fsa	MIX 2A-Kar 3	K26	26	Farm	Mowi	2668_1496_1001_H08_025.fsa	04181887C0	*	*	*	*	*	*	*	*	*	*	*	*	*	*	*	*	*	*	*	*	*	*	*	*	*	*	*	*	*	*
1496_1002	2668_1496_1002_A09_040.fsa	MIX 2A-Kar 3	K48	48	Hybr	Figgjo x Mowi	2668_1496_1002_A09_040.fsa	041818B771	*	*	*	*	*	*	*	*	*	*	*	*	*	*	*	*	*	*	*	*	*	*	*	*	*	*	*	*	*	*
1496_1003	2668_1496_1003_B09_039.fsa	MIX 2A-Kar 3	K32	32	Hybr	Figgjo x Mowi	2668_1496_1003_B09_039.fsa	0418188D7A	*	*	*	*	*	*	*	*	*	*	*	*	*	*	*	*	*	*	*	*	*	*	*	*	*	*	*	*	*	*
1496_1004	2668_1496_1004_C09_038.fsa	MIX 2A-Kar 3	K23	23	Wild	Figgjo	2668_1496_1004_C09_038.fsa	04181892EB	*	*	*	*	*	*	*	*	*	*	*	*	*	*	*	*	*	*	*	*	*	*	*	*	*	*	*	*	*	*
1496_1005	2668_1496_1005_D09_037.fsa	MIX 2A-Kar 3	K31	31	Wild	Figgjo	2668_1496_1005_D09_037.fsa	041818B3E9	*	*	*	*	*	*	*	*	*	*	*	*	*	*	*	*	*	*	*	*	*	*	*	*	*	*	*	*	*	*
1496_1006	2668_1496_1006_E09_036.fsa	MIX 2A-Kar 3	K4	4	Wild	Arna	2668_1496_1006_E09_036.fsa	041818C6A5	*	*	*	*	*	*	*	*	*	*	*	*	*	*	*	*	*	*	*	*	*	*	*	*	*	*	*	*	*	*
1496_1007	2668_1496_1007_F09_035.fsa	MIX 2A-Kar 3	K20	20	Wild	Vosso	2668_1496_1007_F09_035.fsa	041818CE0A	*	*	*	*	*	*	*	*	*	*	*	*	*	*	*	*	*	*	*	*	*	*	*	*	*	*	*	*	*	*
1496_1008	2668_1496_1008_G09_034.fsa	MIX 2A-Kar 3	K3	3	Wild	Arna	2668_1496_1008_G09_034.fsa	041818BFF4	*	*	*	*	*	*	*	*	*	*	*	*	*	*	*	*	*	*	*	*	*	*	*	*	*	*	*	*	*	*
1496_1009	2668_1496_1009_H09_033.fsa	MIX 2A-Kar 3	K17	17	Wild	Vosso	2668_1496_1009_H09_033.fsa	041818957C	*	*	*	*	*	*	*	*	*	*	*	*	*	*	*	*	*	*	*	*	*	*	*	*	*	*	*	*	*	*
1496_1010	2668_1496_1010_A10_040.fsa	MIX 2A-Kar 3	K44	44	Hybr	Figgjo x Mowi	2668_1496_1010_A10_040.fsa	04181882CD	*	*	*	*	*	*	*	*	*	*	*	*	*	*	*	*	*	*	*	*	*	*	*	*	*	*	*	*	*	*
1496_1011	2668_1496_1011_B10_039.fsa	MIX 2A-Kar 3	K44	44	Hybr	Figgjo x Mowi	2668_1496_1011_B10_039.fsa	041818D857	*	*	*	*	*	*	*	*	*	*	*	*	*	*	*	*	*	*	*	*	*	*	*	*	*	*	*	*	*	*
1496_1012	2668_1496_1012_C10_038.fsa	MIX 2A-Kar 3	K25	25	Hybr	Mowi X Figgjo	2668_1496_1012_C10_038.fsa	041818A92E	*	*	*	*	*	*	*	*	*	*	*	*	*	*	*	*	*	*	*	*	*	*	*	*	*	*	*	*	*	*
1496_1013	2668_1496_1013_D10_037.fsa	MIX 2A-Kar 3	K52	52	Hybr	Figgjo x Mowi	2668_1496_1013_D10_037.fsa	041818BE95	*	*	*	*	*	*	*	*	*	*	*	*	*	*	*	*	*	*	*	*	*	*	*	*	*	*	*	*	*	*
1496_1014	2668_1496_1014_E10_036.fsa	MIX 2A-Kar 3	K53	53	Hybr	Mowi X Figgjo	2668_1496_1014_E10_036.fsa	041818D76E	*	*	*	*	*	*	*	*	*	*	*	*	*	*	*	*	*	*	*	*	*	*	*	*	*	*	*	*	*	*
1496_1015	2668_1496_1015_F10_035.fsa	MIX 2A-Kar 3	K32	32	Hybr	Figgjo x Mowi	2668_1496_1015_F10_035.fsa	041818C4B0	*	*	*	*	*	*	*	*	*	*	*	*	*	*	*	*	*	*	*	*	*	*	*	*	*	*	*	*	*	*
1496_1016	2668_1496_1016_G10_034.fsa	MIX 2A-Kar 3	K4	4	Wild	Arna	2668_1496_1016_G10_034.fsa	418188309	*	*	*	*	*	*	*	*	*	*	*	*	*	*	*	*	*	*	*	*	*	*	*	*	*	*	*	*	*	*
1496_1017	2668_1496_1017_H10_033.fsa	MIX 2A-Kar 3	K16	16	Wild	Vosso	2668_1496_1017_H10_033.fsa	041818B554	*	*	*	*	*	*	*	*	*	*	*	*	*	*	*	*	*	*	*	*	*	*	*	*	*	*	*	*	*	*
1496_1018	2668_1496_1018_A11_048.fsa	MIX 2A-Kar 3	K55	55	Wild	Figgjo	2668_1496_1018_A11_048.fsa	041818D899	IYC2	36	535	Yes	3532R	R	11 --> 12	K55	Wild	Figgjo	Female	2SW	415	Scattered	Medium	No	´5-25	7	8	Bright flash	Good	42	*	0.0839848330857634	4.09238095238095	0.00199963888299437	0.661190476190476	42	2046.56	0.020522242201548
1496_1019	2668_1496_1019_B11_047.fsa	MIX 2A-Kar 3	K6	6	Wild	Arna	2668_1496_1019_B11_047.fsa	041818D57A	*	*	*	*	*	*	*	*	*	*	*	*	*	*	*	*	*	*	*	*	*	*	*	*	*	*	*	*	*	*
1496_1020	2668_1496_1020_C11_046.fsa	MIX 2A-Kar 3	K31	31	Wild	Figgjo	2668_1496_1020_C11_046.fsa	041818D7BE	*	*	*	*	*	*	*	*	*	*	*	*	*	*	*	*	*	*	*	*	*	*	*	*	*	*	*	*	*	*
1496_1021	2668_1496_1021_D11_045.fsa	MIX 2A-Kar 3	K51	51	Wild	Figgjo	2668_1496_1021_D11_045.fsa	04181898CC	*	*	*	*	*	*	*	*	*	*	*	*	*	*	*	*	*	*	*	*	*	*	*	*	*	*	*	*	*	*
1496_1022	2668_1496_1022_E11_044.fsa	MIX 2A-Kar 3	K43	43	Wild	Figgjo	2668_1496_1022_E11_044.fsa	041818CD65	*	*	*	*	*	*	*	*	*	*	*	*	*	*	*	*	*	*	*	*	*	*	*	*	*	*	*	*	*	*
1496_1023	2668_1496_1023_F11_043.fsa	MIX 2A-Kar 3	K2	2	Wild	Arna	2668_1496_1023_F11_043.fsa	041818B9A8	*	*	*	*	*	*	*	*	*	*	*	*	*	*	*	*	*	*	*	*	*	*	*	*	*	*	*	*	*	*
1496_1024	2668_1496_1024_G11_042.fsa	MIX 2A-Kar 3	K6	6	Wild	Arna	2668_1496_1024_G11_042.fsa	041818982A	*	*	*	*	*	*	*	*	*	*	*	*	*	*	*	*	*	*	*	*	*	*	*	*	*	*	*	*	*	*
1496_1025	2668_1496_1025_H11_041.fsa	MIX 2A-Kar 3	K3	3	Wild	Arna	2668_1496_1025_H11_041.fsa	0418188ABD	*	*	*	*	*	*	*	*	*	*	*	*	*	*	*	*	*	*	*	*	*	*	*	*	*	*	*	*	*	*
1496_1026	2668_1496_1026_A12_048.fsa	MIX 2A-Kar 3	K24	24	Hybr	Figgjo x Mowi	2668_1496_1026_A12_048.fsa	041818D5E8	*	*	*	*	*	*	*	*	*	*	*	*	*	*	*	*	*	*	*	*	*	*	*	*	*	*	*	*	*	*
1496_1027	2668_1496_1027_B12_047.fsa	MIX 2A-Kar 3	K24	24	Hybr	Figgjo x Mowi	2668_1496_1027_B12_047.fsa	041818AB5F	IYC2	54	2365	Yes	3416R	R	11 --> 12	K24	Hybr	Figgjo x Mowi	Female	2SW	305	Scattered	Medium	No	25+	7	13	Good	20% underestimated	126	*	0.0857104075127945	4.69238532110092	0.000786334013878848	0.714220183486239	109	5967.42	0.0182658502334342
1496_1028	2668_1496_1028_C12_046.fsa	MIX 2A-Kar 3	K32	32	Hybr	Figgjo x Mowi	2668_1496_1028_C12_046.fsa	041818D808	*	*	*	*	*	*	*	*	*	*	*	*	*	*	*	*	*	*	*	*	*	*	*	*	*	*	*	*	*	*
1496_1029	2668_1496_1029_D12_045.fsa	MIX 2A-Kar 3	K43	43	Wild	Figgjo	2668_1496_1029_D12_045.fsa	041818D852	*	*	*	*	*	*	*	*	*	*	*	*	*	*	*	*	*	*	*	*	*	*	*	*	*	*	*	*	*	*
1496_1030	2668_1496_1030_E12_044.fsa	MIX 2A-Kar 3	K51	51	Wild	Figgjo	2668_1496_1030_E12_044.fsa	041818C15D	*	*	*	*	*	*	*	*	*	*	*	*	*	*	*	*	*	*	*	*	*	*	*	*	*	*	*	*	*	*
1496_1031	2668_1496_1031_F12_043.fsa	MIX 2A-Kar 3	K22	22	Wild	Vosso	2668_1496_1031_F12_043.fsa	041818C2B9	*	*	*	*	*	*	*	*	*	*	*	*	*	*	*	*	*	*	*	*	*	*	*	*	*	*	*	*	*	*
1496_1032	2668_1496_1032_G12_042.fsa	MIX 2A-Kar 3	K6	6	Wild	Arna	2668_1496_1032_G12_042.fsa	0418188FDE	*	*	*	*	*	*	*	*	*	*	*	*	*	*	*	*	*	*	*	*	*	*	*	*	*	*	*	*	*	*
1496_1033	2668_1496_1033_H12_041.fsa	MIX 2A-Kar 3	K18	18	Wild	Vosso	2668_1496_1033_H12_041.fsa	041818A365	*	*	*	*	*	*	*	*	*	*	*	*	*	*	*	*	*	*	*	*	*	*	*	*	*	*	*	*	*	*
1496_961	2668_1496_961_H03_009.fsa	MIX 2A-Kar 3	K17	17	Wild	Vosso	2668_1496_961_H03_009.fsa	0418080F2D	*	*	*	*	*	*	*	*	*	*	*	*	*	*	*	*	*	*	*	*	*	*	*	*	*	*	*	*	*	*
1496_962	2668_1496_962_A04_016.fsa	MIX 2A-Kar 3	K18	18	Wild	Vosso	2668_1496_962_A04_016.fsa	4,18E+41	IYC2	44	1105	Yes	4149R	R	11 --> 12	K18	Wild	Vosso	Female	1SW	979	Scattered	Medium	No	´5-25	8	4	Bright flash	20% overestimated	52	*	0.0839130999879837	5.03205882352941	0.00123401617629388	0.680441176470588	68	4077.79	0.016675699337141
1496_963	2668_1496_963_B04_015.fsa	MIX 2A-Kar 3	K16	16	Wild	Vosso	2668_1496_963_B04_015.fsa	041808095F	*	*	*	*	*	*	*	*	*	*	*	*	*	*	*	*	*	*	*	*	*	*	*	*	*	*	*	*	*	*
1496_964	2668_1496_964_C04_014.fsa	MIX 2A-Kar 3	K18	18	Wild	Vosso	2668_1496_964_C04_014.fsa	04180810FF	*	*	*	*	*	*	*	*	*	*	*	*	*	*	*	*	*	*	*	*	*	*	*	*	*	*	*	*	*	*
1496_965	2668_1496_965_D04_013.fsa	MIX 2A-Kar 3	K44	44	Hybr	Figgjo x Mowi	2668_1496_965_D04_013.fsa	041807CD18	IYC2	50	1530	Yes	3220R	R	11 --> 12	K44	Hybr	Figgjo x Mowi	Female	2SW	115	Scattered	Very	No	25+	11	10	Good	50% underestimated	101	*	0.0734189603452494	5.25132352941176	0.00107969059331249	0.683676470588235	68	4863.73	0.0139810392435435
1496_966	2668_1496_966_E04_012.fsa	MIX 2A-Kar 3	K20	20	Wild	Vosso	2668_1496_966_E04_012.fsa	041807E03D	IYC2	45	1155	Yes	3553R	R	11 --> 12	K20	Wild	Vosso	Female	2SW	436	Scattered	Medium	No	´5-25	4	6	Bright flash	20% underestimated	65	*	0.0632040192466694	4.71641509433962	0.0011925286650315	0.670943396226415	53	3954.97	0.0134008601835159
1496_967	2668_1496_967_F04_011.fsa	MIX 2A-Kar 3	K17	17	Wild	Vosso	2668_1496_967_F04_011.fsa	041807E52F	*	*	*	*	*	*	*	*	*	*	*	*	*	*	*	*	*	*	*	*	*	*	*	*	*	*	*	*	*	*
1496_968	2668_1496_968_G04_010.fsa	MIX 2A-Kar 3	K49	49	Hybr	Mowi X Figgjo	2668_1496_968_G04_010.fsa	041808006E	*	*	*	*	*	*	*	*	*	*	*	*	*	*	*	*	*	*	*	*	*	*	*	*	*	*	*	*	*	*
1496_969	2668_1496_969_H04_009.fsa	MIX 2A-Kar 3	K50	50	Farm	Mowi	2668_1496_969_H04_009.fsa	041807D367	*	*	*	*	*	*	*	*	*	*	*	*	*	*	*	*	*	*	*	*	*	*	*	*	*	*	*	*	*	*
1496_970	2668_1496_970_A05_024.fsa	MIX 2A-Kar 3	K15	15	Wild	Vosso	2668_1496_970_A05_024.fsa	0418080ABF	*	*	*	*	*	*	*	*	*	*	*	*	*	*	*	*	*	*	*	*	*	*	*	*	*	*	*	*	*	*
1496_971	2668_1496_971_B05_023.fsa	MIX 2A-Kar 3	K48	48	Hybr	Figgjo x Mowi	2668_1496_971_B05_023.fsa	0418081C0D	*	*	*	*	*	*	*	*	*	*	*	*	*	*	*	*	*	*	*	*	*	*	*	*	*	*	*	*	*	*
1496_972	2668_1496_972_C05_022.fsa	MIX 2A-Kar 3	K29	29	Hybr	Mowi X Figgjo	2668_1496_972_C05_022.fsa	041807F674	*	*	*	*	*	*	*	*	*	*	*	*	*	*	*	*	*	*	*	*	*	*	*	*	*	*	*	*	*	*
1496_973	2668_1496_973_D05_021.fsa	MIX 2A-Kar 3	K46	46	Farm	Mowi	2668_1496_973_D05_021.fsa	041807CF07	*	*	*	*	*	*	*	*	*	*	*	*	*	*	*	*	*	*	*	*	*	*	*	*	*	*	*	*	*	*
1496_974	2668_1496_974_E05_020.fsa	MIX 2A-Kar 3	K34	34	Farm	Mowi	2668_1496_974_E05_020.fsa	0418081ADA	*	*	*	*	*	*	*	*	*	*	*	*	*	*	*	*	*	*	*	*	*	*	*	*	*	*	*	*	*	*
1496_975	2668_1496_975_F05_019.fsa	MIX 2A-Kar 3	K26	26	Farm	Mowi	2668_1496_975_F05_019.fsa	041807D096	IYC2	62	3725	Yes	3346R	R	11 --> 12	K26	Farm	Mowi	*	*	238	Scattered	Few	No	0	4	0	Good	90% overestimated	43	*	0.0326686475510188	5.62450980392157	0.000640561716686643	0.710980392156863	51	8780.59	0.00580826573157385
1496_976	2668_1496_976_G05_018.fsa	MIX 2A-Kar 3	K43	43	Wild	Figgjo	2668_1496_976_G05_018.fsa	041807C9BB	IYC2	49	1435	Yes	4269R	R	11 --> 12	K43	Wild	Figgjo	Female	2SW	1092	Scattered	Very	No	25+	8	8	Bright flash	Good	95	*	0.138856614527716	6.52905263157895	0.00146164857397596	0.736947368421053	95	4466.91	0.0212674981139087
1496_977	2668_1496_977_H05_017.fsa	MIX 2A-Kar 3	K24	24	Hybr	Figgjo x Mowi	2668_1496_977_H05_017.fsa	041807FB5F	IYC2	51	1730	Yes	4286R	R	11 --> 12	K24	Hybr	Figgjo x Mowi	Male	1SW	1108	Scattered	Very	No	25+	7	8	Bright flash	Good	91	*	0.0762423531383558	4.49901098901099	0.000837828056465449	0.742967032967033	91	5369.85	0.016946469640679
1496_978	2668_1496_978_A06_024.fsa	MIX 2A-Kar 3	K3	3	Wild	Arna	2668_1496_978_A06_024.fsa	041807C96A	*	*	*	*	*	*	*	*	*	*	*	*	*	*	*	*	*	*	*	*	*	*	*	*	*	*	*	*	*	*
1496_979	2668_1496_979_B06_023.fsa	MIX 2A-Kar 3	K53	53	Hybr	Mowi X Figgjo	2668_1496_979_B06_023.fsa	041807C877	IYC2	50	1640	Yes	3378R	R	11 --> 12	K53	Hybr	Mowi X Figgjo	*	*	269	Scattered	Medium	No	25+	10	10	Good	40% underestimated	82	*	0.0532630046057979	4.194	0.000887716743429965	0.674333333333333	60	4724.48	0.0126998103494988
1496_980	2668_1496_980_C06_022.fsa	MIX 2A-Kar 3	K50	50	Farm	Mowi	2668_1496_980_C06_022.fsa	418081594	*	*	*	*	*	*	*	*	*	*	*	*	*	*	*	*	*	*	*	*	*	*	*	*	*	*	*	*	*	*
1496_981	2668_1496_981_D06_021.fsa	MIX 2A-Kar 3	K17	17	Wild	Vosso	2668_1496_981_D06_021.fsa	0418081BB1	*	*	*	*	*	*	*	*	*	*	*	*	*	*	*	*	*	*	*	*	*	*	*	*	*	*	*	*	*	*
1496_982	2668_1496_982_E06_020.fsa	MIX 2A-Kar 3	K29	29	Hybr	Mowi X Figgjo	2668_1496_982_E06_020.fsa	041807EAEC	IYC2	34	445	Yes	3282R	R	11 --> 12	K29	Hybr	Mowi X Figgjo	*	*	176	Scattered	Few	No	0-5	4	5	Good	30% overestimated	23	*	0.102170358044526	4.4515625	0.00319282368889144	0.6925	32	1394.24	0.0229515721826945
1496_983	2668_1496_983_F06_019.fsa	MIX 2A-Kar 3	K32	32	Hybr	Figgjo x Mowi	2668_1496_983_F06_019.fsa	041807D3FF	*	*	*	*	*	*	*	*	*	*	*	*	*	*	*	*	*	*	*	*	*	*	*	*	*	*	*	*	*	*
1496_984	2668_1496_984_G06_018.fsa	MIX 2A-Kar 3	K53	53	Hybr	Mowi X Figgjo	2668_1496_984_G06_018.fsa	418081109	IYC2	59	2660	Yes	3504R	R	11 --> 12	K53	Hybr	Mowi X Figgjo	Male	1SW	387	Scattered	Very	No	25+	11	13	Good	20% underestimated	129	*	0.0764637932072313	5.03320754716981	0.000721356539690862	0.663867924528302	106	6977.42	0.0151918617483253
1496_985	2668_1496_985_H06_017.fsa	MIX 2A-Kar 3	K52	52	Hybr	Figgjo x Mowi	2668_1496_985_H06_017.fsa	041807FD95	*	*	*	*	*	*	*	*	*	*	*	*	*	*	*	*	*	*	*	*	*	*	*	*	*	*	*	*	*	*
1496_986	2668_1496_986_A07_032.fsa	MIX 2A-Kar 3	K24	24	Hybr	Figgjo x Mowi	2668_1496_986_A07_032.fsa	041807F2D8	*	*	*	*	*	*	*	*	*	*	*	*	*	*	*	*	*	*	*	*	*	*	*	*	*	*	*	*	*	*
1496_987	2668_1496_987_B07_031.fsa	MIX 2A-Kar 3	K33	33	Hybr	Mowi X Figgjo	2668_1496_987_B07_031.fsa	041807F7D1	IYC2	53	2055	Yes	3147L	L	11 --> 12	K33	Hybr	Mowi X Figgjo	*	*	48	Scattered	Few	No	0-5	3	6	Bright flash	Good	56	*	0.0551132049351227	4.69196428571429	0.000984164373841476	0.6325	56	4767.46	0.0117462967701879
1496_988	2668_1496_988_C07_030.fsa	MIX 2A-Kar 3	K34	34	Farm	Mowi	2668_1496_988_C07_030.fsa	041807FFBA	*	*	*	*	*	*	*	*	*	*	*	*	*	*	*	*	*	*	*	*	*	*	*	*	*	*	*	*	*	*
1496_989	2668_1496_989_D07_029.fsa	MIX 2A-Kar 3	K18	18	Wild	Vosso	2668_1496_989_D07_029.fsa	041807F9F3	IYC2	47	1350	Yes	3396R	R	11 --> 12	K18	Wild	Vosso	*	*	287	Scattered	Medium	No	25+	8	6	Good	Good	103	*	0.138164480958779	5.64106796116505	0.00134140272775513	0.699805825242718	103	4205.35	0.0244926106031603
1496_990	2668_1496_990_E07_028.fsa	MIX 2A-Kar 3	K29	29	Hybr	Mowi X Figgjo	2668_1496_990_E07_028.fsa	041807EF55	*	*	*	*	*	*	*	*	*	*	*	*	*	*	*	*	*	*	*	*	*	*	*	*	*	*	*	*	*	*
1496_991	2668_1496_991_F07_027.fsa	MIX 2A-Kar 3	K1	1	Wild	Arna	2668_1496_991_F07_027.fsa	041807D09A	*	*	*	*	*	*	*	*	*	*	*	*	*	*	*	*	*	*	*	*	*	*	*	*	*	*	*	*	*	*
1496_992	2668_1496_992_G07_026.fsa	MIX 2A-Kar 3	K24	*	*	*	2668_1496_992_G07_026.fsa	041807DAD8	*	*	*	*	*	*	*	*	*	*	*	*	*	*	*	*	*	*	*	*	*	*	*	*	*	*	*	*	*	*
1496_993	2668_1496_993_H07_025.fsa	MIX 2A-Kar 3	K53	53	Hybr	Mowi X Figgjo	2668_1496_993_H07_025.fsa	041807E46E	*	*	*	*	*	*	*	*	*	*	*	*	*	*	*	*	*	*	*	*	*	*	*	*	*	*	*	*	*	*
1496_994	2668_1496_994_A08_032.fsa	MIX 2A-Kar 3	K3	3	Wild	Arna	2668_1496_994_A08_032.fsa	04180817AC	*	*	*	*	*	*	*	*	*	*	*	*	*	*	*	*	*	*	*	*	*	*	*	*	*	*	*	*	*	*
1496_995	2668_1496_995_B08_031.fsa	MIX 2A-Kar 3	K55	55	Wild	Figgjo	2668_1496_995_B08_031.fsa	041807F723	*	*	*	*	*	*	*	*	*	*	*	*	*	*	*	*	*	*	*	*	*	*	*	*	*	*	*	*	*	*
1496_996	2668_1496_996_C08_030.fsa	MIX 2A-Kar 3	K1	1	Wild	Arna	2668_1496_996_C08_030.fsa	041807F001	*	*	*	*	*	*	*	*	*	*	*	*	*	*	*	*	*	*	*	*	*	*	*	*	*	*	*	*	*	*
1496_997	2668_1496_997_D08_029.fsa	MIX 2A-Kar 3	K31	31	Wild	Figgjo	2668_1496_997_D08_029.fsa	04180806AF	*	*	*	*	*	*	*	*	*	*	*	*	*	*	*	*	*	*	*	*	*	*	*	*	*	*	*	*	*	*
1496_998	2668_1496_998_E08_028.fsa	MIX 2A-Kar 3	K50	50	Farm	Mowi	2668_1496_998_E08_028.fsa	041807EDDA	*	*	*	*	*	*	*	*	*	*	*	*	*	*	*	*	*	*	*	*	*	*	*	*	*	*	*	*	*	*
1496_999	2668_1496_999_F08_027.fsa	MIX 2A-Kar 3	K24	24	Hybr	Figgjo x Mowi	2668_1496_999_F08_027.fsa	041807F44E	*	*	*	*	*	*	*	*	*	*	*	*	*	*	*	*	*	*	*	*	*	*	*	*	*	*	*	*	*	*
1497_1034	2668_1497_1034_A01_008.fsa	MIX 2A-Kar 3	K42	42	Farm	Mowi	2668_1497_1034_A01_008.fsa	041818BDDC	*	*	*	*	*	*	*	*	*	*	*	*	*	*	*	*	*	*	*	*	*	*	*	*	*	*	*	*	*	*
1497_1035	2668_1497_1035_B01_007.fsa	MIX 2A-Kar 3	K44	44	Hybr	Figgjo x Mowi	2668_1497_1035_B01_007.fsa	041818D0BE	*	*	*	*	*	*	*	*	*	*	*	*	*	*	*	*	*	*	*	*	*	*	*	*	*	*	*	*	*	*
1497_1036	2668_1497_1036_C01_006.fsa	MIX 2A-Kar 3	K34	34	Farm	Mowi	2668_1497_1036_C01_006.fsa	041818A078	*	*	*	*	*	*	*	*	*	*	*	*	*	*	*	*	*	*	*	*	*	*	*	*	*	*	*	*	*	*
1497_1037	2668_1497_1037_D01_005.fsa	MIX 2A-Kar 3	K37	37	Hybr	Mowi X Figgjo	2668_1497_1037_D01_005.fsa	041818A29D	*	*	*	*	*	*	*	*	*	*	*	*	*	*	*	*	*	*	*	*	*	*	*	*	*	*	*	*	*	*
1497_1038	2668_1497_1038_E01_004.fsa	MIX 2A-Kar 3	K39	39	Wild	Figgjo	2668_1497_1038_E01_004.fsa	041818AC13	IYC2	53	1770	Yes	4228R	R	11 --> 12	K39	Wild	Figgjo	Male	1SW	1055	Scattered	Medium	No	25+	8	9	Bright flash	30% underestimated	44	*	0.0407954280535021	5.50705882352941	0.00119986553098535	0.662941176470588	34	4589.73	0.00740784316288758
1497_1039	2668_1497_1039_F01_003.fsa	MIX 2A-Kar 3	K54	54	Farm	Mowi	2668_1497_1039_F01_003.fsa	0418188C53	*	*	*	*	*	*	*	*	*	*	*	*	*	*	*	*	*	*	*	*	*	*	*	*	*	*	*	*	*	*
1497_1040	2668_1497_1040_G01_002.fsa	MIX 2A-Kar 3	K53	53	Hybr	Mowi X Figgjo	2668_1497_1040_G01_002.fsa	041818D523	*	*	*	*	*	*	*	*	*	*	*	*	*	*	*	*	*	*	*	*	*	*	*	*	*	*	*	*	*	*
1497_1041	2669_1497_1041_H01_001.fsa	MIX 2A-Kar 3	K51	51	Wild	Figgjo	2669_1497_1041_H01_001.fsa	041818CCDE	*	*	*	*	*	*	*	*	*	*	*	*	*	*	*	*	*	*	*	*	*	*	*	*	*	*	*	*	*	*
1497_1042	2669_1497_1042_A02_008.fsa	MIX 2A-Kar 3	K15	15	Wild	Vosso	2669_1497_1042_A02_008.fsa	041818824A	*	*	*	*	*	*	*	*	*	*	*	*	*	*	*	*	*	*	*	*	*	*	*	*	*	*	*	*	*	*
1497_1043	2669_1497_1043_B02_007.fsa	MIX 2A-Kar 3	K5	5	Wild	Arna	2669_1497_1043_B02_007.fsa	041818CE8D	*	*	*	*	*	*	*	*	*	*	*	*	*	*	*	*	*	*	*	*	*	*	*	*	*	*	*	*	*	*
1497_1044	2669_1497_1044_C02_006.fsa	MIX 2A-Kar 3	K15	15	Wild	Vosso	2669_1497_1044_C02_006.fsa	041818CE9D	*	*	*	*	*	*	*	*	*	*	*	*	*	*	*	*	*	*	*	*	*	*	*	*	*	*	*	*	*	*
1497_1045	2669_1497_1045_D02_005.fsa	MIX 2A-Kar 3	K33	33	Hybr	Mowi X Figgjo	2669_1497_1045_D02_005.fsa	041818BD27	IYC2	62	3230	Yes	3169R	R	11 --> 12	K33	Hybr	Mowi X Figgjo	Male	2SW	66	Scattered	Medium	No	25+	5	5	Bright flash	10% overestimated	69	*	0.0728085993632189	6.54189873417721	0.000921627840040745	0.668987341772152	79	7098.2	0.0111295821475867
1497_1046	2669_1497_1046_E02_004.fsa	MIX 2A-Kar 3	K18	18	Wild	Vosso	2669_1497_1046_E02_004.fsa	041818C158	*	*	*	*	*	*	*	*	*	*	*	*	*	*	*	*	*	*	*	*	*	*	*	*	*	*	*	*	*	*
1497_1047	2669_1497_1047_F02_003.fsa	MIX 2A-Kar 3	K3	3	Wild	Arna	2669_1497_1047_F02_003.fsa	418189249	IYC2	40	710	Yes	3796R	R	11 --> 12	K3	Wild	Arna	Female	1SW	657	Scattered	Medium	No	´5-25	3	5	Good	10% overestimated	41	*	0.0677751440061543	4.71152173913043	0.00147337269578596	0.636521739130435	46	3197.78	0.0143849795795833
1497_1048	2669_1497_1048_G02_002.fsa	MIX 2A-Kar 3	K24	24	Hybr	Figgjo x Mowi	2669_1497_1048_G02_002.fsa	041818CC48	*	*	*	*	*	*	*	*	*	*	*	*	*	*	*	*	*	*	*	*	*	*	*	*	*	*	*	*	*	*
1497_1049	2669_1497_1049_H02_001.fsa	MIX 2A-Kar 3	K49	49	Hybr	Mowi X Figgjo	2669_1497_1049_H02_001.fsa	041818CCD3	*	*	*	*	*	*	*	*	*	*	*	*	*	*	*	*	*	*	*	*	*	*	*	*	*	*	*	*	*	*
1497_1050	2669_1497_1050_A03_016.fsa	MIX 2A-Kar 3	K31	31	Wild	Figgjo	2669_1497_1050_A03_016.fsa	041818B6BE	*	*	*	*	*	*	*	*	*	*	*	*	*	*	*	*	*	*	*	*	*	*	*	*	*	*	*	*	*	*
1497_1051	2669_1497_1051_B03_015.fsa	MIX 2A-Kar 3	K2	2	Wild	Arna	2669_1497_1051_B03_015.fsa	418188456	IYC2	40	625	Yes	3239R	R	11 --> 12	K2	Wild	Arna	Female	2SW	133	Scattered	Very	No	25+	4	5	Bright flash	150% underestimated	29	*	0.0262591941550216	4.86181818181818	0.00238719946863832	0.638181818181818	11	2036.62	0.00540110575365066
1497_1052	2669_1497_1052_C03_014.fsa	MIX 2A-Kar 3	K2	2	Wild	Arna	2669_1497_1052_C03_014.fsa	041818851A	*	*	*	*	*	*	*	*	*	*	*	*	*	*	*	*	*	*	*	*	*	*	*	*	*	*	*	*	*	*
1497_1053	2669_1497_1053_D03_013.fsa	MIX 2A-Kar 3	K34	34	Farm	Mowi	2669_1497_1053_D03_013.fsa	041818C5FB	*	*	*	*	*	*	*	*	*	*	*	*	*	*	*	*	*	*	*	*	*	*	*	*	*	*	*	*	*	*
1497_1054	2669_1497_1054_E03_012.fsa	MIX 2A-Kar 3	K31	31	Wild	Figgjo	2669_1497_1054_E03_012.fsa	041818D1D2	*	*	*	*	*	*	*	*	*	*	*	*	*	*	*	*	*	*	*	*	*	*	*	*	*	*	*	*	*	*
1497_1055	2669_1497_1055_F03_011.fsa	MIX 2A-Kar 3	K40	40	Hybr	Figgjo x Mowi	2669_1497_1055_F03_011.fsa	041818D716	*	*	*	*	*	*	*	*	*	*	*	*	*	*	*	*	*	*	*	*	*	*	*	*	*	*	*	*	*	*
1497_1056	2669_1497_1056_G03_010.fsa	MIX 2A-Kar 3	K22	22	Wild	Vosso	2669_1497_1056_G03_010.fsa	0418189FC6	*	*	*	*	*	*	*	*	*	*	*	*	*	*	*	*	*	*	*	*	*	*	*	*	*	*	*	*	*	*
1497_1057	2669_1497_1057_H03_009.fsa	MIX 2A-Kar 3	K20	20	Wild	Vosso	2669_1497_1057_H03_009.fsa	041818D88D	*	*	*	*	*	*	*	*	*	*	*	*	*	*	*	*	*	*	*	*	*	*	*	*	*	*	*	*	*	*
1497_1058	2669_1497_1058_A04_016.fsa	MIX 2A-Kar 3	K23	23	Wild	Figgjo	2669_1497_1058_A04_016.fsa	04181885F4	*	*	*	*	*	*	*	*	*	*	*	*	*	*	*	*	*	*	*	*	*	*	*	*	*	*	*	*	*	*
1497_1059	2669_1497_1059_B04_015.fsa	MIX 2A-Kar 3	K38	38	Farm	Mowi	2669_1497_1059_B04_015.fsa	041818B27A	*	*	*	*	*	*	*	*	*	*	*	*	*	*	*	*	*	*	*	*	*	*	*	*	*	*	*	*	*	*
1497_1060	2669_1497_1060_C04_014.fsa	MIX 2A-Kar 3	K52	52	Hybr	Figgjo x Mowi	2669_1497_1060_C04_014.fsa	041818D436	*	*	*	*	*	*	*	*	*	*	*	*	*	*	*	*	*	*	*	*	*	*	*	*	*	*	*	*	*	*
1497_1061	2669_1497_1061_E04_012.fsa	MIX 2A-Kar 3	K46	46	Farm	Mowi	2669_1497_1061_E04_012.fsa	041818CE8B	*	*	*	*	*	*	*	*	*	*	*	*	*	*	*	*	*	*	*	*	*	*	*	*	*	*	*	*	*	*
1497_1062	2669_1497_1062_F04_011.fsa	MIX 2A-Kar 3	K24	24	Hybr	Figgjo x Mowi	2669_1497_1062_F04_011.fsa	041818A4CE	*	*	*	*	*	*	*	*	*	*	*	*	*	*	*	*	*	*	*	*	*	*	*	*	*	*	*	*	*	*
1497_1063	2669_1497_1063_G04_010.fsa	MIX 2A-Kar 3	K26	26	Farm	Mowi	2669_1497_1063_G04_010.fsa	041818D84D	*	*	*	*	*	*	*	*	*	*	*	*	*	*	*	*	*	*	*	*	*	*	*	*	*	*	*	*	*	*
1497_1064	2669_1497_1064_H04_009.fsa	MIX 2A-Kar 3	K31	31	Wild	Figgjo	2669_1497_1064_H04_009.fsa	041818D70F	IYC2	44	995	Yes	3661R	R	11 --> 12	K31	Wild	Figgjo	Female	2SW	528	Scattered	Very	No	25+	7	9	Good	20% overerestimated	75	*	0.141830677913152	4.68489361702128	0.00150883699907609	0.680531914893617	94	3104.97	0.030274044515728
1497_1065	2669_1497_1065_A05_024.fsa	MIX 2A-Kar 3	K33	33	Hybr	Mowi X Figgjo	2669_1497_1065_A05_024.fsa	418189787	IYC2	56	2345	Yes	3535R	R	11 --> 12	K33	Hybr	Mowi X Figgjo	*	*	418	Scattered	Very	No	25+	5	9	Bright flash	30% underestimated	80	*	0.0616613459398316	5.27234375	0.000963458530309869	0.6659375	64	5472.31	0.0116952438732455
1497_1066	2669_1497_1066_B05_023.fsa	MIX 2A-Kar 3	K25	25	Hybr	Mowi X Figgjo	2669_1497_1066_B05_023.fsa	041818CB0D	*	*	*	*	*	*	*	*	*	*	*	*	*	*	*	*	*	*	*	*	*	*	*	*	*	*	*	*	*	*
1497_1067	2669_1497_1067_C05_022.fsa	MIX 2A-Kar 3	K31	31	Wild	Figgjo	2669_1497_1067_C05_022.fsa	041818D8CF	*	*	*	*	*	*	*	*	*	*	*	*	*	*	*	*	*	*	*	*	*	*	*	*	*	*	*	*	*	*
1497_1068	2669_1497_1068_D05_021.fsa	MIX 2A-Kar 3	K50	50	Farm	Mowi	2669_1497_1068_D05_021.fsa	041818A07C	*	*	*	*	*	*	*	*	*	*	*	*	*	*	*	*	*	*	*	*	*	*	*	*	*	*	*	*	*	*
1497_1069	2669_1497_1069_E05_020.fsa	MIX 2A-Kar 3	K24	24	Hybr	Figgjo x Mowi	2669_1497_1069_E05_020.fsa	04181894D3	IYC2	54	2315	Yes	4232R	R	11 --> 12	K24	Hybr	Figgjo x Mowi	*	*	1059	Scattered	Very	No	25+	11	12	Bright flash	Good	139	*	0.104918410409447	5.46569230769231	0.000807064695457282	0.663538461538462	130	6772.31	0.0191958135407269
1497_1070	2669_1497_1070_F05_019.fsa	MIX 2A-Kar 3	K6	6	Wild	Arna	2669_1497_1070_F05_019.fsa	418189393	IYC2	47	715	Yes	3649R	R	11 --> 12	K6	Wild	Arna	Female	1SW	516	Scattered	Few	No	´5-25	5	2	Blurred	120% underestimated	39	Also spots in black area	0.0258571111754292	3.82166666666667	0.00143650617641273	0.740555555555556	18	2660.39	0.00676592529666703
1497_1071	2669_1497_1071_G05_018.fsa	MIX 2A-Kar 3	K18	18	Wild	Vosso	2669_1497_1071_G05_018.fsa	418189257	*	*	*	*	*	*	*	*	*	*	*	*	*	*	*	*	*	*	*	*	*	*	*	*	*	*	*	*	*	*
1497_1072	2669_1497_1072_H05_017.fsa	MIX 2A-Kar 3	K19	19	Wild	Vosso	2669_1497_1072_H05_017.fsa	0418189FC1	*	*	*	*	*	*	*	*	*	*	*	*	*	*	*	*	*	*	*	*	*	*	*	*	*	*	*	*	*	*
1497_1073	2669_1497_1073_A06_024.fsa	MIX 2A-Kar 3	K44	44	Hybr	Figgjo x Mowi	2669_1497_1073_A06_024.fsa	041818CB10	*	*	*	*	*	*	*	*	*	*	*	*	*	*	*	*	*	*	*	*	*	*	*	*	*	*	*	*	*	*
1497_1074	2669_1497_1074_B06_023.fsa	MIX 2A-Kar 3	K54	54	Farm	Mowi	2669_1497_1074_B06_023.fsa	041818B1CB	IYC2	60	2975	Yes	4147R	R	11 --> 12	K54	Farm	Mowi	*	*	977	Scattered	Medium	No	25+	9	12	Bright flash	40% overestimated	44	*	0.0880796171784313	6.98278481012658	0.00111493186301812	0.704050632911392	79	6262.97	0.012613823792865
1497_1075	2669_1497_1075_C06_022.fsa	MIX 2A-Kar 3	K49	49	Hybr	Mowi X Figgjo	2669_1497_1075_C06_022.fsa	041818D2C6	*	*	*	*	*	*	*	*	*	*	*	*	*	*	*	*	*	*	*	*	*	*	*	*	*	*	*	*	*	*
1497_1076	2669_1497_1076_D06_021.fsa	MIX 2A-Kar 3	K43	43	Wild	Figgjo	2669_1497_1076_D06_021.fsa	041818A366	*	*	*	*	*	*	*	*	*	*	*	*	*	*	*	*	*	*	*	*	*	*	*	*	*	*	*	*	*	*
1497_1077	2669_1497_1077_E06_020.fsa	MIX 2A-Kar 3	K20	20	Wild	Vosso	2669_1497_1077_E06_020.fsa	041818A360	IYC2	35	545	Yes	3820R	R	11 --> 12	K20	Wild	Vosso	Female	2SW	678	Scattered	Medium	No	25+	5	5	Good	100% underestimated	48	*	0.0428752886290768	3.78333333333333	0.00178647035954487	0.7375	24	2117.77	0.0113326754085666
1497_1078	2669_1497_1078_F06_019.fsa	MIX 2A-Kar 3	K18	18	Wild	Vosso	2669_1497_1078_F06_019.fsa	0418188A2A	*	*	*	*	*	*	*	*	*	*	*	*	*	*	*	*	*	*	*	*	*	*	*	*	*	*	*	*	*	*
1497_1079	2669_1497_1079_G06_018.fsa	MIX 2A-Kar 3	K41	41	Hybr	Mowi X Figgjo	2669_1497_1079_G06_018.fsa	041818B552	*	*	*	*	*	*	*	*	*	*	*	*	*	*	*	*	*	*	*	*	*	*	*	*	*	*	*	*	*	*
1497_1080	2669_1497_1080_H06_017.fsa	MIX 2A-Kar 3	K53	53	Hybr	Mowi X Figgjo	2669_1497_1080_H06_017.fsa	041818D513	*	*	*	*	*	*	*	*	*	*	*	*	*	*	*	*	*	*	*	*	*	*	*	*	*	*	*	*	*	*
1497_1081	2669_1497_1081_A07_032.fsa	MIX 2A-Kar 3	K2	2	Wild	Arna	2669_1497_1081_A07_032.fsa	041818D51B	*	*	*	*	*	*	*	*	*	*	*	*	*	*	*	*	*	*	*	*	*	*	*	*	*	*	*	*	*	*
1497_1082	2669_1497_1082_B07_031.fsa	MIX 2A-Kar 3	K47	47	Wild	Figgjo	2669_1497_1082_B07_031.fsa	041818A2A8	IYC2	44	1015	Yes	3625R	R	11 --> 12	K47	Wild	Figgjo	Female	1SW	493	Scattered	Medium	No	25+	6	8	Good	Good	63	*	0.111638987817607	05.nov	0.00177204742567631	0.706507936507937	63	2883.67	0.0218471600425846
1497_1083	2669_1497_1083_C07_030.fsa	MIX 2A-Kar 3	K18	18	Wild	Vosso	2669_1497_1083_C07_030.fsa	041818D4A5	IYC2	45	1345	Yes	3308R	R	11 --> 12	K18	Wild	Vosso	*	*	202	Scattered	Very	No	25+	7	7	Good	10% underestimated	51	*	0.0703445160569257	6.56760869565217	0.00152922860993317	0.71195652173913	46	4294.72	0.0107108263169659
1497_1084	2669_1497_1084_D07_029.fsa	MIX 2A-Kar 3	K17	17	Wild	Vosso	2669_1497_1084_D07_029.fsa	041818B108	*	*	*	*	*	*	*	*	*	*	*	*	*	*	*	*	*	*	*	*	*	*	*	*	*	*	*	*	*	*
1497_1085	2669_1497_1085_E07_028.fsa	MIX 2A-Kar 3	K22	22	Wild	Vosso	2669_1497_1085_E07_028.fsa	041818B829	IYC2	48	1200	Yes	3755L	L	11 --> 12	K22	Wild	Vosso	Female	2SW	620	Scattered	Few	No	´5-25	4	4	Good	Overestimated	31	*	0.250931162919023	4.83664739884393	0.00145046914982094	0.650115606936416	173	3334.54	0.0518812189987225
1497_1086	2669_1497_1086_F07_027.fsa	MIX 2A-Kar 3	K15	15	Wild	Vosso	2669_1497_1086_F07_027.fsa	041818A7B3	*	*	*	*	*	*	*	*	*	*	*	*	*	*	*	*	*	*	*	*	*	*	*	*	*	*	*	*	*	*
1497_1087	2669_1497_1087_G07_026.fsa	MIX 2A-Kar 3	K49	49	Hybr	Mowi X Figgjo	2669_1497_1087_G07_026.fsa	041818BD35	*	*	*	*	*	*	*	*	*	*	*	*	*	*	*	*	*	*	*	*	*	*	*	*	*	*	*	*	*	*
1497_1088	2669_1497_1088_H07_025.fsa	MIX 2A-Kar 3	K4	4	Wild	Arna	2669_1497_1088_H07_025.fsa	041818C412	*	*	*	*	*	*	*	*	*	*	*	*	*	*	*	*	*	*	*	*	*	*	*	*	*	*	*	*	*	*
1497_1089	2669_1497_1089_A08_032.fsa	MIX 2A-Kar 3	K1	1	Wild	Arna	2669_1497_1089_A08_032.fsa	041818CB17	*	*	*	*	*	*	*	*	*	*	*	*	*	*	*	*	*	*	*	*	*	*	*	*	*	*	*	*	*	*
1497_1090	2669_1497_1090_B08_031.fsa	MIX 2A-Kar 3	K32	32	Hybr	Figgjo x Mowi	2669_1497_1090_B08_031.fsa	041818D14C	*	*	*	*	*	*	*	*	*	*	*	*	*	*	*	*	*	*	*	*	*	*	*	*	*	*	*	*	*	*
1497_1091	2669_1497_1091_C08_030.fsa	MIX 2A-Kar 3	K24	24	Hybr	Figgjo x Mowi	2669_1497_1091_C08_030.fsa	041818CF19	*	*	*	*	*	*	*	*	*	*	*	*	*	*	*	*	*	*	*	*	*	*	*	*	*	*	*	*	*	*
1497_1092	2669_1497_1092_D08_029.fsa	MIX 2A-Kar 3	K31	31	Wild	Figgjo	2669_1497_1092_D08_029.fsa	041818A646	*	*	*	*	*	*	*	*	*	*	*	*	*	*	*	*	*	*	*	*	*	*	*	*	*	*	*	*	*	*
1497_1093	2669_1497_1093_E08_028.fsa	MIX 2A-Kar 3	K50	50	Farm	Mowi	2669_1497_1093_E08_028.fsa	041818C562	IYC2	64	3585	Yes	3478R	R	11 --> 12	K50	Farm	Mowi	*	*	362	Scattered	Medium	No	25+	13	17	Good	Good	104	*	0.0573843183773149	5.38182692307692	0.000551772292089566	0.662307692307692	104	9753.71	0.0106626094070872
1497_1094	2669_1497_1094_F08_027.fsa	MIX 2A-Kar 3	K18	18	Wild	Vosso	2669_1497_1094_F08_027.fsa	041818D519	*	*	*	*	*	*	*	*	*	*	*	*	*	*	*	*	*	*	*	*	*	*	*	*	*	*	*	*	*	*
1497_1095	2669_1497_1095_G08_026.fsa	MIX 2A-Kar 3	K32	32	Hybr	Figgjo x Mowi	2669_1497_1095_G08_026.fsa	4,18E+12	*	*	*	*	*	*	*	*	*	*	*	*	*	*	*	*	*	*	*	*	*	*	*	*	*	*	*	*	*	*
1497_1096	2669_1497_1096_H08_025.fsa	MIX 2A-Kar 3	K54	54	Farm	Mowi	2669_1497_1096_H08_025.fsa	418189247	*	*	*	*	*	*	*	*	*	*	*	*	*	*	*	*	*	*	*	*	*	*	*	*	*	*	*	*	*	*
1497_1097	2669_1497_1097_A09_040.fsa	MIX 2A-Kar 3	K3	3	Wild	Arna	2669_1497_1097_A09_040.fsa	418188669	IYC2	42	910	Yes	4185R	R	11 --> 12	K3	Wild	Arna	*	*	1012	Scattered	Medium	No	25+	4	7	Bright flash	10% overestimated	56	*	0.112028638433572	5.82483870967742	0.00180691352312213	0.715645161290323	62	3223.64	0.019232916826941
1497_1098	2669_1497_1098_B09_039.fsa	MIX 2A-Kar 3	K6	6	Wild	Arna	2669_1497_1098_B09_039.fsa	0418188BC5	*	*	*	*	*	*	*	*	*	*	*	*	*	*	*	*	*	*	*	*	*	*	*	*	*	*	*	*	*	*
1497_1099	2669_1497_1099_C09_038.fsa	MIX 2A-Kar 3	K32	32	Hybr	Figgjo x Mowi	2669_1497_1099_C09_038.fsa	041818CC45	*	*	*	*	*	*	*	*	*	*	*	*	*	*	*	*	*	*	*	*	*	*	*	*	*	*	*	*	*	*
1497_1100	2669_1497_1100_D09_037.fsa	MIX 2A-Kar 3	K4	4	Wild	Arna	2669_1497_1100_D09_037.fsa	041818A357	*	*	*	*	*	*	*	*	*	*	*	*	*	*	*	*	*	*	*	*	*	*	*	*	*	*	*	*	*	*
1497_1101	2669_1497_1101_E09_036.fsa	MIX 2A-Kar 3	K31	31	Wild	Figgjo	2669_1497_1101_E09_036.fsa	041818AAAA	*	*	*	*	*	*	*	*	*	*	*	*	*	*	*	*	*	*	*	*	*	*	*	*	*	*	*	*	*	*
1497_1102	2669_1497_1102_F09_035.fsa	MIX 2A-Kar 3	K20	20	Wild	Vosso	2669_1497_1102_F09_035.fsa	041818D582	*	*	*	*	*	*	*	*	*	*	*	*	*	*	*	*	*	*	*	*	*	*	*	*	*	*	*	*	*	*
1497_1103	2669_1497_1103_G09_034.fsa	MIX 2A-Kar 3	K37	37	Hybr	Mowi X Figgjo	2669_1497_1103_G09_034.fsa	041818D3BF	*	*	*	*	*	*	*	*	*	*	*	*	*	*	*	*	*	*	*	*	*	*	*	*	*	*	*	*	*	*
1497_1104	2669_1497_1104_H09_033.fsa	MIX 2A-Kar 3	K44	44	Hybr	Figgjo x Mowi	2669_1497_1104_H09_033.fsa	041818BD2C	*	*	*	*	*	*	*	*	*	*	*	*	*	*	*	*	*	*	*	*	*	*	*	*	*	*	*	*	*	*
1497_1105	2669_1497_1105_A10_040.fsa	MIX 2A-Kar 3	K23	23	Wild	Figgjo	2669_1497_1105_A10_040.fsa	041818CF25	IYC2	40	775	Yes	4198R	R	11 --> 12	K23	Wild	Figgjo	Female	2SW	1025	Scattered	Medium	No	25+	5	4	Bright flash	Good	49	*	0.0772520980526401	4.46734693877551	0.00157657342964572	0.696938775510204	49	2833.58	0.0172926121725873
1497_1106	2669_1497_1106_B10_039.fsa	MIX 2A-Kar 3	K47	47	Wild	Figgjo	2669_1497_1106_B10_039.fsa	041818B6B5	*	*	*	*	*	*	*	*	*	*	*	*	*	*	*	*	*	*	*	*	*	*	*	*	*	*	*	*	*	*
1497_1107	2669_1497_1107_C10_038.fsa	MIX 2A-Kar 3	K47	47	Wild	Figgjo	2669_1497_1107_C10_038.fsa	418188934	*	*	*	*	*	*	*	*	*	*	*	*	*	*	*	*	*	*	*	*	*	*	*	*	*	*	*	*	*	*
1497_1108	2669_1497_1108_D10_037.fsa	MIX 2A-Kar 3	K41	41	Hybr	Mowi X Figgjo	2669_1497_1108_D10_037.fsa	041818D8A3	*	*	*	*	*	*	*	*	*	*	*	*	*	*	*	*	*	*	*	*	*	*	*	*	*	*	*	*	*	*
1497_1109	2669_1497_1109_E10_036.fsa	MIX 2A-Kar 3	K25	25	Hybr	Mowi X Figgjo	2669_1497_1109_E10_036.fsa	041818C609	IYC2	55	2420	Yes	3095L	L	11 --> 12	K25	Hybr	Mowi X Figgjo	Male	1SW	27	Scattered	Very	No	25+	9	6	Good	20% overerestimated	107	*	0.107397511910501	5.19308823529412	0.00078968758757721	0.694191176470588	136	6576.13	0.0206808563699319
1497_1110	2669_1497_1110_F10_035.fsa	MIX 2A-Kar 3	K6	6	Wild	Arna	2669_1497_1110_F10_035.fsa	041818D247	*	*	*	*	*	*	*	*	*	*	*	*	*	*	*	*	*	*	*	*	*	*	*	*	*	*	*	*	*	*
1497_1111	2669_1497_1111_G10_034.fsa	MIX 2A-Kar 3	K32	32	Hybr	Figgjo x Mowi	2669_1497_1111_G10_034.fsa	041818AF9C	IYC2	55	2200	Yes	3256R	R	11 --> 12	K32	Hybr	Figgjo x Mowi	Female	2SW	150	Scattered	Medium	No	25+	3	8	Good	Good	85	*	0.0954634951572164	5.64705882352941	0.00112309994302608	0.709176470588235	85	5028.1	0.0169049939340904
1497_1112	2669_1497_1112_H10_033.fsa	MIX 2A-Kar 3	K46	46	Farm	Mowi	2669_1497_1112_H10_033.fsa	041818D801	*	*	*	*	*	*	*	*	*	*	*	*	*	*	*	*	*	*	*	*	*	*	*	*	*	*	*	*	*	*
1497_1113	2669_1497_1113_A11_048.fsa	MIX 2A-Kar 3	K48	48	Hybr	Figgjo x Mowi	2669_1497_1113_A11_048.fsa	0418188D73	*	*	*	*	*	*	*	*	*	*	*	*	*	*	*	*	*	*	*	*	*	*	*	*	*	*	*	*	*	*
1497_1114	2669_1497_1114_B11_047.fsa	MIX 2A-Kar 3	K24	24	Hybr	Figgjo x Mowi	2669_1497_1114_B11_047.fsa	041818BBCD	*	*	*	*	*	*	*	*	*	*	*	*	*	*	*	*	*	*	*	*	*	*	*	*	*	*	*	*	*	*
1497_1115	2669_1497_1115_C11_046.fsa	MIX 2A-Kar 3	K48	48	Hybr	Figgjo x Mowi	2669_1497_1115_C11_046.fsa	0418189ADB	IYC2	34	550	Yes	4164R	R	11 --> 12	K48	Hybr	Figgjo x Mowi	Male	jacks	994	Scattered	Medium	No	´5-25	3	3	Good	Good	34	*	0.0632131809760093	4.67617647058823	0.00185921120517674	0.692647058823529	34	2515.14	0.0135181341794095
1497_1116	2669_1497_1116_D11_045.fsa	MIX 2A-Kar 3	K6	6	Wild	Arna	2669_1497_1116_D11_045.fsa	041818D65D	*	*	*	*	*	*	*	*	*	*	*	*	*	*	*	*	*	*	*	*	*	*	*	*	*	*	*	*	*	*
1497_1117	2669_1497_1117_E11_044.fsa	MIX 2A-Kar 3	K50	50	Farm	Mowi	2669_1497_1117_E11_044.fsa	418188283	*	*	*	*	*	*	*	*	*	*	*	*	*	*	*	*	*	*	*	*	*	*	*	*	*	*	*	*	*	*
1497_1118	2669_1497_1118_F11_043.fsa	MIX 2A-Kar 3	K22	22	Wild	Vosso	2669_1497_1118_F11_043.fsa	418188352	IYC2	46	1215	Yes	3727R	R	11 --> 12	K22	Wild	Vosso	*	*	594	Scattered	Very	No	25+	12	11	Good	10% overestimated	98	*	0.177374692673787	5.81745454545455	0.00161249720612533	0.663363636363636	110	3607.73	0.0304900865641276
1497_1119	2669_1497_1119_G11_042.fsa	MIX 2A-Kar 3	K23	23	Wild	Figgjo	2669_1497_1119_G11_042.fsa	041818A363	*	*	*	*	*	*	*	*	*	*	*	*	*	*	*	*	*	*	*	*	*	*	*	*	*	*	*	*	*	*
1497_1120	2669_1497_1120_H11_041.fsa	MIX 2A-Kar 3	K46	46	Farm	Mowi	2669_1497_1120_H11_041.fsa	04181887BC	*	*	*	*	*	*	*	*	*	*	*	*	*	*	*	*	*	*	*	*	*	*	*	*	*	*	*	*	*	*
1497_1121	2670_1497_1121_B12_047.fsa	MIX 2A-Kar 3	K2	2	Wild	Arna	2670_1497_1121_B12_047.fsa	418189822	*	*	*	*	*	*	*	*	*	*	*	*	*	*	*	*	*	*	*	*	*	*	*	*	*	*	*	*	*	*
1497_1122	2670_1497_1122_C12_046.fsa	MIX 2A-Kar 3	K45	45	Hybr	Mowi X Figgjo	2670_1497_1122_C12_046.fsa	04181883FC	IYC2	52	1765	Yes	4165R	R	11 --> 12	K45	Hybr	Mowi X Figgjo	Male	1SW	995	Scattered	Few	No	0	1	3	Good	80% overestimated	2	*	0.00668852601880195	3.41111111111111	0.000743169557644661	0.633333333333333	9	4589.95	0.00196080567326441
1497_1123	2670_1497_1123_D12_045.fsa	MIX 2A-Kar 3	K19	19	Wild	Vosso	2670_1497_1123_D12_045.fsa	041818C40C	*	*	*	*	*	*	*	*	*	*	*	*	*	*	*	*	*	*	*	*	*	*	*	*	*	*	*	*	*	*
1497_1124	2670_1497_1124_E12_044.fsa	MIX 2A-Kar 3	K33	33	Hybr	Mowi X Figgjo	2670_1497_1124_E12_044.fsa	04181889BA	*	*	*	*	*	*	*	*	*	*	*	*	*	*	*	*	*	*	*	*	*	*	*	*	*	*	*	*	*	*
1497_1125	2670_1497_1125_F12_043.fsa	MIX 2A-Kar 3	K25	25	Hybr	Mowi X Figgjo	2670_1497_1125_F12_043.fsa	418188458	IYC2	59	2650	Yes	4158R	R	11 --> 12	K25	Hybr	Mowi X Figgjo	*	*	988	Scattered	Few	No	0-5	2	4	Bright flash	50% overestimated	7	*	0.0104704174599354	4.78466666666667	0.000698027830662358	0.726	15	6854.55	0.00218832746132131
1497_1126	2670_1497_1126_G12_042.fsa	MIX 2A-Kar 3	K24	24	Hybr	Figgjo x Mowi	2670_1497_1126_G12_042.fsa	041818BE8B	IYC2	53	2110	Yes	3539R	R	11 --> 12	K24	Hybr	Figgjo x Mowi	Female	2SW	422	Scattered	Very	No	25+	6	8	Good	20% underestimated	120	*	0.0974733679540618	6.29463917525773	0.00100488008200064	0.725360824742268	97	6264.07	0.0154851398531626
1497_1127	2670_1497_1127_H12_041.fsa	MIX 2A-Kar 3	K3	3	Wild	Arna	2670_1497_1127_H12_041.fsa	041818A4DB	*	*	*	*	*	*	*	*	*	*	*	*	*	*	*	*	*	*	*	*	*	*	*	*	*	*	*	*	*	*
1498_1128	2670_1498_1128_B01_007.fsa	MIX 2A-Kar 3	K43	43	Wild	Figgjo	2670_1498_1128_B01_007.fsa	041818B833	*	*	*	*	*	*	*	*	*	*	*	*	*	*	*	*	*	*	*	*	*	*	*	*	*	*	*	*	*	*
1498_1129	2670_1498_1129_C01_006.fsa	MIX 2A-Kar 3	K6	6	Wild	Arna	2670_1498_1129_C01_006.fsa	041818D706	IYC2	39	680	Yes	3266R	R	11 --> 12	K6	Wild	Arna	Male	1SW	160	Scattered	Few	No	´5-25	4	5	Bright flash	50% underestimated	32	*	0.0275380967340738	3.76411764705882	0.00161988804318081	0.720588235294118	17	2323.69	0.00731595006218558
1498_1130	2670_1498_1130_D01_005.fsa	MIX 2A-Kar 3	K43	43	Wild	Figgjo	2670_1498_1130_D01_005.fsa	041818840B	IYC2	38	630	Yes	3509R	R	11 --> 12	K43	Wild	Figgjo	Male	1SW	392	Scattered	Very	No	25+	7	10	Good	Good	40	*	0.0907984585220742	apr.05	0.00226996146305186	0.742	40	2070.74	0.0193167659870385
1498_1131	2670_1498_1131_E01_004.fsa	MIX 2A-Kar 3	K39	39	Wild	Figgjo	2670_1498_1131_E01_004.fsa	041818D8DA	IYC2	16	44	Yes	4304R	R	11 --> 12	K39	Wild	Figgjo	*	*	1124	Scattered	Few	No	0-5	2	0	Bright flash	20% underestimated	12	*	0.0919720630934631	3.516	0.00919720630934631	0.714	10	382.29	0.0261581521881294
1498_1132	2670_1498_1132_F01_003.fsa	MIX 2A-Kar 3	K26	26	Farm	Mowi	2670_1498_1132_F01_003.fsa	041818A41F	*	*	*	*	*	*	*	*	*	*	*	*	*	*	*	*	*	*	*	*	*	*	*	*	*	*	*	*	*	*
1498_1133	2670_1498_1133_G01_002.fsa	MIX 2A-Kar 3	K44	44	Hybr	Figgjo x Mowi	2670_1498_1133_G01_002.fsa	041818D4AF	*	*	*	*	*	*	*	*	*	*	*	*	*	*	*	*	*	*	*	*	*	*	*	*	*	*	*	*	*	*
1498_1134	2670_1498_1134_H01_001.fsa	MIX 2A-Kar 3	K19	19	Wild	Vosso	2670_1498_1134_H01_001.fsa	041818A2B1	*	*	*	*	*	*	*	*	*	*	*	*	*	*	*	*	*	*	*	*	*	*	*	*	*	*	*	*	*	*
1498_1135	2670_1498_1135_A02_008.fsa	MIX 2A-Kar 3	K48	48	Hybr	Figgjo x Mowi	2670_1498_1135_A02_008.fsa	418189250	*	*	*	*	*	*	*	*	*	*	*	*	*	*	*	*	*	*	*	*	*	*	*	*	*	*	*	*	*	*
1498_1136	2670_1498_1136_B02_007.fsa	MIX 2A-Kar 3	K20	20	Wild	Vosso	2670_1498_1136_B02_007.fsa	041818AC1F	*	*	*	*	*	*	*	*	*	*	*	*	*	*	*	*	*	*	*	*	*	*	*	*	*	*	*	*	*	*
1498_1137	2670_1498_1137_C02_006.fsa	MIX 2A-Kar 3	K19	19	Wild	Vosso	2670_1498_1137_C02_006.fsa	041818D709	*	*	*	*	*	*	*	*	*	*	*	*	*	*	*	*	*	*	*	*	*	*	*	*	*	*	*	*	*	*
1498_1138	2670_1498_1138_D02_005.fsa	MIX 2A-Kar 3	K6	6	Wild	Arna	2670_1498_1138_D02_005.fsa	0418188E0F	*	*	*	*	*	*	*	*	*	*	*	*	*	*	*	*	*	*	*	*	*	*	*	*	*	*	*	*	*	*
1498_1139	2670_1498_1139_E02_004.fsa	MIX 2A-Kar 3	K53	53	Hybr	Mowi X Figgjo	2670_1498_1139_E02_004.fsa	041818B9A7	*	*	*	*	*	*	*	*	*	*	*	*	*	*	*	*	*	*	*	*	*	*	*	*	*	*	*	*	*	*
1498_1140	2670_1498_1140_F02_003.fsa	MIX 2A-Kar 3	K24	24	Hybr	Figgjo x Mowi	2670_1498_1140_F02_003.fsa	041818BF4D	*	*	*	*	*	*	*	*	*	*	*	*	*	*	*	*	*	*	*	*	*	*	*	*	*	*	*	*	*	*
1498_1141	2670_1498_1141_G02_002.fsa	MIX 2A-Kar 3	K49	49	Hybr	Mowi X Figgjo	2670_1498_1141_G02_002.fsa	418188356	*	*	*	*	*	*	*	*	*	*	*	*	*	*	*	*	*	*	*	*	*	*	*	*	*	*	*	*	*	*
1498_1142	2670_1498_1142_H02_001.fsa	MIX 2A-Kar 3	K29	29	Hybr	Mowi X Figgjo	2670_1498_1142_H02_001.fsa	041818AE42	*	*	*	*	*	*	*	*	*	*	*	*	*	*	*	*	*	*	*	*	*	*	*	*	*	*	*	*	*	*
1498_1143	2670_1498_1143_A03_016.fsa	MIX 2A-Kar 3	K15	15	Wild	Vosso	2670_1498_1143_A03_016.fsa	041818D246	*	*	*	*	*	*	*	*	*	*	*	*	*	*	*	*	*	*	*	*	*	*	*	*	*	*	*	*	*	*
1498_1144	2670_1498_1144_B03_015.fsa	MIX 2A-Kar 3	K2	2	Wild	Arna	2670_1498_1144_B03_015.fsa	04181896D7	*	*	*	*	*	*	*	*	*	*	*	*	*	*	*	*	*	*	*	*	*	*	*	*	*	*	*	*	*	*
1498_1145	2670_1498_1145_C03_014.fsa	MIX 2A-Kar 3	K22	22	Wild	Vosso	2670_1498_1145_C03_014.fsa	418188256	*	*	*	*	*	*	*	*	*	*	*	*	*	*	*	*	*	*	*	*	*	*	*	*	*	*	*	*	*	*
1498_1146	2670_1498_1146_D03_013.fsa	MIX 2A-Kar 3	K52	52	Hybr	Figgjo x Mowi	2670_1498_1146_D03_013.fsa	418188313	IYC2	54	1960	Yes	3579R	R	11 --> 12	K52	Hybr	Figgjo x Mowi	Female	1SW	452	Scattered	Medium	No	25+	8	10	Good	10% overestimated	98	*	0.143257037868588	7.28211009174312	0.00131428475108796	0.711559633027523	109	5540.74	0.0196724625230565
1498_1147	2670_1498_1147_E03_012.fsa	MIX 2A-Kar 3	K16	16	Wild	Vosso	2670_1498_1147_E03_012.fsa	0418189CF5	IYC2	42	945	Yes	3648R	R	11 --> 12	K16	Wild	Vosso	*	*	515	Scattered	Medium	No	25+	3	4	Good	Good	81	*	0.165859878627594	6.93728395061728	0.0020476528225629	0.722098765432099	81	3387.92	0.0239084748164065
1498_1148	2670_1498_1148_F03_011.fsa	MIX 2A-Kar 3	K6	6	Wild	Arna	2670_1498_1148_F03_011.fsa	041818B3DD	IYC2	45	1120	Yes	4271R	R	11 --> 12	K6	Wild	Arna	Male	2SW	1094	Scattered	Very	No	25+	7	6	Bright flash	10% underestimated	97	*	0.11538267149839	5.37164705882353	0.00135744319409871	0.702235294117647	85	3957.18	0.0214799427875406
1498_1149	2670_1498_1149_G03_010.fsa	MIX 2A-Kar 3	K54	54	Farm	Mowi	2670_1498_1149_G03_010.fsa	04181882C0	*	*	*	*	*	*	*	*	*	*	*	*	*	*	*	*	*	*	*	*	*	*	*	*	*	*	*	*	*	*
1498_1150	2670_1498_1150_H03_009.fsa	MIX 2A-Kar 3	K54	54	Farm	Mowi	2670_1498_1150_H03_009.fsa	041818A4CF	*	*	*	*	*	*	*	*	*	*	*	*	*	*	*	*	*	*	*	*	*	*	*	*	*	*	*	*	*	*
1498_1151	2670_1498_1151_A04_016.fsa	MIX 2A-Kar 3	K48	48	Hybr	Figgjo x Mowi	2670_1498_1151_A04_016.fsa	041818830E	*	*	*	*	*	*	*	*	*	*	*	*	*	*	*	*	*	*	*	*	*	*	*	*	*	*	*	*	*	*
1498_1152	2670_1498_1152_B04_015.fsa	MIX 2A-Kar 3	K1	1	Wild	Arna	2670_1498_1152_B04_015.fsa	041818C74F	*	*	*	*	*	*	*	*	*	*	*	*	*	*	*	*	*	*	*	*	*	*	*	*	*	*	*	*	*	*
1498_1153	2670_1498_1153_C04_014.fsa	MIX 2A-Kar 3	K4	4	Wild	Arna	2670_1498_1153_C04_014.fsa	04181891B0	*	*	*	*	*	*	*	*	*	*	*	*	*	*	*	*	*	*	*	*	*	*	*	*	*	*	*	*	*	*
1498_1154	2670_1498_1154_D04_013.fsa	MIX 2A-Kar 3	K25	25	Hybr	Mowi X Figgjo	2670_1498_1154_D04_013.fsa	04181898DD	IYC2	54	2030	Yes	4288R	R	11 --> 12	K25	Hybr	Mowi X Figgjo	*	*	1110	Scattered	Very	No	25+	6	8	Bright flash	Good	139	*	0.143363715500026	6.44546762589928	0.00103139363669083	0.706402877697842	139	6249.28	0.0222425623431819
1498_1155	2670_1498_1155_E04_012.fsa	MIX 2A-Kar 3	K16	16	Wild	Vosso	2670_1498_1155_E04_012.fsa	041818B114	*	*	*	*	*	*	*	*	*	*	*	*	*	*	*	*	*	*	*	*	*	*	*	*	*	*	*	*	*	*
1498_1156	2670_1498_1156_F04_011.fsa	MIX 2A-Kar 3	K1	1	Wild	Arna	2670_1498_1156_F04_011.fsa	041818B6BF	*	*	*	*	*	*	*	*	*	*	*	*	*	*	*	*	*	*	*	*	*	*	*	*	*	*	*	*	*	*
1498_1157	2670_1498_1157_G04_010.fsa	MIX 2A-Kar 3	K22	22	Wild	Vosso	2670_1498_1157_G04_010.fsa	041818CD6F	IYC2	58	2410	Yes	3575R	R	11 --> 12	K22	Wild	Vosso	Male	1SW	448	Scattered	Medium	No	25+	10	12	Good	20% overestimated	97	*	0.12460453007763	6.86181034482759	0.00107417698342785	0.714568965517241	116	6387.97	0.0181591334962437
1498_1158	2670_1498_1158_H04_009.fsa	MIX 2A-Kar 3	K17	17	Wild	Vosso	2670_1498_1158_H04_009.fsa	041818CC4B	*	*	*	*	*	*	*	*	*	*	*	*	*	*	*	*	*	*	*	*	*	*	*	*	*	*	*	*	*	*
1498_1159	2670_1498_1159_A05_024.fsa	MIX 2A-Kar 3	K15	15	Wild	Vosso	2670_1498_1159_A05_024.fsa	418188315	*	*	*	*	*	*	*	*	*	*	*	*	*	*	*	*	*	*	*	*	*	*	*	*	*	*	*	*	*	*
1498_1160	2670_1498_1160_B05_023.fsa	MIX 2A-Kar 3	K31	31	Wild	Figgjo	2670_1498_1160_B05_023.fsa	418189823	IYC2	37	545	Yes	3506R	R	11 --> 12	K31	Wild	Figgjo	Female	2SW	389	Scattered	Few	No	´5-25	3	0	Good	30% overerestimated	25	*	0.0571022503615247	3.82805555555556	0.00158617362115346	0.681944444444444	36	2413.39	0.014916776816014
1498_1161	2670_1498_1161_C05_022.fsa	MIX 2A-Kar 3	K3	3	Wild	Arna	2670_1498_1161_C05_022.fsa	041818D4B3	*	*	*	*	*	*	*	*	*	*	*	*	*	*	*	*	*	*	*	*	*	*	*	*	*	*	*	*	*	*
1498_1162	2670_1498_1162_D05_021.fsa	MIX 2A-Kar 3	K34	34	Farm	Mowi	2670_1498_1162_D05_021.fsa	04181885F1	*	*	*	*	*	*	*	*	*	*	*	*	*	*	*	*	*	*	*	*	*	*	*	*	*	*	*	*	*	*
1498_1163	2670_1498_1163_E05_020.fsa	MIX 2A-Kar 3	K34	34	Farm	Mowi	2670_1498_1163_E05_020.fsa	041818A41B	IYC2	66	4175	Yes	4293R	R	11 --> 12	K34	Farm	Mowi	Female	2SW	1115	*	None	No	0	0	0	Bright flash	90% overestimated	6	*	0.0340049470035593	3.92315789473684	0.000357946810563782	0.612315789473684	95	10960.17	0.00866774876667059
1498_1164	2670_1498_1164_F05_019.fsa	MIX 2A-Kar 3	K34	34	Farm	Mowi	2670_1498_1164_F05_019.fsa	041818C201	*	*	*	*	*	*	*	*	*	*	*	*	*	*	*	*	*	*	*	*	*	*	*	*	*	*	*	*	*	*
1498_1165	2670_1498_1165_G05_018.fsa	MIX 2A-Kar 3	K53	53	Hybr	Mowi X Figgjo	2670_1498_1165_G05_018.fsa	418188366	IYC2	54	1875	Yes	4224R	R	11 --> 12	K53	Hybr	Mowi X Figgjo	Male	1SW	1051	Scattered	Few	No	0-5	5	7	Bright flash	Good	11	*	0.011377826051206	4.95833333333333	0.00094815217093383	0.665	12	5229.47	0.00229468760696591
1498_1166	2670_1498_1166_H05_017.fsa	MIX 2A-Kar 3	K6	6	Wild	Arna	2670_1498_1166_H05_017.fsa	041818CCD0	*	*	*	*	*	*	*	*	*	*	*	*	*	*	*	*	*	*	*	*	*	*	*	*	*	*	*	*	*	*
1498_1167	2670_1498_1167_A06_024.fsa	MIX 2A-Kar 3	K49	49	Hybr	Mowi X Figgjo	2670_1498_1167_A06_024.fsa	041818B106	*	*	*	*	*	*	*	*	*	*	*	*	*	*	*	*	*	*	*	*	*	*	*	*	*	*	*	*	*	*
1498_1168	2670_1498_1168_B06_023.fsa	MIX 2A-Kar 3	K20	20	Wild	Vosso	2670_1498_1168_B06_023.fsa	0418189A32	*	*	*	*	*	*	*	*	*	*	*	*	*	*	*	*	*	*	*	*	*	*	*	*	*	*	*	*	*	*
1498_1169	2670_1498_1169_C06_022.fsa	MIX 2A-Kar 3	K15	15	Wild	Vosso	2670_1498_1169_C06_022.fsa	041818893C	*	*	*	*	*	*	*	*	*	*	*	*	*	*	*	*	*	*	*	*	*	*	*	*	*	*	*	*	*	*
1498_1170	2670_1498_1170_D06_021.fsa	MIX 2A-Kar 3	K43	43	Wild	Figgjo	2670_1498_1170_D06_021.fsa	041818835B	IYC2	47	1360	Yes	4272R	R	11 --> 12	K43	Wild	Figgjo	Male	1SW	1095	Scattered	Very	No	25+	6	6	Bright flash	Good	0	*	0.126444466099947	6.19933333333333	0.00140493851222164	0.719333333333333	90	4412.53	0.0203964618937435
1498_1171	2670_1498_1171_E06_020.fsa	MIX 2A-Kar 3	K4	4	Wild	Arna	2670_1498_1171_E06_020.fsa	041818962C	*	*	*	*	*	*	*	*	*	*	*	*	*	*	*	*	*	*	*	*	*	*	*	*	*	*	*	*	*	*
1498_1172	2670_1498_1172_F06_019.fsa	MIX 2A-Kar 3	K5	5	Wild	Arna	2670_1498_1172_F06_019.fsa	0418188ABE	IYC2	41	835	Yes	3469R	R	11 --> 12	K5	Wild	Arna	Female	2SW	354	Scattered	Few	No	´5-25	6	8	Good	30% underestimated	31	*	0.0385692831354594	3.73458333333333	0.00160705346397747	0.726666666666667	24	2323.87	0.0103276000808995
1498_1173	2670_1498_1173_G06_018.fsa	MIX 2A-Kar 3	K32	32	Hybr	Figgjo x Mowi	2670_1498_1173_G06_018.fsa	04181891AB	*	*	*	*	*	*	*	*	*	*	*	*	*	*	*	*	*	*	*	*	*	*	*	*	*	*	*	*	*	*
1498_1174	2670_1498_1174_H06_017.fsa	MIX 2A-Kar 3	K41	41	Hybr	Mowi X Figgjo	2670_1498_1174_H06_017.fsa	041818AE0B	*	*	*	*	*	*	*	*	*	*	*	*	*	*	*	*	*	*	*	*	*	*	*	*	*	*	*	*	*	*
1498_1175	2670_1498_1175_A07_032.fsa	MIX 2A-Kar 3	K48	48	Hybr	Figgjo x Mowi	2670_1498_1175_A07_032.fsa	041818B605	*	*	*	*	*	*	*	*	*	*	*	*	*	*	*	*	*	*	*	*	*	*	*	*	*	*	*	*	*	*
1498_1176	2670_1498_1176_B07_031.fsa	MIX 2A-Kar 3	K51	51	Wild	Figgjo	2670_1498_1176_B07_031.fsa	041818C354	*	*	*	*	*	*	*	*	*	*	*	*	*	*	*	*	*	*	*	*	*	*	*	*	*	*	*	*	*	*
1498_1177	2670_1498_1177_C07_030.fsa	MIX 2A-Kar 3	K25	25	Hybr	Mowi X Figgjo	2670_1498_1177_C07_030.fsa	0418188BD5	IYC2	52	1595	Yes	4270R	R	11 --> 12	K25	Hybr	Mowi X Figgjo	Female	2SW	1093	Scattered	Very	No	25+	6	8	Bright flash	Good	165	*	0.0701284348364842	5.46260869565217	0.00101635412806499	0.724347826086956	69	5374.71	0.0128379019519193
1498_1178	2670_1498_1178_D07_029.fsa	MIX 2A-Kar 3	K38	38	Farm	Mowi	2670_1498_1178_D07_029.fsa	0418189C4E	*	*	*	*	*	*	*	*	*	*	*	*	*	*	*	*	*	*	*	*	*	*	*	*	*	*	*	*	*	*
1498_1179	2670_1498_1179_E07_028.fsa	MIX 2A-Kar 3	K3	3	Wild	Arna	2670_1498_1179_E07_028.fsa	041818BD24	*	*	*	*	*	*	*	*	*	*	*	*	*	*	*	*	*	*	*	*	*	*	*	*	*	*	*	*	*	*
1498_1180	2670_1498_1180_F07_027.fsa	MIX 2A-Kar 3	K53	53	Hybr	Mowi X Figgjo	2670_1498_1180_F07_027.fsa	041818CFA4	*	*	*	*	*	*	*	*	*	*	*	*	*	*	*	*	*	*	*	*	*	*	*	*	*	*	*	*	*	*
1498_1181	2670_1498_1181_G07_026.fsa	MIX 2A-Kar 3	K25	25	Hybr	Mowi X Figgjo	2670_1498_1181_G07_026.fsa	0418188BCB	*	*	*	*	*	*	*	*	*	*	*	*	*	*	*	*	*	*	*	*	*	*	*	*	*	*	*	*	*	*
1498_1182	2670_1498_1182_H07_025.fsa	MIX 2A-Kar 3	K37	37	Hybr	Mowi X Figgjo	2670_1498_1182_H07_025.fsa	041818B9A5	*	*	*	*	*	*	*	*	*	*	*	*	*	*	*	*	*	*	*	*	*	*	*	*	*	*	*	*	*	*
1498_1183	2670_1498_1183_A08_032.fsa	MIX 2A-Kar 3	K39	39	Wild	Figgjo	2670_1498_1183_A08_032.fsa	041818B827	*	*	*	*	*	*	*	*	*	*	*	*	*	*	*	*	*	*	*	*	*	*	*	*	*	*	*	*	*	*
1498_1184	2670_1498_1184_B08_031.fsa	MIX 2A-Kar 3	K20	20	Wild	Vosso	2670_1498_1184_B08_031.fsa	0418189C42	IYC2	21	105	Yes	3382R	R	11 --> 12	K20	Wild	Vosso	Male	2SW	273	Scattered	Few	No	0-5	2	0	Good	50% overestimated	10	*	0.132765749800961	4.92333333333333	0.0063221785619505	0.711904761904762	21	778.74	0.0269666384159026
1498_1185	2670_1498_1185_C08_030.fsa	MIX 2A-Kar 3	K54	54	Farm	Mowi	2670_1498_1185_C08_030.fsa	041818C929	*	*	*	*	*	*	*	*	*	*	*	*	*	*	*	*	*	*	*	*	*	*	*	*	*	*	*	*	*	*
1498_1186	2670_1498_1186_D08_029.fsa	MIX 2A-Kar 3	K33	33	Hybr	Mowi X Figgjo	2670_1498_1186_D08_029.fsa	04181891B7	*	*	*	*	*	*	*	*	*	*	*	*	*	*	*	*	*	*	*	*	*	*	*	*	*	*	*	*	*	*
1498_1187	2670_1498_1187_E08_028.fsa	MIX 2A-Kar 3	K29	29	Hybr	Mowi X Figgjo	2670_1498_1187_E08_028.fsa	041818AD75	*	*	*	*	*	*	*	*	*	*	*	*	*	*	*	*	*	*	*	*	*	*	*	*	*	*	*	*	*	*
1498_1188	2670_1498_1188_F08_027.fsa	MIX 2A-Kar 3	K26	26	Farm	Mowi	2670_1498_1188_F08_027.fsa	041818D588	IYC2	55	2385	Yes	3315R	R	11 --> 12	K26	Farm	Mowi	*	*	209	Scattered	Few	No	0-5	3	5	Good	Good	44	*	0.0356537985587072	5.00931818181818	0.000810313603606982	0.635681818181818	44	6181.95	0.0071174952887034
1498_1189	2670_1498_1189_G08_026.fsa	MIX 2A-Kar 3	K20	20	Wild	Vosso	2670_1498_1189_G08_026.fsa	0418188C56	*	*	*	*	*	*	*	*	*	*	*	*	*	*	*	*	*	*	*	*	*	*	*	*	*	*	*	*	*	*
1498_1190	2670_1498_1190_H08_025.fsa	MIX 2A-Kar 3	K54	54	Farm	Mowi	2670_1498_1190_H08_025.fsa	041818C09E	*	*	*	*	*	*	*	*	*	*	*	*	*	*	*	*	*	*	*	*	*	*	*	*	*	*	*	*	*	*
1498_1191	2670_1498_1191_A09_040.fsa	MIX 2A-Kar 3	K47	47	Wild	Figgjo	2670_1498_1191_A09_040.fsa	041818C156	IYC2	39	660	Yes	3355R	R	11 --> 12	K47	Wild	Figgjo	Female	1SW	247	Scattered	Very	No	25+	6	5	Good	50% underestimated	61	Black area on back takes up most of area above midline	0.0708875104377908	4.26641025641026	0.00181762847276387	0.725128205128205	39	2347.24	0.0166152587720046
1498_1192	2670_1498_1192_B09_039.fsa	MIX 2A-Kar 3	K44	44	Hybr	Figgjo x Mowi	2670_1498_1192_B09_039.fsa	041818C361	*	*	*	*	*	*	*	*	*	*	*	*	*	*	*	*	*	*	*	*	*	*	*	*	*	*	*	*	*	*
1498_1193	2670_1498_1193_C09_038.fsa	MIX 2A-Kar 3	K6	6	Wild	Arna	2670_1498_1193_C09_038.fsa	0418189C41	*	*	*	*	*	*	*	*	*	*	*	*	*	*	*	*	*	*	*	*	*	*	*	*	*	*	*	*	*	*
1498_1194	2670_1498_1194_D09_037.fsa	MIX 2A-Kar 3	K26	26	Farm	Mowi	2670_1498_1194_D09_037.fsa	041818C758	*	*	*	*	*	*	*	*	*	*	*	*	*	*	*	*	*	*	*	*	*	*	*	*	*	*	*	*	*	*
1498_1195	2670_1498_1195_E09_036.fsa	MIX 2A-Kar 3	K46	46	Farm	Mowi	2670_1498_1195_E09_036.fsa	041818821B	*	*	*	*	*	*	*	*	*	*	*	*	*	*	*	*	*	*	*	*	*	*	*	*	*	*	*	*	*	*
1498_1196	2670_1498_1196_F09_035.fsa	MIX 2A-Kar 3	K48	48	Hybr	Figgjo x Mowi	2670_1498_1196_F09_035.fsa	041818CA6C	*	*	*	*	*	*	*	*	*	*	*	*	*	*	*	*	*	*	*	*	*	*	*	*	*	*	*	*	*	*
1498_1197	2670_1498_1197_G09_034.fsa	MIX 2A-Kar 3	K44	44	Hybr	Figgjo x Mowi	2670_1498_1197_G09_034.fsa	041818D5F4	*	*	*	*	*	*	*	*	*	*	*	*	*	*	*	*	*	*	*	*	*	*	*	*	*	*	*	*	*	*
1498_1198	2670_1498_1198_H09_033.fsa	MIX 2A-Kar 3	K22	22	Wild	Vosso	2670_1498_1198_H09_033.fsa	041818B828	*	*	*	*	*	*	*	*	*	*	*	*	*	*	*	*	*	*	*	*	*	*	*	*	*	*	*	*	*	*
1498_1199	2670_1498_1199_A10_040.fsa	MIX 2A-Kar 3	K55	55	Wild	Figgjo	2670_1498_1199_A10_040.fsa	041818B051	IYC2	47	1350	Yes	3747R	R	11 --> 12	K55	Wild	Figgjo	Female	1SW	612	Scattered	Very	No	25+	11	9	Good	Good	82	*	0.0966919014635586	5.2740243902439	0.0011791695300434	0.692317073170732	82	4472.66	0.0183336090827382
1498_1200	2670_1498_1200_B10_039.fsa	MIX 2A-Kar 3	K41	41	Hybr	Mowi X Figgjo	2670_1498_1200_B10_039.fsa	04181892F0	*	*	*	*	*	*	*	*	*	*	*	*	*	*	*	*	*	*	*	*	*	*	*	*	*	*	*	*	*	*
1498_1201	2671_1498_1201_D10_037.fsa	MIX 1A-kar 12	K50	50	Farm	Mowi	2671_1498_1201_D10_037.fsa	041818C355	*	*	*	*	*	*	*	*	*	*	*	*	*	*	*	*	*	*	*	*	*	*	*	*	*	*	*	*	*	*
1498_1202	2671_1498_1202_E10_036.fsa	MIX 1A-kar 12	K34	34	Farm	Mowi	2671_1498_1202_E10_036.fsa	041818BD29	IYC2	64	3830	Yes	5138R	R	9 --> 11	K34	Farm	Mowi	Female	2SW	1829	Scattered	Few	No	´5-25	6	5	Bright flash	30% overestimated	23	*	0.0300303777987485	10.1216129032258	0.000968721864475759	0.689677419354839	31	10448.42	0.00296695576938906
1498_1203	2671_1498_1203_F10_035.fsa	MIX 1A-kar 12	K46	46	Farm	Mowi	2671_1498_1203_F10_035.fsa	041818B273	IYC2	65	4275	Yes	4793R	R	9 --> 11	K46	Farm	Mowi	*	*	1511	Scattered	Few	No	´5-25	6	7	Bright flash	50% overestimated	15	*	0.0139407077464176	4.2584375	0.000435647117075551	0.6540625	32	9774.97	0.00327366733606344
1498_1204	2671_1498_1204_G10_034.fsa	MIX 1A-kar 12	K24	24	Hybr	Figgjo x Mowi	2671_1498_1204_G10_034.fsa	041818CDF9	*	*	*	*	*	*	*	*	*	*	*	*	*	*	*	*	*	*	*	*	*	*	*	*	*	*	*	*	*	*
1498_1205	2671_1498_1205_H10_033.fsa	MIX 1A-kar 12	K45	45	Hybr	Mowi X Figgjo	2671_1498_1205_H10_033.fsa	041818CA6D	*	*	*	*	*	*	*	*	*	*	*	*	*	*	*	*	*	*	*	*	*	*	*	*	*	*	*	*	*	*
1498_1206	2671_1498_1206_A11_048.fsa	MIX 1A-kar 12	K22	22	Wild	Vosso	2671_1498_1206_A11_048.fsa	04181888B1	*	*	*	*	*	*	*	*	*	*	*	*	*	*	*	*	*	*	*	*	*	*	*	*	*	*	*	*	*	*
1498_1207	2671_1498_1207_B11_047.fsa	MIX 1A-kar 12	K15	15	Wild	Vosso	2671_1498_1207_B11_047.fsa	041818C88E	IYC2	29	290	Yes	5292R	R	9 --> 11	K15	Wild	Vosso	Male	jacks	1970	Scattered	Medium	No	´5-25	4	3	Bright flash	Good	28	*	0.07976383072015	3.76821428571429	0.00284870824000536	0.693214285714286	28	1322.78	0.0211675410877092
1498_1208	2671_1498_1208_C11_046.fsa	MIX 1A-kar 12	K15	15	Wild	Vosso	2671_1498_1208_C11_046.fsa	041818A878	*	*	*	*	*	*	*	*	*	*	*	*	*	*	*	*	*	*	*	*	*	*	*	*	*	*	*	*	*	*
1498_1209	2671_1498_1209_D11_045.fsa	MIX 1A-kar 12	K25	25	Hybr	Mowi X Figgjo	2671_1498_1209_D11_045.fsa	041818CDF8	*	*	*	*	*	*	*	*	*	*	*	*	*	*	*	*	*	*	*	*	*	*	*	*	*	*	*	*	*	*
1498_1210	2671_1498_1210_E11_044.fsa	MIX 1A-kar 12	K44	44	Hybr	Figgjo x Mowi	2671_1498_1210_E11_044.fsa	041818A7B5	*	*	*	*	*	*	*	*	*	*	*	*	*	*	*	*	*	*	*	*	*	*	*	*	*	*	*	*	*	*
1498_1211	2671_1498_1211_F11_043.fsa	MIX 1A-kar 12	K4	4	Wild	Arna	2671_1498_1211_F11_043.fsa	041818BA5D	IYC2	46	1160	Yes	5597R	R	9 --> 11	K4	Wild	Arna	Female	2SW	2242	Scattered	Very	No	25+	6	10	Bright flash	Good	98	*	0.153987445654217	6.27051020408163	0.00157130046585935	0.669897959183673	98	3990.65	0.0245574029293473
1498_1212	2671_1498_1212_G11_042.fsa	MIX 1A-kar 12	K22	22	Wild	Vosso	2671_1498_1212_G11_042.fsa	041818CE03	*	*	*	*	*	*	*	*	*	*	*	*	*	*	*	*	*	*	*	*	*	*	*	*	*	*	*	*	*	*
1498_1213	2671_1498_1213_H11_041.fsa	MIX 1A-kar 12	K3	3	Wild	Arna	2671_1498_1213_H11_041.fsa	041818A4CC	*	*	*	*	*	*	*	*	*	*	*	*	*	*	*	*	*	*	*	*	*	*	*	*	*	*	*	*	*	*
1498_1214	2671_1498_1214_A12_048.fsa	MIX 1A-kar 12	K6	6	Wild	Arna	2671_1498_1214_A12_048.fsa	0418189B8E	IYC2	51	1655	Yes	5421R	R	9 --> 11	K6	Wild	Arna	Female	1SW	2082	Scattered	Medium	No	25+	9	9	Good	10% overestimated	86	*	0.124909853558025	6.72237623762376	0.00123673122334678	0.638217821782178	101	5435.6	0.0185812053867098
1498_1215	2671_1498_1215_B12_047.fsa	MIX 1A-kar 12	K43	43	Wild	Figgjo	2671_1498_1215_B12_047.fsa	041818C9D5	*	*	*	*	*	*	*	*	*	*	*	*	*	*	*	*	*	*	*	*	*	*	*	*	*	*	*	*	*	*
1498_1216	2671_1498_1216_C12_046.fsa	MIX 1A-kar 12	K38	38	Farm	Mowi	2671_1498_1216_C12_046.fsa	041818D7B8	*	*	*	*	*	*	*	*	*	*	*	*	*	*	*	*	*	*	*	*	*	*	*	*	*	*	*	*	*	*
1498_1217	2671_1498_1217_D12_045.fsa	MIX 1A-kar 12	K46	46	Farm	Mowi	2671_1498_1217_D12_045.fsa	041818AB53	IYC2	63	3700	Yes	4792R	R	9 --> 11	K46	Farm	Mowi	*	*	1510	Scattered	Few	No	0-5	4	2	Bright flash	70% overestimated	3	*	0.00493496691118091	4.786	0.000493496691118091	0.645	10	9698.14	0.00103112555603446
1498_1218	2671_1498_1218_E12_044.fsa	MIX 1A-kar 12	K18	18	Wild	Vosso	2671_1498_1218_E12_044.fsa	041818BDE4	IYC2	48	1230	Yes	5030R	R	9 --> 11	K18	Wild	Vosso	Male	1SW	1736	Scattered	Medium	No	25+	6	7	Bright flash	Good	61	*	0.0724746080954911	4.60655737704918	0.00118810832943428	0.705737704918033	61	3877.22	0.0157329220420817
1498_1219	2671_1498_1219_F12_043.fsa	MIX 1A-kar 12	K54	54	Farm	Mowi	2671_1498_1219_F12_043.fsa	041818AEEA	IYC2	66	3910	Yes	4574R	R	9 --> 11	K54	Farm	Mowi	*	*	1379	Scattered	Medium	No	25+	12	13	Good	40% overestimated	75	*	0.0909461034995404	7.62568965517241	0.000784018133616728	0.681637931034483	116	9726.42	0.0119262791448447
1498_1220	2671_1498_1220_G12_042.fsa	MIX 1A-kar 12	K44	44	Hybr	Figgjo x Mowi	2671_1498_1220_G12_042.fsa	041818D42B	IYC2	57	2275	Yes	5121R	R	9 --> 11	K44	Hybr	Figgjo x Mowi	*	*	1813	Scattered	Very	No	25+	13	15	Bright flash	20% underestimated	151	*	0.0908015848323068	5.03488549618321	0.000693141868948907	0.680610687022901	131	7263.86	0.0180344885501648
1498_1221	2671_1498_1221_H12_041.fsa	MIX 1A-kar 12	K47	47	Wild	Figgjo	2671_1498_1221_H12_041.fsa	04181898DA	*	*	*	*	*	*	*	*	*	*	*	*	*	*	*	*	*	*	*	*	*	*	*	*	*	*	*	*	*	*
1499_1222	2671_1499_1222_A01_008.fsa	MIX 1A-kar 12	K19	19	Wild	Vosso	2671_1499_1222_A01_008.fsa	041818C7E7	*	*	*	*	*	*	*	*	*	*	*	*	*	*	*	*	*	*	*	*	*	*	*	*	*	*	*	*	*	*
1499_1223	2671_1499_1223_B01_007.fsa	MIX 1A-kar 12	K32	32	Hybr	Figgjo x Mowi	2671_1499_1223_B01_007.fsa	041818ACC0	*	*	*	*	*	*	*	*	*	*	*	*	*	*	*	*	*	*	*	*	*	*	*	*	*	*	*	*	*	*
1499_1224	2671_1499_1224_C01_006.fsa	MIX 1A-kar 12	K23	23	Wild	Figgjo	2671_1499_1224_C01_006.fsa	04181881F0	IYC2	37	595	Yes	4735R	R	9 --> 11	K23	Wild	Figgjo	Female	1SW	1456	Scattered	Medium	No	25+	5	5	Bright flash	40% overestimated	35	*	0.117222921194098	4.41758620689655	0.00202108484817411	0.674310344827586	58	2185.75	0.0265355141255862
1499_1225	2671_1499_1225_D01_005.fsa	MIX 1A-kar 12	K3	3	Wild	Arna	2671_1499_1225_D01_005.fsa	041818AB5D	*	*	*	*	*	*	*	*	*	*	*	*	*	*	*	*	*	*	*	*	*	*	*	*	*	*	*	*	*	*
1499_1226	2671_1499_1226_E01_004.fsa	MIX 1A-kar 12	K33	33	Hybr	Mowi X Figgjo	2671_1499_1226_E01_004.fsa	041818CA76	*	*	*	*	*	*	*	*	*	*	*	*	*	*	*	*	*	*	*	*	*	*	*	*	*	*	*	*	*	*
1499_1227	2671_1499_1227_F01_003.fsa	MIX 1A-kar 12	K6	6	Wild	Arna	2671_1499_1227_F01_003.fsa	041818C2B6	*	*	*	*	*	*	*	*	*	*	*	*	*	*	*	*	*	*	*	*	*	*	*	*	*	*	*	*	*	*
1499_1228	2671_1499_1228_G01_002.fsa	MIX 1A-kar 12	K20	20	Wild	Vosso	2671_1499_1228_G01_002.fsa	041818D03C	IYC2	49	1390	Yes	5132R	R	9 --> 11	K20	Wild	Vosso	*	*	1824	Scattered	Medium	No	25+	6	7	Bright flash	Good	91	*	0.111130680898909	5.96296703296703	0.00122121627361438	0.68956043956044	91	4882.81	0.0186368095420465
1499_1229	2671_1499_1229_H01_001.fsa	MIX 1A-kar 12	K42	42	Farm	Mowi	2671_1499_1229_H01_001.fsa	041818BFF8	*	*	*	*	*	*	*	*	*	*	*	*	*	*	*	*	*	*	*	*	*	*	*	*	*	*	*	*	*	*
1499_1230	2671_1499_1230_A02_008.fsa	MIX 1A-kar 12	K3	3	Wild	Arna	2671_1499_1230_A02_008.fsa	041818AEEF	*	*	*	*	*	*	*	*	*	*	*	*	*	*	*	*	*	*	*	*	*	*	*	*	*	*	*	*	*	*
1499_1231	2671_1499_1231_C02_006.fsa	MIX 1A-kar 12	K46	46	Farm	Mowi	2671_1499_1231_C02_006.fsa	041818AD7B	*	*	*	*	*	*	*	*	*	*	*	*	*	*	*	*	*	*	*	*	*	*	*	*	*	*	*	*	*	*
1499_1232	2671_1499_1232_D02_005.fsa	MIX 1A-kar 12	K46	46	Farm	Mowi	2671_1499_1232_D02_005.fsa	041818D6B2	*	*	*	*	*	*	*	*	*	*	*	*	*	*	*	*	*	*	*	*	*	*	*	*	*	*	*	*	*	*
1499_1233	2671_1499_1233_E02_004.fsa	MIX 1A-kar 12	K42	42	Farm	Mowi	2671_1499_1233_E02_004.fsa	0418189F0D	*	*	*	*	*	*	*	*	*	*	*	*	*	*	*	*	*	*	*	*	*	*	*	*	*	*	*	*	*	*
1499_1234	2671_1499_1234_F02_003.fsa	MIX 1A-kar 12	K33	33	Hybr	Mowi X Figgjo	2671_1499_1234_F02_003.fsa	041818C367	*	*	*	*	*	*	*	*	*	*	*	*	*	*	*	*	*	*	*	*	*	*	*	*	*	*	*	*	*	*
1499_1235	2671_1499_1235_G02_002.fsa	MIX 1A-kar 12	K5	5	Wild	Arna	2671_1499_1235_G02_002.fsa	418188227	IYC2	35	440	Yes	5346R	R	9 --> 11	K5	Wild	Arna	Male	1SW	2020	Scattered	Few	No	´5-25	7	6	Bright flash	50% overestimated	21	*	0.110679051889814	4.21390243902439	0.00269948907048327	0.699024390243902	41	1561	0.0262652146060218
1499_1236	2671_1499_1236_H02_001.fsa	MIX 1A-kar 12	K44	44	Hybr	Figgjo x Mowi	2671_1499_1236_H02_001.fsa	041818C7F9	*	*	*	*	*	*	*	*	*	*	*	*	*	*	*	*	*	*	*	*	*	*	*	*	*	*	*	*	*	*
1499_1237	2671_1499_1237_A03_016.fsa	MIX 1A-kar 12	K1	1	Wild	Arna	2671_1499_1237_A03_016.fsa	041818C363	*	*	*	*	*	*	*	*	*	*	*	*	*	*	*	*	*	*	*	*	*	*	*	*	*	*	*	*	*	*
1499_1238	2671_1499_1238_B03_015.fsa	MIX 1A-kar 12	K49	49	Hybr	Mowi X Figgjo	2671_1499_1238_B03_015.fsa	0418188BC2	*	*	*	*	*	*	*	*	*	*	*	*	*	*	*	*	*	*	*	*	*	*	*	*	*	*	*	*	*	*
1499_1239	2671_1499_1239_C03_014.fsa	MIX 1A-kar 12	K32	32	Hybr	Figgjo x Mowi	2671_1499_1239_C03_014.fsa	041818A133	*	*	*	*	*	*	*	*	*	*	*	*	*	*	*	*	*	*	*	*	*	*	*	*	*	*	*	*	*	*
1499_1240	2671_1499_1240_D03_013.fsa	MIX 1A-kar 12	K49	49	Hybr	Mowi X Figgjo	2671_1499_1240_D03_013.fsa	041818D34C	IYC2	58	2905	Yes	4742R	R	9 --> 11	K49	Hybr	Mowi X Figgjo	Female	2SW	1463	Scattered	Very	No	25+	10	8	Bright flash	Good	85	*	0.0725164548330096	7.40635294117647	0.00085313476274129	0.649411764705882	85	8681.34	0.00979111519650192
1499_1241	2671_1499_1241_E03_012.fsa	MIX 1A-kar 12	K25	25	Hybr	Mowi X Figgjo	2671_1499_1241_E03_012.fsa	041818BB12	IYC2	59	2875	Yes	4437R	R	9 --> 11	K25	Hybr	Mowi X Figgjo	Male	2SW	1244	Scattered	Medium	No	25+	5	4	Good	50% overestimated	39	*	0.0856770452662866	8.37309523809524	0.00101996482459865	0.652738095238095	84	8209.2	0.0102324221605029
1499_1242	2671_1499_1242_F03_011.fsa	MIX 1A-kar 12	K43	43	Wild	Figgjo	2671_1499_1242_F03_011.fsa	041818A138	*	*	*	*	*	*	*	*	*	*	*	*	*	*	*	*	*	*	*	*	*	*	*	*	*	*	*	*	*	*
1499_1243	2671_1499_1243_G03_010.fsa	MIX 1A-kar 12	K20	20	Wild	Vosso	2671_1499_1243_G03_010.fsa	041818C0B0	*	*	*	*	*	*	*	*	*	*	*	*	*	*	*	*	*	*	*	*	*	*	*	*	*	*	*	*	*	*
1499_1244	2671_1499_1244_H03_009.fsa	MIX 1A-kar 12	K2	2	Wild	Arna	2671_1499_1244_H03_009.fsa	0418188A27	IYC2	47	1245	Yes	5493R	R	9 --> 11	K2	Wild	Arna	Male	1SW	2151	Scattered	Medium	No	25+	7	11	Good	20% overerestimated	60	*	0.107230217873599	5.52933333333333	0.00142973623831466	0.678133333333333	75	3867.38	0.0193929740547864
1499_1245	2671_1499_1245_A04_016.fsa	MIX 1A-kar 12	K38	38	Farm	Mowi	2671_1499_1245_A04_016.fsa	418188467	*	*	*	*	*	*	*	*	*	*	*	*	*	*	*	*	*	*	*	*	*	*	*	*	*	*	*	*	*	*
1499_1246	2671_1499_1246_B04_015.fsa	MIX 1A-kar 12	K33	33	Hybr	Mowi X Figgjo	2671_1499_1246_B04_015.fsa	041818851F	*	*	*	*	*	*	*	*	*	*	*	*	*	*	*	*	*	*	*	*	*	*	*	*	*	*	*	*	*	*
1499_1247	2671_1499_1247_C04_014.fsa	MIX 1A-kar 12	K42	42	Farm	Mowi	2671_1499_1247_C04_014.fsa	04181894D0	*	*	*	*	*	*	*	*	*	*	*	*	*	*	*	*	*	*	*	*	*	*	*	*	*	*	*	*	*	*
1499_1248	2671_1499_1248_D04_013.fsa	MIX 1A-kar 12	K17	17	Wild	Vosso	2671_1499_1248_D04_013.fsa	041818C60B	IYC2	42	750	Yes	5221R	R	9 --> 11	K17	Wild	Vosso	Male	1SW	1909	Scattered	Medium	No	25+	4	9	Bright flash	50% overestimated	43	*	0.151039010595162	5.36113924050633	0.00191188621006534	0.697088607594937	79	2804.11	0.0281729318749978
1499_1249	2671_1499_1249_E04_012.fsa	MIX 1A-kar 12	K6	6	Wild	Arna	2671_1499_1249_E04_012.fsa	041818D7C6	*	*	*	*	*	*	*	*	*	*	*	*	*	*	*	*	*	*	*	*	*	*	*	*	*	*	*	*	*	*
1499_1250	2671_1499_1250_F04_011.fsa	MIX 1A-kar 12	K32	32	Hybr	Figgjo x Mowi	2671_1499_1250_F04_011.fsa	041818CBB2	*	*	*	*	*	*	*	*	*	*	*	*	*	*	*	*	*	*	*	*	*	*	*	*	*	*	*	*	*	*
1499_1251	2671_1499_1251_G04_010.fsa	MIX 1A-kar 12	K20	20	Wild	Vosso	2671_1499_1251_G04_010.fsa	041818858F	IYC2	40	780	Yes	4448R	R	9 --> 11	K20	Wild	Vosso	*	*	1255	Scattered	Very	No	25+	7	7	Good	10% overestimated	91	*	0.204496943742537	5.92686274509804	0.00200487199747585	0.693235294117647	102	2956.23	0.0345034046741965
1499_1252	2671_1499_1252_H04_009.fsa	MIX 1A-kar 12	K20	20	Wild	Vosso	2671_1499_1252_H04_009.fsa	041818CFAC	*	*	*	*	*	*	*	*	*	*	*	*	*	*	*	*	*	*	*	*	*	*	*	*	*	*	*	*	*	*
1499_1253	2671_1499_1253_A05_024.fsa	MIX 1A-kar 12	K4	4	Wild	Arna	2671_1499_1253_A05_024.fsa	0418188CF1	IYC2	33	390	Yes	4770R	R	9 --> 11	K4	Wild	Arna	Male	2SW	1489	Scattered	Few	No	´5-25	3	3	Bright flash	Good	16	*	0.0312577554970963	3.14875	0.00195360971856852	0.675	16	1611.76	0.00992703628331762
1499_1254	2671_1499_1254_B05_023.fsa	MIX 1A-kar 12	K24	24	Hybr	Figgjo x Mowi	2671_1499_1254_B05_023.fsa	041818B9A4	*	*	*	*	*	*	*	*	*	*	*	*	*	*	*	*	*	*	*	*	*	*	*	*	*	*	*	*	*	*
1499_1255	2671_1499_1255_C05_022.fsa	MIX 1A-kar 12	K5	5	Wild	Arna	2671_1499_1255_C05_022.fsa	041818A9F8	*	*	*	*	*	*	*	*	*	*	*	*	*	*	*	*	*	*	*	*	*	*	*	*	*	*	*	*	*	*
1499_1256	2671_1499_1256_D05_021.fsa	MIX 1A-kar 12	K20	20	Wild	Vosso	2671_1499_1256_D05_021.fsa	418189786	*	*	*	*	*	*	*	*	*	*	*	*	*	*	*	*	*	*	*	*	*	*	*	*	*	*	*	*	*	*
1499_1257	2671_1499_1257_E05_020.fsa	MIX 1A-kar 12	K16	16	Wild	Vosso	2671_1499_1257_E05_020.fsa	418189108	*	*	*	*	*	*	*	*	*	*	*	*	*	*	*	*	*	*	*	*	*	*	*	*	*	*	*	*	*	*
1499_1258	2671_1499_1258_F05_019.fsa	MIX 1A-kar 12	K32	32	Hybr	Figgjo x Mowi	2671_1499_1258_F05_019.fsa	041818906F	*	*	*	*	*	*	*	*	*	*	*	*	*	*	*	*	*	*	*	*	*	*	*	*	*	*	*	*	*	*
1499_1259	2671_1499_1259_G05_018.fsa	MIX 1A-kar 12	K46	46	Farm	Mowi	2671_1499_1259_G05_018.fsa	041818B82B	*	*	*	*	*	*	*	*	*	*	*	*	*	*	*	*	*	*	*	*	*	*	*	*	*	*	*	*	*	*
1499_1260	2671_1499_1260_H05_017.fsa	MIX 1A-kar 12	K37	37	Hybr	Mowi X Figgjo	2671_1499_1260_H05_017.fsa	041818B6C0	*	*	*	*	*	*	*	*	*	*	*	*	*	*	*	*	*	*	*	*	*	*	*	*	*	*	*	*	*	*
1499_1261	2671_1499_1261_A06_024.fsa	MIX 1A-kar 12	K41	41	Hybr	Mowi X Figgjo	2671_1499_1261_A06_024.fsa	04181883FA	IYC2	45	1170	Yes	4481R	R	9 --> 11	K41	Hybr	Mowi X Figgjo	Male	1SW	1288	Scattered	Few	No	0-5	4	3	Good	50% overestimated	10	*	0.017525165440108	2.87818181818182	0.00079659842909582	0.662272727272727	22	3613.09	0.00608897093623464
1499_1262	2671_1499_1262_B06_023.fsa	MIX 1A-kar 12	K50	50	Farm	Mowi	2671_1499_1262_B06_023.fsa	041818D0B7	*	*	*	*	*	*	*	*	*	*	*	*	*	*	*	*	*	*	*	*	*	*	*	*	*	*	*	*	*	*
1499_1263	2671_1499_1263_C06_022.fsa	MIX 1A-kar 12	K52	52	Hybr	Figgjo x Mowi	2671_1499_1263_C06_022.fsa	418188746	*	*	*	*	*	*	*	*	*	*	*	*	*	*	*	*	*	*	*	*	*	*	*	*	*	*	*	*	*	*
1499_1264	2671_1499_1264_D06_021.fsa	MIX 1A-kar 12	K18	18	Wild	Vosso	2671_1499_1264_D06_021.fsa	041818A2AB	*	*	*	*	*	*	*	*	*	*	*	*	*	*	*	*	*	*	*	*	*	*	*	*	*	*	*	*	*	*
1499_1265	2671_1499_1265_E06_020.fsa	MIX 1A-kar 12	K39	39	Wild	Figgjo	2671_1499_1265_E06_020.fsa	041818D0C8	*	*	*	*	*	*	*	*	*	*	*	*	*	*	*	*	*	*	*	*	*	*	*	*	*	*	*	*	*	*
1499_1266	2671_1499_1266_F06_019.fsa	MIX 1A-kar 12	K37	37	Hybr	Mowi X Figgjo	2671_1499_1266_F06_019.fsa	04181883A5	*	*	*	*	*	*	*	*	*	*	*	*	*	*	*	*	*	*	*	*	*	*	*	*	*	*	*	*	*	*
1499_1267	2671_1499_1267_G06_018.fsa	MIX 1A-kar 12	K31	31	Wild	Figgjo	2671_1499_1267_G06_018.fsa	041818C360	*	*	*	*	*	*	*	*	*	*	*	*	*	*	*	*	*	*	*	*	*	*	*	*	*	*	*	*	*	*
1499_1268	2671_1499_1268_H06_017.fsa	MIX 1A-kar 12	K44	44	Hybr	Figgjo x Mowi	2671_1499_1268_H06_017.fsa	041818B8E9	IYC2	57	2490	Yes	5539R	R	9 --> 11	K44	Hybr	Figgjo x Mowi	*	*	2193	Scattered	Very	No	25+	12	15	Good	40% overestimated	105	*	0.156339368230506	7.07987654320988	0.000965057828583368	0.716543209876543	162	7336.22	0.0220822167274155
1499_1269	2671_1499_1269_A07_032.fsa	MIX 1A-kar 12	K6	6	Wild	Arna	2671_1499_1269_A07_032.fsa	0418188FE2	*	*	*	*	*	*	*	*	*	*	*	*	*	*	*	*	*	*	*	*	*	*	*	*	*	*	*	*	*	*
1499_1270	2671_1499_1270_B07_031.fsa	MIX 1A-kar 12	K26	26	Farm	Mowi	2671_1499_1270_B07_031.fsa	041818CD74	IYC2	63	3650	Yes	4977R	R	9 --> 11	K26	Farm	Mowi	*	*	1686	Scattered	Medium	No	25+	13	9	Bright flash	Underestimated	84	*	0.00649906110931326	3.70941176470588	0.000382297712312545	0.667058823529412	17	9702.94	0.00175204628700167
1499_1271	2671_1499_1271_C07_030.fsa	MIX 1A-kar 12	K33	33	Hybr	Mowi X Figgjo	2671_1499_1271_C07_030.fsa	0418188F35	*	*	*	*	*	*	*	*	*	*	*	*	*	*	*	*	*	*	*	*	*	*	*	*	*	*	*	*	*	*
1499_1272	2671_1499_1272_D07_029.fsa	MIX 1A-kar 12	K49	49	Hybr	Mowi X Figgjo	2671_1499_1272_D07_029.fsa	041818BBC2	*	*	*	*	*	*	*	*	*	*	*	*	*	*	*	*	*	*	*	*	*	*	*	*	*	*	*	*	*	*
1499_1273	2671_1499_1273_E07_028.fsa	MIX 1A-kar 12	K15	15	Wild	Vosso	2671_1499_1273_E07_028.fsa	418189433	*	*	*	*	*	*	*	*	*	*	*	*	*	*	*	*	*	*	*	*	*	*	*	*	*	*	*	*	*	*
1499_1274	2671_1499_1274_F07_027.fsa	MIX 1A-kar 12	K33	33	Hybr	Mowi X Figgjo	2671_1499_1274_F07_027.fsa	418188659	*	*	*	*	*	*	*	*	*	*	*	*	*	*	*	*	*	*	*	*	*	*	*	*	*	*	*	*	*	*
1499_1275	2671_1499_1275_G07_026.fsa	MIX 1A-kar 12	K50	50	Farm	Mowi	2671_1499_1275_G07_026.fsa	041818C401	*	*	*	*	*	*	*	*	*	*	*	*	*	*	*	*	*	*	*	*	*	*	*	*	*	*	*	*	*	*
1499_1276	2671_1499_1276_H07_025.fsa	MIX 1A-kar 12	K3	3	Wild	Arna	2671_1499_1276_H07_025.fsa	041818BA53	*	*	*	*	*	*	*	*	*	*	*	*	*	*	*	*	*	*	*	*	*	*	*	*	*	*	*	*	*	*
1499_1277	2671_1499_1277_A08_032.fsa	MIX 1A-kar 12	K4	4	Wild	Arna	2671_1499_1277_A08_032.fsa	041818B600	IYC2	19	85	Yes	4975R	R	9 --> 11	K4	Wild	Arna	Male	jacks	1685	*	None	No	0-5	2	0	Bright flash	Underestimated	11	*	0	0	0	0	0	0	0
1499_1278	2671_1499_1278_B08_031.fsa	MIX 1A-kar 12	K37	37	Hybr	Mowi X Figgjo	2671_1499_1278_B08_031.fsa	418188362	*	*	*	*	*	*	*	*	*	*	*	*	*	*	*	*	*	*	*	*	*	*	*	*	*	*	*	*	*	*
1499_1279	2671_1499_1279_C08_030.fsa	MIX 1A-kar 12	K52	52	Hybr	Figgjo x Mowi	2671_1499_1279_C08_030.fsa	041818BDD4	*	*	*	*	*	*	*	*	*	*	*	*	*	*	*	*	*	*	*	*	*	*	*	*	*	*	*	*	*	*
1499_1280	2671_1499_1280_D08_029.fsa	MIX 1A-kar 12	K38	38	Farm	Mowi	2671_1499_1280_D08_029.fsa	041818C414	*	*	*	*	*	*	*	*	*	*	*	*	*	*	*	*	*	*	*	*	*	*	*	*	*	*	*	*	*	*
1499_1281	2672_1499_1281_F08_027.fsa	MIX 1A-kar 12	K26	26	Farm	Mowi	2672_1499_1281_F08_027.fsa	418188753	*	*	*	*	*	*	*	*	*	*	*	*	*	*	*	*	*	*	*	*	*	*	*	*	*	*	*	*	*	*
1499_1282	2672_1499_1282_G08_026.fsa	MIX 1A-kar 12	K50	50	Farm	Mowi	2672_1499_1282_G08_026.fsa	418188590	*	*	*	*	*	*	*	*	*	*	*	*	*	*	*	*	*	*	*	*	*	*	*	*	*	*	*	*	*	*
1499_1283	2672_1499_1283_H08_025.fsa	MIX 1A-kar 12	K15	15	Wild	Vosso	2672_1499_1283_H08_025.fsa	0418188ABB	IYC2	41	745	Yes	5172R	R	9 --> 11	K15	Wild	Vosso	*	*	1863	Scattered	Very	No	25+	7	11	Bright flash	Good	84	*	0.150441219849385	5.03940476190476	0.00179096690296886	0.696071428571429	84	2813.79	0.029852974102545
1499_1284	2672_1499_1284_A09_040.fsa	MIX 1A-kar 12	K49	49	Hybr	Mowi X Figgjo	2672_1499_1284_A09_040.fsa	041818B285	*	*	*	*	*	*	*	*	*	*	*	*	*	*	*	*	*	*	*	*	*	*	*	*	*	*	*	*	*	*
1499_1285	2672_1499_1285_B09_039.fsa	MIX 1A-kar 12	K22	22	Wild	Vosso	2672_1499_1285_B09_039.fsa	0418188D7B	*	*	*	*	*	*	*	*	*	*	*	*	*	*	*	*	*	*	*	*	*	*	*	*	*	*	*	*	*	*
1499_1286	2672_1499_1286_C09_038.fsa	MIX 1A-kar 12	K50	50	Farm	Mowi	2672_1499_1286_C09_038.fsa	041818D655	*	*	*	*	*	*	*	*	*	*	*	*	*	*	*	*	*	*	*	*	*	*	*	*	*	*	*	*	*	*
1499_1287	2672_1499_1287_D09_037.fsa	MIX 1A-kar 12	K33	33	Hybr	Mowi X Figgjo	2672_1499_1287_D09_037.fsa	418189627	*	*	*	*	*	*	*	*	*	*	*	*	*	*	*	*	*	*	*	*	*	*	*	*	*	*	*	*	*	*
1499_1288	2672_1499_1288_E09_036.fsa	MIX 1A-kar 12	K19	19	Wild	Vosso	2672_1499_1288_E09_036.fsa	0418188FCD	*	*	*	*	*	*	*	*	*	*	*	*	*	*	*	*	*	*	*	*	*	*	*	*	*	*	*	*	*	*
1499_1289	2672_1499_1289_F09_035.fsa	MIX 1A-kar 12	K16	16	Wild	Vosso	2672_1499_1289_F09_035.fsa	041818A6FF	*	*	*	*	*	*	*	*	*	*	*	*	*	*	*	*	*	*	*	*	*	*	*	*	*	*	*	*	*	*
1499_1290	2672_1499_1290_G09_034.fsa	MIX 1A-kar 12	K25	25	Hybr	Mowi X Figgjo	2672_1499_1290_G09_034.fsa	0418188D80	*	*	*	*	*	*	*	*	*	*	*	*	*	*	*	*	*	*	*	*	*	*	*	*	*	*	*	*	*	*
1499_1291	2672_1499_1291_H09_033.fsa	MIX 1A-kar 12	K41	41	Hybr	Mowi X Figgjo	2672_1499_1291_H09_033.fsa	04181884C5	IYC2	54	2085	Yes	5175R	R	9 --> 11	K41	Hybr	Mowi X Figgjo	Female	2SW	1866	Scattered	Few	No	´5-25	6	5	Bright flash	10% overestimated	67	*	0.072250805420737	5.60077922077922	0.00093832214832126	0.661558441558442	77	5968.93	0.0129001345299744
1499_1292	2672_1499_1292_A10_040.fsa	MIX 1A-kar 12	K53	53	Hybr	Mowi X Figgjo	2672_1499_1292_A10_040.fsa	041818A934	IYC2	55	2015	Yes	4362R	R	9 --> 11	K53	Hybr	Mowi X Figgjo	Male	2SW	1173	Scattered	Very	No	25+	11	9	Good	20% overestimated	97	*	0.13973385839578	6.46088	0.00111787086716624	0.67904	125	5779.63	0.0216276820488509
1499_1293	2672_1499_1293_B10_039.fsa	MIX 1A-kar 12	K3	3	Wild	Arna	2672_1499_1293_B10_039.fsa	041818B327	*	*	*	*	*	*	*	*	*	*	*	*	*	*	*	*	*	*	*	*	*	*	*	*	*	*	*	*	*	*
1499_1294	2672_1499_1294_C10_038.fsa	MIX 1A-kar 12	K23	23	Wild	Figgjo	2672_1499_1294_C10_038.fsa	041818D34A	IYC2	33	416	Yes	5146R	R	9 --> 11	K23	Wild	Figgjo	*	*	1837	Scattered	Few	No	´5-25	5	4	Bright flash	20% overerestimated	36	*	0.108001210565313	4.70409090909091	0.00245457296739348	0.726136363636364	44	1916.46	0.0229589973179717
1499_1295	2672_1499_1295_D10_037.fsa	MIX 1A-kar 12	K16	16	Wild	Vosso	2672_1499_1295_D10_037.fsa	041818B333	IYC2	21	100	Yes	5515R	R	9 --> 11	K16	Wild	Vosso	*	*	2172	Scattered	Few	No	´5-25	1	4	Good	50% overestimated	7	*	0	0	0	0	0	0	0
1499_1296	2672_1499_1296_E10_036.fsa	MIX 1A-kar 12	K23	23	Wild	Figgjo	2672_1499_1296_E10_036.fsa	041818D6B8	*	*	*	*	*	*	*	*	*	*	*	*	*	*	*	*	*	*	*	*	*	*	*	*	*	*	*	*	*	*
1499_1297	2672_1499_1297_F10_035.fsa	MIX 1A-kar 12	K6	6	Wild	Arna	2672_1499_1297_F10_035.fsa	0418188C55	*	*	*	*	*	*	*	*	*	*	*	*	*	*	*	*	*	*	*	*	*	*	*	*	*	*	*	*	*	*
1499_1298	2672_1499_1298_G10_034.fsa	MIX 1A-kar 12	K54	54	Farm	Mowi	2672_1499_1298_G10_034.fsa	0418189AEA	*	*	*	*	*	*	*	*	*	*	*	*	*	*	*	*	*	*	*	*	*	*	*	*	*	*	*	*	*	*
1499_1299	2672_1499_1299_H10_033.fsa	MIX 1A-kar 12	K54	54	Farm	Mowi	2672_1499_1299_H10_033.fsa	041818827F	*	*	*	*	*	*	*	*	*	*	*	*	*	*	*	*	*	*	*	*	*	*	*	*	*	*	*	*	*	*
1499_1300	2672_1499_1300_A11_048.fsa	MIX 1A-kar 12	K41	41	Hybr	Mowi X Figgjo	2672_1499_1300_A11_048.fsa	041818AA9D	IYC2	60	3240	Yes	4546R	R	9 --> 11	K41	Hybr	Mowi X Figgjo	Male	1SW	1353	Scattered	Few	No	´5-25	7	0	Good	80% overestimated	17	*	0.0563980059367542	5.79261904761905	0.000671404832580407	0.672619047619048	84	8627.61	0.00973618418078703
1499_1301	2672_1499_1301_B11_047.fsa	MIX 1A-kar 12	K24	24	Hybr	Figgjo x Mowi	2672_1499_1301_B11_047.fsa	041818B052	*	*	*	*	*	*	*	*	*	*	*	*	*	*	*	*	*	*	*	*	*	*	*	*	*	*	*	*	*	*
1499_1302	2672_1499_1302_C11_046.fsa	MIX 1A-kar 12	K1	1	Wild	Arna	2672_1499_1302_C11_046.fsa	041818B606	*	*	*	*	*	*	*	*	*	*	*	*	*	*	*	*	*	*	*	*	*	*	*	*	*	*	*	*	*	*
1499_1303	2672_1499_1303_D11_045.fsa	MIX 1A-kar 12	K5	5	Wild	Arna	2672_1499_1303_D11_045.fsa	041818CCCE	*	*	*	*	*	*	*	*	*	*	*	*	*	*	*	*	*	*	*	*	*	*	*	*	*	*	*	*	*	*
1499_1304	2672_1499_1304_E11_044.fsa	MIX 1A-kar 12	K37	37	Hybr	Mowi X Figgjo	2672_1499_1304_E11_044.fsa	041818B5F9	*	*	*	*	*	*	*	*	*	*	*	*	*	*	*	*	*	*	*	*	*	*	*	*	*	*	*	*	*	*
1499_1305	2672_1499_1305_F11_043.fsa	MIX 1A-kar 12	K51	51	Wild	Figgjo	2672_1499_1305_F11_043.fsa	418188316	*	*	*	*	*	*	*	*	*	*	*	*	*	*	*	*	*	*	*	*	*	*	*	*	*	*	*	*	*	*
1499_1306	2672_1499_1306_G11_042.fsa	MIX 1A-kar 12	K52	52	Hybr	Figgjo x Mowi	2672_1499_1306_G11_042.fsa	041818D1D5	IYC2	49	1385	Yes	5423R	R	9 --> 11	K52	Hybr	Figgjo x Mowi	*	*	2084	Scattered	Very	No	25+	11	12	Good	40% overestimated	82	*	0.193460992101824	6.39984962406015	0.00145459392557762	0.718796992481203	133	4399.75	0.0302289902835388
1499_1307	2672_1499_1307_H11_041.fsa	MIX 1A-kar 12	K26	26	Farm	Mowi	2672_1499_1307_H11_041.fsa	041818D64A	*	*	*	*	*	*	*	*	*	*	*	*	*	*	*	*	*	*	*	*	*	*	*	*	*	*	*	*	*	*
1499_1308	2672_1499_1308_A12_048.fsa	MIX 1A-kar 12	K34	34	Farm	Mowi	2672_1499_1308_A12_048.fsa	041818B6B4	*	*	*	*	*	*	*	*	*	*	*	*	*	*	*	*	*	*	*	*	*	*	*	*	*	*	*	*	*	*
1499_1309	2672_1499_1309_B12_047.fsa	MIX 1A-kar 12	K49	49	Hybr	Mowi X Figgjo	2672_1499_1309_B12_047.fsa	4,18E+62	IYC2	60	2890	Yes	5078R	R	9 --> 11	K49	Hybr	Mowi X Figgjo	Male	1SW	1776	Scattered	Very	No	25+	13	13	Bright flash	20% overerestimated	115	*	0.101743597876075	5.20440559440559	0.000711493691441085	0.660839160839161	143	7314.76	0.0195495135862284
1499_1310	2672_1499_1310_C12_046.fsa	MIX 1A-kar 12	K5	5	Wild	Arna	2672_1499_1310_C12_046.fsa	041818B32D	IYC2	49	1330	Yes	4992R	R	9 --> 11	K5	Wild	Arna	Female	2SW	1699	Scattered	Medium	No	´5-25	8	6	Bright flash	Underestimated	43	*	0	0	0	0	0	0	0
1499_1311	2672_1499_1311_D12_045.fsa	MIX 1A-kar 12	K38	38	Farm	Mowi	2672_1499_1311_D12_045.fsa	041818B6B6	*	*	*	*	*	*	*	*	*	*	*	*	*	*	*	*	*	*	*	*	*	*	*	*	*	*	*	*	*	*
1499_1312	2672_1499_1312_E12_044.fsa	MIX 1A-kar 12	K33	33	Hybr	Mowi X Figgjo	2672_1499_1312_E12_044.fsa	041818D849	*	*	*	*	*	*	*	*	*	*	*	*	*	*	*	*	*	*	*	*	*	*	*	*	*	*	*	*	*	*
1499_1313	2672_1499_1313_F12_043.fsa	MIX 1A-kar 12	K31	31	Wild	Figgjo	2672_1499_1313_F12_043.fsa	041818A1EB	*	*	*	*	*	*	*	*	*	*	*	*	*	*	*	*	*	*	*	*	*	*	*	*	*	*	*	*	*	*
1499_1314	2672_1499_1314_G12_042.fsa	MIX 1A-kar 12	K54	54	Farm	Mowi	2672_1499_1314_G12_042.fsa	041818C93C	*	*	*	*	*	*	*	*	*	*	*	*	*	*	*	*	*	*	*	*	*	*	*	*	*	*	*	*	*	*
1499_1315	2672_1499_1315_H12_041.fsa	MIX 1A-kar 12	K43	43	Wild	Figgjo	2672_1499_1315_H12_041.fsa	041818B1C3	*	*	*	*	*	*	*	*	*	*	*	*	*	*	*	*	*	*	*	*	*	*	*	*	*	*	*	*	*	*
1500_1316	2672_1500_1316_A01_008.fsa	MIX 1A-kar 12	K18	18	Wild	Vosso	2672_1500_1316_A01_008.fsa	0418189E5E	*	*	*	*	*	*	*	*	*	*	*	*	*	*	*	*	*	*	*	*	*	*	*	*	*	*	*	*	*	*
1500_1317	2672_1500_1317_B01_007.fsa	MIX 1A-kar 12	K24	24	Hybr	Figgjo x Mowi	2672_1500_1317_B01_007.fsa	041818A9F6	IYC2	59	2860	Yes	5020R	R	9 --> 11	K24	Hybr	Figgjo x Mowi	Male	2SW	1726	Scattered	Very	No	25+	10	8	Bright flash	Good	105	*	0.0868095286210918	6.05485714285714	0.000826757415438969	0.724380952380952	105	7323.62	0.0143371720542573
1500_1318	2672_1500_1318_C01_006.fsa	MIX 1A-kar 12	K20	20	Wild	Vosso	2672_1500_1318_C01_006.fsa	04181887BA	*	*	*	*	*	*	*	*	*	*	*	*	*	*	*	*	*	*	*	*	*	*	*	*	*	*	*	*	*	*
1500_1319	2672_1500_1319_D01_005.fsa	MIX 1A-kar 12	K52	52	Hybr	Figgjo x Mowi	2672_1500_1319_D01_005.fsa	04181883AF	*	*	*	*	*	*	*	*	*	*	*	*	*	*	*	*	*	*	*	*	*	*	*	*	*	*	*	*	*	*
1500_1320	2672_1500_1320_E01_004.fsa	MIX 1A-kar 12	K34	34	Farm	Mowi	2672_1500_1320_E01_004.fsa	041818D804	*	*	*	*	*	*	*	*	*	*	*	*	*	*	*	*	*	*	*	*	*	*	*	*	*	*	*	*	*	*
1500_1321	2672_1500_1321_F01_003.fsa	MIX 1A-kar 12	K48	48	Hybr	Figgjo x Mowi	2672_1500_1321_F01_003.fsa	041818D5E9	*	*	*	*	*	*	*	*	*	*	*	*	*	*	*	*	*	*	*	*	*	*	*	*	*	*	*	*	*	*
1500_1322	2672_1500_1322_G01_002.fsa	MIX 1A-kar 12	K24	24	Hybr	Figgjo x Mowi	2672_1500_1322_G01_002.fsa	041818B5F8	*	*	*	*	*	*	*	*	*	*	*	*	*	*	*	*	*	*	*	*	*	*	*	*	*	*	*	*	*	*
1500_1323	2672_1500_1323_H01_001.fsa	MIX 1A-kar 12	K54	54	Farm	Mowi	2672_1500_1323_H01_001.fsa	041818D4A0	*	*	*	*	*	*	*	*	*	*	*	*	*	*	*	*	*	*	*	*	*	*	*	*	*	*	*	*	*	*
1500_1324	2672_1500_1324_A02_008.fsa	MIX 1A-kar 12	K44	44	Hybr	Figgjo x Mowi	2672_1500_1324_A02_008.fsa	0418188C61	*	*	*	*	*	*	*	*	*	*	*	*	*	*	*	*	*	*	*	*	*	*	*	*	*	*	*	*	*	*
1500_1325	2672_1500_1325_B02_007.fsa	MIX 1A-kar 12	K16	16	Wild	Vosso	2672_1500_1325_B02_007.fsa	418188839	*	*	*	*	*	*	*	*	*	*	*	*	*	*	*	*	*	*	*	*	*	*	*	*	*	*	*	*	*	*
1500_1326	2672_1500_1326_C02_006.fsa	MIX 1A-kar 12	K24	24	Hybr	Figgjo x Mowi	2672_1500_1326_C02_006.fsa	041818D908	*	*	*	*	*	*	*	*	*	*	*	*	*	*	*	*	*	*	*	*	*	*	*	*	*	*	*	*	*	*
1500_1327	2672_1500_1327_D02_005.fsa	MIX 1A-kar 12	K18	18	Wild	Vosso	2672_1500_1327_D02_005.fsa	041818D58C	*	*	*	*	*	*	*	*	*	*	*	*	*	*	*	*	*	*	*	*	*	*	*	*	*	*	*	*	*	*
1500_1328	2672_1500_1328_E02_004.fsa	MIX 1A-kar 12	K6	6	Wild	Arna	2672_1500_1328_E02_004.fsa	041818D03E	*	*	*	*	*	*	*	*	*	*	*	*	*	*	*	*	*	*	*	*	*	*	*	*	*	*	*	*	*	*
1500_1329	2672_1500_1329_F02_003.fsa	MIX 1A-kar 12	K19	19	Wild	Vosso	2672_1500_1329_F02_003.fsa	041818BD2D	*	*	*	*	*	*	*	*	*	*	*	*	*	*	*	*	*	*	*	*	*	*	*	*	*	*	*	*	*	*
1500_1330	2672_1500_1330_G02_002.fsa	MIX 1A-kar 12	K6	6	Wild	Arna	2672_1500_1330_G02_002.fsa	04181888B8	*	*	*	*	*	*	*	*	*	*	*	*	*	*	*	*	*	*	*	*	*	*	*	*	*	*	*	*	*	*
1500_1331	2672_1500_1331_H02_001.fsa	MIX 1A-kar 12	K5	5	Wild	Arna	2672_1500_1331_H02_001.fsa	041818CD62	IYC2	46	1130	Yes	5005R	R	9 --> 11	K5	Wild	Arna	*	*	1712	Scattered	Few	No	´5-25	7	8	Bright flash	50% underestimated	30	*	0.0158535696841969	3.45588235294118	0.000932562922599817	0.674117647058823	17	3705.79	0.00458741590861868
1500_1332	2672_1500_1332_A03_016.fsa	MIX 1A-kar 12	K53	53	Hybr	Mowi X Figgjo	2672_1500_1332_A03_016.fsa	041818C9DD	IYC2	60	2710	Yes	4698L	L	9 --> 11	K53	Hybr	Mowi X Figgjo	*	*	1431	Scattered	Medium	No	25+	8	8	Bright flash	10% overestimated	128	Ditto	0.162631311815893	6.58168918918919	0.00109886021497225	0.615675675675676	148	5989.56	0.0247096614776378
1500_1333	2672_1500_1333_B03_015.fsa	MIX 1A-kar 12	K15	15	Wild	Vosso	2672_1500_1333_B03_015.fsa	041818A4CB	*	*	*	*	*	*	*	*	*	*	*	*	*	*	*	*	*	*	*	*	*	*	*	*	*	*	*	*	*	*
1500_1334	2672_1500_1334_D03_013.fsa	MIX 1A-kar 12	K46	46	Farm	Mowi	2672_1500_1334_D03_013.fsa	041818CC3F	*	*	*	*	*	*	*	*	*	*	*	*	*	*	*	*	*	*	*	*	*	*	*	*	*	*	*	*	*	*
1500_1335	2672_1500_1335_E03_012.fsa	MIX 1A-kar 12	K5	5	Wild	Arna	2672_1500_1335_E03_012.fsa	041818BF47	IYC2	39	675	Yes	4333R	R	9 --> 11	K5	Wild	Arna	Male	1SW	1145	Scattered	Medium	No	´5-25	4	8	Good	30% overestimated	27	*	0.106816011459494	5.96555555555556	0.00237368914354431	0.659555555555556	45	2513.2	0.0179054591755531
1500_1336	2672_1500_1336_F03_011.fsa	MIX 1A-kar 12	K55	55	Wild	Figgjo	2672_1500_1336_F03_011.fsa	041818A36B	IYC2	40	730	Yes	5173R	R	9 --> 11	K55	Wild	Figgjo	Female	2SW	1864	Scattered	Few	No	´5-25	7	5	Bright flash	20% overerestimated	47	*	0.0823919195637669	3.52229508196721	0.00135068720596339	0.693114754098361	61	2607.78	0.0233915437651949
1500_1337	2672_1500_1337_G03_010.fsa	MIX 1A-kar 12	K2	2	Wild	Arna	2672_1500_1337_G03_010.fsa	041818874E	IYC2	39	615	Yes	4538R	R	9 --> 11	K2	Wild	Arna	*	*	1345	Scattered	Medium	No	25+	8	5	Good	Good	52	*	0.110760532632934	4.99557692307692	0.00213001024294105	0.678076923076923	52	2345.33	0.0221717199711768
1500_1338	2672_1500_1338_H03_009.fsa	MIX 1A-kar 12	K19	19	Wild	Vosso	2672_1500_1338_H03_009.fsa	041818942F	IYC2	21	100	Yes	4928R	R	9 --> 11	K19	Wild	Vosso	Male	jacks	1640	Scattered	Medium	No	25+	2	2	Bright flash	120% underestimated	21	*	0.0542042498564238	3.56555555555556	0.00602269442849153	0.685555555555556	9	592.02	0.0152021891152326
1500_1339	2672_1500_1339_A04_016.fsa	MIX 1A-kar 12	K47	47	Wild	Figgjo	2672_1500_1339_A04_016.fsa	041818B10E	*	*	*	*	*	*	*	*	*	*	*	*	*	*	*	*	*	*	*	*	*	*	*	*	*	*	*	*	*	*
1500_1340	2672_1500_1340_B04_015.fsa	MIX 1A-kar 12	K2	2	Wild	Arna	2672_1500_1340_B04_015.fsa	041818A92F	*	*	*	*	*	*	*	*	*	*	*	*	*	*	*	*	*	*	*	*	*	*	*	*	*	*	*	*	*	*
1500_1341	2672_1500_1341_C04_014.fsa	MIX 1A-kar 12	K22	22	Wild	Vosso	2672_1500_1341_C04_014.fsa	0418188A2C	IYC2	23	130	Yes	5063R	R	9 --> 11	K22	Wild	Vosso	Male	jacks	1763	Scattered	Few	No	0-5	1	0	Bright flash	50% overestimated	5	*	0.0989909657898868	6.30545454545455	0.00899917870817153	0.694545454545455	11	700.67	0.015699259280403
1500_1342	2672_1500_1342_D04_013.fsa	MIX 1A-kar 12	K15	15	Wild	Vosso	2672_1500_1342_D04_013.fsa	041818D510	*	*	*	*	*	*	*	*	*	*	*	*	*	*	*	*	*	*	*	*	*	*	*	*	*	*	*	*	*	*
1500_1343	2672_1500_1343_E04_012.fsa	MIX 1A-kar 12	K23	23	Wild	Figgjo	2672_1500_1343_E04_012.fsa	0418188EAD	*	*	*	*	*	*	*	*	*	*	*	*	*	*	*	*	*	*	*	*	*	*	*	*	*	*	*	*	*	*
1500_1344	2672_1500_1344_F04_011.fsa	MIX 1A-kar 12	K34	34	Farm	Mowi	2672_1500_1344_F04_011.fsa	041818B8F3	*	*	*	*	*	*	*	*	*	*	*	*	*	*	*	*	*	*	*	*	*	*	*	*	*	*	*	*	*	*
1500_1345	2672_1500_1345_G04_010.fsa	MIX 1A-kar 12	K38	38	Farm	Mowi	2672_1500_1345_G04_010.fsa	041818D57C	*	*	*	*	*	*	*	*	*	*	*	*	*	*	*	*	*	*	*	*	*	*	*	*	*	*	*	*	*	*
1500_1346	2672_1500_1346_H04_009.fsa	MIX 1A-kar 12	K50	50	Farm	Mowi	2672_1500_1346_H04_009.fsa	041818A650	IYC2	65	3555	Yes	4458R	R	9 --> 11	K50	Farm	Mowi	*	*	1265	Scattered	Medium	No	25+	7	10	Good	Good	76	*	0.0528380752528096	6.53342105263158	0.00069523783227381	0.665	76	9397.39	0.00808735191366965
1500_1347	2672_1500_1347_A05_024.fsa	MIX 1A-kar 12	K48	48	Hybr	Figgjo x Mowi	2672_1500_1347_A05_024.fsa	041818D89D	*	*	*	*	*	*	*	*	*	*	*	*	*	*	*	*	*	*	*	*	*	*	*	*	*	*	*	*	*	*
1500_1348	2672_1500_1348_B05_023.fsa	MIX 1A-kar 12	K53	53	Hybr	Mowi X Figgjo	2672_1500_1348_B05_023.fsa	041818BE90	*	*	*	*	*	*	*	*	*	*	*	*	*	*	*	*	*	*	*	*	*	*	*	*	*	*	*	*	*	*
1500_1349	2672_1500_1349_C05_022.fsa	MIX 1A-kar 12	K52	52	Hybr	Figgjo x Mowi	2672_1500_1349_C05_022.fsa	418188363	*	*	*	*	*	*	*	*	*	*	*	*	*	*	*	*	*	*	*	*	*	*	*	*	*	*	*	*	*	*
1500_1350	2672_1500_1350_D05_021.fsa	MIX 1A-kar 12	K48	48	Hybr	Figgjo x Mowi	2672_1500_1350_D05_021.fsa	04181882CE	*	*	*	*	*	*	*	*	*	*	*	*	*	*	*	*	*	*	*	*	*	*	*	*	*	*	*	*	*	*
1500_1351	2672_1500_1351_E05_020.fsa	MIX 1A-kar 12	K49	49	Hybr	Mowi X Figgjo	2672_1500_1351_E05_020.fsa	041818CE04	IYC2	65	4580	Yes	4338R	R	9 --> 11	K49	Hybr	Mowi X Figgjo	Male	1SW	1150	Scattered	Very	No	25+	8	11	Good	20% overestimated	137	*	0.155465859226883	9.99505555555556	0.00086369921792713	0.688833333333333	180	11572.38	0.0155542766483645
1500_1352	2672_1500_1352_F05_019.fsa	MIX 1A-kar 12	K48	48	Hybr	Figgjo x Mowi	2672_1500_1352_F05_019.fsa	041818982B	*	*	*	*	*	*	*	*	*	*	*	*	*	*	*	*	*	*	*	*	*	*	*	*	*	*	*	*	*	*
1500_1353	2672_1500_1353_G05_018.fsa	MIX 1A-kar 12	K37	37	Hybr	Mowi X Figgjo	2672_1500_1353_G05_018.fsa	041818B326	*	*	*	*	*	*	*	*	*	*	*	*	*	*	*	*	*	*	*	*	*	*	*	*	*	*	*	*	*	*
1500_1354	2672_1500_1354_H05_017.fsa	MIX 1A-kar 12	K18	18	Wild	Vosso	2672_1500_1354_H05_017.fsa	041818AC0E	IYC2	46	1315	Yes	4986R	R	9 --> 11	K18	Wild	Vosso	Female	1SW	1693	Scattered	Medium	No	25+	6	4	Bright flash	Good	56	*	0.0678766452146596	4.92321428571429	0.00121208295026178	0.63375	56	4061.78	0.0137870588756653
1500_1355	2672_1500_1355_A06_024.fsa	MIX 1A-kar 12	K47	47	Wild	Figgjo	2672_1500_1355_A06_024.fsa	0418189ADA	*	*	*	*	*	*	*	*	*	*	*	*	*	*	*	*	*	*	*	*	*	*	*	*	*	*	*	*	*	*
1500_1356	2672_1500_1356_B06_023.fsa	MIX 1A-kar 12	K32	32	Hybr	Figgjo x Mowi	2672_1500_1356_B06_023.fsa	041818CCCD	*	*	*	*	*	*	*	*	*	*	*	*	*	*	*	*	*	*	*	*	*	*	*	*	*	*	*	*	*	*
1500_1357	2672_1500_1357_C06_022.fsa	MIX 1A-kar 12	K34	34	Farm	Mowi	2672_1500_1357_C06_022.fsa	041818ACC6	*	*	*	*	*	*	*	*	*	*	*	*	*	*	*	*	*	*	*	*	*	*	*	*	*	*	*	*	*	*
1500_1358	2672_1500_1358_D06_021.fsa	MIX 1A-kar 12	K54	54	Farm	Mowi	2672_1500_1358_D06_021.fsa	041818CFAE	*	*	*	*	*	*	*	*	*	*	*	*	*	*	*	*	*	*	*	*	*	*	*	*	*	*	*	*	*	*
1500_1359	2672_1500_1359_E06_020.fsa	MIX 1A-kar 12	K55	55	Wild	Figgjo	2672_1500_1359_E06_020.fsa	041818D034	*	*	*	*	*	*	*	*	*	*	*	*	*	*	*	*	*	*	*	*	*	*	*	*	*	*	*	*	*	*
1500_1360	2672_1500_1360_F06_019.fsa	MIX 1A-kar 12	K52	52	Hybr	Figgjo x Mowi	2672_1500_1360_F06_019.fsa	041818CE01	*	*	*	*	*	*	*	*	*	*	*	*	*	*	*	*	*	*	*	*	*	*	*	*	*	*	*	*	*	*
1500_1361	2673_1500_1361_H06_017.fsa	MIX 1A-kar 12	K26	26	Farm	Mowi	2673_1500_1361_H06_017.fsa	418189256	IYC2	58	3065	Yes	5101R	R	9 --> 11	K26	Farm	Mowi	*	*	1799	Scattered	Few	No	´5-25	4	4	Bright flash	Good	35	*	0.0239935492752768	5.22857142857143	0.000685529979293623	0.672857142857143	35	7627.05	0.00458893018926059
1500_1362	2673_1500_1362_A07_032.fsa	MIX 1A-kar 12	K26	26	Farm	Mowi	2673_1500_1362_A07_032.fsa	418189069	*	*	*	*	*	*	*	*	*	*	*	*	*	*	*	*	*	*	*	*	*	*	*	*	*	*	*	*	*	*
1500_1363	2673_1500_1363_B07_031.fsa	MIX 1A-kar 12	K22	22	Wild	Vosso	2673_1500_1363_B07_031.fsa	04181885EB	IYC2	54	2000	Yes	4350R	R	9 --> 11	K22	Wild	Vosso	*	*	1162	Scattered	Very	No	25+	11	9	Good	10% overestimated	79	*	0.0826159178132261	6.10012048192771	0.000995372503773809	0.685903614457831	83	6128.48	0.013543325588074
1500_1364	2673_1500_1364_C07_030.fsa	MIX 1A-kar 12	K1	1	Wild	Arna	2673_1500_1364_C07_030.fsa	041818B6B8	*	*	*	*	*	*	*	*	*	*	*	*	*	*	*	*	*	*	*	*	*	*	*	*	*	*	*	*	*	*
1500_1365	2673_1500_1365_D07_029.fsa	MIX 1A-kar 12	K23	23	Wild	Figgjo	2673_1500_1365_D07_029.fsa	041818B493	*	*	*	*	*	*	*	*	*	*	*	*	*	*	*	*	*	*	*	*	*	*	*	*	*	*	*	*	*	*
1500_1366	2673_1500_1366_E07_028.fsa	MIX 1A-kar 12	K33	33	Hybr	Mowi X Figgjo	2673_1500_1366_E07_028.fsa	4,18E+73	*	*	*	*	*	*	*	*	*	*	*	*	*	*	*	*	*	*	*	*	*	*	*	*	*	*	*	*	*	*
1500_1367	2673_1500_1367_F07_027.fsa	MIX 1A-kar 12	K46	46	Farm	Mowi	2673_1500_1367_F07_027.fsa	0418188B43	*	*	*	*	*	*	*	*	*	*	*	*	*	*	*	*	*	*	*	*	*	*	*	*	*	*	*	*	*	*
1500_1368	2673_1500_1368_G07_026.fsa	MIX 1A-kar 12	K45	45	Hybr	Mowi X Figgjo	2673_1500_1368_G07_026.fsa	041818A368	*	*	*	*	*	*	*	*	*	*	*	*	*	*	*	*	*	*	*	*	*	*	*	*	*	*	*	*	*	*
1500_1369	2673_1500_1369_H07_025.fsa	MIX 1A-kar 12	K24	24	Hybr	Figgjo x Mowi	2673_1500_1369_H07_025.fsa	041818D7B2	*	*	*	*	*	*	*	*	*	*	*	*	*	*	*	*	*	*	*	*	*	*	*	*	*	*	*	*	*	*
1500_1370	2673_1500_1370_A08_032.fsa	MIX 1A-kar 12	K37	37	Hybr	Mowi X Figgjo	2673_1500_1370_A08_032.fsa	041818A415	*	*	*	*	*	*	*	*	*	*	*	*	*	*	*	*	*	*	*	*	*	*	*	*	*	*	*	*	*	*
1500_1371	2673_1500_1371_B08_031.fsa	MIX 1A-kar 12	K6	6	Wild	Arna	2673_1500_1371_B08_031.fsa	041818C2BB	*	*	*	*	*	*	*	*	*	*	*	*	*	*	*	*	*	*	*	*	*	*	*	*	*	*	*	*	*	*
1500_1372	2673_1500_1372_C08_030.fsa	MIX 1A-kar 12	K41	41	Hybr	Mowi X Figgjo	2673_1500_1372_C08_030.fsa	041818CF1B	*	*	*	*	*	*	*	*	*	*	*	*	*	*	*	*	*	*	*	*	*	*	*	*	*	*	*	*	*	*
1500_1373	2673_1500_1373_D08_029.fsa	MIX 1A-kar 12	K48	48	Hybr	Figgjo x Mowi	2673_1500_1373_D08_029.fsa	041818D589	*	*	*	*	*	*	*	*	*	*	*	*	*	*	*	*	*	*	*	*	*	*	*	*	*	*	*	*	*	*
1500_1374	2673_1500_1374_E08_028.fsa	MIX 1A-kar 12	K33	33	Hybr	Mowi X Figgjo	2673_1500_1374_E08_028.fsa	041818A9F5	*	*	*	*	*	*	*	*	*	*	*	*	*	*	*	*	*	*	*	*	*	*	*	*	*	*	*	*	*	*
1500_1375	2673_1500_1375_F08_027.fsa	MIX 1A-kar 12	K24	24	Hybr	Figgjo x Mowi	2673_1500_1375_F08_027.fsa	041818A9E9	*	*	*	*	*	*	*	*	*	*	*	*	*	*	*	*	*	*	*	*	*	*	*	*	*	*	*	*	*	*
1500_1376	2673_1500_1376_G08_026.fsa	MIX 1A-kar 12	K32	32	Hybr	Figgjo x Mowi	2673_1500_1376_G08_026.fsa	041818CB18	IYC2	43	1020	Yes	4451R	R	9 --> 11	K32	Hybr	Figgjo x Mowi	Male	1SW	1258	Scattered	Very	No	25+	4	7	Good	10% overestimated	92	*	0.209288945380038	6.79019047619048	0.00199322805123846	0.670190476190476	105	3406.63	0.0308222495545451
1500_1377	2673_1500_1377_H08_025.fsa	MIX 1A-kar 12	K25	25	Hybr	Mowi X Figgjo	2673_1500_1377_H08_025.fsa	041818CB0B	*	*	*	*	*	*	*	*	*	*	*	*	*	*	*	*	*	*	*	*	*	*	*	*	*	*	*	*	*	*
1500_1378	2673_1500_1378_A09_040.fsa	MIX 1A-kar 12	K33	33	Hybr	Mowi X Figgjo	2673_1500_1378_A09_040.fsa	041818D80F	*	*	*	*	*	*	*	*	*	*	*	*	*	*	*	*	*	*	*	*	*	*	*	*	*	*	*	*	*	*
1500_1379	2673_1500_1379_B09_039.fsa	MIX 1A-kar 12	K52	52	Hybr	Figgjo x Mowi	2673_1500_1379_B09_039.fsa	041818828D	IYC2	59	2535	Yes	5362R	R	9 --> 11	K52	Hybr	Figgjo x Mowi	Male	1SW	2036	Scattered	Very	No	25+	11	15	Bright flash	10% overestimated	147	*	0.179648227300256	6.68288235294118	0.0010567542782368	0.672235294117647	170	6323.97	0.0268818479531054
1500_1380	2673_1500_1380_C09_038.fsa	MIX 1A-kar 12	K24	24	Hybr	Figgjo x Mowi	2673_1500_1380_C09_038.fsa	041818C560	*	*	*	*	*	*	*	*	*	*	*	*	*	*	*	*	*	*	*	*	*	*	*	*	*	*	*	*	*	*
1500_1381	2673_1500_1381_D09_037.fsa	MIX 1A-kar 12	K4	4	Wild	Arna	2673_1500_1381_D09_037.fsa	0418189CF0	*	*	*	*	*	*	*	*	*	*	*	*	*	*	*	*	*	*	*	*	*	*	*	*	*	*	*	*	*	*
1500_1382	2673_1500_1382_E09_036.fsa	MIX 1A-kar 12	K6	6	Wild	Arna	2673_1500_1382_E09_036.fsa	04181896D5	*	*	*	*	*	*	*	*	*	*	*	*	*	*	*	*	*	*	*	*	*	*	*	*	*	*	*	*	*	*
1500_1383	2673_1500_1383_F09_035.fsa	MIX 1A-kar 12	K1	1	Wild	Arna	2673_1500_1383_F09_035.fsa	041818B491	IYC2	50	1425	Yes	5214R	R	9 --> 11	K1	Wild	Arna	*	*	1902	Scattered	Medium	No	25+	8	7	Bright flash	10% overestimated	101	*	0.107063570767735	4.84398230088496	0.000947465228033055	0.701769911504425	113	5112.57	0.0221023868621848
1500_1384	2673_1500_1384_G09_034.fsa	MIX 1A-kar 12	K37	37	Hybr	Mowi X Figgjo	2673_1500_1384_G09_034.fsa	041818D902	*	*	*	*	*	*	*	*	*	*	*	*	*	*	*	*	*	*	*	*	*	*	*	*	*	*	*	*	*	*
1500_1385	2673_1500_1385_H09_033.fsa	MIX 1A-kar 12	K34	34	Farm	Mowi	2673_1500_1385_H09_033.fsa	041818D581	*	*	*	*	*	*	*	*	*	*	*	*	*	*	*	*	*	*	*	*	*	*	*	*	*	*	*	*	*	*
1500_1386	2673_1500_1386_A10_040.fsa	MIX 1A-kar 12	K40	40	Hybr	Figgjo x Mowi	2673_1500_1386_A10_040.fsa	041818D13D	*	*	*	*	*	*	*	*	*	*	*	*	*	*	*	*	*	*	*	*	*	*	*	*	*	*	*	*	*	*
1500_1387	2673_1500_1387_B10_039.fsa	MIX 1A-kar 12	K2	2	Wild	Arna	2673_1500_1387_B10_039.fsa	418188357	IYC2	47	1180	Yes	5354R	R	9 --> 11	K2	Wild	Arna	Male	1SW	2028	Scattered	Medium	No	25+	9	10	Bright flash	10% overestimated	83	*	0.113874115919218	4.88559139784946	0.00122445285934643	0.675591397849462	93	3990.02	0.0233081538438404
1500_1388	2673_1500_1388_C10_038.fsa	MIX 1A-kar 12	K41	41	Hybr	Mowi X Figgjo	2673_1500_1388_C10_038.fsa	041818CFB6	IYC2	48	1535	Yes	4440R	R	9 --> 11	K41	Hybr	Mowi X Figgjo	Male	1SW	1247	Scattered	Few	No	0-5	3	1	Good	60% overestimated	7	*	0.0215792993466742	mai.35	0.00107896496733371	0.632	20	4859.75	0.00411543803693606
1500_1389	2673_1500_1389_D10_037.fsa	MIX 1A-kar 12	K23	23	Wild	Figgjo	2673_1500_1389_D10_037.fsa	041818A92B	IYC2	46	1130	Yes	5510R	R	9 --> 11	K23	Wild	Figgjo	Female	1SW	2167	Scattered	Medium	No	25+	5	9	Good	20% overerestimated	80	*	0.124631663692839	5.80115789473684	0.0013119122493983	0.671894736842105	95	4421.91	0.0214839288904568
1500_1390	2673_1500_1390_E10_036.fsa	MIX 1A-kar 12	K46	46	Farm	Mowi	2673_1500_1390_E10_036.fsa	041818CCCC	*	*	*	*	*	*	*	*	*	*	*	*	*	*	*	*	*	*	*	*	*	*	*	*	*	*	*	*	*	*
1500_1391	2673_1500_1391_F10_035.fsa	MIX 1A-kar 12	K43	43	Wild	Figgjo	2673_1500_1391_F10_035.fsa	041818A084	IYC2	42	770	Yes	5466R	R	9 --> 11	K43	Wild	Figgjo	Female	2SW	2125	Scattered	Medium	No	25+	5	6	Good	Good	86	*	0.178346856562475	5.45162790697674	0.0020738006577032	0.71	86	2628.81	0.0327144221149493
1500_1392	2673_1500_1392_G10_034.fsa	MIX 1A-kar 12	K19	19	Wild	Vosso	2673_1500_1392_G10_034.fsa	418188254	*	*	*	*	*	*	*	*	*	*	*	*	*	*	*	*	*	*	*	*	*	*	*	*	*	*	*	*	*	*
1500_1393	2673_1500_1393_H10_033.fsa	MIX 1A-kar 12	K15	15	Wild	Vosso	2673_1500_1393_H10_033.fsa	04181882CA	*	*	*	*	*	*	*	*	*	*	*	*	*	*	*	*	*	*	*	*	*	*	*	*	*	*	*	*	*	*
1500_1394	2673_1500_1394_A11_048.fsa	MIX 1A-kar 12	K4	4	Wild	Arna	2673_1500_1394_A11_048.fsa	041818BBC4	IYC2	40	730	Yes	5100R	R	9 --> 11	K4	Wild	Arna	Female	1SW	1798	Scattered	Few	No	´5-25	6	4	Bright flash	20% overerestimated	38	*	0.0871601370156283	apr.98	0.00174320274031257	0.6716	50	2615.76	0.0191149035079671
1500_1395	2673_1500_1395_B11_047.fsa	MIX 1A-kar 12	K45	45	Hybr	Mowi X Figgjo	2673_1500_1395_B11_047.fsa	041818CCE0	*	*	*	*	*	*	*	*	*	*	*	*	*	*	*	*	*	*	*	*	*	*	*	*	*	*	*	*	*	*
1500_1396	2673_1500_1396_C11_046.fsa	MIX 1A-kar 12	K16	16	Wild	Vosso	2673_1500_1396_C11_046.fsa	041818D2CB	IYC2	36	530	Yes	4537R	R	9 --> 11	K16	Wild	Vosso	*	*	1344	Scattered	Medium	No	25+	5	1	Good	Good	25	*	0.0619689351418771	5.0876	0.00247875740567509	0.7192	25	2052.48	0.012180386654194
1500_1397	2673_1500_1397_D11_045.fsa	MIX 1A-kar 12	K15	15	Wild	Vosso	2673_1500_1397_D11_045.fsa	041818BDE2	IYC2	37	550	Yes	4892R	R	9 --> 11	K15	Wild	Vosso	Male	1SW	1605	Scattered	Very	No	25+	7	8	Bright flash	10% overestimated	45	*	0.0918677002481977	3.65058823529412	0.00180132745584701	0.700392156862745	51	2026.61	0.0251651773158131
1500_1398	2673_1500_1398_E11_044.fsa	MIX 1A-kar 12	K37	37	Hybr	Mowi X Figgjo	2673_1500_1398_E11_044.fsa	04181891A8	*	*	*	*	*	*	*	*	*	*	*	*	*	*	*	*	*	*	*	*	*	*	*	*	*	*	*	*	*	*
1500_1399	2673_1500_1399_F11_043.fsa	MIX 1A-kar 12	K34	34	Farm	Mowi	2673_1500_1399_F11_043.fsa	041818B8E5	*	*	*	*	*	*	*	*	*	*	*	*	*	*	*	*	*	*	*	*	*	*	*	*	*	*	*	*	*	*
1500_1400	2673_1500_1400_G11_042.fsa	MIX 1A-kar 12	K54	54	Farm	Mowi	2673_1500_1400_G11_042.fsa	041818BDDA	IYC2	66	3695	Yes	5561R	R	9 --> 11	K54	Farm	Mowi	*	*	2214	Scattered	Medium	No	25+	11	10	Good	10% overestimated	142	*	0.100312686028061	5.73957575757576	0.000607955672897341	0.686848484848485	165	9440.78	0.0174773694546425
1500_1401	2673_1500_1401_H11_041.fsa	MIX 1A-kar 12	K32	32	Hybr	Figgjo x Mowi	2673_1500_1401_H11_041.fsa	041818D50E	IYC2	51	1575	Yes	4319R	R	9 --> 11	K32	Hybr	Figgjo x Mowi	*	*	1133	Scattered	Few	No	25+	10	11	Bright flash	Good	134	*	0.207845181075773	7.20223880597015	0.00155108344086398	0.664328358208955	134	4643.36	0.0288584128734365
1500_1402	2673_1500_1402_A12_048.fsa	MIX 1A-kar 12	K6	6	Wild	Arna	2673_1500_1402_A12_048.fsa	041818A410	*	*	*	*	*	*	*	*	*	*	*	*	*	*	*	*	*	*	*	*	*	*	*	*	*	*	*	*	*	*
1500_1403	2673_1500_1403_B12_047.fsa	MIX 1A-kar 12	K43	43	Wild	Figgjo	2673_1500_1403_B12_047.fsa	041818A141	IYC2	46	1120	Yes	5488R	R	9 --> 11	K43	Wild	Figgjo	Female	1SW	2146	Scattered	Very	No	25+	6	10	Good	Good	96	*	0.164878783877207	6.633125	0.00171748733205424	0.706041666666667	96	3862.11	0.0248568787528061
1500_1404	2673_1500_1404_C12_046.fsa	MIX 1A-kar 12	K31	31	Wild	Figgjo	2673_1500_1404_C12_046.fsa	041818BD22	*	*	*	*	*	*	*	*	*	*	*	*	*	*	*	*	*	*	*	*	*	*	*	*	*	*	*	*	*	*
1500_1405	2673_1500_1405_D12_045.fsa	MIX 1A-kar 12	K52	52	Hybr	Figgjo x Mowi	2673_1500_1405_D12_045.fsa	041818A4D1	IYC2	51	1530	Yes	5108R	R	9 --> 11	K52	Hybr	Figgjo x Mowi	Female	2SW	1804	Scattered	Very	No	25+	11	16	Bright flash	20% overerestimated	195	*	0.182878019440257	6.157	0.00152398349533548	0.693083333333333	120	4040.07	0.0297024556505209
1500_1406	2673_1500_1406_E12_044.fsa	MIX 1A-kar 12	K4	4	Wild	Arna	2673_1500_1406_E12_044.fsa	041818C756	*	*	*	*	*	*	*	*	*	*	*	*	*	*	*	*	*	*	*	*	*	*	*	*	*	*	*	*	*	*
1500_1407	2673_1500_1407_F12_043.fsa	MIX 1A-kar 12	K23	23	Wild	Figgjo	2673_1500_1407_F12_043.fsa	041818B76E	*	*	*	*	*	*	*	*	*	*	*	*	*	*	*	*	*	*	*	*	*	*	*	*	*	*	*	*	*	*
1500_1408	2673_1500_1408_G12_042.fsa	MIX 1A-kar 12	K4	4	Wild	Arna	2673_1500_1408_G12_042.fsa	041818D4AB	*	*	*	*	*	*	*	*	*	*	*	*	*	*	*	*	*	*	*	*	*	*	*	*	*	*	*	*	*	*
1500_1409	2673_1500_1409_H12_041.fsa	MIX 1A-kar 12	K20	20	Wild	Vosso	2673_1500_1409_H12_041.fsa	041818AB64	*	*	*	*	*	*	*	*	*	*	*	*	*	*	*	*	*	*	*	*	*	*	*	*	*	*	*	*	*	*
1501_1410	2673_1501_1410_A01_008.fsa	MIX 1A-kar 12	K41	41	Hybr	Mowi X Figgjo	2673_1501_1410_A01_008.fsa	041818C938	IYC2	62	3520	Yes	4382R	R	9 --> 11	K41	Hybr	Mowi X Figgjo	*	*	1192	Scattered	Few	No	´5-25	1	0	Good	50% overestimated	19	*	0.0172802001961113	5.62225806451613	0.000557425812777783	0.684193548387097	31	10086.11	0.00307353380044437
1501_1411	2673_1501_1411_B01_007.fsa	MIX 1A-kar 12	K6	6	Wild	Arna	2673_1501_1411_B01_007.fsa	04181885EF	IYC2	44	1030	Yes	5242R	R	9 --> 11	K6	Wild	Arna	Female	2SW	1924	Scattered	Medium	No	25+	5	4	Bright flash	Good	75	*	0.13370345541697	5.66426666666667	0.00178271273889293	0.664266666666667	75	3177.33	0.0236047247217003
1501_1412	2673_1501_1412_C01_006.fsa	MIX 1A-kar 12	K55	55	Wild	Figgjo	2673_1501_1412_C01_006.fsa	041818A081	IYC2	44	945	Yes	5540R	R	9 --> 11	K55	Wild	Figgjo	Female	2SW	2194	Scattered	Very	No	25+	9	9	Good	10% overestimated	69	*	0.101198725961413	4.89860759493671	0.00128099653115712	0.686455696202532	79	3824.06	0.0206586716735616
1501_1413	2673_1501_1413_D01_005.fsa	MIX 1A-kar 12	K17	17	Wild	Vosso	2673_1501_1413_D01_005.fsa	418188361	*	*	*	*	*	*	*	*	*	*	*	*	*	*	*	*	*	*	*	*	*	*	*	*	*	*	*	*	*	*
1501_1414	2673_1501_1414_E01_004.fsa	MIX 1A-kar 12	K41	41	Hybr	Mowi X Figgjo	2673_1501_1414_E01_004.fsa	0418188CE1	*	*	*	*	*	*	*	*	*	*	*	*	*	*	*	*	*	*	*	*	*	*	*	*	*	*	*	*	*	*
1501_1415	2673_1501_1415_F01_003.fsa	MIX 1A-kar 12	K39	39	Wild	Figgjo	2673_1501_1415_F01_003.fsa	041818C2BC	IYC2	49	1510	Yes	4429R	R	9 --> 11	K39	Wild	Figgjo	Male	1SW	1236	Scattered	Few	No	´5-25	5	7	Good	10% overestimated	40	*	0.0526677641745668	5.56666666666667	0.00117039475943482	0.673333333333333	45	4756.23	0.00946127500141919
1501_1416	2673_1501_1416_G01_002.fsa	MIX 1A-kar 12	K4	4	Wild	Arna	2673_1501_1416_G01_002.fsa	0418188A2B	IYC2	39	650	Yes	4755R	R	9 --> 11	K4	Wild	Arna	Female	2SW	1474	Scattered	Few	No	´5-25	7	8	Bright flash	30% overestimated	48	*	0.117945233297405	4.44147058823529	0.00173448872496184	0.709558823529412	68	2560.68	0.0265554462096006
1501_1417	2673_1501_1417_H01_001.fsa	MIX 1A-kar 12	K15	15	Wild	Vosso	2673_1501_1417_H01_001.fsa	041818D712	IYC2	41	660	Yes	4889R	R	9 --> 11	K15	Wild	Vosso	*	*	1602	Scattered	Medium	No	25+	5	7	Bright flash	50% overestimated	51	*	0.204772604290972	mai.42	0.00204772604290972	0.6504	100	2790.51	0.0358357432870694
1501_1418	2673_1501_1418_A02_008.fsa	MIX 1A-kar 12	K23	23	Wild	Figgjo	2673_1501_1418_A02_008.fsa	418188405	IYC2	31	300	Yes	5253R	R	9 --> 11	K23	Wild	Figgjo	*	*	1931	Scattered	Few	No	´5-25	5	6	Good	Good	35	*	0	0	0	0	0	0	0
1501_1419	2673_1501_1419_B02_007.fsa	MIX 1A-kar 12	K55	55	Wild	Figgjo	2673_1501_1419_B02_007.fsa	041818AD77	*	*	*	*	*	*	*	*	*	*	*	*	*	*	*	*	*	*	*	*	*	*	*	*	*	*	*	*	*	*
1501_1420	2673_1501_1420_C02_006.fsa	MIX 1A-kar 12	K23	23	Wild	Figgjo	2673_1501_1420_C02_006.fsa	041818C93B	IYC2	23	185	Yes	4584R	R	9 --> 11	K23	Wild	Figgjo	Male	2SW	1389	*	None	No	0-5	1	0	Good	40% overestimated	5	*	0.0284783666745704	feb.25	0.0035597958343213	0.755	8	801.31	0.00998365177022626
1501_1421	2673_1501_1421_D02_005.fsa	MIX 1A-kar 12	K43	43	Wild	Figgjo	2673_1501_1421_D02_005.fsa	0418188BC9	*	*	*	*	*	*	*	*	*	*	*	*	*	*	*	*	*	*	*	*	*	*	*	*	*	*	*	*	*	*
1501_1422	2673_1501_1422_E02_004.fsa	MIX 1A-kar 12	K4	4	Wild	Arna	2673_1501_1422_E02_004.fsa	041818D039	*	*	*	*	*	*	*	*	*	*	*	*	*	*	*	*	*	*	*	*	*	*	*	*	*	*	*	*	*	*
1501_1423	2673_1501_1423_F02_003.fsa	MIX 1A-kar 12	K32	32	Hybr	Figgjo x Mowi	2673_1501_1423_F02_003.fsa	041818A643	*	*	*	*	*	*	*	*	*	*	*	*	*	*	*	*	*	*	*	*	*	*	*	*	*	*	*	*	*	*
1501_1424	2673_1501_1424_G02_002.fsa	MIX 1A-kar 12	K40	40	Hybr	Figgjo x Mowi	2673_1501_1424_G02_002.fsa	041818A13F	*	*	*	*	*	*	*	*	*	*	*	*	*	*	*	*	*	*	*	*	*	*	*	*	*	*	*	*	*	*
1501_1425	2673_1501_1425_H02_001.fsa	MIX 1A-kar 12	K29	29	Hybr	Mowi X Figgjo	2673_1501_1425_H02_001.fsa	04181883AA	*	*	*	*	*	*	*	*	*	*	*	*	*	*	*	*	*	*	*	*	*	*	*	*	*	*	*	*	*	*
1501_1426	2673_1501_1426_A03_016.fsa	MIX 1A-kar 12	K53	53	Hybr	Mowi X Figgjo	2673_1501_1426_A03_016.fsa	041818C899	IYC2	51	1525	Yes	4326R	R	9 --> 11	K53	Hybr	Mowi X Figgjo	Male	1SW	1139	Scattered	Very	No	25+	10	13	Bright flash	10% overestimated	109	*	0.160751487850229	5.8115873015873	0.0012758054591288	0.676031746031746	126	4555.23	0.0276605133000968
1501_1427	2673_1501_1427_B03_015.fsa	MIX 1A-kar 12	K33	33	Hybr	Mowi X Figgjo	2673_1501_1427_B03_015.fsa	04181883B5	IYC2	63	3670	Yes	4817R	R	9 --> 11	K33	Hybr	Mowi X Figgjo	Female	2SW	1535	Scattered	Few	No	´5-25	4	3	Good	Good	18	*	0.0143341055623721	7.54166666666667	0.000796339197909561	0.707222222222222	18	9470.42	0.00190065488119851
1501_1428	2673_1501_1428_C03_014.fsa	MIX 1A-kar 12	K45	45	Hybr	Mowi X Figgjo	2673_1501_1428_C03_014.fsa	041818D4A1	*	*	*	*	*	*	*	*	*	*	*	*	*	*	*	*	*	*	*	*	*	*	*	*	*	*	*	*	*	*
1501_1429	2673_1501_1429_D03_013.fsa	MIX 1A-kar 12	K23	23	Wild	Figgjo	2673_1501_1429_D03_013.fsa	041818D7BA	*	*	*	*	*	*	*	*	*	*	*	*	*	*	*	*	*	*	*	*	*	*	*	*	*	*	*	*	*	*
1501_1430	2673_1501_1430_E03_012.fsa	MIX 1A-kar 12	K45	45	Hybr	Mowi X Figgjo	2673_1501_1430_E03_012.fsa	041818AE37	IYC2	57	2170	Yes	5496R	R	9 --> 11	K45	Hybr	Mowi X Figgjo	Female	2SW	2154	Scattered	Very	No	25+	8	12	Good	20% overerestimated	119	*	0.178820817247314	8.42623287671233	0.00122480011813229	0.715205479452055	146	6879.68	0.021221917298479
1501_1431	2673_1501_1431_F03_011.fsa	MIX 1A-kar 12	K46	46	Farm	Mowi	2673_1501_1431_F03_011.fsa	04181891AE	*	*	*	*	*	*	*	*	*	*	*	*	*	*	*	*	*	*	*	*	*	*	*	*	*	*	*	*	*	*
1501_1432	2673_1501_1432_G03_010.fsa	MIX 1A-kar 12	K33	33	Hybr	Mowi X Figgjo	2673_1501_1432_G03_010.fsa	418189980	*	*	*	*	*	*	*	*	*	*	*	*	*	*	*	*	*	*	*	*	*	*	*	*	*	*	*	*	*	*
1501_1433	2673_1501_1433_H03_009.fsa	MIX 1A-kar 12	K51	51	Wild	Figgjo	2673_1501_1433_H03_009.fsa	0418188C5D	*	*	*	*	*	*	*	*	*	*	*	*	*	*	*	*	*	*	*	*	*	*	*	*	*	*	*	*	*	*
1501_1434	2673_1501_1434_A04_016.fsa	MIX 1A-kar 12	K25	25	Hybr	Mowi X Figgjo	2673_1501_1434_A04_016.fsa	041818AC1A	*	*	*	*	*	*	*	*	*	*	*	*	*	*	*	*	*	*	*	*	*	*	*	*	*	*	*	*	*	*
1501_1435	2673_1501_1435_B04_015.fsa	MIX 1A-kar 12	K31	31	Wild	Figgjo	2673_1501_1435_B04_015.fsa	418189389	IYC2	51	1725	Yes	4815R	R	9 --> 11	K31	Wild	Figgjo	Male	1SW	1533	Scattered	Few	No	0-5	3	3	Bright flash	70% overestimated	5	*	0.0187675731828946	5.78111111111111	0.00104264295460525	0.613333333333333	18	5544.67	0.00324636091958584
1501_1436	2673_1501_1436_C04_014.fsa	MIX 1A-kar 12	K20	20	Wild	Vosso	2673_1501_1436_C04_014.fsa	041818AB60	*	*	*	*	*	*	*	*	*	*	*	*	*	*	*	*	*	*	*	*	*	*	*	*	*	*	*	*	*	*
1501_1437	2673_1501_1437_E04_012.fsa	MIX 1A-kar 12	K1	1	Wild	Arna	2673_1501_1437_E04_012.fsa	0418188FDA	IYC2	46	1170	Yes	5527R	R	9 --> 11	K1	Wild	Arna	*	*	2182	Scattered	Medium	No	25+	8	8	Good	10% overestimated	80	*	0.114588177774598	4.36784090909091	0.00130213838380225	0.691363636363636	88	3354.36	0.0262345126939267
1501_1438	2673_1501_1438_F04_011.fsa	MIX 1A-kar 12	K37	37	Hybr	Mowi X Figgjo	2673_1501_1438_F04_011.fsa	04181885FD	*	*	*	*	*	*	*	*	*	*	*	*	*	*	*	*	*	*	*	*	*	*	*	*	*	*	*	*	*	*
1501_1439	2673_1501_1439_G04_010.fsa	MIX 1A-kar 12	K32	32	Hybr	Figgjo x Mowi	2673_1501_1439_G04_010.fsa	418188745	*	*	*	*	*	*	*	*	*	*	*	*	*	*	*	*	*	*	*	*	*	*	*	*	*	*	*	*	*	*
1501_1440	2673_1501_1440_H04_009.fsa	MIX 1A-kar 12	K50	50	Farm	Mowi	2673_1501_1440_H04_009.fsa	041818CA6B	*	*	*	*	*	*	*	*	*	*	*	*	*	*	*	*	*	*	*	*	*	*	*	*	*	*	*	*	*	*
1501_1441	2673_1501_1441_B05_023.fsa	MIX 1A-kar 12	K31	31	Wild	Figgjo	2673_1501_1441_B05_023.fsa	041818CF2A	*	*	*	*	*	*	*	*	*	*	*	*	*	*	*	*	*	*	*	*	*	*	*	*	*	*	*	*	*	*
1501_1442	2674_1501_1442_C05_022.fsa	MIX 1A-kar 12	K53	53	Hybr	Mowi X Figgjo	2674_1501_1442_C05_022.fsa	041818C7FC	IYC2	58	2510	Yes	4944R	R	9 --> 11	K53	Hybr	Mowi X Figgjo	Female	1SW	1655	Scattered	Medium	No	25+	7	8	Bright flash	50% underestimated	43	*	0.00939762838457807	3.78352941176471	0.000552801669681063	0.652941176470588	17	6844.28	0.00248382591010303
1501_1443	2674_1501_1443_D05_021.fsa	MIX 1A-kar 12	K31	31	Wild	Figgjo	2674_1501_1443_D05_021.fsa	041818A136	*	*	*	*	*	*	*	*	*	*	*	*	*	*	*	*	*	*	*	*	*	*	*	*	*	*	*	*	*	*
1501_1444	2674_1501_1444_E05_020.fsa	MIX 1A-kar 12	K29	29	Hybr	Mowi X Figgjo	2674_1501_1444_E05_020.fsa	041818B27B	*	*	*	*	*	*	*	*	*	*	*	*	*	*	*	*	*	*	*	*	*	*	*	*	*	*	*	*	*	*
1501_1445	2674_1501_1445_F05_019.fsa	MIX 1A-kar 12	K47	47	Wild	Figgjo	2674_1501_1445_F05_019.fsa	418188460	*	*	*	*	*	*	*	*	*	*	*	*	*	*	*	*	*	*	*	*	*	*	*	*	*	*	*	*	*	*
1501_1446	2674_1501_1446_G05_018.fsa	MIX 1A-kar 12	K6	6	Wild	Arna	2674_1501_1446_G05_018.fsa	041818B04D	IYC2	45	1145	Yes	4725R	R	9 --> 11	K6	Wild	Arna	Female	1SW	1446	Scattered	Medium	No	25+	6	6	Bright flash	30% overestimated	53	*	0.0847445333973594	4.57891891891892	0.00114519639726161	0.678243243243243	74	3998.37	0.018507541823293
1501_1447	2674_1501_1447_H05_017.fsa	MIX 1A-kar 12	K1	1	Wild	Arna	2674_1501_1447_H05_017.fsa	04181888BE	*	*	*	*	*	*	*	*	*	*	*	*	*	*	*	*	*	*	*	*	*	*	*	*	*	*	*	*	*	*
1501_1448	2674_1501_1448_A06_024.fsa	MIX 1A-kar 12	K20	20	Wild	Vosso	2674_1501_1448_A06_024.fsa	041818C35A	*	*	*	*	*	*	*	*	*	*	*	*	*	*	*	*	*	*	*	*	*	*	*	*	*	*	*	*	*	*
1501_1449	2674_1501_1449_B06_023.fsa	MIX 1A-kar 12	K32	32	Hybr	Figgjo x Mowi	2674_1501_1449_B06_023.fsa	041818B113	*	*	*	*	*	*	*	*	*	*	*	*	*	*	*	*	*	*	*	*	*	*	*	*	*	*	*	*	*	*
1501_1450	2674_1501_1450_C06_022.fsa	MIX 1A-kar 12	K55	55	Wild	Figgjo	2674_1501_1450_C06_022.fsa	0418188FD6	*	*	*	*	*	*	*	*	*	*	*	*	*	*	*	*	*	*	*	*	*	*	*	*	*	*	*	*	*	*
1501_1451	2674_1501_1451_D06_021.fsa	MIX 1A-kar 12	K33	33	Hybr	Mowi X Figgjo	2674_1501_1451_D06_021.fsa	041818CBAA	*	*	*	*	*	*	*	*	*	*	*	*	*	*	*	*	*	*	*	*	*	*	*	*	*	*	*	*	*	*
1501_1452	2674_1501_1452_E06_020.fsa	MIX 1A-kar 12	K31	31	Wild	Figgjo	2674_1501_1452_E06_020.fsa	04181883A6	*	*	*	*	*	*	*	*	*	*	*	*	*	*	*	*	*	*	*	*	*	*	*	*	*	*	*	*	*	*
1501_1453	2674_1501_1453_F06_019.fsa	MIX 1A-kar 12	K33	33	Hybr	Mowi X Figgjo	2674_1501_1453_F06_019.fsa	0418189DB5	*	*	*	*	*	*	*	*	*	*	*	*	*	*	*	*	*	*	*	*	*	*	*	*	*	*	*	*	*	*
1501_1454	2674_1501_1454_G06_018.fsa	MIX 1A-kar 12	K33	33	Hybr	Mowi X Figgjo	2674_1501_1454_G06_018.fsa	041818D58F	*	*	*	*	*	*	*	*	*	*	*	*	*	*	*	*	*	*	*	*	*	*	*	*	*	*	*	*	*	*
1501_1455	2674_1501_1455_H06_017.fsa	MIX 1A-kar 12	K1	1	Wild	Arna	2674_1501_1455_H06_017.fsa	418188740	IYC2	51	1760	Yes	4884R	R	9 --> 11	K1	Wild	Arna	Male	1SW	1597	Scattered	Medium	No	25+	5	8	Bright flash	20% underestimated	64	*	0.0396582876917902	4.01795918367347	0.000809352810036534	0.637142857142857	49	4964.41	0.00987025648566496
1501_1456	2674_1501_1456_A07_032.fsa	MIX 1A-kar 12	K37	37	Hybr	Mowi X Figgjo	2674_1501_1456_A07_032.fsa	041818D34D	*	*	*	*	*	*	*	*	*	*	*	*	*	*	*	*	*	*	*	*	*	*	*	*	*	*	*	*	*	*
1501_1457	2674_1501_1457_B07_031.fsa	MIX 1A-kar 12	K46	46	Farm	Mowi	2674_1501_1457_B07_031.fsa	041818A93E	*	*	*	*	*	*	*	*	*	*	*	*	*	*	*	*	*	*	*	*	*	*	*	*	*	*	*	*	*	*
1501_1458	2674_1501_1458_C07_030.fsa	MIX 1A-kar 12	K29	29	Hybr	Mowi X Figgjo	2674_1501_1458_C07_030.fsa	041818B839	IYC2	54	1995	Yes	4764R	R	9 --> 11	K29	Hybr	Mowi X Figgjo	Female	2SW	1483	Scattered	Very	No	25+	10	13	Bright flash	Good	122	*	0.112085228983714	5.64418032786885	0.000918731385112413	0.665983606557377	122	6143.45	0.019858548535432
1501_1459	2674_1501_1459_D07_029.fsa	MIX 1A-kar 12	K29	29	Hybr	Mowi X Figgjo	2674_1501_1459_D07_029.fsa	041818CA7E	IYC2	52	1715	Yes	5053R	R	9 --> 11	K29	Hybr	Mowi X Figgjo	Male	1SW	1753	Scattered	Medium	No	25+	7	5	Bright flash	Good	63	*	0.0916155169430279	7.1431746031746	0.00145421455465124	0.70031746031746	63	4912.05	0.012825602345253
1501_1460	2674_1501_1460_E07_028.fsa	MIX 1A-kar 12	K38	38	Farm	Mowi	2674_1501_1460_E07_028.fsa	04181889AA	*	*	*	*	*	*	*	*	*	*	*	*	*	*	*	*	*	*	*	*	*	*	*	*	*	*	*	*	*	*
1501_1461	2674_1501_1461_F07_027.fsa	MIX 1A-kar 12	K19	19	Wild	Vosso	2674_1501_1461_F07_027.fsa	041818D34F	IYC2	54	1965	Yes	5293R	R	9 --> 11	K19	Wild	Vosso	*	*	1971	Scattered	Medium	No	25+	6	8	Bright flash	10% overestimated	79	*	0.12118710101725	7.45164835164835	0.00133172638480494	0.672197802197802	91	5595.48	0.0162631266665237
1501_1462	2674_1501_1462_G07_026.fsa	MIX 1A-kar 12	K47	47	Wild	Figgjo	2674_1501_1462_G07_026.fsa	041818C6AC	IYC2	48	1370	Yes	5402R	R	9 --> 11	K47	Wild	Figgjo	Female	1SW	2065	Scattered	Medium	No	25+	12	6	Bright flash	10% overestimated	89	*	0.103585283023933	4.6769696969697	0.00104631599014074	0.643939393939394	99	4469.94	0.022147948294608
1501_1463	2674_1501_1463_H07_025.fsa	MIX 1A-kar 12	K22	22	Wild	Vosso	2674_1501_1463_H07_025.fsa	0418188F42	IYC2	60	2660	Yes	5070R	R	9 --> 11	K22	Wild	Vosso	*	*	1769	Scattered	Medium	No	25+	*	*	Bright flash	Good	88	*	0.0683660987330712	5.33488636363636	0.000776887485603082	0.713068181818182	88	6867	0.0128149118974807
1501_1464	2674_1501_1464_A08_032.fsa	MIX 1A-kar 12	K49	49	Hybr	Mowi X Figgjo	2674_1501_1464_A08_032.fsa	041818B6BD	*	*	*	*	*	*	*	*	*	*	*	*	*	*	*	*	*	*	*	*	*	*	*	*	*	*	*	*	*	*
1501_1465	2674_1501_1465_B08_031.fsa	MIX 1A-kar 12	K24	24	Hybr	Figgjo x Mowi	2674_1501_1465_B08_031.fsa	04181888B5	*	*	*	*	*	*	*	*	*	*	*	*	*	*	*	*	*	*	*	*	*	*	*	*	*	*	*	*	*	*
1501_1466	2674_1501_1466_C08_030.fsa	MIX 1A-kar 12	K54	54	Farm	Mowi	2674_1501_1466_C08_030.fsa	041818D3B7	IYC2	62	3255	Yes	5255R	R	9 --> 11	K54	Farm	Mowi	*	*	1933	Scattered	Medium	No	´5-25	6	2	Bright flash	Good	60	*	0.098501220140018	5.64433333333333	0.00164168700233363	0.668166666666667	60	3438.13	0.0174513470985681
1501_1467	2674_1501_1467_D08_029.fsa	MIX 1A-kar 12	K24	24	Hybr	Figgjo x Mowi	2674_1501_1467_D08_029.fsa	041818B1BF	*	*	*	*	*	*	*	*	*	*	*	*	*	*	*	*	*	*	*	*	*	*	*	*	*	*	*	*	*	*
1501_1468	2674_1501_1468_E08_028.fsa	MIX 1A-kar 12	K24	24	Hybr	Figgjo x Mowi	2674_1501_1468_E08_028.fsa	041818AC10	*	*	*	*	*	*	*	*	*	*	*	*	*	*	*	*	*	*	*	*	*	*	*	*	*	*	*	*	*	*
1501_1469	2674_1501_1469_F08_027.fsa	MIX 1A-kar 12	K1	1	Wild	Arna	2674_1501_1469_F08_027.fsa	041818C202	IYC2	31	325	Yes	5133R	R	9 --> 11	K1	Wild	Arna	Male	1SW	1825	Scattered	Few	No	´5-25	5	5	Bright flash	50% overestimated	39	*	0.295727892400254	7.28985915492958	0.00416518158310216	0.681408450704225	71	1750.19	0.0405670241516635
1501_1470	2674_1501_1470_G08_026.fsa	MIX 1A-kar 12	K49	49	Hybr	Mowi X Figgjo	2674_1501_1470_G08_026.fsa	041818D854	*	*	*	*	*	*	*	*	*	*	*	*	*	*	*	*	*	*	*	*	*	*	*	*	*	*	*	*	*	*
1501_1471	2674_1501_1471_H08_025.fsa	MIX 1A-kar 12	K18	18	Wild	Vosso	2674_1501_1471_H08_025.fsa	041818AEE4	*	*	*	*	*	*	*	*	*	*	*	*	*	*	*	*	*	*	*	*	*	*	*	*	*	*	*	*	*	*
1501_1472	2674_1501_1472_A09_040.fsa	MIX 1A-kar 12	K32	32	Hybr	Figgjo x Mowi	2674_1501_1472_A09_040.fsa	041818D851	*	*	*	*	*	*	*	*	*	*	*	*	*	*	*	*	*	*	*	*	*	*	*	*	*	*	*	*	*	*
1501_1473	2674_1501_1473_B09_039.fsa	MIX 1A-kar 12	K43	43	Wild	Figgjo	2674_1501_1473_B09_039.fsa	041818C410	*	*	*	*	*	*	*	*	*	*	*	*	*	*	*	*	*	*	*	*	*	*	*	*	*	*	*	*	*	*
1501_1474	2674_1501_1474_C09_038.fsa	MIX 1A-kar 12	K34	34	Farm	Mowi	2674_1501_1474_C09_038.fsa	041818C6B1	IYC2	60	2820	Yes	4931R	R	9 --> 11	K34	Farm	Mowi	*	*	1643	Scattered	Few	No	0-5	1	1	Bright flash	underestimated	3	*	0	0	0	0	0	0	0
1501_1475	2674_1501_1475_D09_037.fsa	MIX 1A-kar 12	K38	38	Farm	Mowi	2674_1501_1475_D09_037.fsa	418188938	*	*	*	*	*	*	*	*	*	*	*	*	*	*	*	*	*	*	*	*	*	*	*	*	*	*	*	*	*	*
1501_1476	2674_1501_1476_E09_036.fsa	MIX 1A-kar 12	K6	6	Wild	Arna	2674_1501_1476_E09_036.fsa	04181885F6	*	*	*	*	*	*	*	*	*	*	*	*	*	*	*	*	*	*	*	*	*	*	*	*	*	*	*	*	*	*
1501_1477	2674_1501_1477_F09_035.fsa	MIX 1A-kar 12	K46	46	Farm	Mowi	2674_1501_1477_F09_035.fsa	041818CB11	IYC2	66	3710	Yes	4771R	R	9 --> 11	K46	Farm	Mowi	Male	1SW	1490	Scattered	Few	No	0-5	5	6	Bright flash	Good	30	*	0.0140706280943849	5.08333333333333	0.000469020936479495	0.683333333333333	30	10838.18	0.00276799241201013
1501_1478	2674_1501_1478_G09_034.fsa	MIX 1A-kar 12	K4	4	Wild	Arna	2674_1501_1478_G09_034.fsa	0418189A2F	IYC2	38	615	Yes	5398R	R	9 --> 11	K4	Wild	Arna	Male	1SW	2061	Scattered	Few	No	´5-25	4	4	Bright flash	40% overestimated	45	*	0.148517572264639	5.33253333333333	0.00198023429686185	0.681466666666667	75	2692.88	0.0278512224829922
1501_1479	2674_1501_1479_H09_033.fsa	MIX 1A-kar 12	K16	16	Wild	Vosso	2674_1501_1479_H09_033.fsa	041818BFF2	IYC2	50	1750	Yes	5189R	R	9 --> 11	K16	Wild	Vosso	Male	1SW	1879	Scattered	Medium	No	25+	6	6	Bright flash	10% overestimated	100	*	0.137518413177813	6.51035087719298	0.00120630186998082	0.67280701754386	114	5396.95	0.0211230417180074
1501_1480	2674_1501_1480_A10_040.fsa	MIX 1A-kar 12	K44	44	Hybr	Figgjo x Mowi	2674_1501_1480_A10_040.fsa	0418189CF6	IYC2	55	2000	Yes	5579R	R	9 --> 11	K44	Hybr	Figgjo x Mowi	*	*	2225	Scattered	Medium	No	25+	11	10	Bright flash	Good	100	*	0.0868974042027194	mai.55	0.000868974042027194	0.661	100	6876.5	0.0145422816839962
1501_1481	2674_1501_1481_B10_039.fsa	MIX 1A-kar 12	K50	50	Farm	Mowi	2674_1501_1481_B10_039.fsa	041818938E	IYC2	70	4700	Yes	5414R	R	9 --> 11	K50	Farm	Mowi	Male	1SW	2075	Scattered	Medium	No	25+	12	23	Good	20% overestimated	90	*	0.0757684357048625	8.94547169811321	0.00071479656325342	0.665566037735849	106	12514.71	0.00847003246579425
1501_1482	2674_1501_1482_C10_038.fsa	MIX 1A-kar 12	K2	2	Wild	Arna	2674_1501_1482_C10_038.fsa	041818C161	IYC2	44	975	Yes	5317R	R	9 --> 11	K2	Wild	Arna	Male	1SW	1992	Scattered	Medium	No	25+	5	5	Good	40% overestimated	48	*	0.14216715104629	5.84024390243902	0.00173374574446695	0.690609756097561	82	3368.57	0.0243426735974019
1501_1483	2674_1501_1483_D10_037.fsa	MIX 1A-kar 12	K34	34	Farm	Mowi	2674_1501_1483_D10_037.fsa	041818840D	*	*	*	*	*	*	*	*	*	*	*	*	*	*	*	*	*	*	*	*	*	*	*	*	*	*	*	*	*	*
1501_1484	2674_1501_1484_E10_036.fsa	MIX 1A-kar 12	K1	1	Wild	Arna	2674_1501_1484_E10_036.fsa	041818BE91	*	*	*	*	*	*	*	*	*	*	*	*	*	*	*	*	*	*	*	*	*	*	*	*	*	*	*	*	*	*
1501_1485	2674_1501_1485_F10_035.fsa	MIX 1A-kar 12	K6	6	Wild	Arna	2674_1501_1485_F10_035.fsa	041818BC74	IYC2	45	1200	Yes	4329R	R	9 --> 11	K6	Wild	Arna	Female	2SW	1142	Scattered	Very	No	25+	5	6	Bright flash	20% overestimated	74	*	0.126679402947983	5.49842696629213	0.00142336407806723	0.674943820224719	89	3862.98	0.0230392080725243
1501_1486	2674_1501_1486_G10_034.fsa	MIX 1A-kar 12	K15	15	Wild	Vosso	2674_1501_1486_G10_034.fsa	041818D3C0	IYC2	45	1065	Yes	5401R	R	9 --> 11	K15	Wild	Vosso	Female	1SW	2064	Scattered	Medium	No	´5-25	5	6	Bright flash	Good	73	*	0.108478789000915	5.29712328767123	0.00148601080823171	0.68	73	3564.66	0.0204788114434476
1501_1487	2674_1501_1487_H10_033.fsa	MIX 1A-kar 12	K22	22	Wild	Vosso	2674_1501_1487_H10_033.fsa	041818B776	IYC2	53	1625	Yes	5095R	R	9 --> 11	K22	Wild	Vosso	*	*	1793	Scattered	Medium	No	25+	6	6	Bright flash	Good	69	*	0.0614251517124079	5.08739130434783	0.000890219590034897	0.663188405797101	69	5714.76	0.0120739978581778
1501_1488	2674_1501_1488_A11_048.fsa	MIX 1A-kar 12	K20	20	Wild	Vosso	2674_1501_1488_A11_048.fsa	041818828F	*	*	*	*	*	*	*	*	*	*	*	*	*	*	*	*	*	*	*	*	*	*	*	*	*	*	*	*	*	*
1501_1489	2674_1501_1489_B11_047.fsa	MIX 1A-kar 12	K20	20	Wild	Vosso	2674_1501_1489_B11_047.fsa	041818D811	*	*	*	*	*	*	*	*	*	*	*	*	*	*	*	*	*	*	*	*	*	*	*	*	*	*	*	*	*	*
1501_1490	2674_1501_1490_C11_046.fsa	MIX 1A-kar 12	K31	31	Wild	Figgjo	2674_1501_1490_C11_046.fsa	041818B603	*	*	*	*	*	*	*	*	*	*	*	*	*	*	*	*	*	*	*	*	*	*	*	*	*	*	*	*	*	*
1501_1491	2674_1501_1491_D11_045.fsa	MIX 1A-kar 12	K18	18	Wild	Vosso	2674_1501_1491_D11_045.fsa	041818D583	*	*	*	*	*	*	*	*	*	*	*	*	*	*	*	*	*	*	*	*	*	*	*	*	*	*	*	*	*	*
1501_1492	2674_1501_1492_E11_044.fsa	MIX 1A-kar 12	K26	26	Farm	Mowi	2674_1501_1492_E11_044.fsa	04181886CE	*	*	*	*	*	*	*	*	*	*	*	*	*	*	*	*	*	*	*	*	*	*	*	*	*	*	*	*	*	*
1501_1493	2674_1501_1493_F11_043.fsa	MIX 1A-kar 12	K32	32	Hybr	Figgjo x Mowi	2674_1501_1493_F11_043.fsa	041818943E	*	*	*	*	*	*	*	*	*	*	*	*	*	*	*	*	*	*	*	*	*	*	*	*	*	*	*	*	*	*
1501_1494	2674_1501_1494_G11_042.fsa	MIX 1A-kar 12	K31	31	Wild	Figgjo	2674_1501_1494_G11_042.fsa	041818BFF6	*	*	*	*	*	*	*	*	*	*	*	*	*	*	*	*	*	*	*	*	*	*	*	*	*	*	*	*	*	*
1501_1495	2674_1501_1495_H11_041.fsa	MIX 1A-kar 12	K1	1	Wild	Arna	2674_1501_1495_H11_041.fsa	041818977D	IYC2	55	1500	Yes	5237R	R	9 --> 11	K1	Wild	Arna	Male	1SW	1919	Scattered	Very	No	25+	5	10	Bright flash	Good	113	*	0.121293613127226	4.78575221238938	0.00107339480643563	0.692566371681416	113	4458.52	0.025344733229861
1501_1496	2674_1501_1496_A12_048.fsa	MIX 1A-kar 12	K5	5	Wild	Arna	2674_1501_1496_A12_048.fsa	041818C14B	*	*	*	*	*	*	*	*	*	*	*	*	*	*	*	*	*	*	*	*	*	*	*	*	*	*	*	*	*	*
1501_1497	2674_1501_1497_B12_047.fsa	MIX 1A-kar 12	K37	37	Hybr	Mowi X Figgjo	2674_1501_1497_B12_047.fsa	041818B325	*	*	*	*	*	*	*	*	*	*	*	*	*	*	*	*	*	*	*	*	*	*	*	*	*	*	*	*	*	*
1501_1498	2674_1501_1498_C12_046.fsa	MIX 1A-kar 12	K48	48	Hybr	Figgjo x Mowi	2674_1501_1498_C12_046.fsa	041818D58A	*	*	*	*	*	*	*	*	*	*	*	*	*	*	*	*	*	*	*	*	*	*	*	*	*	*	*	*	*	*
1501_1499	2674_1501_1499_D12_045.fsa	MIX 1A-kar 12	K25	25	Hybr	Mowi X Figgjo	2674_1501_1499_D12_045.fsa	04181882D4	*	*	*	*	*	*	*	*	*	*	*	*	*	*	*	*	*	*	*	*	*	*	*	*	*	*	*	*	*	*
1501_1500	2674_1501_1500_E12_044.fsa	MIX 1A-kar 12	K39	39	Wild	Figgjo	2674_1501_1500_E12_044.fsa	041818CB0C	IYC2	46	1140	Yes	4344R	R	9 --> 11	K39	Wild	Figgjo	Male	1SW	1156	Scattered	Few	No	´5-25	7	5	Good	Good	34	*	0.0439520730750671	5.65235294117647	0.00129270803161962	0.645882352941176	34	4372.49	0.00777588971043959
1501_1501	2674_1501_1501_F12_043.fsa	MIX 1A-kar 12	K45	45	Hybr	Mowi X Figgjo	2674_1501_1501_F12_043.fsa	041818B825	IYC2	57	2195	Yes	4933R	R	9 --> 11	K45	Hybr	Mowi X Figgjo	Male	1SW	1645	Scattered	Few	No	0-5	4	4	Bright flash	50% underestimated	7	*	0.00605158206116951	7.332	0.0012103164122339	0.634	5	6057.92	0.000825365802123501
1501_1502	2674_1501_1502_G12_042.fsa	MIX 1A-kar 12	K50	50	Farm	Mowi	2674_1501_1502_G12_042.fsa	041818BA52	*	*	*	*	*	*	*	*	*	*	*	*	*	*	*	*	*	*	*	*	*	*	*	*	*	*	*	*	*	*
1501_1503	2674_1501_1503_H12_041.fsa	MIX 1A-kar 12	K50	50	Farm	Mowi	2674_1501_1503_H12_041.fsa	04181885F5	IYC2	69	4800	Yes	4943R	R	9 --> 11	K50	Farm	Mowi	Female	2SW	1654	Scattered	Medium	No	25+	12	18	Bright flash	50% underestimated	96	*	0.0220517524639692	mai.76	0.000441035049279385	0.667	50	12623.94	0.00396072858394447
1531_1504	2674_1531_1504_B01_007.fsa	MIX 1A-kar 12	K33	33	Hybr	Mowi X Figgjo	2674_1531_1504_B01_007.fsa	041818C9D1	*	*	*	*	*	*	*	*	*	*	*	*	*	*	*	*	*	*	*	*	*	*	*	*	*	*	*	*	*	*
1531_1505	2674_1531_1505_C01_006.fsa	MIX 1A-kar 12	K39	39	Wild	Figgjo	2674_1531_1505_C01_006.fsa	04181887BD	IYC2	46	1205	Yes	4702L	L	9 --> 11	K39	Wild	Figgjo	Female	1SW	1434	Scattered	Medium	No	25+	6	4	Bright flash	20% overestimated	78	Ditto	0.237021934509232	6.275859375	0.00185173386335338	0.670625	128	3389.18	0.0377672475348019
1531_1506	2674_1531_1506_D01_005.fsa	MIX 1A-kar 12	K42	42	Farm	Mowi	2674_1531_1506_D01_005.fsa	041818D1CD	*	*	*	*	*	*	*	*	*	*	*	*	*	*	*	*	*	*	*	*	*	*	*	*	*	*	*	*	*	*
1531_1507	2674_1531_1507_E01_004.fsa	MIX 1A-kar 12	K31	31	Wild	Figgjo	2674_1531_1507_E01_004.fsa	041818C35E	*	*	*	*	*	*	*	*	*	*	*	*	*	*	*	*	*	*	*	*	*	*	*	*	*	*	*	*	*	*
1531_1508	2674_1531_1508_F01_003.fsa	MIX 1A-kar 12	K47	47	Wild	Figgjo	2674_1531_1508_F01_003.fsa	0418189C4C	*	*	*	*	*	*	*	*	*	*	*	*	*	*	*	*	*	*	*	*	*	*	*	*	*	*	*	*	*	*
1531_1509	2674_1531_1509_G01_002.fsa	MIX 1A-kar 12	K18	18	Wild	Vosso	2674_1531_1509_G01_002.fsa	041818911A	*	*	*	*	*	*	*	*	*	*	*	*	*	*	*	*	*	*	*	*	*	*	*	*	*	*	*	*	*	*
1531_1510	2674_1531_1510_H01_001.fsa	MIX 1A-kar 12	K55	55	Wild	Figgjo	2674_1531_1510_H01_001.fsa	041818AE30	IYC2	46	1120	Yes	5036R	R	9 --> 11	K55	Wild	Figgjo	Female	1SW	1741	Scattered	Very	No	25+	7	8	Bright flash	Good	72	*	0.0939578081464774	4.91777777777778	0.00130496955758996	0.713333333333333	72	3768.5	0.0191057449913759
1531_1511	2674_1531_1511_A02_008.fsa	MIX 1A-kar 12	K38	38	Farm	Mowi	2674_1531_1511_A02_008.fsa	041818D13E	*	*	*	*	*	*	*	*	*	*	*	*	*	*	*	*	*	*	*	*	*	*	*	*	*	*	*	*	*	*
1531_1512	2674_1531_1512_B02_007.fsa	MIX 1A-kar 12	K19	19	Wild	Vosso	2674_1531_1512_B02_007.fsa	041818830F	*	*	*	*	*	*	*	*	*	*	*	*	*	*	*	*	*	*	*	*	*	*	*	*	*	*	*	*	*	*
1531_1513	2674_1531_1513_C02_006.fsa	MIX 1A-kar 12	K49	49	Hybr	Mowi X Figgjo	2674_1531_1513_C02_006.fsa	041818982C	*	*	*	*	*	*	*	*	*	*	*	*	*	*	*	*	*	*	*	*	*	*	*	*	*	*	*	*	*	*
1531_1514	2674_1531_1514_D02_005.fsa	MIX 1A-kar 12	K3	3	Wild	Arna	2674_1531_1514_D02_005.fsa	041818CBA1	IYC2	14	20	Yes	4516R	R	9 --> 11	K3	Wild	Arna	Male	jacks	1323	Scattered	None	No	0-5	0	0	Good	50% underestimated	2	*	0.0259615384615385	mai.94	0.0259615384615385	0.64	1	228.8	0.00437062937062937
1531_1515	2674_1531_1515_E02_004.fsa	MIX 1A-kar 12	K5	5	Wild	Arna	2674_1531_1515_E02_004.fsa	041818B8E4	IYC2	47	1175	Yes	5144R	R	9 --> 11	K5	Wild	Arna	Female	2SW	1835	Scattered	Few	No	´5-25	6	2	Bright flash	Good	69	*	0.0948857895700092	5.48507246376812	0.00137515637057984	0.683478260869565	69	3988.69	0.0172989126755902
1531_1516	2674_1531_1516_F02_003.fsa	MIX 1A-kar 12	K42	42	Farm	Mowi	2674_1531_1516_F02_003.fsa	041818D8D5	*	*	*	*	*	*	*	*	*	*	*	*	*	*	*	*	*	*	*	*	*	*	*	*	*	*	*	*	*	*
1531_1517	2674_1531_1517_G02_002.fsa	MIX 1A-kar 12	K42	42	Farm	Mowi	2674_1531_1517_G02_002.fsa	041818B8EC	*	*	*	*	*	*	*	*	*	*	*	*	*	*	*	*	*	*	*	*	*	*	*	*	*	*	*	*	*	*
1531_1518	2674_1531_1518_H02_001.fsa	MIX 1A-kar 12	K26	26	Farm	Mowi	2674_1531_1518_H02_001.fsa	04181888C2	*	*	*	*	*	*	*	*	*	*	*	*	*	*	*	*	*	*	*	*	*	*	*	*	*	*	*	*	*	*
1531_1519	2674_1531_1519_A03_016.fsa	MIX 1A-kar 12	K54	54	Farm	Mowi	2674_1531_1519_A03_016.fsa	041818A7C0	IYC2	64	3380	Yes	5069R	R	9 --> 11	K54	Farm	Mowi	Male	2SW	1768	Scattered	Very	No	25+	16	12	Bright flash	Good	195	*	0.166104258908986	8.00712820512821	0.000851816712353773	0.685128205128205	195	9400.06	0.0207445484390525
1531_1520	2674_1531_1520_B03_015.fsa	MIX 1A-kar 12	K1	1	Wild	Arna	2674_1531_1520_B03_015.fsa	041818AE3A	IYC2	43	870	Yes	4920R	R	9 --> 11	K1	Wild	Arna	*	*	1632	Scattered	Medium	No	25+	6	6	Bright flash	50% underestimated	34	*	0.0158139848605162	3.03411764705882	0.000930234403559779	0.721176470588235	17	3261.67	0.00521205394782427
1531_1521	2675_1531_1521_D03_013.fsa	MIX 1A-kar 12	K18	18	Wild	Vosso	2675_1531_1521_D03_013.fsa	041818B6C6	IYC2	34	435	Yes	4408R	R	9 --> 11	K18	Wild	Vosso	Male	1SW	1216	Scattered	Medium	No	25+	5	4	Good	Good	46	*	0.0864650249821556	4.21347826086957	0.00187967445613382	0.744565217391304	46	2241.6	0.0205210563882941
1531_1522	2675_1531_1522_E03_012.fsa	MIX 1A-kar 12	K24	24	Hybr	Figgjo x Mowi	2675_1531_1522_E03_012.fsa	0418188B41	*	*	*	*	*	*	*	*	*	*	*	*	*	*	*	*	*	*	*	*	*	*	*	*	*	*	*	*	*	*
1531_1523	2675_1531_1523_F03_011.fsa	MIX 1A-kar 12	K22	22	Wild	Vosso	2675_1531_1523_F03_011.fsa	041818892B	IYC2	49	1420	Yes	5465R	R	9 --> 11	K22	Wild	Vosso	Female	2SW	2124	Scattered	Medium	No	25+	10	5	Good	Good	83	*	0.113378348456609	6.35433734939759	0.0013660041982724	0.643855421686747	83	4651.77	0.017842670639348
1531_1524	2675_1531_1524_G03_010.fsa	MIX 1A-kar 12	K32	32	Hybr	Figgjo x Mowi	2675_1531_1524_G03_010.fsa	041818AFAC	*	*	*	*	*	*	*	*	*	*	*	*	*	*	*	*	*	*	*	*	*	*	*	*	*	*	*	*	*	*
1531_1525	2675_1531_1525_H03_009.fsa	MIX 1A-kar 12	K18	18	Wild	Vosso	2675_1531_1525_H03_009.fsa	041818CC41	*	*	*	*	*	*	*	*	*	*	*	*	*	*	*	*	*	*	*	*	*	*	*	*	*	*	*	*	*	*
1531_1526	2675_1531_1526_A04_016.fsa	MIX 1A-kar 12	K1	1	Wild	Arna	2675_1531_1526_A04_016.fsa	04181887C7	*	*	*	*	*	*	*	*	*	*	*	*	*	*	*	*	*	*	*	*	*	*	*	*	*	*	*	*	*	*
1531_1527	2675_1531_1527_B04_015.fsa	MIX 1A-kar 12	K53	53	Hybr	Mowi X Figgjo	2675_1531_1527_B04_015.fsa	041818D1C4	IYC2	56	2185	Yes	5305R	R	9 --> 11	K53	Hybr	Mowi X Figgjo	Female	2SW	1983	Scattered	Very	No	25+	16	17	Bright flash	Good	139	*	0.132508903234806	6.56093525179856	0.000953301462120904	0.682661870503597	139	6882.33	0.0201966485187429
1531_1528	2675_1531_1528_C04_014.fsa	MIX 1A-kar 12	K47	47	Wild	Figgjo	2675_1531_1528_C04_014.fsa	041818CF17	IYC2	46	1295	Yes	4354R	R	9 --> 11	K47	Wild	Figgjo	Female	1SW	1165	Scattered	Very	No	25+	4	6	Good	10% overestimated	70	*	0.123589991234194	6.36364864864865	0.0016701350166783	0.730945945945946	74	3810.26	0.0194212468440474
1531_1529	2675_1531_1529_D04_013.fsa	MIX 1A-kar 12	K47	47	Wild	Figgjo	2675_1531_1529_D04_013.fsa	041818A2A1	*	*	*	*	*	*	*	*	*	*	*	*	*	*	*	*	*	*	*	*	*	*	*	*	*	*	*	*	*	*
1531_1530	2675_1531_1530_E04_012.fsa	MIX 1A-kar 12	K38	38	Farm	Mowi	2675_1531_1530_E04_012.fsa	041818D909	*	*	*	*	*	*	*	*	*	*	*	*	*	*	*	*	*	*	*	*	*	*	*	*	*	*	*	*	*	*
1531_1531	2675_1531_1531_F04_011.fsa	MIX 1A-kar 12	K24	24	Hybr	Figgjo x Mowi	2675_1531_1531_F04_011.fsa	041818B779	IYC2	57	2370	Yes	4610R	R	9 --> 11	K24	Hybr	Figgjo x Mowi	Male	1SW	1412	Scattered	Medium	No	25+	8	6	Good	Good	81	*	0.0696745511269103	5.7541975308642	0.000860179643542102	0.692222222222222	81	6689.53	0.0121084739884566
1531_1532	2675_1531_1532_G04_010.fsa	MIX 1A-kar 12	K3	3	Wild	Arna	2675_1531_1532_G04_010.fsa	041818AE3D	*	*	*	*	*	*	*	*	*	*	*	*	*	*	*	*	*	*	*	*	*	*	*	*	*	*	*	*	*	*
1531_1533	2675_1531_1533_H04_009.fsa	MIX 1A-kar 12	K20	20	Wild	Vosso	2675_1531_1533_H04_009.fsa	041818AEF6	*	*	*	*	*	*	*	*	*	*	*	*	*	*	*	*	*	*	*	*	*	*	*	*	*	*	*	*	*	*
1531_1534	2675_1531_1534_A05_024.fsa	MIX 1A-kar 12	K48	48	Hybr	Figgjo x Mowi	2675_1531_1534_A05_024.fsa	041818A874	*	*	*	*	*	*	*	*	*	*	*	*	*	*	*	*	*	*	*	*	*	*	*	*	*	*	*	*	*	*
1531_1535	2675_1531_1535_B05_023.fsa	MIX 1A-kar 12	K53	53	Hybr	Mowi X Figgjo	2675_1531_1535_B05_023.fsa	041818BFF3	IYC2	57	2525	Yes	4873R	R	9 --> 11	K53	Hybr	Mowi X Figgjo	Female	1SW	1586	Scattered	Few	No	0-5	3	6	Bright flash	10% overestimated	27	*	0.0342456653158839	6.39931034482759	0.00118088501089255	0.694137931034483	29	5419.08	0.00535146187175683
1531_1536	2675_1531_1536_C05_022.fsa	MIX 1A-kar 12	K46	46	Farm	Mowi	2675_1531_1536_C05_022.fsa	04181883B0	IYC2	69	4365	Yes	4521R	R	9 --> 11	K46	Farm	Mowi	*	*	1328	Scattered	Very	No	25+	14	14	Good	20% overestimated	166	*	0.118010440783576	6.58825870646766	0.000587116620813809	0.680796019900498	201	11221.38	0.0179122353935078
1531_1537	2675_1531_1537_D05_021.fsa	MIX 1A-kar 12	K45	45	Hybr	Mowi X Figgjo	2675_1531_1537_D05_021.fsa	041818D49F	*	*	*	*	*	*	*	*	*	*	*	*	*	*	*	*	*	*	*	*	*	*	*	*	*	*	*	*	*	*
1531_1538	2675_1531_1538_E05_020.fsa	MIX 1A-kar 12	K29	29	Hybr	Mowi X Figgjo	2675_1531_1538_E05_020.fsa	041818C563	IYC2	47	1355	Yes	5026R	R	9 --> 11	K29	Hybr	Mowi X Figgjo	Male	1SW	1732	Scattered	Medium	No	25+	8	7	Bright flash	30% underestimated	58	*	0.0487283607608463	4.24186046511628	0.00113321769211271	0.653488372093023	43	3743.2	0.011487497328489
1531_1539	2675_1531_1539_F05_019.fsa	MIX 1A-kar 12	K51	51	Wild	Figgjo	2675_1531_1539_F05_019.fsa	041818AEEE	IYC2	44	860	Yes	4947R	R	9 --> 11	K51	Wild	Figgjo	Female	1SW	1658	Scattered	Few	No	´5-25	6	8	Bright flash	Good	18	*	0.0236061936296834	mar.83	0.00131145520164908	0.686111111111111	18	2920.42	0.00616349703124893
1531_1540	2675_1531_1540_G05_018.fsa	MIX 1A-kar 12	K3	3	Wild	Arna	2675_1531_1540_G05_018.fsa	041818C35C	*	*	*	*	*	*	*	*	*	*	*	*	*	*	*	*	*	*	*	*	*	*	*	*	*	*	*	*	*	*
1531_1541	2675_1531_1541_H05_017.fsa	MIX 1A-kar 12	K17	17	Wild	Vosso	2675_1531_1541_H05_017.fsa	041818D802	IYC2	50	1370	Yes	4529R	R	9 --> 11	K17	Wild	Vosso	*	*	1336	Scattered	Very	No	25+	7	4	Good	40% overestimated	48	*	0.129749937432218	06.mar	0.0016424042712939	0.666962025316456	79	3835.84	0.0205952281638442
1531_1542	2675_1531_1542_A06_024.fsa	MIX 1A-kar 12	K52	52	Hybr	Figgjo x Mowi	2675_1531_1542_A06_024.fsa	041818BA56	*	*	*	*	*	*	*	*	*	*	*	*	*	*	*	*	*	*	*	*	*	*	*	*	*	*	*	*	*	*
1531_1543	2675_1531_1543_B06_023.fsa	MIX 1A-kar 12	K3	3	Wild	Arna	2675_1531_1543_B06_023.fsa	041818CF21	IYC2	26	220	Yes	4409R	R	9 --> 11	K3	Wild	Arna	Male	1SW	1217	Scattered	Few	No	0-5	3	3	Good	10% underestimated	14	*	0.0391749815844104	03.sep	0.00326458179870086	0.703333333333333	12	1194.64	0.0100448670729257
1531_1544	2675_1531_1544_C06_022.fsa	MIX 1A-kar 12	K18	18	Wild	Vosso	2675_1531_1544_C06_022.fsa	041818C15A	*	*	*	*	*	*	*	*	*	*	*	*	*	*	*	*	*	*	*	*	*	*	*	*	*	*	*	*	*	*
1531_1545	2675_1531_1545_D06_021.fsa	MIX 1A-kar 12	K55	55	Wild	Figgjo	2675_1531_1545_D06_021.fsa	0418189FC0	*	*	*	*	*	*	*	*	*	*	*	*	*	*	*	*	*	*	*	*	*	*	*	*	*	*	*	*	*	*
1531_1546	2675_1531_1546_E06_020.fsa	MIX 1A-kar 12	K42	42	Farm	Mowi	2675_1531_1546_E06_020.fsa	04181884C2	*	*	*	*	*	*	*	*	*	*	*	*	*	*	*	*	*	*	*	*	*	*	*	*	*	*	*	*	*	*
1531_1547	2675_1531_1547_F06_019.fsa	MIX 1A-kar 12	K46	46	Farm	Mowi	2675_1531_1547_F06_019.fsa	04181898CD	*	*	*	*	*	*	*	*	*	*	*	*	*	*	*	*	*	*	*	*	*	*	*	*	*	*	*	*	*	*
1531_1548	2675_1531_1548_G06_018.fsa	MIX 1A-kar 12	K46	46	Farm	Mowi	2675_1531_1548_G06_018.fsa	041818C7F0	IYC2	60	2940	Yes	4981R	R	9 --> 11	K46	Farm	Mowi	*	*	1688	Scattered	None	No	0-5	0	0	Bright flash	Underestimated	2	*	0	0	0	0	0	0	0
1531_1549	2675_1531_1549_H06_017.fsa	MIX 1A-kar 12	K3	3	Wild	Arna	2675_1531_1549_H06_017.fsa	041818D145	IYC2	43	835	Yes	5279R	R	9 --> 11	K3	Wild	Arna	*	*	1957	Scattered	Few	No	´5-25	6	5	Bright flash	Good	35	*	0.0625897143988517	5.058	0.0017882775542529	0.687428571428571	35	2828.42	0.0123743998416077
1531_1550	2675_1531_1550_A07_032.fsa	MIX 1A-kar 12	K45	45	Hybr	Mowi X Figgjo	2675_1531_1550_A07_032.fsa	041818C207	*	*	*	*	*	*	*	*	*	*	*	*	*	*	*	*	*	*	*	*	*	*	*	*	*	*	*	*	*	*
1531_1551	2675_1531_1551_B07_031.fsa	MIX 1A-kar 12	K24	24	Hybr	Figgjo x Mowi	2675_1531_1551_B07_031.fsa	0418189E5A	*	*	*	*	*	*	*	*	*	*	*	*	*	*	*	*	*	*	*	*	*	*	*	*	*	*	*	*	*	*
1531_1552	2675_1531_1552_C07_030.fsa	MIX 1A-kar 12	K52	52	Hybr	Figgjo x Mowi	2675_1531_1552_C07_030.fsa	041818B49A	*	*	*	*	*	*	*	*	*	*	*	*	*	*	*	*	*	*	*	*	*	*	*	*	*	*	*	*	*	*
1531_1553	2675_1531_1553_D07_029.fsa	MIX 1A-kar 12	K19	19	Wild	Vosso	2675_1531_1553_D07_029.fsa	041818D85C	*	*	*	*	*	*	*	*	*	*	*	*	*	*	*	*	*	*	*	*	*	*	*	*	*	*	*	*	*	*
1531_1554	2675_1531_1554_E07_028.fsa	MIX 1A-kar 12	K47	47	Wild	Figgjo	2675_1531_1554_E07_028.fsa	418189114	*	*	*	*	*	*	*	*	*	*	*	*	*	*	*	*	*	*	*	*	*	*	*	*	*	*	*	*	*	*
1531_1555	2675_1531_1555_F07_027.fsa	MIX 1A-kar 12	K37	37	Hybr	Mowi X Figgjo	2675_1531_1555_F07_027.fsa	041818D33C	*	*	*	*	*	*	*	*	*	*	*	*	*	*	*	*	*	*	*	*	*	*	*	*	*	*	*	*	*	*
1531_1556	2675_1531_1556_G07_026.fsa	MIX 1A-kar 12	K26	26	Farm	Mowi	2675_1531_1556_G07_026.fsa	041818C09D	*	*	*	*	*	*	*	*	*	*	*	*	*	*	*	*	*	*	*	*	*	*	*	*	*	*	*	*	*	*
1531_1557	2675_1531_1557_H07_025.fsa	MIX 1A-kar 12	K54	54	Farm	Mowi	2675_1531_1557_H07_025.fsa	041818B338	*	*	*	*	*	*	*	*	*	*	*	*	*	*	*	*	*	*	*	*	*	*	*	*	*	*	*	*	*	*
1531_1558	2675_1531_1558_A08_032.fsa	MIX 1A-kar 12	K17	17	Wild	Vosso	2675_1531_1558_A08_032.fsa	418188591	*	*	*	*	*	*	*	*	*	*	*	*	*	*	*	*	*	*	*	*	*	*	*	*	*	*	*	*	*	*
1531_1559	2675_1531_1559_B08_031.fsa	MIX 1A-kar 12	K6	6	Wild	Arna	2675_1531_1559_B08_031.fsa	041818C0A5	*	*	*	*	*	*	*	*	*	*	*	*	*	*	*	*	*	*	*	*	*	*	*	*	*	*	*	*	*	*
1531_1560	2675_1531_1560_C08_030.fsa	MIX 1A-kar 12	K42	42	Farm	Mowi	2675_1531_1560_C08_030.fsa	418188584	*	*	*	*	*	*	*	*	*	*	*	*	*	*	*	*	*	*	*	*	*	*	*	*	*	*	*	*	*	*
1531_1561	2675_1531_1561_D08_029.fsa	MIX 1A-kar 12	K40	40	Hybr	Figgjo x Mowi	2675_1531_1561_D08_029.fsa	041818D345	IYC2	54	1910	Yes	5224R	R	9 --> 11	K40	Hybr	Figgjo x Mowi	Female	1SW	1912	Scattered	Few	No	0-5	1	1	Bright flash	Overestimated	14	*	0.063823191814987	4.44827160493827	0.000787940639691197	0.605925925925926	81	5645.44	0.0143478630540755
1531_1562	2675_1531_1562_E08_028.fsa	MIX 1A-kar 12	K48	48	Hybr	Figgjo x Mowi	2675_1531_1562_E08_028.fsa	041818A9E7	IYC2	51	1650	Yes	5340R	R	9 --> 11	K48	Hybr	Figgjo x Mowi	*	*	2014	Scattered	Medium	No	25+	6	7	Bright flash	Good	89	*	0.0865440278485638	5.05606741573034	0.000972404807287234	0.664157303370786	89	5199.55	0.0171168658826245
1531_1563	2675_1531_1563_F08_027.fsa	MIX 1A-kar 12	K37	37	Hybr	Mowi X Figgjo	2675_1531_1563_F08_027.fsa	041818CE93	*	*	*	*	*	*	*	*	*	*	*	*	*	*	*	*	*	*	*	*	*	*	*	*	*	*	*	*	*	*
1531_1564	2675_1531_1564_G08_026.fsa	MIX 1A-kar 12	K15	15	Wild	Vosso	2675_1531_1564_G08_026.fsa	041818A35B	IYC2	53	1690	Yes	4922R	R	9 --> 11	K15	Wild	Vosso	Female	2SW	1634	Scattered	Medium	No	25+	8	9	Bright flash	50% underestimated	47	*	0.017890326950501	3.86291666666667	0.00074543028960421	0.677916666666667	24	5182.13	0.00463130025684419
1531_1565	2675_1531_1565_H08_025.fsa	MIX 1A-kar 12	K31	31	Wild	Figgjo	2675_1531_1565_H08_025.fsa	041818A879	*	*	*	*	*	*	*	*	*	*	*	*	*	*	*	*	*	*	*	*	*	*	*	*	*	*	*	*	*	*
1531_1566	2675_1531_1566_A09_040.fsa	MIX 1A-kar 12	K17	17	Wild	Vosso	2675_1531_1566_A09_040.fsa	418188931	IYC2	50	1390	Yes	5417R	R	9 --> 11	K17	Wild	Vosso	Female	2SW	2078	Scattered	Medium	No	25+	6	5	Good	20% overerestimated	67	*	0.115943016536283	5.99397727272727	0.0013175342788214	0.697386363636364	88	4549.39	0.0193432526118886
1531_1567	2675_1531_1567_B09_039.fsa	MIX 1A-kar 12	K20	20	Wild	Vosso	2675_1531_1567_B09_039.fsa	0418189AE7	IYC2	45	1085	Yes	4907R	R	9 --> 11	K20	Wild	Vosso	Female	1SW	1619	Scattered	Medium	No	25+	6	9	Bright flash	Good	39	*	0.055526298063086	apr.65	0.00142375123238682	0.669230769230769	39	3266.02	0.0119411393684056
1531_1568	2675_1531_1568_C09_038.fsa	MIX 1A-kar 12	K19	19	Wild	Vosso	2675_1531_1568_C09_038.fsa	041818938C	IYC2	53	1830	Yes	4835R	R	9 --> 11	K19	Wild	Vosso	*	*	1550	Scattered	Medium	No	25+	9	8	Bright flash	Good	87	*	0.0918594048235412	5.46540229885057	0.0010558552278568	0.69	87	5176.28	0.0168074370010896
1531_1569	2675_1531_1569_D09_037.fsa	MIX 1A-kar 12	K17	17	Wild	Vosso	2675_1531_1569_D09_037.fsa	041818AEF8	IYC2	43	870	Yes	5552R	R	9 --> 11	K17	Wild	Vosso	*	*	2206	Scattered	Few	No	25+	5	5	Good	30% overestimated	57	*	0.108090108871902	4.78589743589744	0.00138577062656284	0.663461538461538	78	3453.6	0.022585128561501
1531_1570	2675_1531_1570_E09_036.fsa	MIX 1A-kar 12	K23	23	Wild	Figgjo	2675_1531_1570_E09_036.fsa	0418188A34	IYC2	37	650	Yes	5222R	R	9 --> 11	K23	Wild	Figgjo	Male	1SW	1910	Scattered	Few	No	´5-25	5	5	Bright flash	50% overestimated	27	*	0.101967226861928	5.45938775510204	0.00208096381350874	0.66	49	2623.49	0.0186774106247784
1531_1571	2675_1531_1571_F09_035.fsa	MIX 1A-kar 12	K46	46	Farm	Mowi	2675_1531_1571_F09_035.fsa	041818AFA4	*	*	*	*	*	*	*	*	*	*	*	*	*	*	*	*	*	*	*	*	*	*	*	*	*	*	*	*	*	*
1531_1572	2675_1531_1572_G09_034.fsa	MIX 1A-kar 12	K37	37	Hybr	Mowi X Figgjo	2675_1531_1572_G09_034.fsa	041818ACD5	*	*	*	*	*	*	*	*	*	*	*	*	*	*	*	*	*	*	*	*	*	*	*	*	*	*	*	*	*	*
1531_1573	2675_1531_1573_H09_033.fsa	MIX 1A-kar 12	K6	6	Wild	Arna	2675_1531_1573_H09_033.fsa	041818ACCA	*	*	*	*	*	*	*	*	*	*	*	*	*	*	*	*	*	*	*	*	*	*	*	*	*	*	*	*	*	*
1531_1574	2675_1531_1574_A10_040.fsa	MIX 1A-kar 12	K23	23	Wild	Figgjo	2675_1531_1574_A10_040.fsa	041818A13D	*	*	*	*	*	*	*	*	*	*	*	*	*	*	*	*	*	*	*	*	*	*	*	*	*	*	*	*	*	*
1531_1575	2675_1531_1575_B10_039.fsa	MIX 1A-kar 12	K19	19	Wild	Vosso	2675_1531_1575_B10_039.fsa	041818D3C5	IYC2	51	1660	Yes	4474R	R	9 --> 11	K19	Wild	Vosso	*	*	1281	Scattered	Medium	No	25+	11	8	Good	Good	79	*	0.0951993574217988	5.86607594936709	0.00120505515723796	0.69	79	4867.89	0.0162287972817792
1531_1576	2675_1531_1576_C10_038.fsa	MIX 1A-kar 12	K25	25	Hybr	Mowi X Figgjo	2675_1531_1576_C10_038.fsa	041818B99B	*	*	*	*	*	*	*	*	*	*	*	*	*	*	*	*	*	*	*	*	*	*	*	*	*	*	*	*	*	*
1531_1577	2675_1531_1577_D10_037.fsa	MIX 1A-kar 12	K20	20	Wild	Vosso	2675_1531_1577_D10_037.fsa	041818B32A	*	*	*	*	*	*	*	*	*	*	*	*	*	*	*	*	*	*	*	*	*	*	*	*	*	*	*	*	*	*
1531_1578	2675_1531_1578_E10_036.fsa	MIX 1A-kar 12	K2	2	Wild	Arna	2675_1531_1578_E10_036.fsa	0418188D85	IYC2	34	450	Yes	4315R	R	9 --> 11	K2	Wild	Arna	Male	1SW	1129	Scattered	Few	No	´5-25	3	1	Bright flash	30% overestimated	35	*	0.116567907904341	3.97686274509804	0.00228564525302629	0.700392156862745	51	1739.93	0.0293115240268287
1531_1579	2675_1531_1579_F10_035.fsa	MIX 1A-kar 12	K42	42	Farm	Mowi	2675_1531_1579_F10_035.fsa	041818C889	IYC2	63	3520	Yes	4532R	R	9 --> 11	K42	Farm	Mowi	*	*	1339	Scattered	Few	No	´5-25	2	3	Good	70% overestimated	24	MATURE? Exclude?	0.0685231747939143	7.89987804878049	0.000835648473096515	0.702195121951219	82	9453.59	0.00867395349280009
1531_1580	2675_1531_1580_G10_034.fsa	MIX 1A-kar 12	K49	49	Hybr	Mowi X Figgjo	2675_1531_1580_G10_034.fsa	418188750	IYC2	60	2980	Yes	5404R	R	9 --> 11	K49	Hybr	Mowi X Figgjo	Female	1SW	2067	Scattered	Very	No	25+	12	15	Bright flash	20% overerestimated	138	*	0.15844662532362	7.19027322404372	0.000865828553680982	0.709016393442623	183	8304.5	0.0220362454091155
1531_1581	2675_1531_1581_H10_033.fsa	MIX 1A-kar 12	K40	40	Hybr	Figgjo x Mowi	2675_1531_1581_H10_033.fsa	0418189C50	*	*	*	*	*	*	*	*	*	*	*	*	*	*	*	*	*	*	*	*	*	*	*	*	*	*	*	*	*	*
1531_1582	2675_1531_1582_A11_048.fsa	MIX 1A-kar 12	K40	40	Hybr	Figgjo x Mowi	2675_1531_1582_A11_048.fsa	041818B8DC	*	*	*	*	*	*	*	*	*	*	*	*	*	*	*	*	*	*	*	*	*	*	*	*	*	*	*	*	*	*
1531_1583	2675_1531_1583_B11_047.fsa	MIX 1A-kar 12	K19	19	Wild	Vosso	2675_1531_1583_B11_047.fsa	041818A4D2	*	*	*	*	*	*	*	*	*	*	*	*	*	*	*	*	*	*	*	*	*	*	*	*	*	*	*	*	*	*
1531_1584	2675_1531_1584_C11_046.fsa	MIX 1A-kar 12	K22	22	Wild	Vosso	2675_1531_1584_C11_046.fsa	04181883FF	IYC2	56	2350	Yes	4544R	R	9 --> 11	K22	Wild	Vosso	*	*	1351	Scattered	Very	No	25+	11	7	Good	10% overestimated	67	*	0.0615517771406632	6.30432432432432	0.000831780772171124	0.658378378378378	74	7579.31	0.00976342173627942
1531_1585	2675_1531_1585_D11_045.fsa	MIX 1A-kar 12	K6	6	Wild	Arna	2675_1531_1585_D11_045.fsa	418189833	*	*	*	*	*	*	*	*	*	*	*	*	*	*	*	*	*	*	*	*	*	*	*	*	*	*	*	*	*	*
1531_1586	2675_1531_1586_E11_044.fsa	MIX 1A-kar 12	K24	24	Hybr	Figgjo x Mowi	2675_1531_1586_E11_044.fsa	041818AE36	*	*	*	*	*	*	*	*	*	*	*	*	*	*	*	*	*	*	*	*	*	*	*	*	*	*	*	*	*	*
1531_1587	2675_1531_1587_F11_043.fsa	MIX 1A-kar 12	K18	18	Wild	Vosso	2675_1531_1587_F11_043.fsa	041818910C	*	*	*	*	*	*	*	*	*	*	*	*	*	*	*	*	*	*	*	*	*	*	*	*	*	*	*	*	*	*
1531_1588	2675_1531_1588_G11_042.fsa	MIX 1A-kar 12	K39	39	Wild	Figgjo	2675_1531_1588_G11_042.fsa	0418188CE2	*	*	*	*	*	*	*	*	*	*	*	*	*	*	*	*	*	*	*	*	*	*	*	*	*	*	*	*	*	*
1531_1589	2675_1531_1589_H11_041.fsa	MIX 1A-kar 12	K51	51	Wild	Figgjo	2675_1531_1589_H11_041.fsa	041818AE2F	*	*	*	*	*	*	*	*	*	*	*	*	*	*	*	*	*	*	*	*	*	*	*	*	*	*	*	*	*	*
1531_1590	2675_1531_1590_A12_048.fsa	MIX 1A-kar 12	K45	45	Hybr	Mowi X Figgjo	2675_1531_1590_A12_048.fsa	0418188F33	*	*	*	*	*	*	*	*	*	*	*	*	*	*	*	*	*	*	*	*	*	*	*	*	*	*	*	*	*	*
1531_1591	2675_1531_1591_B12_047.fsa	MIX 1A-kar 12	K49	49	Hybr	Mowi X Figgjo	2675_1531_1591_B12_047.fsa	04181883B7	*	*	*	*	*	*	*	*	*	*	*	*	*	*	*	*	*	*	*	*	*	*	*	*	*	*	*	*	*	*
1531_1592	2675_1531_1592_C12_046.fsa	MIX 1A-kar 12	K3	3	Wild	Arna	2675_1531_1592_C12_046.fsa	0418188B44	IYC2	25	145	Yes	5122R	R	9 --> 11	K3	Wild	Arna	*	*	1814	Scattered	Few	No	´5-25	3	0	Bright flash	60% overestimated	13	*	0.237085917410377	7.59939393939394	0.00718442173970838	0.665454545454545	33	1057.76	0.031198003327787
1531_1593	2675_1531_1593_D12_045.fsa	MIX 1A-kar 12	K18	18	Wild	Vosso	2675_1531_1593_D12_045.fsa	041818B77E	*	*	*	*	*	*	*	*	*	*	*	*	*	*	*	*	*	*	*	*	*	*	*	*	*	*	*	*	*	*
1531_1594	2675_1531_1594_E12_044.fsa	MIX 1A-kar 12	K37	37	Hybr	Mowi X Figgjo	2675_1531_1594_E12_044.fsa	041818A422	*	*	*	*	*	*	*	*	*	*	*	*	*	*	*	*	*	*	*	*	*	*	*	*	*	*	*	*	*	*
1531_1595	2675_1531_1595_F12_043.fsa	MIX 1A-kar 12	K1	1	Wild	Arna	2675_1531_1595_F12_043.fsa	041818D2D0	IYC2	44	1030	Yes	4505R	R	9 --> 11	K1	Wild	Arna	Male	1SW	1312	Scattered	Medium	No	25+	5	5	Good	Good	43	*	0.0694574662426662	5.01348837209302	0.00161528991262014	0.676279069767442	43	3103.77	0.0138541193451834
1531_1596	2675_1531_1596_G12_042.fsa	MIX 1A-kar 12	K49	49	Hybr	Mowi X Figgjo	2675_1531_1596_G12_042.fsa	041818D0BF	IYC2	53	2305	Yes	4590R	R	9 --> 11	K49	Hybr	Mowi X Figgjo	Male	1SW	1394	Scattered	Very	No	25+	6	6	Good	10% overestimated	109	*	0.141322380108021	6.87579365079365	0.0011216061913335	0.673095238095238	126	6130.31	0.0205536098500728
1531_1597	2675_1531_1597_H12_041.fsa	MIX 1A-kar 12	K23	23	Wild	Figgjo	2675_1531_1597_H12_041.fsa	0418189FD3	IYC2	42	860	Yes	5338R	R	9 --> 11	K23	Wild	Figgjo	Male	1SW	2012	Scattered	Few	No	´5-25	5	2	Bright flash	50% overestimated	35	*	0.100351858889515	4.25430555555556	0.00139377581790993	0.675694444444444	72	3052.36	0.0235883054423463
1532_1598	2675_1532_1598_A01_008.fsa	MIX 1A-kar 12	K39	39	Wild	Figgjo	2675_1532_1598_A01_008.fsa	0418188E9B	*	*	*	*	*	*	*	*	*	*	*	*	*	*	*	*	*	*	*	*	*	*	*	*	*	*	*	*	*	*
1532_1599	2675_1532_1599_B01_007.fsa	MIX 1A-kar 12	K42	42	Farm	Mowi	2675_1532_1599_B01_007.fsa	418188282	IYC2	61	3295	Yes	5316R	R	9 --> 11	K42	Farm	Mowi	*	*	1991	Scattered	Few	No	0-5	1	1	Good	Overestimated	19	*	0.0449793187941475	5.60621621621622	0.000607828632353344	0.648108108108108	74	9223.35	0.00802311524554527
1532_1600	2675_1532_1600_C01_006.fsa	MIX 1A-kar 12	K48	48	Hybr	Figgjo x Mowi	2675_1532_1600_C01_006.fsa	041818C0AE	*	*	*	*	*	*	*	*	*	*	*	*	*	*	*	*	*	*	*	*	*	*	*	*	*	*	*	*	*	*
1532_1601	2675_1532_1601_D01_005.fsa	MIX 1A-kar 12	K51	51	Wild	Figgjo	2675_1532_1601_D01_005.fsa	041818D4AA	*	*	*	*	*	*	*	*	*	*	*	*	*	*	*	*	*	*	*	*	*	*	*	*	*	*	*	*	*	*
1532_1602	2675_1532_1602_E01_004.fsa	MIX 1A-kar 12	K50	50	Farm	Mowi	2675_1532_1602_E01_004.fsa	041818A358	*	*	*	*	*	*	*	*	*	*	*	*	*	*	*	*	*	*	*	*	*	*	*	*	*	*	*	*	*	*
1532_1603	2675_1532_1603_F01_003.fsa	MIX 1A-kar 12	K26	26	Farm	Mowi	2675_1532_1603_F01_003.fsa	0418188FD5	*	*	*	*	*	*	*	*	*	*	*	*	*	*	*	*	*	*	*	*	*	*	*	*	*	*	*	*	*	*
1532_1604	2675_1532_1604_G01_002.fsa	MIX 1A-kar 12	K45	45	Hybr	Mowi X Figgjo	2675_1532_1604_G01_002.fsa	04181886D3	*	*	*	*	*	*	*	*	*	*	*	*	*	*	*	*	*	*	*	*	*	*	*	*	*	*	*	*	*	*
1532_1605	2675_1532_1605_H01_001.fsa	MIX 1A-kar 12	K5	5	Wild	Arna	2675_1532_1605_H01_001.fsa	041818B553	*	*	*	*	*	*	*	*	*	*	*	*	*	*	*	*	*	*	*	*	*	*	*	*	*	*	*	*	*	*
1532_1606	2675_1532_1606_A02_008.fsa	MIX 1A-kar 12	K18	18	Wild	Vosso	2675_1532_1606_A02_008.fsa	041818CA72	IYC2	51	1660	Yes	4609R	R	9 --> 11	K18	Wild	Vosso	*	*	1411	Scattered	Very	No	25+	6	8	Good	10% overestimated	63	*	0.0894033239523063	6.39319444444444	0.00124171283267092	0.66875	72	5148.69	0.0139841396549414
1532_1607	2676_1532_1607_C02_006.fsa	MIX 1A-kar 12	K39	39	Wild	Figgjo	2676_1532_1607_C02_006.fsa	418189587	*	*	*	*	*	*	*	*	*	*	*	*	*	*	*	*	*	*	*	*	*	*	*	*	*	*	*	*	*	*
1532_1608	2676_1532_1608_D02_005.fsa	MIX 1A-kar 12	K41	41	Hybr	Mowi X Figgjo	2676_1532_1608_D02_005.fsa	041818B1CD	*	*	*	*	*	*	*	*	*	*	*	*	*	*	*	*	*	*	*	*	*	*	*	*	*	*	*	*	*	*
1532_1609	2676_1532_1609_E02_004.fsa	MIX 1A-kar 12	K15	15	Wild	Vosso	2676_1532_1609_E02_004.fsa	041818A080	IYC2	51	1590	Yes	4910R	R	9 --> 11	K15	Wild	Vosso	*	*	1622	Scattered	Medium	No	25+	5	8	Bright flash	220% underestimated	26	*	0.00745013692744204	3.77125	0.000931267115930255	0.5975	8	4049.59	0.00197550863173803
1532_1610	2676_1532_1610_F02_003.fsa	MIX 1A-kar 12	K20	20	Wild	Vosso	2676_1532_1610_F02_003.fsa	041818BC7D	*	*	*	*	*	*	*	*	*	*	*	*	*	*	*	*	*	*	*	*	*	*	*	*	*	*	*	*	*	*
1532_1611	2676_1532_1611_G02_002.fsa	MIX 1A-kar 12	K24	24	Hybr	Figgjo x Mowi	2676_1532_1611_G02_002.fsa	041818B110	*	*	*	*	*	*	*	*	*	*	*	*	*	*	*	*	*	*	*	*	*	*	*	*	*	*	*	*	*	*
1532_1612	2676_1532_1612_H02_001.fsa	MIX 1A-kar 12	K37	37	Hybr	Mowi X Figgjo	2676_1532_1612_H02_001.fsa	041818957E	*	*	*	*	*	*	*	*	*	*	*	*	*	*	*	*	*	*	*	*	*	*	*	*	*	*	*	*	*	*
1532_1613	2676_1532_1613_A03_016.fsa	MIX 1A-kar 12	K4	4	Wild	Arna	2676_1532_1613_A03_016.fsa	0418188A33	*	*	*	*	*	*	*	*	*	*	*	*	*	*	*	*	*	*	*	*	*	*	*	*	*	*	*	*	*	*
1532_1614	2676_1532_1614_B03_015.fsa	MIX 1A-kar 12	K15	15	Wild	Vosso	2676_1532_1614_B03_015.fsa	041818D3C4	*	*	*	*	*	*	*	*	*	*	*	*	*	*	*	*	*	*	*	*	*	*	*	*	*	*	*	*	*	*
1532_1615	2676_1532_1615_C03_014.fsa	MIX 1A-kar 12	K31	31	Wild	Figgjo	2676_1532_1615_C03_014.fsa	418188930	*	*	*	*	*	*	*	*	*	*	*	*	*	*	*	*	*	*	*	*	*	*	*	*	*	*	*	*	*	*
1532_1616	2676_1532_1616_D03_013.fsa	MIX 1A-kar 12	K34	34	Farm	Mowi	2676_1532_1616_D03_013.fsa	418189828	IYC2	71	5180	Yes	5313R	R	9 --> 11	K34	Farm	Mowi	Male	2SW	1989	*	None	No	0-5	0	0	Good	Overestimated	2	*	0.0118412555587181	4.1827027027027	0.000320033934019409	0.678108108108108	37	13069.56	0.00283100578749399
1532_1617	2676_1532_1617_E03_012.fsa	MIX 1A-kar 12	K45	45	Hybr	Mowi X Figgjo	2676_1532_1617_E03_012.fsa	041818D5F9	*	*	*	*	*	*	*	*	*	*	*	*	*	*	*	*	*	*	*	*	*	*	*	*	*	*	*	*	*	*
1532_1618	2676_1532_1618_F03_011.fsa	MIX 1A-kar 12	K24	24	Hybr	Figgjo x Mowi	2676_1532_1618_F03_011.fsa	418188744	*	*	*	*	*	*	*	*	*	*	*	*	*	*	*	*	*	*	*	*	*	*	*	*	*	*	*	*	*	*
1532_1619	2676_1532_1619_G03_010.fsa	MIX 1A-kar 12	K29	29	Hybr	Mowi X Figgjo	2676_1532_1619_G03_010.fsa	418189620	*	*	*	*	*	*	*	*	*	*	*	*	*	*	*	*	*	*	*	*	*	*	*	*	*	*	*	*	*	*
1532_1620	2676_1532_1620_H03_009.fsa	MIX 1A-kar 12	K41	41	Hybr	Mowi X Figgjo	2676_1532_1620_H03_009.fsa	041818A935	*	*	*	*	*	*	*	*	*	*	*	*	*	*	*	*	*	*	*	*	*	*	*	*	*	*	*	*	*	*
1532_1621	2676_1532_1621_A04_016.fsa	MIX 1A-kar 12	K19	19	Wild	Vosso	2676_1532_1621_A04_016.fsa	0418189E5D	IYC2	46	1215	Yes	5384R	R	9 --> 11	K19	Wild	Vosso	*	*	2057	Scattered	Very	No	25+	11	9	Bright flash	Good	116	*	0.20836279266839	7.0373275862069	0.00179623097127923	0.709827586206897	116	3917.83	0.0296082270032135
1532_1622	2676_1532_1622_B04_015.fsa	MIX 1A-kar 12	K18	18	Wild	Vosso	2676_1532_1622_B04_015.fsa	041818A7B4	IYC2	44	1130	Yes	5467R	R	9 --> 11	K18	Wild	Vosso	Male	1SW	2126	Scattered	Medium	No	25+	6	7	Good	Good	77	*	0.119602995449497	5.63558441558442	0.00155328565518827	0.715584415584416	77	3628.17	0.0212228203198858
1532_1623	2676_1532_1623_C04_014.fsa	MIX 1A-kar 12	K47	47	Wild	Figgjo	2676_1532_1623_C04_014.fsa	041818B6C2	IYC2	29	240	Yes	5505R	R	9 --> 11	K47	Wild	Figgjo	Male	jacks	2162	Scattered	Few	No	0-5	2	1	Good	40% overestimated	7	*	0.0311642163728181	mar.54	0.0028331105793471	0.762727272727273	11	1249.51	0.00880345095277349
1532_1624	2676_1532_1624_D04_013.fsa	MIX 1A-kar 12	K49	49	Hybr	Mowi X Figgjo	2676_1532_1624_D04_013.fsa	041818C55B	IYC2	64	4045	Yes	4914R	R	9 --> 11	K49	Hybr	Mowi X Figgjo	Male	1SW	1626	Scattered	Very	No	25+	8	12	Bright flash	Underestimated	81	*	0.00253818945077156	4.35333333333333	0.000423031575128594	0.666666666666667	6	10290.8	0.000583045049947526
1532_1625	2676_1532_1625_E04_012.fsa	MIX 1A-kar 12	K44	44	Hybr	Figgjo x Mowi	2676_1532_1625_E04_012.fsa	041818B5FA	*	*	*	*	*	*	*	*	*	*	*	*	*	*	*	*	*	*	*	*	*	*	*	*	*	*	*	*	*	*
1532_1626	2676_1532_1626_F04_011.fsa	MIX 1A-kar 12	K4	4	Wild	Arna	2676_1532_1626_F04_011.fsa	0418189FC5	IYC2	43	905	Yes	5565R	R	9 --> 11	K4	Wild	Arna	Male	1SW	2217	Scattered	Medium	No	25+	5	6	Good	Good	66	*	0.103632081318954	5.19333333333333	0.00157018305028718	0.702272727272727	66	3307.47	0.0199548295222632
1532_1627	2676_1532_1627_G04_010.fsa	MIX 1A-kar 12	K31	31	Wild	Figgjo	2676_1532_1627_G04_010.fsa	041818A642	IYC2	50	1625	Yes	4880R	R	9 --> 11	K31	Wild	Figgjo	Female	1SW	1593	Scattered	Few	No	´5-25	5	2	Bright flash	Good	28	*	0.0321825295442885	5.44357142857143	0.00114937605515316	0.7	28	4736.11	0.00591202484739586
1532_1628	2676_1532_1628_H04_009.fsa	MIX 1A-kar 12	K42	42	Farm	Mowi	2676_1532_1628_H04_009.fsa	041818AD7A	IYC2	66	4295	Yes	5091R	R	9 --> 11	K42	Farm	Mowi	*	*	1789	Scattered	Few	No	0-5	4	1	Bright flash	20% overerestimated	28	*	0.0217542335319652	7.06771428571429	0.00062154952948472	0.664285714285714	35	11371.12	0.0030779729701208
1532_1629	2676_1532_1629_A05_024.fsa	MIX 1A-kar 12	K31	31	Wild	Figgjo	2676_1532_1629_A05_024.fsa	041818C92D	*	*	*	*	*	*	*	*	*	*	*	*	*	*	*	*	*	*	*	*	*	*	*	*	*	*	*	*	*	*
1532_1630	2676_1532_1630_B05_023.fsa	MIX 1A-kar 12	K5	5	Wild	Arna	2676_1532_1630_B05_023.fsa	041818D90D	*	*	*	*	*	*	*	*	*	*	*	*	*	*	*	*	*	*	*	*	*	*	*	*	*	*	*	*	*	*
1532_1631	2676_1532_1631_C05_022.fsa	MIX 1A-kar 12	K15	15	Wild	Vosso	2676_1532_1631_C05_022.fsa	041818C153	IYC2	46	1155	Yes	5459R	R	9 --> 11	K15	Wild	Vosso	Male	Prec.Males	2119	Scattered	Medium	No	25+	6	8	Good	30% overestimated	67	*	0.180942669385905	6.51836734693878	0.00184635376924393	0.69734693877551	98	3530.4	0.0277588941762973
1532_1632	2676_1532_1632_D05_021.fsa	MIX 1A-kar 12	K44	44	Hybr	Figgjo x Mowi	2676_1532_1632_D05_021.fsa	041818B495	*	*	*	*	*	*	*	*	*	*	*	*	*	*	*	*	*	*	*	*	*	*	*	*	*	*	*	*	*	*
1532_1633	2676_1532_1633_E05_020.fsa	MIX 1A-kar 12	K22	22	Wild	Vosso	2676_1532_1633_E05_020.fsa	0418188B38	IYC2	51	1570	Yes	4827R	R	9 --> 11	K22	Wild	Vosso	*	*	1543	Scattered	Very	No	25+	11	9	Bright flash	Good	99	*	0.107267643516489	5.09191919191919	0.00108351155067161	0.675757575757576	99	4699.46	0.0210662501649126
1532_1634	2676_1532_1634_F05_019.fsa	MIX 1A-kar 12	K22	22	Wild	Vosso	2676_1532_1634_F05_019.fsa	0418188A2D	*	*	*	*	*	*	*	*	*	*	*	*	*	*	*	*	*	*	*	*	*	*	*	*	*	*	*	*	*	*
1532_1635	2676_1532_1635_G05_018.fsa	MIX 1A-kar 12	K34	34	Farm	Mowi	2676_1532_1635_G05_018.fsa	041818BFED	*	*	*	*	*	*	*	*	*	*	*	*	*	*	*	*	*	*	*	*	*	*	*	*	*	*	*	*	*	*
1532_1636	2676_1532_1636_H05_017.fsa	MIX 1A-kar 12	K29	29	Hybr	Mowi X Figgjo	2676_1532_1636_H05_017.fsa	04181885FE	*	*	*	*	*	*	*	*	*	*	*	*	*	*	*	*	*	*	*	*	*	*	*	*	*	*	*	*	*	*
1532_1637	2676_1532_1637_A06_024.fsa	MIX 1A-kar 12	K49	49	Hybr	Mowi X Figgjo	2676_1532_1637_A06_024.fsa	0418188FE0	*	*	*	*	*	*	*	*	*	*	*	*	*	*	*	*	*	*	*	*	*	*	*	*	*	*	*	*	*	*
1532_1638	2676_1532_1638_B06_023.fsa	MIX 1A-kar 12	K2	2	Wild	Arna	2676_1532_1638_B06_023.fsa	0418188D81	*	*	*	*	*	*	*	*	*	*	*	*	*	*	*	*	*	*	*	*	*	*	*	*	*	*	*	*	*	*
1532_1639	2676_1532_1639_C06_022.fsa	MIX 1A-kar 12	K49	49	Hybr	Mowi X Figgjo	2676_1532_1639_C06_022.fsa	0418188F45	*	*	*	*	*	*	*	*	*	*	*	*	*	*	*	*	*	*	*	*	*	*	*	*	*	*	*	*	*	*
1532_1640	2676_1532_1640_D06_021.fsa	MIX 1A-kar 12	K33	33	Hybr	Mowi X Figgjo	2676_1532_1640_D06_021.fsa	041818B6B2	*	*	*	*	*	*	*	*	*	*	*	*	*	*	*	*	*	*	*	*	*	*	*	*	*	*	*	*	*	*
1532_1641	2676_1532_1641_E06_020.fsa	MIX 1A-kar 12	K45	45	Hybr	Mowi X Figgjo	2676_1532_1641_E06_020.fsa	041818A1E8	*	*	*	*	*	*	*	*	*	*	*	*	*	*	*	*	*	*	*	*	*	*	*	*	*	*	*	*	*	*
1532_1642	2676_1532_1642_F06_019.fsa	MIX 1A-kar 12	K25	25	Hybr	Mowi X Figgjo	2676_1532_1642_F06_019.fsa	4,18E+13	*	*	*	*	*	*	*	*	*	*	*	*	*	*	*	*	*	*	*	*	*	*	*	*	*	*	*	*	*	*
1532_1643	2676_1532_1643_G06_018.fsa	MIX 1A-kar 12	K29	29	Hybr	Mowi X Figgjo	2676_1532_1643_G06_018.fsa	418188842	*	*	*	*	*	*	*	*	*	*	*	*	*	*	*	*	*	*	*	*	*	*	*	*	*	*	*	*	*	*
1532_1644	2676_1532_1644_H06_017.fsa	MIX 1A-kar 12	K5	5	Wild	Arna	2676_1532_1644_H06_017.fsa	041818B8EF	*	*	*	*	*	*	*	*	*	*	*	*	*	*	*	*	*	*	*	*	*	*	*	*	*	*	*	*	*	*
1532_1645	2676_1532_1645_A07_032.fsa	MIX 1A-kar 12	K49	49	Hybr	Mowi X Figgjo	2676_1532_1645_A07_032.fsa	041818CD64	*	*	*	*	*	*	*	*	*	*	*	*	*	*	*	*	*	*	*	*	*	*	*	*	*	*	*	*	*	*
1532_1646	2676_1532_1646_B07_031.fsa	MIX 1A-kar 12	K16	16	Wild	Vosso	2676_1532_1646_B07_031.fsa	041818A6F7	*	*	*	*	*	*	*	*	*	*	*	*	*	*	*	*	*	*	*	*	*	*	*	*	*	*	*	*	*	*
1532_1647	2676_1532_1647_C07_030.fsa	MIX 1A-kar 12	K37	37	Hybr	Mowi X Figgjo	2676_1532_1647_C07_030.fsa	0418188AB8	*	*	*	*	*	*	*	*	*	*	*	*	*	*	*	*	*	*	*	*	*	*	*	*	*	*	*	*	*	*
1532_1648	2676_1532_1648_D07_029.fsa	MIX 1A-kar 12	K44	44	Hybr	Figgjo x Mowi	2676_1532_1648_D07_029.fsa	041818CC3B	*	*	*	*	*	*	*	*	*	*	*	*	*	*	*	*	*	*	*	*	*	*	*	*	*	*	*	*	*	*
1532_1649	2676_1532_1649_E07_028.fsa	MIX 1A-kar 12	K31	31	Wild	Figgjo	2676_1532_1649_E07_028.fsa	041818D853	*	*	*	*	*	*	*	*	*	*	*	*	*	*	*	*	*	*	*	*	*	*	*	*	*	*	*	*	*	*
1532_1650	2676_1532_1650_F07_027.fsa	MIX 1A-kar 12	K24	24	Hybr	Figgjo x Mowi	2676_1532_1650_F07_027.fsa	418189778	*	*	*	*	*	*	*	*	*	*	*	*	*	*	*	*	*	*	*	*	*	*	*	*	*	*	*	*	*	*
1532_1651	2676_1532_1651_G07_026.fsa	MIX 1A-kar 12	K32	32	Hybr	Figgjo x Mowi	2676_1532_1651_G07_026.fsa	041818CFA6	*	*	*	*	*	*	*	*	*	*	*	*	*	*	*	*	*	*	*	*	*	*	*	*	*	*	*	*	*	*
1532_1652	2676_1532_1652_H07_025.fsa	MIX 1A-kar 12	K42	42	Farm	Mowi	2676_1532_1652_H07_025.fsa	0418188B48	*	*	*	*	*	*	*	*	*	*	*	*	*	*	*	*	*	*	*	*	*	*	*	*	*	*	*	*	*	*
1532_1653	2676_1532_1653_A08_032.fsa	MIX 1A-kar 12	K25	25	Hybr	Mowi X Figgjo	2676_1532_1653_A08_032.fsa	041818D85E	*	*	*	*	*	*	*	*	*	*	*	*	*	*	*	*	*	*	*	*	*	*	*	*	*	*	*	*	*	*
1532_1654	2676_1532_1654_B08_031.fsa	MIX 1A-kar 12	K55	55	Wild	Figgjo	2676_1532_1654_B08_031.fsa	04181892F8	*	*	*	*	*	*	*	*	*	*	*	*	*	*	*	*	*	*	*	*	*	*	*	*	*	*	*	*	*	*
1532_1655	2676_1532_1655_C08_030.fsa	MIX 1A-kar 12	K3	3	Wild	Arna	2676_1532_1655_C08_030.fsa	418188318	*	*	*	*	*	*	*	*	*	*	*	*	*	*	*	*	*	*	*	*	*	*	*	*	*	*	*	*	*	*
1532_1656	2676_1532_1656_D08_029.fsa	MIX 1A-kar 12	K49	49	Hybr	Mowi X Figgjo	2676_1532_1656_D08_029.fsa	041818CA67	*	*	*	*	*	*	*	*	*	*	*	*	*	*	*	*	*	*	*	*	*	*	*	*	*	*	*	*	*	*
1532_1657	2676_1532_1657_E08_028.fsa	MIX 1A-kar 12	K19	19	Wild	Vosso	2676_1532_1657_E08_028.fsa	418188292	*	*	*	*	*	*	*	*	*	*	*	*	*	*	*	*	*	*	*	*	*	*	*	*	*	*	*	*	*	*
1532_1658	2676_1532_1658_F08_027.fsa	MIX 1A-kar 12	K37	37	Hybr	Mowi X Figgjo	2676_1532_1658_F08_027.fsa	04181884BE	*	*	*	*	*	*	*	*	*	*	*	*	*	*	*	*	*	*	*	*	*	*	*	*	*	*	*	*	*	*
1532_1659	2676_1532_1659_G08_026.fsa	MIX 1A-kar 12	K5	5	Wild	Arna	2676_1532_1659_G08_026.fsa	041818C7FD	*	*	*	*	*	*	*	*	*	*	*	*	*	*	*	*	*	*	*	*	*	*	*	*	*	*	*	*	*	*
1532_1660	2676_1532_1660_H08_025.fsa	MIX 1A-kar 12	K3	3	Wild	Arna	2676_1532_1660_H08_025.fsa	04181891B9	*	*	*	*	*	*	*	*	*	*	*	*	*	*	*	*	*	*	*	*	*	*	*	*	*	*	*	*	*	*
1532_1661	2676_1532_1661_A09_040.fsa	MIX 1A-kar 12	K25	25	Hybr	Mowi X Figgjo	2676_1532_1661_A09_040.fsa	041818BBBE	*	*	*	*	*	*	*	*	*	*	*	*	*	*	*	*	*	*	*	*	*	*	*	*	*	*	*	*	*	*
1532_1662	2676_1532_1662_B09_039.fsa	MIX 1A-kar 12	K54	54	Farm	Mowi	2676_1532_1662_B09_039.fsa	041818D02E	*	*	*	*	*	*	*	*	*	*	*	*	*	*	*	*	*	*	*	*	*	*	*	*	*	*	*	*	*	*
1532_1663	2676_1532_1663_C09_038.fsa	MIX 1A-kar 12	K5	5	Wild	Arna	2676_1532_1663_C09_038.fsa	0418189DA6	IYC2	49	1360	Yes	4728R	R	9 --> 11	K5	Wild	Arna	Female	2SW	1449	Scattered	Few	No	´5-25	8	5	Bright flash	Good	27	*	0.0374521433299158	5.34407407407407	0.00138711641962651	0.654814814814815	27	3852.65	0.00700816321233437
1532_1664	2676_1532_1664_D09_037.fsa	MIX 1A-kar 12	K44	44	Hybr	Figgjo x Mowi	2676_1532_1664_D09_037.fsa	041818D80C	*	*	*	*	*	*	*	*	*	*	*	*	*	*	*	*	*	*	*	*	*	*	*	*	*	*	*	*	*	*
1532_1665	2676_1532_1665_E09_036.fsa	MIX 1A-kar 12	K25	25	Hybr	Mowi X Figgjo	2676_1532_1665_E09_036.fsa	041818D910	IYC2	60	2680	Yes	5304R	R	9 --> 11	K25	Hybr	Mowi X Figgjo	*	*	1982	Scattered	Very	No	25+	6	10	Bright flash	20% overerestimated	123	*	0.143320704018708	6.89074324324324	0.00096838313526154	0.694054054054054	148	7115.72	0.0207990196353988
1532_1666	2676_1532_1666_F09_035.fsa	MIX 1A-kar 12	K32	32	Hybr	Figgjo x Mowi	2676_1532_1666_F09_035.fsa	041818CB9E	*	*	*	*	*	*	*	*	*	*	*	*	*	*	*	*	*	*	*	*	*	*	*	*	*	*	*	*	*	*
1532_1667	2676_1532_1667_G09_034.fsa	MIX 1A-kar 12	K40	40	Hybr	Figgjo x Mowi	2676_1532_1667_G09_034.fsa	0418189DB7	*	*	*	*	*	*	*	*	*	*	*	*	*	*	*	*	*	*	*	*	*	*	*	*	*	*	*	*	*	*
1532_1668	2676_1532_1668_H09_033.fsa	MIX 1A-kar 12	K1	1	Wild	Arna	2676_1532_1668_H09_033.fsa	041818851C	*	*	*	*	*	*	*	*	*	*	*	*	*	*	*	*	*	*	*	*	*	*	*	*	*	*	*	*	*	*
1532_1669	2676_1532_1669_A10_040.fsa	MIX 1A-kar 12	K24	24	Hybr	Figgjo x Mowi	2676_1532_1669_A10_040.fsa	0418188ABA	*	*	*	*	*	*	*	*	*	*	*	*	*	*	*	*	*	*	*	*	*	*	*	*	*	*	*	*	*	*
1532_1670	2676_1532_1670_B10_039.fsa	MIX 1A-kar 12	K39	39	Wild	Figgjo	2676_1532_1670_B10_039.fsa	041818D65A	IYC2	38	585	Yes	4361R	R	9 --> 11	K39	Wild	Figgjo	Female	2SW	1172	Scattered	Few	No	´5-25	4	3	Good	30% overestimated	16	*	0.0479488883902299	4.71875	0.00199787034959291	0.74125	24	2361.89	0.0101613538310421
1532_1671	2676_1532_1671_C10_038.fsa	MIX 1A-kar 12	K51	51	Wild	Figgjo	2676_1532_1671_C10_038.fsa	041818CCCF	IYC2	42	950	Yes	5162R	R	9 --> 11	K51	Wild	Figgjo	Male	1SW	1853	Scattered	Very	No	25+	8	6	Bright flash	10% overestimated	74	*	0.151098130503304	5.87101123595506	0.00169773180340791	0.674157303370786	89	3458.15	0.025736304093229
1532_1672	2676_1532_1672_D10_037.fsa	MIX 1A-kar 12	K40	40	Hybr	Figgjo x Mowi	2676_1532_1672_D10_037.fsa	041818C362	*	*	*	*	*	*	*	*	*	*	*	*	*	*	*	*	*	*	*	*	*	*	*	*	*	*	*	*	*	*
1532_1673	2676_1532_1673_E10_036.fsa	MIX 1A-kar 12	K22	22	Wild	Vosso	2676_1532_1673_E10_036.fsa	041818D33F	*	*	*	*	*	*	*	*	*	*	*	*	*	*	*	*	*	*	*	*	*	*	*	*	*	*	*	*	*	*
1532_1674	2676_1532_1674_F10_035.fsa	MIX 1A-kar 12	K48	48	Hybr	Figgjo x Mowi	2676_1532_1674_F10_035.fsa	04181888BD	IYC2	63	3915	Yes	4381R	R	9 --> 11	K48	Hybr	Figgjo x Mowi	Female	1SW	1191	Scattered	Very	No	25+	9	9	Good	10% overestimated	100	*	0.086169735704532	7.82724770642202	0.000790548033986533	0.67743119266055	109	9901.04	0.0110089445149196
1532_1675	2676_1532_1675_G10_034.fsa	MIX 1A-kar 12	K52	52	Hybr	Figgjo x Mowi	2676_1532_1675_G10_034.fsa	418188844	*	*	*	*	*	*	*	*	*	*	*	*	*	*	*	*	*	*	*	*	*	*	*	*	*	*	*	*	*	*
1532_1676	2676_1532_1676_H10_033.fsa	MIX 1A-kar 12	K34	34	Farm	Mowi	2676_1532_1676_H10_033.fsa	041818C206	*	*	*	*	*	*	*	*	*	*	*	*	*	*	*	*	*	*	*	*	*	*	*	*	*	*	*	*	*	*
1532_1677	2676_1532_1677_A11_048.fsa	MIX 1A-kar 12	K18	18	Wild	Vosso	2676_1532_1677_A11_048.fsa	418188581	*	*	*	*	*	*	*	*	*	*	*	*	*	*	*	*	*	*	*	*	*	*	*	*	*	*	*	*	*	*
1532_1678	2676_1532_1678_B11_047.fsa	MIX 1A-kar 12	K37	37	Hybr	Mowi X Figgjo	2676_1532_1678_B11_047.fsa	0418188D74	*	*	*	*	*	*	*	*	*	*	*	*	*	*	*	*	*	*	*	*	*	*	*	*	*	*	*	*	*	*
1532_1679	2676_1532_1679_C11_046.fsa	MIX 1A-kar 12	K29	29	Hybr	Mowi X Figgjo	2676_1532_1679_C11_046.fsa	041818CA70	IYC2	52	1605	Yes	4761R	R	9 --> 11	K29	Hybr	Mowi X Figgjo	*	*	1480	Scattered	Medium	No	25+	10	11	Bright flash	Good	49	*	0.0575053959783895	5.29591836734694	0.00117357950976305	0.695918367346939	49	4512.62	0.0108584370055533
1532_1680	2676_1532_1680_D11_045.fsa	MIX 1A-kar 12	K18	18	Wild	Vosso	2676_1532_1680_D11_045.fsa	041818BB03	*	*	*	*	*	*	*	*	*	*	*	*	*	*	*	*	*	*	*	*	*	*	*	*	*	*	*	*	*	*
1532_1681	2676_1532_1681_F11_043.fsa	MIX 1A-kar 12	K22	22	Wild	Vosso	2676_1532_1681_F11_043.fsa	041818D43C	*	*	*	*	*	*	*	*	*	*	*	*	*	*	*	*	*	*	*	*	*	*	*	*	*	*	*	*	*	*
1532_1682	2676_1532_1682_G11_042.fsa	MIX 1A-kar 12	K47	47	Wild	Figgjo	2676_1532_1682_G11_042.fsa	041818C0A0	*	*	*	*	*	*	*	*	*	*	*	*	*	*	*	*	*	*	*	*	*	*	*	*	*	*	*	*	*	*
1532_1683	2676_1532_1683_H11_041.fsa	MIX 1A-kar 12	K33	33	Hybr	Mowi X Figgjo	2676_1532_1683_H11_041.fsa	418189109	*	*	*	*	*	*	*	*	*	*	*	*	*	*	*	*	*	*	*	*	*	*	*	*	*	*	*	*	*	*
1532_1684	2676_1532_1684_A12_048.fsa	MIX 1A-kar 12	K46	46	Farm	Mowi	2676_1532_1684_A12_048.fsa	041818B055	IYC2	63	3495	Yes	4720R	R	9 --> 11	K46	Farm	Mowi	*	*	1441	Scattered	None	No	0-5	0	0	Bright flash	30% underestimated	3	*	0.00103089429799912	4.595	0.000515447148999561	0.79	2	8914.59	0.000224351316213084
1532_1685	2676_1532_1685_B12_047.fsa	MIX 1A-kar 12	K34	34	Farm	Mowi	2676_1532_1685_B12_047.fsa	04181881FE	*	*	*	*	*	*	*	*	*	*	*	*	*	*	*	*	*	*	*	*	*	*	*	*	*	*	*	*	*	*
1532_1686	2676_1532_1686_C12_046.fsa	MIX 1A-kar 12	K52	52	Hybr	Figgjo x Mowi	2676_1532_1686_C12_046.fsa	0418189ADC	*	*	*	*	*	*	*	*	*	*	*	*	*	*	*	*	*	*	*	*	*	*	*	*	*	*	*	*	*	*
1532_1687	2676_1532_1687_D12_045.fsa	MIX 1A-kar 12	K1	1	Wild	Arna	2676_1532_1687_D12_045.fsa	041818A86F	IYC2	44	970	Yes	5385R	R	9 --> 11	K1	Wild	Arna	Male	1SW	2058	Scattered	Few	No	´5-25	7	4	Bright flash	20% overerestimated	76	*	0.104060295258554	4.27057471264368	0.00119609534779947	0.648045977011494	87	3570.43	0.0243668129609039
1532_1688	2676_1532_1688_E12_044.fsa	MIX 1A-kar 12	K47	47	Wild	Figgjo	2676_1532_1688_E12_044.fsa	041818892E	*	*	*	*	*	*	*	*	*	*	*	*	*	*	*	*	*	*	*	*	*	*	*	*	*	*	*	*	*	*
1532_1689	2676_1532_1689_F12_043.fsa	MIX 1A-kar 12	K18	18	Wild	Vosso	2676_1532_1689_F12_043.fsa	041818D7B3	*	*	*	*	*	*	*	*	*	*	*	*	*	*	*	*	*	*	*	*	*	*	*	*	*	*	*	*	*	*
1532_1690	2676_1532_1690_G12_042.fsa	MIX 1A-kar 12	K54	54	Farm	Mowi	2676_1532_1690_G12_042.fsa	041818B3E6	*	*	*	*	*	*	*	*	*	*	*	*	*	*	*	*	*	*	*	*	*	*	*	*	*	*	*	*	*	*
1532_1691	2676_1532_1691_H12_041.fsa	MIX 1A-kar 12	K25	25	Hybr	Mowi X Figgjo	2676_1532_1691_H12_041.fsa	04181886DD	*	*	*	*	*	*	*	*	*	*	*	*	*	*	*	*	*	*	*	*	*	*	*	*	*	*	*	*	*	*
1537_1692	2677_1537_1692_A01_008.fsa	MIX 1A-kar 12	K50	50	Farm	Mowi	2677_1537_1692_A01_008.fsa	041818B1C6	IYC2	61	3120	Yes	4872R	R	9 --> 11	K50	Farm	Mowi	Female	2SW	1585	Scattered	Medium	No	25+	10	11	Bright flash	200% underestimated	61	*	0.017747161724288	6.567	0.000887358086214398	0.64	20	7400.62	0.00270247627901446
1537_1693	2677_1537_1693_B01_007.fsa	MIX 1A-kar 12	K51	51	Wild	Figgjo	2677_1537_1693_B01_007.fsa	04181898DE	*	*	*	*	*	*	*	*	*	*	*	*	*	*	*	*	*	*	*	*	*	*	*	*	*	*	*	*	*	*
1537_1694	2677_1537_1694_C01_006.fsa	MIX 1A-kar 12	K34	34	Farm	Mowi	2677_1537_1694_C01_006.fsa	041818A41A	*	*	*	*	*	*	*	*	*	*	*	*	*	*	*	*	*	*	*	*	*	*	*	*	*	*	*	*	*	*
1537_1695	2677_1537_1695_D01_005.fsa	MIX 1A-kar 12	K2	2	Wild	Arna	2677_1537_1695_D01_005.fsa	0418189E5B	IYC2	30	315	Yes	4519R	R	9 --> 11	K2	Wild	Arna	Male	jacks	1326	Scattered	Few	No	´5-25	3	1	Good	Good	9	*	0.0438487631339456	mai.25	0.0054810953917432	0.72625	8	1087.83	0.00735409025307263
1537_1696	2677_1537_1696_E01_004.fsa	MIX 1A-kar 12	K51	51	Wild	Figgjo	2677_1537_1696_E01_004.fsa	041818C93D	*	*	*	*	*	*	*	*	*	*	*	*	*	*	*	*	*	*	*	*	*	*	*	*	*	*	*	*	*	*
1537_1697	2677_1537_1697_F01_003.fsa	MIX 1A-kar 12	K5	5	Wild	Arna	2677_1537_1697_F01_003.fsa	04181892EE	*	*	*	*	*	*	*	*	*	*	*	*	*	*	*	*	*	*	*	*	*	*	*	*	*	*	*	*	*	*
1537_1698	2677_1537_1698_G01_002.fsa	MIX 1A-kar 12	K40	40	Hybr	Figgjo x Mowi	2677_1537_1698_G01_002.fsa	041818AF9D	*	*	*	*	*	*	*	*	*	*	*	*	*	*	*	*	*	*	*	*	*	*	*	*	*	*	*	*	*	*
1537_1699	2677_1537_1699_H01_001.fsa	MIX 1A-kar 12	K50	50	Farm	Mowi	2677_1537_1699_H01_001.fsa	041818D346	IYC2	66	4405	Yes	4833R	R	9 --> 11	K50	Farm	Mowi	Female	2SW	1548	Scattered	Very	No	25+	9	20	Bright flash	90% underestimated	96	*	0.00546273808239762	3.91666666666667	0.000364182538826508	0.666	15	10754.68	0.00139474163805897
1537_1700	2677_1537_1700_A02_008.fsa	MIX 1A-kar 12	K34	34	Farm	Mowi	2677_1537_1700_A02_008.fsa	041818D6B6	*	*	*	*	*	*	*	*	*	*	*	*	*	*	*	*	*	*	*	*	*	*	*	*	*	*	*	*	*	*
1537_1701	2677_1537_1701_B02_007.fsa	MIX 1A-kar 12	K26	26	Farm	Mowi	2677_1537_1701_B02_007.fsa	418189981	IYC2	67	4700	Yes	5420R	R	9 --> 11	K26	Farm	Mowi	*	*	2081	Scattered	Medium	No	25+	6	*	Good	20% overestimated	109	*	0.0904167064133098	8.03034722222222	0.000627893794536874	0.698055555555556	144	12789.34	0.0112593769498661
1537_1702	2677_1537_1702_C02_006.fsa	MIX 1A-kar 12	K52	52	Hybr	Figgjo x Mowi	2677_1537_1702_C02_006.fsa	04181891A6	IYC2	51	1715	Yes	4911R	R	9 --> 11	K52	Hybr	Figgjo x Mowi	Male	1SW	1623	Scattered	Very	No	25+	5	14	Bright flash	50% underestimated	92	*	0.0542922732267434	5.2030612244898	0.00110800557605599	0.664489795918367	49	4695.88	0.0104346789100233
1537_1703	2677_1537_1703_D02_005.fsa	MIX 1A-kar 12	K37	37	Hybr	Mowi X Figgjo	2677_1537_1703_D02_005.fsa	041818A9F4	*	*	*	*	*	*	*	*	*	*	*	*	*	*	*	*	*	*	*	*	*	*	*	*	*	*	*	*	*	*
1537_1704	2677_1537_1704_E02_004.fsa	MIX 1A-kar 12	K48	48	Hybr	Figgjo x Mowi	2677_1537_1704_E02_004.fsa	041818D50F	*	*	*	*	*	*	*	*	*	*	*	*	*	*	*	*	*	*	*	*	*	*	*	*	*	*	*	*	*	*
1537_1705	2677_1537_1705_F02_003.fsa	MIX 1A-kar 12	K16	16	Wild	Vosso	2677_1537_1705_F02_003.fsa	041818C93F	IYC2	47	1370	Yes	5581R	R	9 --> 11	K16	Wild	Vosso	Female	1SW	2227	Scattered	Medium	No	25+	7	6	Bright flash	50% overestimated	49	*	0.0958863721360036	5.32505494505495	0.00105369639709894	0.676263736263736	91	5053.69	0.018006644649751
1537_1706	2677_1537_1706_G02_002.fsa	MIX 1A-kar 12	K29	29	Hybr	Mowi X Figgjo	2677_1537_1706_G02_002.fsa	041818A130	*	*	*	*	*	*	*	*	*	*	*	*	*	*	*	*	*	*	*	*	*	*	*	*	*	*	*	*	*	*
1537_1707	2677_1537_1707_H02_001.fsa	MIX 1A-kar 12	K25	25	Hybr	Mowi X Figgjo	2677_1537_1707_H02_001.fsa	041818B271	IYC2	57	2275	Yes	5225R	R	9 --> 11	K25	Hybr	Mowi X Figgjo	*	*	1913	Scattered	Very	No	25+	16	8	Bright flash	10% overestimated	143	*	0.147822554436139	6.06466666666667	0.000895894269309934	0.692666666666667	165	6769.4	0.024374390640234
1537_1708	2677_1537_1708_A03_016.fsa	MIX 1A-kar 12	K29	29	Hybr	Mowi X Figgjo	2677_1537_1708_A03_016.fsa	041818B5FC	*	*	*	*	*	*	*	*	*	*	*	*	*	*	*	*	*	*	*	*	*	*	*	*	*	*	*	*	*	*
1537_1709	2677_1537_1709_B03_015.fsa	MIX 1A-kar 12	K20	20	Wild	Vosso	2677_1537_1709_B03_015.fsa	041818BDDF	IYC2	33	315	Yes	4512R	R	9 --> 11	K20	Wild	Vosso	*	*	1319	Scattered	Few	No	´5-25	3	3	Good	50% overestimated	13	*	0.0602654110620055	4.54954545454545	0.0027393368664548	0.736363636363636	22	1660.82	0.0132464686118905
1537_1710	2677_1537_1710_D03_013.fsa	MIX 1A-kar 12	K47	47	Wild	Figgjo	2677_1537_1710_D03_013.fsa	041818A63E	IYC2	40	710	Yes	5275R	R	9 --> 11	K47	Wild	Figgjo	Male	1SW	1953	Scattered	Medium	No	25+	6	6	Bright flash	40% overestimated	59	*	0.243658585091573	6.87602040816327	0.00248631209277115	0.670816326530612	98	2765.55	0.0354359892245665
1537_1711	2677_1537_1711_E03_012.fsa	MIX 1A-kar 12	K2	2	Wild	Arna	2677_1537_1711_E03_012.fsa	041818A1EC	IYC2	48	1350	Yes	4589R	R	9 --> 11	K2	Wild	Arna	Male	1SW	1393	Scattered	Medium	No	25+	6	6	Good	10% overestimated	61	*	0.0973617292533253	5.93732394366197	0.00137129196131444	0.722253521126761	71	4329.73	0.0163982511611579
1537_1712	2677_1537_1712_F03_011.fsa	MIX 1A-kar 12	K54	54	Farm	Mowi	2677_1537_1712_F03_011.fsa	041818C0A1	*	*	*	*	*	*	*	*	*	*	*	*	*	*	*	*	*	*	*	*	*	*	*	*	*	*	*	*	*	*
1537_1713	2677_1537_1713_G03_010.fsa	MIX 1A-kar 12	K38	38	Farm	Mowi	2677_1537_1713_G03_010.fsa	041818D434	*	*	*	*	*	*	*	*	*	*	*	*	*	*	*	*	*	*	*	*	*	*	*	*	*	*	*	*	*	*
1537_1714	2677_1537_1714_H03_009.fsa	MIX 1A-kar 12	K54	54	Farm	Mowi	2677_1537_1714_H03_009.fsa	041818C937	IYC2	63	3275	Yes	5530R	R	9 --> 11	K54	Farm	Mowi	Female	2SW	2185	Scattered	Few	No	25+	12	7	Good	60% overestimated	49	*	0.0659205554637698	7.315	0.000784768517425831	0.677380952380952	84	9321.22	0.00901169589388514
1537_1715	2677_1537_1715_A04_016.fsa	MIX 1A-kar 12	K18	18	Wild	Vosso	2677_1537_1715_A04_016.fsa	041818AEF4	*	*	*	*	*	*	*	*	*	*	*	*	*	*	*	*	*	*	*	*	*	*	*	*	*	*	*	*	*	*
1537_1716	2677_1537_1716_B04_015.fsa	MIX 1A-kar 12	K19	19	Wild	Vosso	2677_1537_1716_B04_015.fsa	041818C6A0	IYC2	44	980	Yes	4324R	R	9 --> 11	K19	Wild	Vosso	*	*	1137	Scattered	Medium	No	25+	7	7	Bright flash	10% overestimated	86	*	0.152557412190536	5.37061855670103	0.00157275682670656	0.688556701030928	97	3414.78	0.0284059295181534
1537_1717	2677_1537_1717_C04_014.fsa	MIX 1A-kar 12	K15	15	Wild	Vosso	2677_1537_1717_C04_014.fsa	0418188E0D	*	*	*	*	*	*	*	*	*	*	*	*	*	*	*	*	*	*	*	*	*	*	*	*	*	*	*	*	*	*
1537_1718	2677_1537_1718_D04_013.fsa	MIX 1A-kar 12	K18	18	Wild	Vosso	2677_1537_1718_D04_013.fsa	041818C2BA	*	*	*	*	*	*	*	*	*	*	*	*	*	*	*	*	*	*	*	*	*	*	*	*	*	*	*	*	*	*
1537_1719	2677_1537_1719_E04_012.fsa	MIX 1A-kar 12	K49	49	Hybr	Mowi X Figgjo	2677_1537_1719_E04_012.fsa	0418188CF3	IYC2	50	1460	Yes	4858R	R	9 --> 11	K49	Hybr	Mowi X Figgjo	Female	1SW	1571	Scattered	Medium	No	25+	6	8	Bright flash	60% underestimated	84	*	0.051039761999139	4.43518518518519	0.000945180777761834	0.654259259259259	54	4692.42	0.0115079212858184
1537_1720	2677_1537_1720_F04_011.fsa	MIX 1A-kar 12	K20	20	Wild	Vosso	2677_1537_1720_F04_011.fsa	0418189FD0	*	*	*	*	*	*	*	*	*	*	*	*	*	*	*	*	*	*	*	*	*	*	*	*	*	*	*	*	*	*
1537_1721	2677_1537_1721_G04_010.fsa	MIX 1A-kar 12	K55	55	Wild	Figgjo	2677_1537_1721_G04_010.fsa	041818BE9C	*	*	*	*	*	*	*	*	*	*	*	*	*	*	*	*	*	*	*	*	*	*	*	*	*	*	*	*	*	*
1537_1722	2677_1537_1722_H04_009.fsa	MIX 1A-kar 12	K53	53	Hybr	Mowi X Figgjo	2677_1537_1722_H04_009.fsa	418188258	IYC2	60	2545	Yes	5066R	R	9 --> 11	K53	Hybr	Mowi X Figgjo	Female	2SW	1766	Scattered	Medium	No	25+	10	9	Bright flash	10% overestimated	110	*	0.0957953109131956	5.5090756302521	0.00080500261271593	0.707394957983193	119	6843.55	0.0173886360149338
1537_1723	2677_1537_1723_A05_024.fsa	MIX 1A-kar 12	K33	33	Hybr	Mowi X Figgjo	2677_1537_1723_A05_024.fsa	041818B6B9	IYC2	60	2860	Yes	5547R	R	9 --> 11	K33	Hybr	Mowi X Figgjo	Female	2SW	2201	Scattered	Very	No	25+	8	11	Good	10% overestimated	157	*	0.133917379346459	6.92179640718563	0.000801900475128494	0.660778443113772	167	8631.74	0.019347199985171
1537_1724	2677_1537_1724_B05_023.fsa	MIX 1A-kar 12	K46	46	Farm	Mowi	2677_1537_1724_B05_023.fsa	041818A58A	IYC2	65	3700	Yes	5098R	R	9 --> 11	K46	Farm	Mowi	*	*	1796	Scattered	Few	No	´5-25	8	8	Bright flash	40% overestimated	28	*	0.026843838847265	5.45311111111111	0.000596529752161445	0.646888888888889	45	9141.39	0.00492266493388861
1537_1725	2677_1537_1725_C05_022.fsa	MIX 1A-kar 12	K25	25	Hybr	Mowi X Figgjo	2677_1537_1725_C05_022.fsa	04181884B8	IYC2	62	2965	Yes	4721R	R	9 --> 11	K25	Hybr	Mowi X Figgjo	*	*	1442	Scattered	Very	No	25+	8	4	Bright flash	Good	82	*	0.0660084479594575	6.65865853658537	0.000804981072676311	0.706341463414634	82	8271.82	0.00991317509326847
1537_1726	2677_1537_1726_D05_021.fsa	MIX 1A-kar 12	K49	49	Hybr	Mowi X Figgjo	2677_1537_1726_D05_021.fsa	0418188D79	*	*	*	*	*	*	*	*	*	*	*	*	*	*	*	*	*	*	*	*	*	*	*	*	*	*	*	*	*	*
1537_1727	2677_1537_1727_E05_020.fsa	MIX 1A-kar 12	K49	49	Hybr	Mowi X Figgjo	2677_1537_1727_E05_020.fsa	041818866D	*	*	*	*	*	*	*	*	*	*	*	*	*	*	*	*	*	*	*	*	*	*	*	*	*	*	*	*	*	*
1537_1728	2677_1537_1728_F05_019.fsa	MIX 1A-kar 12	K3	3	Wild	Arna	2677_1537_1728_F05_019.fsa	041818C4AB	IYC2	44	940	Yes	4454R	R	9 --> 11	K3	Wild	Arna	Female	2SW	1261	Scattered	Medium	No	25+	7	10	Good	Good	60	*	0.106417317638024	5.91233333333333	0.00177362196063373	0.673666666666667	60	3333.48	0.0179992080348465
1537_1729	2677_1537_1729_G05_018.fsa	MIX 1A-kar 12	K22	22	Wild	Vosso	2677_1537_1729_G05_018.fsa	041818D5ED	*	*	*	*	*	*	*	*	*	*	*	*	*	*	*	*	*	*	*	*	*	*	*	*	*	*	*	*	*	*
1537_1730	2677_1537_1730_H05_017.fsa	MIX 1A-kar 12	K4	4	Wild	Arna	2677_1537_1730_H05_017.fsa	418188206	*	*	*	*	*	*	*	*	*	*	*	*	*	*	*	*	*	*	*	*	*	*	*	*	*	*	*	*	*	*
1537_1731	2677_1537_1731_A06_024.fsa	MIX 1A-kar 12	K1	1	Wild	Arna	2677_1537_1731_A06_024.fsa	041818D6AD	IYC2	47	1195	Yes	5405R	R	9 --> 11	K1	Wild	Arna	*	*	2068	Scattered	Medium	No	25+	7	5	Bright flash	20% overerestimated	93	*	0.183349196204979	6.02216216216216	0.00165179456040522	0.655045045045045	111	3645.83	0.0304457421218214
1537_1732	2677_1537_1732_B06_023.fsa	MIX 1A-kar 12	K17	17	Wild	Vosso	2677_1537_1732_B06_023.fsa	418189078	*	*	*	*	*	*	*	*	*	*	*	*	*	*	*	*	*	*	*	*	*	*	*	*	*	*	*	*	*	*
1537_1733	2677_1537_1733_C06_022.fsa	MIX 1A-kar 12	K25	25	Hybr	Mowi X Figgjo	2677_1537_1733_C06_022.fsa	418188317	*	*	*	*	*	*	*	*	*	*	*	*	*	*	*	*	*	*	*	*	*	*	*	*	*	*	*	*	*	*
1537_1734	2677_1537_1734_D06_021.fsa	MIX 1A-kar 12	K51	51	Wild	Figgjo	2677_1537_1734_D06_021.fsa	418189774	*	*	*	*	*	*	*	*	*	*	*	*	*	*	*	*	*	*	*	*	*	*	*	*	*	*	*	*	*	*
1537_1735	2677_1537_1735_E06_020.fsa	MIX 1A-kar 12	K22	22	Wild	Vosso	2677_1537_1735_E06_020.fsa	041818C2B2	*	*	*	*	*	*	*	*	*	*	*	*	*	*	*	*	*	*	*	*	*	*	*	*	*	*	*	*	*	*
1537_1736	2677_1537_1736_F06_019.fsa	MIX 1A-kar 12	K22	22	Wild	Vosso	2677_1537_1736_F06_019.fsa	041818CFA5	*	*	*	*	*	*	*	*	*	*	*	*	*	*	*	*	*	*	*	*	*	*	*	*	*	*	*	*	*	*
1537_1737	2677_1537_1737_G06_018.fsa	MIX 1A-kar 12	K5	5	Wild	Arna	2677_1537_1737_G06_018.fsa	041818B062	*	*	*	*	*	*	*	*	*	*	*	*	*	*	*	*	*	*	*	*	*	*	*	*	*	*	*	*	*	*
1537_1738	2677_1537_1738_H06_017.fsa	MIX 1A-kar 12	K39	39	Wild	Figgjo	2677_1537_1738_H06_017.fsa	041818D761	*	*	*	*	*	*	*	*	*	*	*	*	*	*	*	*	*	*	*	*	*	*	*	*	*	*	*	*	*	*
1537_1739	2677_1537_1739_A07_032.fsa	MIX 1A-kar 12	K55	55	Wild	Figgjo	2677_1537_1739_A07_032.fsa	041818D647	IYC2	41	735	Yes	5303R	R	9 --> 11	K55	Wild	Figgjo	Female	1SW	1981	Scattered	Medium	No	25+	5	6	Bright flash	50% overestimated	25	*	0.079338647171312	4.34092592592593	0.00146923420687615	0.695185185185185	54	2954.55	0.0182768949586231
1537_1740	2677_1537_1740_B07_031.fsa	MIX 1A-kar 12	K32	32	Hybr	Figgjo x Mowi	2677_1537_1740_B07_031.fsa	418189434	*	*	*	*	*	*	*	*	*	*	*	*	*	*	*	*	*	*	*	*	*	*	*	*	*	*	*	*	*	*
1537_1741	2677_1537_1741_C07_030.fsa	MIX 1A-kar 12	K5	5	Wild	Arna	2677_1537_1741_C07_030.fsa	041818B058	*	*	*	*	*	*	*	*	*	*	*	*	*	*	*	*	*	*	*	*	*	*	*	*	*	*	*	*	*	*
1537_1742	2677_1537_1742_D07_029.fsa	MIX 1A-kar 12	K45	45	Hybr	Mowi X Figgjo	2677_1537_1742_D07_029.fsa	041818B3E7	IYC2	50	1665	Yes	4559R	R	9 --> 11	K45	Hybr	Mowi X Figgjo	Male	2SW	1366	Scattered	Very	No	25+	7	8	Good	Good	97	*	0.122874024998107	6.52371134020619	0.00126674252575368	0.668556701030928	97	5149.99	0.018834988029103
1537_1743	2677_1537_1743_E07_028.fsa	MIX 1A-kar 12	K4	4	Wild	Arna	2677_1537_1743_E07_028.fsa	0418189FC3	IYC2	31	330	Yes	4896R	R	9 --> 11	K4	Wild	Arna	Female	2SW	1609	Scattered	Few	No	0-5	4	2	Bright flash	Good	5	*	0.0104378499158947	3.326	0.00208756998317893	0.61	5	1593.24	0.00313825914488715
1537_1744	2677_1537_1744_F07_027.fsa	MIX 1A-kar 12	K2	2	Wild	Arna	2677_1537_1744_F07_027.fsa	0418189DAB	*	*	*	*	*	*	*	*	*	*	*	*	*	*	*	*	*	*	*	*	*	*	*	*	*	*	*	*	*	*
1537_1745	2677_1537_1745_G07_026.fsa	MIX 1A-kar 12	K23	23	Wild	Figgjo	2677_1537_1745_G07_026.fsa	041818D8CA	*	*	*	*	*	*	*	*	*	*	*	*	*	*	*	*	*	*	*	*	*	*	*	*	*	*	*	*	*	*
1537_1746	2677_1537_1746_H07_025.fsa	MIX 1A-kar 12	K37	37	Hybr	Mowi X Figgjo	2677_1537_1746_H07_025.fsa	418189431	*	*	*	*	*	*	*	*	*	*	*	*	*	*	*	*	*	*	*	*	*	*	*	*	*	*	*	*	*	*
1537_1747	2677_1537_1747_A08_032.fsa	MIX 1A-kar 12	K39	39	Wild	Figgjo	2677_1537_1747_A08_032.fsa	418189076	*	*	*	*	*	*	*	*	*	*	*	*	*	*	*	*	*	*	*	*	*	*	*	*	*	*	*	*	*	*
1537_1748	2677_1537_1748_B08_031.fsa	MIX 1A-kar 12	K26	26	Farm	Mowi	2677_1537_1748_B08_031.fsa	041818B10C	IYC2	66	4645	Yes	4377R	R	9 --> 11	K26	Farm	Mowi	*	*	1187	Scattered	Medium	No	25+	6	11	Good	20% overestimated	64	*	0.0563220347119484	7.86939024390244	0.00068685408185303	0.678658536585366	82	11457.15	0.00715710276988605
1537_1749	2677_1537_1749_C08_030.fsa	MIX 1A-kar 12	K42	42	Farm	Mowi	2677_1537_1749_C08_030.fsa	0418188E0C	IYC2	69	5160	Yes	5325R	R	9 --> 11	K42	Farm	Mowi	*	*	2000	*	None	No	0	1	0	Good	Overestimated	2	*	0.0201145539159142	4.51517857142857	0.000359188462784183	0.656785714285714	56	12570.5	0.00445487450777614
1537_1750	2677_1537_1750_D08_029.fsa	MIX 1A-kar 12	K38	38	Farm	Mowi	2677_1537_1750_D08_029.fsa	041818CDFE	*	*	*	*	*	*	*	*	*	*	*	*	*	*	*	*	*	*	*	*	*	*	*	*	*	*	*	*	*	*
1537_1751	2677_1537_1751_E08_028.fsa	MIX 1A-kar 12	K54	54	Farm	Mowi	2677_1537_1751_E08_028.fsa	0418189CF2	*	*	*	*	*	*	*	*	*	*	*	*	*	*	*	*	*	*	*	*	*	*	*	*	*	*	*	*	*	*
1537_1752	2677_1537_1752_F08_027.fsa	MIX 1A-kar 12	K25	25	Hybr	Mowi X Figgjo	2677_1537_1752_F08_027.fsa	041818C9CF	*	*	*	*	*	*	*	*	*	*	*	*	*	*	*	*	*	*	*	*	*	*	*	*	*	*	*	*	*	*
1537_1753	2677_1537_1753_G08_026.fsa	MIX 1A-kar 12	K17	17	Wild	Vosso	2677_1537_1753_G08_026.fsa	041818CC37	*	*	*	*	*	*	*	*	*	*	*	*	*	*	*	*	*	*	*	*	*	*	*	*	*	*	*	*	*	*
1537_1754	2677_1537_1754_H08_025.fsa	MIX 1A-kar 12	K52	52	Hybr	Figgjo x Mowi	2677_1537_1754_H08_025.fsa	418188354	*	*	*	*	*	*	*	*	*	*	*	*	*	*	*	*	*	*	*	*	*	*	*	*	*	*	*	*	*	*
1537_1755	2677_1537_1755_A09_040.fsa	MIX 1A-kar 12	K51	51	Wild	Figgjo	2677_1537_1755_A09_040.fsa	418188583	*	*	*	*	*	*	*	*	*	*	*	*	*	*	*	*	*	*	*	*	*	*	*	*	*	*	*	*	*	*
1537_1756	2677_1537_1756_B09_039.fsa	MIX 1A-kar 12	K20	20	Wild	Vosso	2677_1537_1756_B09_039.fsa	418189079	IYC2	40	750	Yes	4349R	R	9 --> 11	K20	Wild	Vosso	Female	1SW	1161	Scattered	Medium	No	25+	4	5	Good	10% overestimated	46	*	0.0904875544281334	4.95901960784314	0.00177426577310066	0.702549019607843	51	2794.97	0.0182470652636701
1537_1757	2677_1537_1757_C09_038.fsa	MIX 1A-kar 12	K31	31	Wild	Figgjo	2677_1537_1757_C09_038.fsa	418188223	*	*	*	*	*	*	*	*	*	*	*	*	*	*	*	*	*	*	*	*	*	*	*	*	*	*	*	*	*	*
1537_1758	2677_1537_1758_D09_037.fsa	MIX 1A-kar 12	K40	40	Hybr	Figgjo x Mowi	2677_1537_1758_D09_037.fsa	041818851E	*	*	*	*	*	*	*	*	*	*	*	*	*	*	*	*	*	*	*	*	*	*	*	*	*	*	*	*	*	*
1537_1759	2677_1537_1759_E09_036.fsa	MIX 1A-kar 12	K29	29	Hybr	Mowi X Figgjo	2677_1537_1759_E09_036.fsa	041818ACCF	IYC2	61	3080	Yes	4945R	R	9 --> 11	K29	Hybr	Mowi X Figgjo	Female	2SW	1656	Scattered	Medium	No	25+	9	12	Bright flash	140% underestimated	66	*	0.0171902636763623	4.87678571428571	0.00061393798844151	0.684285714285714	28	7943.45	0.00352491675531413
1537_1760	2677_1537_1760_F09_035.fsa	MIX 1A-kar 12	K31	31	Wild	Figgjo	2677_1537_1760_F09_035.fsa	041818C9CB	*	*	*	*	*	*	*	*	*	*	*	*	*	*	*	*	*	*	*	*	*	*	*	*	*	*	*	*	*	*
1537_1761	2678_1537_1761_H09_033.fsa	MIX 1A-kar 12	K18	18	Wild	Vosso	2678_1537_1761_H09_033.fsa	418189578	*	*	*	*	*	*	*	*	*	*	*	*	*	*	*	*	*	*	*	*	*	*	*	*	*	*	*	*	*	*
1537_1762	2678_1537_1762_A10_040.fsa	MIX 1A-kar 12	K53	53	Hybr	Mowi X Figgjo	2678_1537_1762_A10_040.fsa	0418189F0B	IYC2	57	2245	Yes	5251R	R	9 --> 11	K53	Hybr	Mowi X Figgjo	Female	2SW	1930	Scattered	Very	No	25+	13	17	Bright flash	10% overestimated	132	*	0.127049077703295	5.94855172413793	0.000876200535884792	0.681655172413793	145	6789.03	0.021357984866763
1537_1763	2678_1537_1763_B10_039.fsa	MIX 1A-kar 12	K16	16	Wild	Vosso	2678_1537_1763_B10_039.fsa	041818D76B	IYC2	44	975	Yes	4724R	R	9 --> 11	K16	Wild	Vosso	*	*	1445	Scattered	Medium	No	25+	6	4	Bright flash	Good	48	*	0.0649764625174461	4.57791666666667	0.00135367630244679	0.7275	48	3381.84	0.0141934568164076
1537_1764	2678_1537_1764_C10_038.fsa	MIX 1A-kar 12	K1	1	Wild	Arna	2678_1537_1764_C10_038.fsa	0418188C64	*	*	*	*	*	*	*	*	*	*	*	*	*	*	*	*	*	*	*	*	*	*	*	*	*	*	*	*	*	*
1537_1765	2678_1537_1765_D10_037.fsa	MIX 1A-kar 12	K20	20	Wild	Vosso	2678_1537_1765_D10_037.fsa	041818BF3D	*	*	*	*	*	*	*	*	*	*	*	*	*	*	*	*	*	*	*	*	*	*	*	*	*	*	*	*	*	*
1537_1766	2678_1537_1766_E10_036.fsa	MIX 1A-kar 12	K54	54	Farm	Mowi	2678_1537_1766_E10_036.fsa	041818ACD1	IYC2	66	3680	Yes	5088R	R	9 --> 11	K54	Farm	Mowi	Male	2SW	1786	Scattered	Very	No	25+	15	17	Bright flash	Good	173	*	0.122999252660046	6.61184971098266	0.000710978339075412	0.657861271676301	173	9299.65	0.0186028506449167
1537_1767	2678_1537_1767_F10_035.fsa	MIX 1A-kar 12	K6	6	Wild	Arna	2678_1537_1767_F10_035.fsa	041818CE8F	*	*	*	*	*	*	*	*	*	*	*	*	*	*	*	*	*	*	*	*	*	*	*	*	*	*	*	*	*	*
1537_1768	2678_1537_1768_G10_034.fsa	MIX 1A-kar 12	K37	37	Hybr	Mowi X Figgjo	2678_1537_1768_G10_034.fsa	041818BC72	*	*	*	*	*	*	*	*	*	*	*	*	*	*	*	*	*	*	*	*	*	*	*	*	*	*	*	*	*	*
1537_1769	2678_1537_1769_H10_033.fsa	MIX 1A-kar 12	K23	23	Wild	Figgjo	2678_1537_1769_H10_033.fsa	041818D707	IYC2	42	785	Yes	4703R	R	9 --> 11	K23	Wild	Figgjo	*	*	1435	Scattered	Medium	No	25+	6	6	Bright flash	30% overestimated	48	*	0.165850294227796	6.29971830985915	0.00233591963701121	0.687746478873239	71	2696.89	0.02632662066306
1537_1770	2678_1537_1770_A11_048.fsa	MIX 1A-kar 12	K4	4	Wild	Arna	2678_1537_1770_A11_048.fsa	041818858A	IYC2	27	225	Yes	5056R	R	9 --> 11	K4	Wild	Arna	Male	Prec.Males	1756	Scattered	Few	No	0-5	4	4	Bright flash	Good	11	*	0.041446523670196	mar.58	0.00376786578819963	0.712727272727273	11	950.14	0.0115772412486581
1537_1771	2678_1537_1771_B11_047.fsa	MIX 1A-kar 12	K51	51	Wild	Figgjo	2678_1537_1771_B11_047.fsa	041818CB06	IYC2	47	1190	Yes	5119R	R	9 --> 11	K51	Wild	Figgjo	Female	2SW	1811	Scattered	Medium	No	25+	6	5	Bright flash	Good	92	*	0.0923072621722466	mar.75	0.00100333980622007	0.689673913043478	92	3934.36	0.0233837269594038
1537_1772	2678_1537_1772_C11_046.fsa	MIX 1A-kar 12	K26	26	Farm	Mowi	2678_1537_1772_C11_046.fsa	04181896CF	*	*	*	*	*	*	*	*	*	*	*	*	*	*	*	*	*	*	*	*	*	*	*	*	*	*	*	*	*	*
1537_1773	2678_1537_1773_D11_045.fsa	MIX 1A-kar 12	K50	50	Farm	Mowi	2678_1537_1773_D11_045.fsa	041818D6AB	*	*	*	*	*	*	*	*	*	*	*	*	*	*	*	*	*	*	*	*	*	*	*	*	*	*	*	*	*	*
1537_1774	2678_1537_1774_E11_044.fsa	MIX 1A-kar 12	K6	6	Wild	Arna	2678_1537_1774_E11_044.fsa	041818D906	*	*	*	*	*	*	*	*	*	*	*	*	*	*	*	*	*	*	*	*	*	*	*	*	*	*	*	*	*	*
1537_1775	2678_1537_1775_F11_043.fsa	MIX 1A-kar 12	K31	31	Wild	Figgjo	2678_1537_1775_F11_043.fsa	04181886D6	*	*	*	*	*	*	*	*	*	*	*	*	*	*	*	*	*	*	*	*	*	*	*	*	*	*	*	*	*	*
1537_1776	2678_1537_1776_G11_042.fsa	MIX 1A-kar 12	K25	25	Hybr	Mowi X Figgjo	2678_1537_1776_G11_042.fsa	041818C4AF	*	*	*	*	*	*	*	*	*	*	*	*	*	*	*	*	*	*	*	*	*	*	*	*	*	*	*	*	*	*
1537_1777	2678_1537_1777_H11_041.fsa	MIX 1A-kar 12	K20	20	Wild	Vosso	2678_1537_1777_H11_041.fsa	041818962D	*	*	*	*	*	*	*	*	*	*	*	*	*	*	*	*	*	*	*	*	*	*	*	*	*	*	*	*	*	*
1537_1778	2678_1537_1778_A12_048.fsa	MIX 1A-kar 12	K33	33	Hybr	Mowi X Figgjo	2678_1537_1778_A12_048.fsa	041818AD79	IYC2	66	3820	Yes	4407R	R	9 --> 11	K33	Hybr	Mowi X Figgjo	*	*	1215	Scattered	Medium	No	´5-25	8	6	Good	50% overestimated	46	Scarred fish. Replace?	0.0839146144960224	7.42719626168224	0.000784248733607686	0.676261682242991	107	9470.46	0.0112982896290149
1537_1779	2678_1537_1779_B12_047.fsa	MIX 1A-kar 12	K52	52	Hybr	Figgjo x Mowi	2678_1537_1779_B12_047.fsa	041818883C	*	*	*	*	*	*	*	*	*	*	*	*	*	*	*	*	*	*	*	*	*	*	*	*	*	*	*	*	*	*
1537_1780	2678_1537_1780_C12_046.fsa	MIX 1A-kar 12	K24	24	Hybr	Figgjo x Mowi	2678_1537_1780_C12_046.fsa	418189117	*	*	*	*	*	*	*	*	*	*	*	*	*	*	*	*	*	*	*	*	*	*	*	*	*	*	*	*	*	*
1537_1781	2678_1537_1781_D12_045.fsa	MIX 1A-kar 12	K29	29	Hybr	Mowi X Figgjo	2678_1537_1781_D12_045.fsa	041818AEEB	IYC2	55	2095	Yes	4990R	R	9 --> 11	K29	Hybr	Mowi X Figgjo	*	*	1697	Scattered	Very	No	25+	8	9	Bright flash	30% underestimated	111	*	0.0650078327683241	4.84135802469136	0.000802565836645977	0.63716049382716	81	6032.35	0.0134276028413471
1537_1782	2678_1537_1782_E12_044.fsa	MIX 1A-kar 12	K2	2	Wild	Arna	2678_1537_1782_E12_044.fsa	041818A086	*	*	*	*	*	*	*	*	*	*	*	*	*	*	*	*	*	*	*	*	*	*	*	*	*	*	*	*	*	*
1537_1783	2678_1537_1783_F12_043.fsa	MIX 1A-kar 12	K42	42	Farm	Mowi	2678_1537_1783_F12_043.fsa	041818AEE3	*	*	*	*	*	*	*	*	*	*	*	*	*	*	*	*	*	*	*	*	*	*	*	*	*	*	*	*	*	*
1537_1784	2678_1537_1784_G12_042.fsa	MIX 1A-kar 12	K44	44	Hybr	Figgjo x Mowi	2678_1537_1784_G12_042.fsa	041818D6A9	*	*	*	*	*	*	*	*	*	*	*	*	*	*	*	*	*	*	*	*	*	*	*	*	*	*	*	*	*	*
1537_1785	2678_1537_1785_H12_041.fsa	MIX 1A-kar 12	K18	18	Wild	Vosso	2678_1537_1785_H12_041.fsa	041818D147	*	*	*	*	*	*	*	*	*	*	*	*	*	*	*	*	*	*	*	*	*	*	*	*	*	*	*	*	*	*
1538_1786	2678_1538_1786_A01_008.fsa	MIX 1A-kar 12	K2	2	Wild	Arna	2678_1538_1786_A01_008.fsa	04181894D8	*	*	*	*	*	*	*	*	*	*	*	*	*	*	*	*	*	*	*	*	*	*	*	*	*	*	*	*	*	*
1538_1787	2678_1538_1787_B01_007.fsa	MIX 1A-kar 12	K42	42	Farm	Mowi	2678_1538_1787_B01_007.fsa	041818924D	*	*	*	*	*	*	*	*	*	*	*	*	*	*	*	*	*	*	*	*	*	*	*	*	*	*	*	*	*	*
1538_1788	2678_1538_1788_C01_006.fsa	MIX 1A-kar 12	K20	20	Wild	Vosso	2678_1538_1788_C01_006.fsa	041818911B	*	*	*	*	*	*	*	*	*	*	*	*	*	*	*	*	*	*	*	*	*	*	*	*	*	*	*	*	*	*
1538_1789	2678_1538_1789_D01_005.fsa	MIX 1A-kar 12	K6	6	Wild	Arna	2678_1538_1789_D01_005.fsa	041818835F	*	*	*	*	*	*	*	*	*	*	*	*	*	*	*	*	*	*	*	*	*	*	*	*	*	*	*	*	*	*
1538_1790	2678_1538_1790_E01_004.fsa	MIX 1A-kar 12	K51	51	Wild	Figgjo	2678_1538_1790_E01_004.fsa	041818D035	*	*	*	*	*	*	*	*	*	*	*	*	*	*	*	*	*	*	*	*	*	*	*	*	*	*	*	*	*	*
1538_1791	2678_1538_1791_F01_003.fsa	MIX 1A-kar 12	K22	22	Wild	Vosso	2678_1538_1791_F01_003.fsa	418189623	*	*	*	*	*	*	*	*	*	*	*	*	*	*	*	*	*	*	*	*	*	*	*	*	*	*	*	*	*	*
1538_1792	2678_1538_1792_G01_002.fsa	MIX 1A-kar 12	K19	19	Wild	Vosso	2678_1538_1792_G01_002.fsa	041818D0C4	*	*	*	*	*	*	*	*	*	*	*	*	*	*	*	*	*	*	*	*	*	*	*	*	*	*	*	*	*	*
1538_1793	2678_1538_1793_H01_001.fsa	MIX 1A-kar 12	K20	20	Wild	Vosso	2678_1538_1793_H01_001.fsa	04181894D7	*	*	*	*	*	*	*	*	*	*	*	*	*	*	*	*	*	*	*	*	*	*	*	*	*	*	*	*	*	*
1538_1794	2678_1538_1794_A02_008.fsa	MIX 1A-kar 12	K24	24	Hybr	Figgjo x Mowi	2678_1538_1794_A02_008.fsa	041818D858	IYC2	53	2160	Yes	4422R	R	9 --> 11	K24	Hybr	Figgjo x Mowi	Female	2SW	1229	Scattered	Very	No	25+	10	11	Good	20% overestimated	120	*	0.12786496499672	5.89913907284768	0.000846787847660397	0.717814569536424	151	6966.49	0.021675190806274
1538_1795	2678_1538_1795_B02_007.fsa	MIX 1A-kar 12	K45	45	Hybr	Mowi X Figgjo	2678_1538_1795_B02_007.fsa	0418188A35	IYC2	58	2540	Yes	5018R	R	9 --> 11	K45	Hybr	Mowi X Figgjo	*	*	1724	Scattered	Few	No	0-5	2	2	Bright flash	50% overestimated	6	*	0.0104561507191954	6.15153846153846	0.000804319286091955	0.606153846153846	13	7648.13	0.00169976190258272
1538_1796	2678_1538_1796_C02_006.fsa	MIX 1A-kar 12	K2	2	Wild	Arna	2678_1538_1796_C02_006.fsa	041818D893	*	*	*	*	*	*	*	*	*	*	*	*	*	*	*	*	*	*	*	*	*	*	*	*	*	*	*	*	*	*
1538_1797	2678_1538_1797_D02_005.fsa	MIX 1A-kar 12	K33	33	Hybr	Mowi X Figgjo	2678_1538_1797_D02_005.fsa	041818A641	IYC2	62	3340	Yes	4313R	R	9 --> 11	K33	Hybr	Mowi X Figgjo	Female	2SW	1127	Scattered	Few	No	´5-25	4	4	Good	60% overestimated	20	*	0.0435076489790693	jun.72	0.000870152979581386	0.717	50	7811.5	0.00640081930487102
1538_1798	2678_1538_1798_E02_004.fsa	MIX 1A-kar 12	K16	16	Wild	Vosso	2678_1538_1798_E02_004.fsa	041818C6B3	IYC2	40	630	Yes	5202R	R	9 --> 11	K16	Wild	Vosso	*	*	1890	Scattered	Medium	No	25+	7	9	Bright flash	30% overestimated	60	*	0.166177888795788	4.72415730337079	0.00186716728984032	0.689213483146067	89	2530.12	0.0351761971764185
1538_1799	2678_1538_1799_F02_003.fsa	MIX 1A-kar 12	K39	39	Wild	Figgjo	2678_1538_1799_F02_003.fsa	0418188D7E	IYC2	45	985	Yes	5332R	R	9 --> 11	K39	Wild	Figgjo	Female	1SW	2006	Scattered	Medium	No	25+	5	6	Bright flash	50% overestimated	38	*	0.0897933071420922	4.55157142857143	0.00128276153060132	0.678285714285714	70	3548.26	0.0197279793476239
1538_1800	2678_1538_1800_G02_002.fsa	MIX 1A-kar 12	K18	18	Wild	Vosso	2678_1538_1800_G02_002.fsa	041818A2A6	IYC2	46	1355	Yes	4416R	R	9 --> 11	K18	Wild	Vosso	Female	1SW	1224	Scattered	Very	No	25+	5	5	Good	10% overestimated	58	*	0.0863763314020053	6.32285714285714	0.00137105287939691	0.70031746031746	63	4611.68	0.0136609652014017
1538_1801	2678_1538_1801_H02_001.fsa	MIX 1B-Kar 11	K26	26	Farm	Mowi	2678_1538_1801_H02_001.fsa	041818A077	*	*	*	*	*	*	*	*	*	*	*	*	*	*	*	*	*	*	*	*	*	*	*	*	*	*	*	*	*	*
1538_1802	2678_1538_1802_A03_016.fsa	MIX 1B-Kar 11	K50	50	Farm	Mowi	2678_1538_1802_A03_016.fsa	041818CE96	*	*	*	*	*	*	*	*	*	*	*	*	*	*	*	*	*	*	*	*	*	*	*	*	*	*	*	*	*	*
1538_1803	2678_1538_1803_B03_015.fsa	MIX 1B-Kar 11	K41	41	Hybr	Mowi X Figgjo	2678_1538_1803_B03_015.fsa	04181887CD	IYC2	65	4300	Yes	5236R	R	9 --> 11	K41	Hybr	Mowi X Figgjo	Male	1SW	1918	Scattered	Few	No	0-5	2	1	Bright flash	60% overestimated	32	*	0.0332939673620311	5.08236111111111	0.000462416213361543	0.694027777777778	72	10990.88	0.00655088582533883
1538_1804	2678_1538_1804_C03_014.fsa	MIX 1B-Kar 11	K33	33	Hybr	Mowi X Figgjo	2678_1538_1804_C03_014.fsa	041818B1BE	IYC2	60	2725	Yes	5114R	R	9 --> 11	K33	Hybr	Mowi X Figgjo	Male	2SW	1806	Scattered	Very	No	25+	12	11	Bright flash	Good	103	*	0.0608260406527596	5.28446601941748	0.000590544084007375	0.668932038834951	103	8948.47	0.0115103475789716
1538_1805	2678_1538_1805_D03_013.fsa	MIX 1B-Kar 11	K34	34	Farm	Mowi	2678_1538_1805_D03_013.fsa	418188293	*	*	*	*	*	*	*	*	*	*	*	*	*	*	*	*	*	*	*	*	*	*	*	*	*	*	*	*	*	*
1538_1806	2678_1538_1806_E03_012.fsa	MIX 1B-Kar 11	K42	42	Farm	Mowi	2678_1538_1806_E03_012.fsa	0418189B90	*	*	*	*	*	*	*	*	*	*	*	*	*	*	*	*	*	*	*	*	*	*	*	*	*	*	*	*	*	*
1538_1807	2678_1538_1807_F03_011.fsa	MIX 1B-Kar 11	K26	26	Farm	Mowi	2678_1538_1807_F03_011.fsa	0418188D84	*	*	*	*	*	*	*	*	*	*	*	*	*	*	*	*	*	*	*	*	*	*	*	*	*	*	*	*	*	*
1538_1808	2678_1538_1808_G03_010.fsa	MIX 1B-Kar 11	K32	32	Hybr	Figgjo x Mowi	2678_1538_1808_G03_010.fsa	04181898D8	IYC2	52	1610	Yes	4497R	R	9 --> 11	K32	Hybr	Figgjo x Mowi	*	*	1304	Scattered	Very	No	25+	6	10	Good	Good	82	*	0.0916943582086835	6.14134146341463	0.0011182238805937	0.700487804878049	82	5492.05	0.0149306725175481
1538_1809	2678_1538_1809_H03_009.fsa	MIX 1B-Kar 11	K48	48	Hybr	Figgjo x Mowi	2678_1538_1809_H03_009.fsa	041818A4D9	IYC2	63	3350	Yes	5244R	R	9 --> 11	K48	Hybr	Figgjo x Mowi	Male	1SW	1926	Scattered	Medium	No	25+	8	9	Bright flash	10% overestimated	94	*	0.0887077862424619	7.63555555555556	0.000821368391133907	0.678888888888889	108	9296.14	0.011617725206376
1538_1810	2678_1538_1810_A04_016.fsa	MIX 1B-Kar 11	K29	29	Hybr	Mowi X Figgjo	2678_1538_1810_A04_016.fsa	041818D1D0	IYC2	51	1680	Yes	4337R	R	9 --> 11	K29	Hybr	Mowi X Figgjo	Male	1SW	1149	Scattered	Few	No	´5-25	7	9	Good	20 over + 20 under	66	*	0.0583749203790046	5.12378787878788	0.000884468490590978	0.719545454545455	66	5793.07	0.011392922923424
1538_1811	2678_1538_1811_B04_015.fsa	MIX 1B-Kar 11	K39	39	Wild	Figgjo	2678_1538_1811_B04_015.fsa	418188257	*	*	*	*	*	*	*	*	*	*	*	*	*	*	*	*	*	*	*	*	*	*	*	*	*	*	*	*	*	*
1538_1812	2678_1538_1812_C04_014.fsa	MIX 1B-Kar 11	K51	51	Wild	Figgjo	2678_1538_1812_C04_014.fsa	04181883FB	*	*	*	*	*	*	*	*	*	*	*	*	*	*	*	*	*	*	*	*	*	*	*	*	*	*	*	*	*	*
1538_1813	2678_1538_1813_E04_012.fsa	MIX 1B-Kar 11	K51	51	Wild	Figgjo	2678_1538_1813_E04_012.fsa	04181887C6	IYC2	42	780	Yes	5470R	R	9 --> 11	K51	Wild	Figgjo	Male	1SW	2129	Scattered	Medium	No	25+	9	8	Good	20% overerestimated	49	*	0.0904422800574804	4.64295081967213	0.00148266032881115	0.691967213114754	61	3131.5	0.0194794826760338
1538_1814	2678_1538_1814_F04_011.fsa	MIX 1B-Kar 11	K15	15	Wild	Vosso	2678_1538_1814_F04_011.fsa	041818A585	*	*	*	*	*	*	*	*	*	*	*	*	*	*	*	*	*	*	*	*	*	*	*	*	*	*	*	*	*	*
1538_1815	2678_1538_1815_G04_010.fsa	MIX 1B-Kar 11	K38	38	Farm	Mowi	2678_1538_1815_G04_010.fsa	041818C4AD	*	*	*	*	*	*	*	*	*	*	*	*	*	*	*	*	*	*	*	*	*	*	*	*	*	*	*	*	*	*
1538_1816	2678_1538_1816_H04_009.fsa	MIX 1B-Kar 11	K40	40	Hybr	Figgjo x Mowi	2678_1538_1816_H04_009.fsa	0418189A35	IYC2	59	2630	Yes	5544R	R	9 --> 11	K40	Hybr	Figgjo x Mowi	Female	2SW	2198	Scattered	Few	No	´5-25	2	2	Good	Overestimated	11	*	0.0559974948489147	4.57634408602151	0.000602123600525964	0.671720430107527	93	7600.34	0.0122362946920796
1538_1817	2678_1538_1817_A05_024.fsa	MIX 1B-Kar 11	K19	19	Wild	Vosso	2678_1538_1817_A05_024.fsa	041818BD25	*	*	*	*	*	*	*	*	*	*	*	*	*	*	*	*	*	*	*	*	*	*	*	*	*	*	*	*	*	*
1538_1818	2678_1538_1818_B05_023.fsa	MIX 1B-Kar 11	K45	45	Hybr	Mowi X Figgjo	2678_1538_1818_B05_023.fsa	041818C001	*	*	*	*	*	*	*	*	*	*	*	*	*	*	*	*	*	*	*	*	*	*	*	*	*	*	*	*	*	*
1538_1819	2678_1538_1819_C05_022.fsa	MIX 1B-Kar 11	K17	17	Wild	Vosso	2678_1538_1819_C05_022.fsa	0418188FCE	*	*	*	*	*	*	*	*	*	*	*	*	*	*	*	*	*	*	*	*	*	*	*	*	*	*	*	*	*	*
1538_1820	2678_1538_1820_D05_021.fsa	MIX 1B-Kar 11	K33	33	Hybr	Mowi X Figgjo	2678_1538_1820_D05_021.fsa	041818D3B6	IYC2	56	2215	Yes	4919R	R	9 --> 11	K33	Hybr	Mowi X Figgjo	*	*	1631	Scattered	Medium	No	25+	6	8	Bright flash	30% underestimated	86	*	0.0547332088664796	5.66476923076923	0.000842049367176609	0.694461538461538	65	6727.36	0.00966203681681967
1538_1821	2678_1538_1821_E05_020.fsa	MIX 1B-Kar 11	K29	29	Hybr	Mowi X Figgjo	2678_1538_1821_E05_020.fsa	418188664	*	*	*	*	*	*	*	*	*	*	*	*	*	*	*	*	*	*	*	*	*	*	*	*	*	*	*	*	*	*
1538_1822	2678_1538_1822_F05_019.fsa	MIX 1B-Kar 11	K39	39	Wild	Figgjo	2678_1538_1822_F05_019.fsa	041818B997	IYC2	44	1075	Yes	4996R	R	9 --> 11	K39	Wild	Figgjo	*	*	1703	Scattered	Few	No	´5-25	5	4	Bright flash	20% overerestimated	35	*	0.0565408679612135	4.12409090909091	0.00128501972639121	0.677727272727273	44	3209.36	0.0137098985467508
1538_1823	2678_1538_1823_G05_018.fsa	MIX 1B-Kar 11	K22	22	Wild	Vosso	2678_1538_1823_G05_018.fsa	041818AFA7	IYC2	54	1910	Yes	4718R	R	9 --> 11	K22	Wild	Vosso	*	*	1439	Scattered	Medium	No	25+	9	6	Bright flash	Good	86	*	0.0843074285247731	5.76325581395349	0.000980318936334571	0.661744186046512	86	5878.96	0.0146284376828555
1538_1824	2678_1538_1824_H05_017.fsa	MIX 1B-Kar 11	K1	1	Wild	Arna	2678_1538_1824_H05_017.fsa	041818CA7A	*	*	*	*	*	*	*	*	*	*	*	*	*	*	*	*	*	*	*	*	*	*	*	*	*	*	*	*	*	*
1538_1825	2678_1538_1825_A06_024.fsa	MIX 1B-Kar 11	K23	23	Wild	Figgjo	2678_1538_1825_A06_024.fsa	041818C553	*	*	*	*	*	*	*	*	*	*	*	*	*	*	*	*	*	*	*	*	*	*	*	*	*	*	*	*	*	*
1538_1826	2678_1538_1826_B06_023.fsa	MIX 1B-Kar 11	K29	29	Hybr	Mowi X Figgjo	2678_1538_1826_B06_023.fsa	041818D855	*	*	*	*	*	*	*	*	*	*	*	*	*	*	*	*	*	*	*	*	*	*	*	*	*	*	*	*	*	*
1538_1827	2678_1538_1827_C06_022.fsa	MIX 1B-Kar 11	K34	34	Farm	Mowi	2678_1538_1827_C06_022.fsa	041818BDE7	IYC2	70	5255	Yes	4443R	R	9 --> 11	K34	Farm	Mowi	*	*	1250	Scattered	Few	No	´5-25	5	6	Good	90% overestimated	19	*	0.0491621487469747	6.14269230769231	0.000472712968720911	0.669519230769231	104	12994.55	0.00800335525277905
1538_1828	2678_1538_1828_D06_021.fsa	MIX 1B-Kar 11	K44	44	Hybr	Figgjo x Mowi	2678_1538_1828_D06_021.fsa	041818D5EE	*	*	*	*	*	*	*	*	*	*	*	*	*	*	*	*	*	*	*	*	*	*	*	*	*	*	*	*	*	*
1538_1829	2678_1538_1829_E06_020.fsa	MIX 1B-Kar 11	K54	54	Farm	Mowi	2678_1538_1829_E06_020.fsa	041818BA4D	*	*	*	*	*	*	*	*	*	*	*	*	*	*	*	*	*	*	*	*	*	*	*	*	*	*	*	*	*	*
1538_1830	2678_1538_1830_F06_019.fsa	MIX 1B-Kar 11	K3	3	Wild	Arna	2678_1538_1830_F06_019.fsa	041818D3C9	IYC2	48	1568	Yes	4464R	R	9 --> 11	K3	Wild	Arna	*	*	1271	Scattered	Medium	No	25+	5	6	Good	20% overestimated	56	*	0.0868565406381041	6.51833333333333	0.00131600819148643	0.669393939393939	66	4953.11	0.0133249614888424
1538_1831	2678_1538_1831_G06_018.fsa	MIX 1B-Kar 11	K19	19	Wild	Vosso	2678_1538_1831_G06_018.fsa	04181889A8	IYC2	55	2080	Yes	5009R	R	9 --> 11	K19	Wild	Vosso	*	*	1716	Scattered	Medium	No	25+	6	5	Bright flash	Good	54	*	0.044243265791578	5.6762962962963	0.000819319736881074	0.651111111111111	54	6928.06	0.00779438977145117
1538_1832	2678_1538_1832_H06_017.fsa	MIX 1B-Kar 11	K15	15	Wild	Vosso	2678_1538_1832_H06_017.fsa	041818D891	*	*	*	*	*	*	*	*	*	*	*	*	*	*	*	*	*	*	*	*	*	*	*	*	*	*	*	*	*	*
1538_1833	2678_1538_1833_A07_032.fsa	MIX 1B-Kar 11	K44	44	Hybr	Figgjo x Mowi	2678_1538_1833_A07_032.fsa	041818B26F	IYC2	56	2225	Yes	5200R	R	9 --> 11	K44	Hybr	Figgjo x Mowi	*	*	1888	Scattered	Medium	No	25+	13	17	Bright flash	Good	136	*	0.135148384810869	6.50683823529412	0.00099373812360933	0.653970588235294	136	6547.84	0.0207702081907927
1538_1834	2678_1538_1834_B07_031.fsa	MIX 1B-Kar 11	K32	32	Hybr	Figgjo x Mowi	2678_1538_1834_B07_031.fsa	041818BFF9	*	*	*	*	*	*	*	*	*	*	*	*	*	*	*	*	*	*	*	*	*	*	*	*	*	*	*	*	*	*
1538_1835	2678_1538_1835_C07_030.fsa	MIX 1B-Kar 11	K40	40	Hybr	Figgjo x Mowi	2678_1538_1835_C07_030.fsa	04181882D3	IYC2	57	2410	Yes	4937R	R	9 --> 11	K40	Hybr	Figgjo x Mowi	Male	2SW	1649	Scattered	Very	No	25+	8	14	Bright flash	50% underestimated	98	*	0.029152822149221	5.05260869565217	0.000633757003243935	0.685869565217391	46	7972.47	0.005769855515292
1538_1836	2678_1538_1836_D07_029.fsa	MIX 1B-Kar 11	K55	55	Wild	Figgjo	2678_1538_1836_D07_029.fsa	041818BF48	IYC2	18	65	Yes	5193R	R	9 --> 11	K55	Wild	Figgjo	*	*	1882	Scattered	Few	No	0-5	2	1	Bright flash	Overestimated	1	*	0.277768389542042	8.21857142857143	0.019840599253003	0.64	14	414.23	0.0337976486493011
1538_1837	2678_1538_1837_E07_028.fsa	MIX 1B-Kar 11	K44	44	Hybr	Figgjo x Mowi	2678_1538_1837_E07_028.fsa	041818B1CA	*	*	*	*	*	*	*	*	*	*	*	*	*	*	*	*	*	*	*	*	*	*	*	*	*	*	*	*	*	*
1538_1838	2678_1538_1838_F07_027.fsa	MIX 1B-Kar 11	K20	20	Wild	Vosso	2678_1538_1838_F07_027.fsa	0418188D83	*	*	*	*	*	*	*	*	*	*	*	*	*	*	*	*	*	*	*	*	*	*	*	*	*	*	*	*	*	*
1538_1839	2678_1538_1839_G07_026.fsa	MIX 1B-Kar 11	K31	31	Wild	Figgjo	2678_1538_1839_G07_026.fsa	041818CD66	IYC2	51	1670	Yes	4993R	R	9 --> 11	K31	Wild	Figgjo	Female	2SW	1700	Scattered	Very	No	25+	6	8	Bright flash	440% underestimated	75	*	0.0111565019497428	3.69071428571429	0.000796892996410203	0.642142857142857	14	4631.38	0.00302285711818076
1538_1840	2678_1538_1840_H07_025.fsa	MIX 1B-Kar 11	K49	49	Hybr	Mowi X Figgjo	2678_1538_1840_H07_025.fsa	041818845F	*	*	*	*	*	*	*	*	*	*	*	*	*	*	*	*	*	*	*	*	*	*	*	*	*	*	*	*	*	*
1538_1841	2679_1538_1841_B08_031.fsa	MIX 1B-Kar 11	K40	40	Hybr	Figgjo x Mowi	2679_1538_1841_B08_031.fsa	041818998C	*	*	*	*	*	*	*	*	*	*	*	*	*	*	*	*	*	*	*	*	*	*	*	*	*	*	*	*	*	*
1538_1842	2679_1538_1842_C08_030.fsa	MIX 1B-Kar 11	K41	41	Hybr	Mowi X Figgjo	2679_1538_1842_C08_030.fsa	041818D5E3	IYC2	51	1750	Yes	4805R	R	9 --> 11	K41	Hybr	Mowi X Figgjo	*	*	1523	Scattered	Few	No	0-5	2	1	Bright flash	60% overestimated	18	*	0.0406973581791411	4.71695652173913	0.000884725177807416	0.685434782608696	46	5331.55	0.00862788494902983
1538_1843	2679_1538_1843_D08_029.fsa	MIX 1B-Kar 11	K32	32	Hybr	Figgjo x Mowi	2679_1538_1843_D08_029.fsa	041818C88A	*	*	*	*	*	*	*	*	*	*	*	*	*	*	*	*	*	*	*	*	*	*	*	*	*	*	*	*	*	*
1538_1844	2679_1538_1844_E08_028.fsa	MIX 1B-Kar 11	K31	31	Wild	Figgjo	2679_1538_1844_E08_028.fsa	04181892F2	IYC2	41	740	Yes	4517R	R	9 --> 11	K31	Wild	Figgjo	Male	1SW	1324	Scattered	Medium	No	25+	5	4	Good	Good	72	*	0.11083138848071	4.27402777777778	0.00153932484000986	0.724583333333333	72	2776.56	0.0259313683118679
1538_1845	2679_1538_1845_F08_027.fsa	MIX 1B-Kar 11	K26	26	Farm	Mowi	2679_1538_1845_F08_027.fsa	418189394	IYC2	59	3130	Yes	4999R	R	9 --> 11	K26	Farm	Mowi	*	*	1706	Scattered	Medium	No	25+	5	6	Bright flash	300% underestimated	73	*	0.0123182205127979	6.20611111111111	0.000684345584044327	0.631666666666667	18	9068.68	0.00198485336344429
1538_1846	2679_1538_1846_G08_026.fsa	MIX 1B-Kar 11	K19	19	Wild	Vosso	2679_1538_1846_G08_026.fsa	041818BF42	*	*	*	*	*	*	*	*	*	*	*	*	*	*	*	*	*	*	*	*	*	*	*	*	*	*	*	*	*	*
1538_1847	2679_1538_1847_H08_025.fsa	MIX 1B-Kar 11	K52	52	Hybr	Figgjo x Mowi	2679_1538_1847_H08_025.fsa	041818AE3E	*	*	*	*	*	*	*	*	*	*	*	*	*	*	*	*	*	*	*	*	*	*	*	*	*	*	*	*	*	*
1538_1848	2679_1538_1848_A09_040.fsa	MIX 1B-Kar 11	K22	22	Wild	Vosso	2679_1538_1848_A09_040.fsa	04181882C1	*	*	*	*	*	*	*	*	*	*	*	*	*	*	*	*	*	*	*	*	*	*	*	*	*	*	*	*	*	*
1538_1849	2679_1538_1849_B09_039.fsa	MIX 1B-Kar 11	K32	32	Hybr	Figgjo x Mowi	2679_1538_1849_B09_039.fsa	418188462	IYC2	52	1785	Yes	4765R	R	9 --> 11	K32	Hybr	Figgjo x Mowi	Male	1SW	1484	Scattered	Medium	No	25+	5	7	Bright flash	Good	117	*	0.108328220278622	5.62863247863248	0.000925882224603605	0.653846153846154	117	6079.21	0.0192459217562808
1538_1850	2679_1538_1850_C09_038.fsa	MIX 1B-Kar 11	K5	5	Wild	Arna	2679_1538_1850_C09_038.fsa	041818977C	*	*	*	*	*	*	*	*	*	*	*	*	*	*	*	*	*	*	*	*	*	*	*	*	*	*	*	*	*	*
1538_1851	2679_1538_1851_D09_037.fsa	MIX 1B-Kar 11	K51	51	Wild	Figgjo	2679_1538_1851_D09_037.fsa	041818AAA0	IYC2	43	955	Yes	4370R	R	9 --> 11	K51	Wild	Figgjo	Female	1SW	1181	Scattered	Very	No	25+	11	14	Good	10% overestimated	80	*	0.124000450835232	5.03698795180723	0.00149398133536424	0.698795180722892	83	3371.52	0.0246179764616553
1538_1852	2679_1538_1852_E09_036.fsa	MIX 1B-Kar 11	K2	2	Wild	Arna	2679_1538_1852_E09_036.fsa	041818B49E	IYC2	43	900	Yes	5542R	R	9 --> 11	K2	Wild	Arna	Male	1SW	2196	Scattered	Medium	No	25+	5	5	Good	50% overestimated	39	*	0.198846350845471	6.72616279069767	0.00231216687029617	0.691744186046512	86	2909.03	0.0295631189778036
1538_1853	2679_1538_1853_F09_035.fsa	MIX 1B-Kar 11	K24	24	Hybr	Figgjo x Mowi	2679_1538_1853_F09_035.fsa	418188249	IYC2	52	1850	Yes	5476R	R	9 --> 11	K24	Hybr	Figgjo x Mowi	*	*	2135	Scattered	Medium	No	25+	10	9	Good	20% overerestimated	74	*	0.101613061773258	6.74631578947368	0.00106961117656061	0.666105263157895	95	6307.26	0.0150620079083469
1538_1854	2679_1538_1854_G09_034.fsa	MIX 1B-Kar 11	K34	34	Farm	Mowi	2679_1538_1854_G09_034.fsa	041818C55A	*	*	*	*	*	*	*	*	*	*	*	*	*	*	*	*	*	*	*	*	*	*	*	*	*	*	*	*	*	*
1538_1855	2679_1538_1855_H09_033.fsa	MIX 1B-Kar 11	K18	18	Wild	Vosso	2679_1538_1855_H09_033.fsa	041818A2AF	*	*	*	*	*	*	*	*	*	*	*	*	*	*	*	*	*	*	*	*	*	*	*	*	*	*	*	*	*	*
1538_1856	2679_1538_1856_A10_040.fsa	MIX 1B-Kar 11	K31	31	Wild	Figgjo	2679_1538_1856_A10_040.fsa	041818840C	*	*	*	*	*	*	*	*	*	*	*	*	*	*	*	*	*	*	*	*	*	*	*	*	*	*	*	*	*	*
1538_1857	2679_1538_1857_B10_039.fsa	MIX 1B-Kar 11	K51	51	Wild	Figgjo	2679_1538_1857_B10_039.fsa	041818AE34	IYC2	42	960	Yes	4803R	R	9 --> 11	K51	Wild	Figgjo	Male	1SW	1521	Scattered	Very	No	25+	7	11	Bright flash	20% overestimated	75	*	0.138384847549653	5.23881188118812	0.00137014700544211	0.663168316831683	101	3823.54	0.0264153114652913
1538_1858	2679_1538_1858_C10_038.fsa	MIX 1B-Kar 11	K26	26	Farm	Mowi	2679_1538_1858_C10_038.fsa	0418188C5C	*	*	*	*	*	*	*	*	*	*	*	*	*	*	*	*	*	*	*	*	*	*	*	*	*	*	*	*	*	*
1538_1859	2679_1538_1859_D10_037.fsa	MIX 1B-Kar 11	K26	26	Farm	Mowi	2679_1538_1859_D10_037.fsa	04181882BF	*	*	*	*	*	*	*	*	*	*	*	*	*	*	*	*	*	*	*	*	*	*	*	*	*	*	*	*	*	*
1538_1860	2679_1538_1860_E10_036.fsa	MIX 1B-Kar 11	K29	29	Hybr	Mowi X Figgjo	2679_1538_1860_E10_036.fsa	041818D85D	IYC2	57	2315	Yes	4441R	R	9 --> 11	K29	Hybr	Mowi X Figgjo	*	*	1248	Scattered	Very	No	25+	9	10	Good	Good	123	*	0.129146484151902	6.85786885245902	0.00105857773895002	0.67827868852459	122	6478.38	0.0188318684609424
1538_1861	2679_1538_1861_F10_035.fsa	MIX 1B-Kar 11	K1	1	Wild	Arna	2679_1538_1861_F10_035.fsa	041818C89B	*	*	*	*	*	*	*	*	*	*	*	*	*	*	*	*	*	*	*	*	*	*	*	*	*	*	*	*	*	*
1538_1862	2679_1538_1862_G10_034.fsa	MIX 1B-Kar 11	K26	26	Farm	Mowi	2679_1538_1862_G10_034.fsa	041818D771	*	*	*	*	*	*	*	*	*	*	*	*	*	*	*	*	*	*	*	*	*	*	*	*	*	*	*	*	*	*
1538_1863	2679_1538_1863_H10_033.fsa	MIX 1B-Kar 11	K46	46	Farm	Mowi	2679_1538_1863_H10_033.fsa	04181887CB	*	*	*	*	*	*	*	*	*	*	*	*	*	*	*	*	*	*	*	*	*	*	*	*	*	*	*	*	*	*
1538_1864	2679_1538_1864_A11_048.fsa	MIX 1B-Kar 11	K25	25	Hybr	Mowi X Figgjo	2679_1538_1864_A11_048.fsa	041818D7C0	IYC2	45	1095	Yes	5435R	R	9 --> 11	K25	Hybr	Mowi X Figgjo	*	*	2096	Scattered	Medium	No	25+	7	8	Good	Good	103	*	0.132885072980504	5.13456310679612	0.00129014633961655	0.696601941747573	103	3979.83	0.025880502433521
[truncated: 607 more rows]
