# Supplementary material for: Judging a salmon by its spots: environmental variation is the primary determinant of spot patterns in Salmo salar
Source: BMC Ecol. 2018 Apr 12;18:14. doi: 10.1186/s12898-018-0170-3 (PMC5897946; doi:10.1186/s12898-018-0170-3)
Supplement: Supplementary file 6 — Additional file 6. Genotypes for QTL analysis. [file 12898_2018_170_MOESM6_ESM.txt]

GCR_cBin7278_Ctg1_140 GCR_cBin48621_Ctg1_146 GCR_cBin5440_Ctg1_39 GCR_cBin33614_Ctg1_90 ESTNV_34453_617 ESTNV_34451_135 ESTNV_36751_1595 GCR_cBin34406_Ctg1_88 GCR_cBin17416_Ctg1_223 ESTNV_36072_124 GCR_cBin10801_Ctg1_300 ESTNV_29410_233 ESTNV_33266_651 ESTNV_33917_998 ESTNV_33016_564 ESTV_16691_375 ESTNV_33128_565 ESTNV_20218_62 GCR_cBin4585_Ctg1_148 ESTNV_21396_116 GCR_cBin33206_Ctg1_109 GCR_cBin5664_Ctg1_209 ESTNV_21223_122 GCR_cBin1608_Ctg1_208 ESTV_17632_161 ESTNV_35432_2607 GCR_cBin25356_Ctg1_418 ESTNV_16657_595 ESTNV_30562_773 GCR_cBin49589_Ctg1_81 ESTNV_32516_218 ESTNV_33205_897 GCR_cBin4944_Ctg1_147 ESTNV_25066_386 GCR_cBin50954_Ctg1_86 GCR_cBin1188_Ctg1_179 ESTV_16913_418 ESTNV_28366_1826 GCR_cBin27805_Ctg1_63 GCR_cBin41047_Ctg1_75 GCR_cBin9358_Ctg1_120 GCR_cBin13678_Ctg1_110 ESTNV_23861_220 GCR_cBin14116_Ctg1_119 ESTV_20442_1276 GCR_cBin6366_Ctg1_223 ESTNV_31779_190 GCR_cBin11714_Ctg1_79 ESTV_16103_649 GCR_cBin43612_Ctg1_147 ESTNV_22734_289 GCR_hBin1984_Ctg1_131 ESTNV_37138_2049 GCR_cBin6469_Ctg1_121 GCR_cBin39236_Ctg1_56 GCR_cBin24202_Ctg1_90 ESTV_18140_753 GCR_cBin25832_Ctg1_468 GCR_cBin30435_Ctg1_161 ESTV_16688_280 GCR_cBin20876_Ctg1_29 ESTNV_34935_1675 ESTNV_36856_820 GCR_cBin40838_Ctg1_52 GCR_cBin39106_Ctg1_120 GCR_cBin501_Ctg1_254 GCR_cBin2349_Ctg1_433 GCR_cBin207_Ctg1_149 GCR_cBin37713_Ctg1_64 ESTV_16609_285 GCR_cBin14803_Ctg1_153 ESTNV_29299_371 GCR_cBin10764_Ctg1_187 GCR_hBin16337_Ctg1_198 GCR_cBin760_Ctg1_479 GCR_cBin51554_Ctg1_52 ESTNV_35065_572 GCR_cBin2393_Ctg1_311 ESTNV_30996_234 ESTNV_34663_147 ESTNV_25207_614 GCR_cBin18802_Ctg1_133 GCR_cBin36544_Ctg1_139 BASS14_B7_H10_429 GCR_cBin10758_Ctg1_395 GCR_cBin10506_Ctg1_377 ESTV_14782_767 GCR_cBin12293_Ctg1_225 GCR_cBin44616_Ctg1_312 ESTNV_23285_157 GCR_cBin34474_Ctg1_164 GCR_cBin8161_Ctg1_218 GCR_cBin466_Ctg1_234 GCR_cBin19498_Ctg1_386 GCR_cBin49296_Ctg1_187 GCR_cBin28606_Ctg1_136 GCR_hBin27289_Ctg1_90 GCR_cBin23187_Ctg1_181 ESTNV_36651_1364 BASS117_B7_F06_677 GCR_cBin38161_Ctg1_138 GCR_cBin11286_Ctg1_158 GCR_cBin13730_Ctg1_588 GCR_cBin25731_Ctg1_87 GCR_cBin774_Ctg1_544 GCR_cBin15290_Ctg1_216 GCR_cBin6507_Ctg1_263 ESTNV_22696_678 GCR_cBin32185_Ctg1_72
A1 00 CT TT AA AG GG CT TT GT AG TT CT 0 00 AA AC AG TT AG CT CC CC CT CC 0 AA AC AG TT TT CC AG AC TT GG AC GT CC GG 0 GG AA 0 GG TT AT CT TT AC CT AA CC TT AA AG CC CG GT 0 AG CC CC AA AA CT 00 GG TT AC AG AA AA TT AG 00 CT TT TT CG CT CT TT CG CC 00 AA AG TT CC CC CG AG GT AG AG CG AA GG AA CT CG GG 0 CC GG CT AG GT AG
A10 00 CC AA AA AG AA CC TT GT AG AT CT 0 00 AG CC AA CT GG CT CT CT TT CT 0 AG AC AG CT TT CG AG AC GT AG AC GT GG GG 0 GG TT 0 CG CT AA CC CC AA CT AC AA AT AA AG CC CG TT 0 GG CC AC AA CC CC 00 GG AT CC AG CC AA TT AA 00 CT CT CT CG CT TT AA CG CC 00 AA AG GT CT CT CG AA GG AA GG GG AT TT GG CT CG CG 0 AC 00 CT AG TT AA
A2 00 CT TT AA AG AA CT TT TT AG 00 CC 0 00 AG CC GG CT GG CC CC CT TT CC 0 GG AC AG CC CT CG AA AA GT AG AA GG GG GG 0 AA AA 0 GG CC AT CC CC AC CC CC AC AT AC AG CT CG GG 0 GG CC AC AC CC CT 00 CG AT AC AA CC AA AT AA 00 CC CT TT GG CC TT AT CG CT 00 AT AA TT TT TT CG AA GT AA GG GG AA TT AG CT CG CC 0 AA AG TT GG GT AA
A3 00 CC AA AG AA AG CT CT GG AG AT CC 0 00 AA CC GG TT AA CC CT CT CT CC 0 AA AC GG CT TT GG AG AC TT GG AA TT CG GG 0 AG AA 0 CG TT AA CT CC AA CC AC CC TT AA AG CT CG GT 0 AG CG AC AC AC CC 00 CG AT AC AA AA AA AT AG 00 CT CT CC GG TT TT AA GG CC 00 AA GG GT CC CT CG AG GT AA AG CG AT TT GG CC CG GG 0 AC AA CC AA TT AG
A4 00 CT AT AG AA AA TT CT TT AG TT CC 0 00 00 AA GG CT AA CC CT TT CT CT 0 AG CC AG CT TT GG AA AA GT AG AC GG CG TT 0 AG TT 0 CC CT AT CT CT AA CC CC CC AA AA GG CT GG TT 0 GG CC CC AC CC CC 00 GG AT CC AG CC TT TT AG 00 TT CT TT CC TT CC AA CG CC 00 AA GG GT CC CT CG AG 00 AA AG CG AT GT AG CT GG CG 0 AA AG TT AG GT AG
A5 00 CT AA AG AG AA CT CT TT AG 00 CT 0 00 AA AC AG CT GG CT CT TT CT TT 0 GG CC AG CT CT GG GG AA GT AA AC TT GG GT 0 AG TT 0 GG CC AA CC CC AC CT AC AC TT AC AG CT CG GT 0 GG GG CC CC AC CT 00 CC TT AA AA CC AT TT AA 00 CT CC CT CC CC CT AT GG CC 00 AA AG TT CC TT CG AA GG GG AA CC AA GT AG TT CC CC 0 AC AG CC AG GT AG
A6 00 TT TT AA AG AA TT CT GT AG 00 CT 0 00 AA CC AG CC AG TT CT CC CT TT 0 GG CC GG CC CT CG AG AC TT AG CC TT CG GG 0 AA AT 0 CC CT AA CC CT AC CC AC AC AT AA AG CC CC GT 0 AG CC CC AC AA CT 00 CG TT AC AG AC AA TT AG 00 TT TT CT CG TT CT AT CG CC 00 AT GG TT CC CC CC AA GT AA AG CG AT GT AG CC CG CC 0 CC AG CT GG GG AA
A7 00 TT TT AA GG AA CT TT GT AG TT TT 0 00 AG AA GG CC AA TT CT CT CC CC 0 GG AC AA CC CT GG AG AC TT AA AA GT CC GT 0 GG AT 0 CG CC AT CC TT CC CT AA CC AT AA GG CT CG TT 0 GG GG CC AC CC CT 00 CG AT CC AA CC AT TT AA 00 CT CT CT CG CT CC AA CC CT 00 AA AG GT CT CT CG AA GT AG AA GG AT GT AG CC CG GG 0 CC AA CC AG GT GG
A8 00 TT AT AG AG AA CC CC GT AG AT CT 0 00 AA CC AG CC AG CT CC CC CC CT 0 AG AC AA CT TT CC AG AC TT GG AC TT GG TT 0 AA AT 0 GG TT AA CT CT 00 CC AA AC AT AC AA CT CG TT 0 AG CC CC CC AC CT 00 CG AA AA AA AA AA AT AA 00 CC CT CT CG CT TT AA CC CT 00 AA GG TT CC TT CG GG GG AA AG CC TT GT GG CT GG GG 0 AC GG TT AA GT AA
A9 00 CT AT GG AG AA CT TT GT GG TT CT 0 00 AA AC AG CT AG CT CT CC TT CC 0 AG CC AG CT TT CC AA AC TT AG AC TT GG GG 0 AA AT 0 CG CT AA CC CT CC CC AC CC AT AC AG TT CG GT 0 GG CC CC AA AA CT 00 CG AT AC AG CC AA TT AA 00 CT CT CC CC CT TT AT CG CC 00 AA AG TT CT TT CG AG TT GG GG GG AT GT GG CT GG CG 0 AC AG CC AG GT AA
F1 00 CC AA AA AA AG CT TT TT AA AA CC 0 00 GG AC GG CC AG CT TT CC TT CT 0 AA AC AG CC CT GG AG AC GT AG AA GG CC GT 0 AA AT 0 CG CT AT TT TT AA CC AA AC AT AA AG CC CG GT 0 AG CC AC AC AA CC 00 CG AT CC AG AC AA AT AG 00 CT CT CT CC TT CT AT CG TT 00 AA AG TT CC TT CG GG TT AG AG GG AA TT AA CT GG GG 0 AC AA TT GG GT AG
F10 00 TT AT GG AG AA CT TT GG GG TT CC 0 00 AG AC AA TT AG CT CT CC TT CT 0 GG AA GG CT CT CG GG CC GT AG CC TT CG GG 0 GG TT 0 CG CT AA CT CT AC CC AC CC AA AC AG CC CG TT 0 GG CC CC AC AC CT 00 CG AA CC AG AC AT TT AG 00 CT CT CT CG CT CT AT GG CC 00 AT AG TT TT CT CG GG GG AG AA CG AT GG GG CT GG CG 0 CC AA CT AG GT AA
F11 00 CT TT AA AA AA CT TT GG AG AA TT 0 00 GG CC GG CT AG CC CC CC CT CC 0 GG CC AA TT TT CG AA AC TT AG CC GT GG GT 0 GG AT 0 CG TT TT CC CT AC CT AA CC AT AA AG CC CG GT 0 AA CC CC AA AA CC 00 CG TT AC GG AC AA TT GG 00 TT CT CT CC CC CC AA GG TT 00 TT GG TT CC TT CC AG GG AA AG CG AT GT AG CT GG CG 0 CC GG CT GG GG AG
F12 00 CT AA AG AG AA CT TT TT AA TT CC 0 00 AG AC GG CT GG CT CC CC CT TT 0 AA AC AA CT TT CC GG AA GG AG CC TT CG GT 0 GG AT 0 CG TT AA TT CT AC CT AC AC AT AA GG CT CG GT 0 AG CC CC AC AC TT 00 CC AT AC AG CC AT TT AG 00 CT CT CT CG CT CT AA CG TT 00 AA GG GT CT CT CG AA GG AA AA CC AT GT AG TT CG CC 0 AC GG CT AG GT AG
F13 00 CT TT AA AA AG TT CT TT GG TT CC 0 00 AA CC AG CT AG CT TT CT CT TT 0 AG AC GG CC TT CC GG AA GG GG AC GT CC GT 0 AA AT 0 CG CT AA CT CT CC CT AC AA TT AC AG TT CG GG 0 AG CG AC AA AA TT 00 GG TT AC AG AA AT AT AA 00 TT TT CC CC CC TT AT CG CC 00 AT AA GG CC CT GG AG GT AG AG CC AT GT AG TT CC CG 0 CC AG CT AG TT AA
F14 00 TT AA AA AA AA CT CT TT AG AT CT 0 00 AG CC GG CT GG TT CC CC CT CT 0 AG AA AG CT CT GG AG AA GT AG CC TT GG GG 0 GG AA 0 CG TT AT CC CC AA CC AC AA AT AC GG CT CC TT 0 AA CC CC AC CC CC 00 CC TT CC AA AC AT TT AG 00 TT TT CT CC TT CT AA CG CT 00 AT GG TT CC CT CC GG TT AA AG CC AA TT AG CC GG CG 0 AC AG TT AA GT AA
F15 00 CC AT AG AG AA TT CT GT AG 00 TT 0 00 AG AC AG CT AG CC CT CT CT CC 0 AG AC AG TT CT CC GG AC GG AG AC GG GG GT 0 AG AT 0 GG CT TT CC CC AA TT AA CC AT AA AG TT CC TT 0 AA CG AC AC AC CT 00 CC AT AC AG AC AA TT AA 00 TT CT TT CG TT CC AT GG CC 00 AA GG GT TT TT CG AA GT AA AG GG AT GG AG TT GG GG 0 CC GG CC AA GT AA
F16 00 CT AA AG AG AA TT CC TT GG TT CT 0 00 GG CC GG TT GG CT CT CT TT CC 0 AG AC GG CT CT CG AA AA GG AG AA GT GG GG 0 GG TT 0 CG CT AT CT CT AC CC CC CC TT CC AA CC CG GT 0 GG CC CC AC AA CT 00 CG TT AC AA CC AA TT AG 00 CT CT CT CC CT CC AT GG CT 00 TT GG GT CT CT GG AA GT GG AG GG AT GT AG TT GG CG 0 AC AG CC AA GT AG
F17 00 CC AA AG AG AG CC CT GG AA TT CT 0 00 AA CC GG CC AA CT CT CT CT CC 0 AA CC AA TT CT CC AG AC GT AA CC GT CG GG 0 AA AT 0 CG CC AA CT CC CC CC AA AC TT AA AG TT CG TT 0 GG CC AC AC AA CT 00 CC AT CC AG CC AT TT AA 00 CT CT TT CC CC TT AT GG CC 00 AT GG GT CC CT GG GG GG AA AA CG AT TT GG TT CG CC 0 AA GG TT GG GT AG
F18 00 CC AT AA AG AG CT TT GG AG TT TT 0 00 AA CC AG CC AG TT TT CC CC CC 0 AG AC AG CT CT GG AG AC GT AA AC TT CG GG 0 AG AT 0 GG CT TT CC CT AA CC AC CC TT AA AG TT CG GT 0 AA CG CC CC AC CC 00 GG AT CC AA CC AA AT AG 00 TT CT CT CC CC CC AA CG CT 00 TT AG GT CC TT GG AA GT GG GG CG AT GT AG TT CG CG 0 AA GG CT GG GT AG
F19 00 TT TT AG AA AA CC CT GT AA TT TT 0 00 AA CC GG CC GG CT TT TT CT CT 0 AG CC GG CT CT GG AA AA TT AA AC GT GG GT 0 AG AA 0 CG CT AT CT TT AA TT AC CC AT AC AA CC GG GT 0 AG CG CC AC CC CC 00 CG AT AC AG CC AA TT AA 00 CT TT CT CC CC CT AT GG CT 00 AA AG TT CC CT GG GG GG GG AA CC AT TT AG CT GG CG 0 AA GG TT GG GG AA
F2 00 TT AT AG AG AA TT CT GT GG TT TT 0 00 GG CC AG CT AG TT CT CT CT CT 0 GG AC GG CC TT CG GG AC TT AG AC TT GG TT 0 AA AA 0 GG TT AT CC CC 00 CC CC CC TT AA AG CT CC GT 0 AG CG AC AA AC TT 00 CG TT AC AG AC AA TT AA 00 CT CC TT CG TT CC TT GG CC 00 AA AG TT CC TT GG AA GT GG GG CG AT TT AA CT CC GG 0 AC AA TT AG GG AA
F20 00 CC AT AA AA AA TT CT GT AA 00 CT 0 00 00 AC AG CC AG CT TT TT TT CT 0 AG CC AA TT TT CG GG AC 00 AG AC GT CG GT 0 AG AT 0 CG CC AT CC CC 00 CC AA AC AT AA AA TT CG GT 0 AG 00 CC AC CC TT 00 CG TT AC AA AC AA AA AG 00 CT CT CT GG CT 00 AT GG CT 00 AA AG 00 CT TT CG GG TT AA AA CG AT GT 00 TT CG CG 0 CC GG CT GG TT AA
F21 00 CC AT AG AG AA TT TT TT AG 00 CT 0 00 00 CC AG CC GG CT TT CC TT CC 0 AG CC AG CT TT CG 00 CC 00 AA AA GT GG GG 0 GG AT 0 CG CT AT CT CT 00 CT AC AC TT CC AA CT 00 TT 0 GG 00 CC AC CC TT 00 CG AT AC AG AC AA TT AG 00 TT CC CC CC CT CC AA GG TT 00 AA GG GT CC TT CG AA GT AA GG CC AT GT 00 00 CC CG 0 AC GG TT AG TT AG
F22 00 CC AT AG AA AG TT TT GT AG TT CT 0 00 AG AC GG CT AG CT CC CT CT CT 0 AG AC AG CC TT CG 00 AA 00 AG AA GT GG GT 0 GG TT 0 CG CT AA TT CT 00 CC AC CC AT AC AA CT GG GT 0 AA 00 AA AC AA TT 00 GG TT AC AG CC TT TT AA 00 TT CT CT CG CT 00 AT CG CC 00 AT AG TT CC TT GG AG GT GG AG CC AA GG 00 00 GG CG 0 CC 00 TT AA TT AA
F23 00 CC TT GG AG AA CC CT TT GG 00 CC 0 00 AG AC GG CT AG CC TT CT CC CT 0 AG AA AA CC TT CG AA AA 00 AG AA GT CG TT 0 AA TT 0 CG CT AT CT CC 00 CT CC AC AT AC AA TT CC TT 0 AG CG AA CC AC CT 00 GG AT AC GG AC AT AT AA 00 TT CT CT GG CT 00 AA CG CC 00 AA AA TT CC TT CG AA GT AG GG CG AT GT AA 00 CG CG 0 AC 00 CT GG TT AG
F3 00 TT AT AA AA AA CT CT GT AG TT TT 0 00 GG CC AA CT GG CT CC CC CT TT 0 AG AA AG CC TT CG AG AC TT AG AC TT CG GT 0 AG AT 0 GG TT AT CT CT AA CT CC AC AT AC AA TT CC TT 0 GG CC AC AC AC CC 00 CG AA CC AG CC AA TT AA 00 TT CT CC GG CC CC AA CG CC 00 AA AG TT CC CT CC AG GG AA GG GG AT GT AG TT CC CG 0 AC AA TT GG GT AG
F4 00 CT AA GG AA AA CT TT GT AG AT CC 0 00 AA CC AA CT AA CT CC CT CT CC 0 AA CC AG CT TT GG GG AA GG GG AC TT CG GT 0 AG AT 0 CG TT AT CC CT 00 CC CC CC TT AC AG CT CG TT 0 AG CG CC CC CC CC 00 CG AT CC AA AA AA AT AG 00 TT TT CC CG TT CT AT GG CC 00 TT AG TT CC CT CG AA GT AA AG CC AA TT AA CC CG CC 0 AC AG TT AG GT AA
F5 00 CT AA AG AA AA TT CT GT AG AT CT 0 00 AA CC GG CC AG CT CT CT CC CT 0 AG CC AG CT CT CC AA AC TT AG AC GT CG GG 0 GG TT 0 GG TT AT CC CT AA CT AA AC TT AA GG CC CC GT 0 AG GG AC CC CC CT 00 GG AT AC AG AC AA TT AG 00 CT TT CC CG CT CT AA CG CT 00 AT AG TT CT CT GG AG GG AG AG GG AT TT AG CT CC CC 0 AC AA CT AA GT AG
F6 00 CC AT GG AA AA CT TT GT AG TT CT 0 00 00 CC GG CC AG TT CT CT TT TT 0 AG CC GG CT TT GG AG CC GT AA AC TT CG GG 0 AA AT 0 CG CT AT CT CT AA CT AC AC AT AC AG CT CG GT 0 GG GG CC AC AC CT 00 CC AT CC AG AC AA AT AG 00 TT TT CT CC CT CT AT CG CC 00 AT AG TT CC CT CC GG GG AA AA CG AA TT AG TT CC GG 0 CC AG TT AG GT AA
F7 00 CC AT AG AG AA CT CT TT AG 00 CT 0 00 AA AC AG CC GG CT CT CC TT CT 0 AG AC AG CT CT CC AG AA GT AA CC TT CG TT 0 GG AT 0 CG TT TT CT CT AC CT AC AC TT AC AA CT CG TT 0 AG CG CC AC AA CT 00 CC TT AC AG AC AA TT AA 00 CT TT TT CC TT CT AT GG CC 00 AA GG TT CC CT CC GG GT AG AG CG AT GT GG TT CC GG 0 CC AG TT AA GG AG
F8 00 CC TT GG AG AG TT CT TT AG TT CT 0 00 AG CC AG CT AG CT CT CT TT TT 0 AG AC GG CC CC CG AA AC GT AG AA TT CC TT 0 AA TT 0 CG CC AT CC CT 00 CT AA CC AT CC AG CT CG GG 0 AG CG AC AC AC CT 00 CG AA CC AA CC AA TT AA 00 CC TT CT CC CC TT AT CG TT 00 TT GG TT CT TT GG GG GT AG GG GG AT TT AA TT CC CG 0 AA AG TT GG GT AA
F9 00 CC AT GG AA AA CT TT GT AG AA CC 0 00 AG CC AG CC AA CT CC CT CC CC 0 AG AA GG CC TT GG AA AC GG AG AC TT GG GT 0 AG AA 0 GG CT AA TT TT AC CT AC CC AT AC AA CT CG TT 0 GG CG AC CC CC TT 00 GG TT AC AA AC AA AT GG 00 TT CC TT CC CT CC TT CG CC 00 AA AG GT CT CT CG AG GG AG AG GG AT TT AG TT CG GG 0 AC AG CC AG TT AG
M1 00 TT AT AA AA GG TT CT TT AG 00 CC 0 00 AG CC AG CT AA CT CT CT CT CC 0 AA AC AG CT TT CG AA AC GT AG AC TT CG GT 0 AG AA 0 CG CT AT TT CC CC CT CC AA AT AC AA CC CG TT 0 GG CC AA AA CC CT 00 CG TT CC GG AA AA AT AG 00 TT TT CT CG TT TT AA GG CC 00 TT AA GG CC TT GG AG TT AA AG GG AA GT AG TT CG CG 0 AC AA CT AG GG AA
M10 00 CT TT AG AA AA TT TT GG AG AT CC 0 00 AG CC AG CT AG CC CC CC TT CC 0 AA CC AA CC TT CG GG AA GG AG AC TT CC TT 0 AA TT 0 CG CT AT CC CT CC CT CC AC AT AA AG TT GG TT 0 GG CC AA AA AC CT 00 CG AT AA AG CC AA AT AG 00 CT CC CC GG TT CC AA CG CT 00 AT AG TT CT CT CG GG GG AA AG CG AA GT AG CC CG GG 0 AC GG CT GG TT AA
M11 00 TT TT AG AA AA CT TT GT AG AT CC 0 00 GG AC AG TT AG CT CT CT CT TT 0 AA AC AG CC TT CC GG AC GG AG AA GG CG GT 0 GG TT 0 GG CC AT CT CT AC CC AC AA TT AC GG CT CG GT 0 GG CG AC AA AC TT 00 CG TT AC AG AC AT AA AG 00 TT CT CT CG CT CT AA CG TT 00 AA AG GT CC TT CG AG GT AG AA CG AA GG AG CC GG GG 0 AC AG CC AG GG AA
M12 00 CT TT GG AG AG TT TT GT GG AT TT 0 00 AG CC AA CC AG CC CT CT CT CC 0 AG AC AG CC TT CC GG AA GT AG AC TT CC TT 0 AG AT 0 GG CT AT CC CT AC CC AC AC AA AC AA CT GG GG 0 GG CC AA AA CC TT 00 CG AT AC AG AC AA AT AG 00 TT CT CT CG CC TT AT CG TT 00 AT AG GT CC TT GG AA GT AG AA CG TT GG AA TT CG CC 0 AA AA CC GG GT AG
M13 00 TT TT AG AG AG CT TT GT AG AT CT 0 00 GG AC AG CT AG CC CT CT CT CC 0 AA CC AG CT CT CG AG AA GG AG AC GT CG GG 0 AG AT 0 GG CT AA CC CC AC CT AC AC AA AA AG CT CG GT 0 AG CG AA AA CC CC 00 CC TT AA AG AC AA AA AA 00 CT TT CT CG CT TT AT GG CC 00 TT GG GT CC TT CG AG GT AA AG CG AA GT AG TT CC GG 0 AC AG CC AG GG AA
M14 00 CT AT AG AG AA CC CT TT GG TT CT 0 00 AA CC GG TT AA CC TT CT CT CT 0 AA AC AG CC TT CC GG AC GT GG AA GG CC GT 0 GG TT 0 GG TT AA CC CT AA CC CC AA AT AC AG TT GG TT 0 GG CC AA AC CC TT 00 CG AT AC GG AA AT AT AG 00 CT TT CT CG TT CC AA GG CT 00 AT AG GT CC TT GG AG TT AA AG CG AT GG AG CT CG CC 0 AC AG CT GG TT AA
M15 00 CT AT AG AG AA TT TT GG AG AA TT 0 00 AA AC AG CC AG CT CT CT CT CT 0 AA AC GG CC CT CG GG AC TT AG AC TT CG GT 0 AA TT 0 GG CT AT CC CT AC TT AA CC AT AC AG TT CC GT 0 AG CG AC AA CC TT 00 CG TT AC AG CC AA TT AA 00 CT CT CT GG TT CT AT GG CC 00 AT AG GT CT CC CG GG GT GG GG CG AT GG GG CT GG CG 0 AC AG CC AG TT AA
M16 00 TT AT GG AA AA TT CT GT AG AT CC 0 00 AA CC AA CT AG CT CT TT TT CT 0 AG AC AG CT TT CC AG AC GG AG AA GT GG TT 0 AG TT 0 GG TT AA CC CC CC CC AC CC TT AC GG CT CC TT 0 GG CG CC AA AC CT 00 GG TT AC GG CC AA AT AA 00 TT CT CC GG CT CT AA GG CT 00 AA GG TT CC TT GG AG GG AG AG CG AT GG GG CT GG CC 0 CC AA CT AG GG AG
M2 00 TT TT AG AA AG CC CT GG AA AA CT 0 00 GG CC AG CC AG CC CT TT CT CT 0 AG CC AG CC CT CG AG AA GG AG AA TT CC GT 0 AA TT 0 CC CT TT CT CC AC CT AA AC AT AC AA CT CG GG 0 GG CG AC AA AC CC 00 CG AT AC AG AC AA AT AG 00 CC CT TT GG TT CT AA GG CT 00 AT AA GT CC CT GG AA GG GG AA CG AT GT AG CT GG CG 0 AC AG CC AG GG AA
M3 00 TT AT AG AA AG TT CC GT GG 00 CT 0 00 GG AC AA CC AG CT CT CC TT CC 0 GG CC AG CC CC CG AA AA GT GG AC GT CG TT 0 AG TT 0 CG CC AT TT CT CC CC AC AA AA AA AG CT GG GG 0 GG CC AC AA AC TT 00 CC AT AA AA AC AA AT AA 00 CT TT CT CG CT CT AT GG TT 00 AT AG GT CT CT CC GG TT GG AA CG AT GT GG CT GG CG 0 AC AG CT GG TT AA
M4 00 TT TT AG AA AA CT CT GT GG TT TT 0 00 GG AC AA CT AG CT TT CT CC CT 0 AG AC AG CC TT CG AA AC GT AG AA GT CC GT 0 AG TT 0 CG CT AA CT CT AC CT AC AC TT AA AG CT CG GT 0 GG CG CC AA CC CT 00 CC AT CC AG AC AA AT AG 00 CC CT CT GG CC CT AT CG TT 00 AT GG GT CC TT CG GG GT AG AG CG AT TT AG CT GG CC 0 AC AA CC GG TT AA
M5 00 CT AT AA AG AA CT CT GT AG TT CT 0 00 GG CC AA CT GG CC TT CT TT CC 0 AA AC AA CC TT CG AG AC GT AA AC GG CG TT 0 GG TT 0 CG CT AT CT CC CC CC CC AC AA AC AA CT CG GT 0 GG CC AA AA CC CC 00 GG TT AC AG CC AA AA AA 00 CC TT CC CG CT CT AT GG CT 00 TT AG GT CC CT CG AG GT AA AA CG AA GT AG CT GG CG 0 AA AA CT GG TT AA
M6 00 CC TT GG AA AG TT CT GT AA AT CC 0 00 GG AC GG CT GG CC TT CT CT CT 0 AA AA AG CT TT GG AG AA GG AG AA GG CG GT 0 AG TT 0 CC CT AA CT CT CC CT AC AC AA AA GG CC CG TT 0 GG CC CC AA AC TT 00 CG TT AA GG CC AA AA AG 00 TT TT TT CG TT CT AT CG TT 00 AT GG TT CT CC CC AA GG AG AG CG AT GG AG CT GG GG 0 AC AG CC AG TT AG
M7 00 TT AT AA AG GG CC CC TT AG AT CT 0 00 GG AC AA CC GG CT TT CC CT TT 0 AG AC AA CC TT CC AA AC GT GG AA GT CC GT 0 AG TT 0 GG TT AA CC CT AC CT AA CC AA AC AA CT GG TT 0 AG CC AA AA AC CT 00 CC AA AC GG CC AA AT GG 00 TT TT TT GG CT CT AA GG CT 00 TT AG TT CC TT CG AG GT AG AA CC AA GT AG TT CG CC 0 CC AG CC GG GT AA
M8 00 TT AA AG AA AG CC CC GT AG TT TT 0 00 AG CC AG CT GG CC TT TT CT CC 0 AG AA GG CC TT CC GG AC GG AA AC TT CG GG 0 GG AT 0 CG CT AT TT CC AC CC AC AC AT CC AG CT CG TT 0 GG GG CC AA AC TT 00 CG AT AC GG CC AA AA AA 00 CT CT CT CG CT CC AT CG CT 00 AT GG GT CC CC CC AA TT AG AA CG TT GT AG CT GG CC 0 AC AA CT AG GT AG
M9 00 CT AT AG AA AG CC CC GT GG AT TT 0 00 AG CC AG TT AG CC CC CT CT CC 0 AA AA AG CC TT CC AA AC GT GG AA TT CC GT 0 AG AT 0 CG CT AT CT TT CC CT AA AC AT AC AA CT CG GT 0 AG CC AA AC CC CT 00 GG TT AC GG CC AA AT AG 00 TT TT CT CG CC TT AA CG CT 00 TT AG GT CC CT GG GG GG AG AA CG AA GT AG CT CG CG 0 AC AG CT GG GT AA
V1 00 TT AT AG GG GG TT CC GG GG TT TT 0 00 AG AC AG CC AG CT TT CT CT CC 0 AG AA AA CC TT GG AG CC GT AG AC TT GG GT 0 AA TT 0 GG CT AT CT CT AC CC AA AC TT AA AG CT CC TT 0 AG CC AC AA CC CC 00 CC TT CC AA CC AA AT AG 00 CC CT TT GG CT CT AA CG CT 00 TT GG TT CT CT CC GG TT GG AG CG AT GT AG TT GG GG 0 CC AA CC AG GG AG
V10 00 CT AA GG AG AA TT CT TT AG 00 CT 0 00 AG CC AG CT GG CT TT CC TT TT 0 AG AC AG CC CT CC AG CC GT AG AC GG CC GT 0 AA AT 0 CC TT TT CC CT AA CT AC AA TT AC AG CC CC TT 0 AG CC CC AC AA CC 00 CG TT AA GG AC AT TT AA 00 CT TT TT CG CC CT AT CC CT 00 AT GG GG CC CT CC AG TT AA AG CG TT GT AA CC CG CG 0 CC AG CC AG GG AA
V11 00 CT TT AA AG AA CT CT GT AG TT CT 0 00 AG CC AA CC GG CT CT CC TT TT 0 AG CC AG CC CT GG AG AC GT AG CC TT CG GT 0 AA AT 0 CG CT AT CC CT AA CC AA AC AT AC AA CT CG TT 0 AG CG AC AA AC CT 00 CG TT AC AA AA AT TT AA 00 CT CT CT CG TT CC AT CC CC 00 AT AG TT CC CT CG AG GG AG AG CC AT GT GG CC CG GG 0 CC AG CT GG GG AA
V12 00 CC AT AA AG GG TT TT TT AA AT CT 0 00 AG CC AG CC GG CC TT CT CC TT 0 AG CC AG CT TT GG AA AC GT AG AC TT CC GG 0 GG TT 0 CG TT AA CC CT AC CT CC AC AT AA AG CT CG TT 0 GG CG AC AA AC CT 00 CC AT AC AG CC AT TT AG 00 CT CC CC GG CT CC TT CG TT 00 AT GG GT CC CT CG AG GT AA AG CC AT TT AG TT CG GG 0 CC AG CT GG TT GG
V13 00 TT 00 AG AA AA TT 00 GG 00 00 00 0 00 00 AC 00 CT AG CC TT 00 TT CC 0 AA 00 AA CC TT GG GG AC GT GG AC 00 CG 00 0 00 AT 0 GG CT AT CC CC 00 CT AA CC AT AA 00 CT CC TT 0 00 CG AC AA AC CT 00 00 AA AC AG 00 AA TT GG 00 CC CC 00 00 CT CC 00 00 00 00 AA 00 TT CT CT CG 00 00 00 AA CC 00 GG AG TT CG CG 0 AC 00 CC 00 00 AA
V14 00 TT TT AG AG AG CT TT TT AG TT CT 0 00 AG AC GG TT AA CT CC CC CT CT 0 AG CC AG CC CT CG AG AC TT AA AC TT CG GT 0 GG AA 0 GG CC AT CT CT AC CC AA AA AT AA AG CT CC TT 0 AG CG CC AA CC CC 00 CC AT AC AG AC AA TT AG 00 TT CT CT CG CT CT TT CC CT 00 AT GG GT CT TT CC GG GT AA GG GG AA TT AG TT GG CG 0 CC AA CC AG TT AG
V15 00 CT TT AG AA AA CT CT GT AG TT CC 0 00 AG AC AG TT AG CT CC CC TT CC 0 AA AA AG CT CT GG AG AA TT AG AA TT CG GT 0 GG AT 0 CG TT TT CT CC AC CT AC AC AA AA AA CC CC TT 0 AA CG AC CC CC CC 00 GG TT AC AG CC AA AT AG 00 CT TT TT GG CT CC AT GG CC 00 AT GG TT CC CC CG AG GT AG AG CG AT TT AG TT GG CG 0 CC AG TT AG GG AG
V16 00 TT AT AA AA AA CT TT GT AG TT CC 0 00 AG AC AG CT AG CC CT TT CT CT 0 AA CC GG CC CT CG AG AC GG GG AA GG CG GT 0 GG AT 0 CG CT TT CC CC AA CC AA CC AT AC AG TT CC TT 0 AG GG CC AC CC CT 00 CG AT AC AG AC AA TT AA 00 TT TT CC CC TT TT TT CG CT 00 AT AG GT CT TT CG AG GT GG AG CC AT GT AG TT CG GG 0 AC AA CT AG GT AG
V2 00 TT TT GG AG AA CT TT GT AG TT CT 0 00 AA CC AG CC AG CC CT CC CT CT 0 AG AC AG CT CT CC AA CC GT AG AA GT CG GG 0 AG TT 0 GG TT AT CC CT AC CT AC AC AT AC GG TT CG TT 0 AG CG CC AA AC CT 00 GG AT AA GG AA AA TT AG 00 TT CT CC CC TT CT AA CG CT 00 AA GG TT CC CT GG AG GG AG AA CC AT TT AG TT GG GG 0 CC GG CT GG GT GG
V3 00 CC AA AG AA AA CT CT GT AG AT CT 0 00 AG CC AA CC GG CC CT CT CT CC 0 AG CC AA CC TT CG AG AA TT GG AC GT GG GG 0 AA TT 0 GG CT AA CT CC AA TT CC AA AT AC AG TT CG GT 0 GG CG CC AC AC CC 00 GG AA AC AA AC AA TT AA 00 CT CT CT CG TT TT AA CG CT 00 AA AA TT CC CT CC AG GG AA AG CG AA TT AA CT CG GG 0 CC AA CC GG TT AG
V4 00 CT AT AA AG AA TT CT GT AA AT CT 0 00 AG AC GG CC AG CT TT CT CT CT 0 AA CC AG CC TT GG GG CC GG AA AC GG CG GG 0 AG AA 0 CG CT AA CT CC CC TT AC AC AT AC AA CT CG TT 0 AG CC CC AC AC CT 00 CG AT CC AA AC AA AT AA 00 CT TT CT CC TT CT AA CG CT 00 AA AG GG CC CT GG GG GT AG AG GG AA TT AG TT GG CG 0 CC AA CT GG GG AA
V5 00 TT AT AG AG AA CT CT TT AG TT CC 0 00 AG AC AG TT GG CT CT CC CT CC 0 GG CC AA CC CT CC AG AC GT GG AC GT CG GT 0 AG AT 0 CG CT AA CC CT AA CC AC AC AT AC AG CC GG GT 0 AG CC CC AC AC CT 00 GG TT CC AA CC AA TT AA 00 CT TT TT CG CT TT TT CG CT 00 AA AG GT CT CC CG AG TT AA AG CC AT GG AG CT CC CC 0 CC AG CT GG TT AA
V6 00 CT TT AG AA AA CT CT TT AA TT CT 0 00 AG CC AA CT AG CT CT CT TT TT 0 AG AC AA CT TT CG AG AA GT AG AA GT CG GT 0 AA AT 0 CC CT TT CC CT AC CT AC AA TT AA AA CC GG TT 0 AG CC CC AA CC CT 00 CC TT AA AG AC AA TT AA 00 CT CT CT CG CC CC AA GG CC 00 AA AG GG CC CT GG AG TT AA AG CG AA GT GG CT GG CG 0 CC AG CT AG GT AA
V7 00 TT AT AG GG AA CT CT TT AA AT CT 0 00 AG AC AG TT GG CT TT CT TT TT 0 AG AC GG CC CT CG GG CC GG AG AC GT GG GG 0 AG TT 0 CG CT AA CC CC AC CT AC AA AT AC AG CT CG TT 0 AA CC CC AC AC CT 00 CG TT AA AA AC AA TT AA 00 TT CT CT CC CT CT AT GG TT 00 AA GG GT CC TT GG AA GT AG AG CG AA GT AG CT CC GG 0 AA AG CT AG GG AG
V8 00 CT TT AG AA AG CC TT GT AG TT TT 0 00 AG AC GG CC GG CT CT CT CT CT 0 GG AC AG TT CT CG AG AC GT AG AA GT GG GG 0 GG TT 0 GG TT AT CC CC AC CC AC AC AT AC AG CT CG GG 0 AG CG AA AC AC CT 00 CG AA CC AA AC AA AT AA 00 CC TT CC GG CC TT TT CG CC 00 AA AG TT CC CC GG GG GT AG GG CC AT GG AG CC GG CG 0 CC AG TT AG GT AA
V9 00 CT AT AG AA AA CT TT GT AG AT CC 0 00 AA CC AG CC AG CC CT CT CT CC 0 AA AC AA CC TT CG AA AA GT AG AA TT CC TT 0 AG AT 0 CG CT AA CC CT AA CT AA AC AA AC GG TT CC TT 0 GG CG CC AC CC CT 00 CG AT AC GG AC AA TT AA 00 TT CT CC CG TT CT AT CG CT 00 AA AG GT CC CC GG AG GT AA GG CG AA TT AG CC CC GG 0 CC AG CT GG GT AG
Dum1 00 00 00 00 00 00 00 00 00 00 00 00 0 00 00 00 00 00 00 00 00 00 00 00 0 00 00 00 00 00 00 00 00 00 00 00 00 00 00 0 00 00 0 00 00 00 00 00 00 00 00 00 00 00 00 00 00 00 0 00 00 00 00 00 00 00 00 00 00 00 00 00 00 00 00 00 00 00 00 00 00 00 00 00 00 00 00 00 00 00 00 00 00 00 00 00 00 00 00 00 00 00 0 00 00 00 00 00 00
Dum2 00 00 00 00 00 00 00 00 00 00 00 00 0 00 00 00 00 00 00 00 00 00 00 00 0 00 00 00 00 00 00 00 00 00 00 00 00 00 00 0 00 00 0 00 00 00 00 00 00 00 00 00 00 00 00 00 00 00 0 00 00 00 00 00 00 00 00 00 00 00 00 00 00 00 00 00 00 00 00 00 00 00 00 00 00 00 00 00 00 00 00 00 00 00 00 00 00 00 00 00 00 00 0 00 00 00 00 00 00
1479_1 00 CT TT AA AA AA TT CT TT GG TT CC 0 00 AG AC AA CT AG TT TT CC CT CT 0 GG CC GG CC CT CC AG AA GT GG AC GT CG TT 0 AG TT 0 CC CT AT CT CT CC CC AC AA AT AA AG CT GG GG 0 GG CC CC AA AC TT 00 CG TT AA AA AA AT AT AA 00 CT TT CT CC CC TT TT GG CT 00 AA AG GG CT CC CG GG GT AG AG CG AT TT GG TT CG CG 0 AC GG CT AG TT AA
1479_10 00 TT AT AG AA AA TT CT GT AG TT CT 0 00 AG AC AG CC AG CT CT TT CT CT 0 AG CC GG CT TT CC AA AC GT AG AC GG GG GG 0 GG AT 0 GG TT AT CC CC AA CC AC AA AT AA GG CT CC GG 0 GG CG AA AC CC CT 00 CG TT AA AG AC AA AT AA 00 CC TT CC CG CT CT AT CG CC 00 AT GG TT CC TT CG AG GT AA AG CG AT GT AG TT CC CG 0 CC AG CC AG GG AG
1479_11 00 00 00 AA GG 00 CC CC 00 AA 00 CC 0 00 AG AC AG 00 00 00 00 CT 00 00 0 AA AC AA CT 00 00 00 00 00 00 00 TT CC GG 0 AA AT 0 CG 00 AA 00 00 AC 00 00 00 AT 00 AG 00 00 00 0 GG 00 00 AC 00 00 00 CC 00 AC GG CC 00 00 00 00 00 00 TT CG CT 00 AT GG CC 00 00 AG TT CC CT CG GG GT AG 00 CC AT 00 00 00 CC 00 0 00 GG 00 GG GT 00
1479_12 00 CT AT AA AA AG TT CT TT GG AT CC 0 00 AG CC AA CT AG TT CT CC CT CT 0 GG CC GG CC CT CC AG AA GT GG AA TT CC TT 0 AG TT 0 GG CC AT TT CT CC CC AC AA AT AC AG TT CG GG 0 AG CC CC AA AA TT 00 CG AT AC AG AA AT AT AA 00 CT TT CT CG CC CT AT CG CT 00 TT AG GG CT CC CG AG TT GG AA CG AA GG AG CT CG GG 0 CC AA TT AG TT AA
1479_13 00 CT TT GG AG AA TT TT GT AA TT CT 0 00 AG CC AA CT GG TT CT CT TT TT 0 AA AA AG CT CT CC AG AC GG AA AA TT CG TT 0 AA TT 0 GG CT AA CC CT AC CC AC CC TT AC AG CC CC GT 0 AG CG CC AC AC CT 00 GG AT CC AG CC AA AT AA 00 CT TT CC CG CC TT AA GG CT 00 AT GG TT CT TT GG AG GG GG AG CG AA GT AG TT CG CC 0 AC AG TT AG GG AG
1479_14 00 TT AT AA AG AG CC CT TT AG AT CC 0 00 GG AC AA CT GG CC CT CT CT CC 0 AA CC AG CC TT CG AG AC GT AG AC GG GG GT 0 GG AT 0 GG CT AT CC CC AC CT AC CC AA AC AG TT GG GT 0 AG CG AA AA CC CC 00 CG TT AC GG CC AA AA AA 00 CT TT CT CG CT TT AA GG CC 00 TT AG GT CC TT CC AG GT AA AG CC AA GT GG CT CG GG 0 AA AA CC AG GT AA
1479_15 00 CT AT AG AA AG CT TT GT AG AT CT 0 00 AA AC AG TT AA CT CC CT TT CC 0 AG CC GG CT TT CG AA CC TT GG AC TT CG GG 0 AA AT 0 CG TT AA CT CC 00 CC AC CC TT AC AA CT GG TT 0 AG CC AC AA AA CC 00 CC TT AC AG AC AA TT AA 00 CT TT CC CG TT TT AT CG CC 00 AA GG GT CT CT CG AG GT AG AG GG AT TT GG CT CG GG 0 CC AG CC AG TT AA
1479_16 00 CC AT AG GG AG CT CT GT AA TT TT 0 00 AA CC GG CC GG CT TT CT CT CT 0 AG AA AG CT CT GG AG AA GG AA AA TT CC GT 0 AA AT 0 GG CC AT CC TT AA CT AA CC AT AC AA CT CC GT 0 AG GG AC AC AC CC 00 GG AT CC AA CC AA TT AA 00 CT TT CT CC CC CT AA GG TT 00 TT AG TT CT TT GG AG GT GG GG GG AT GT AG TT CC GG 0 AA AG TT GG GG AG
1479_17 00 CC AT AG AG AA TT TT GT AA AA CT 0 00 AA AA AA CC GG TT CC CT TT CT 0 AG AC AG CT TT CC AG AA GT AA AC TT CC GT 0 AG TT 0 GG CT TT CC TT CC TT AC AC TT AC AG TT CG GT 0 GG CG CC AA AC CT 00 CC TT AC GG CC AA TT AA 00 CT TT TT CG TT CT AT GG CC 00 AA GG TT CT CT CC GG GG GG GG CC AT GT GG TT CG GG 0 AC GG CT AA GT AG
1479_18 00 CT AT GG AG AG TT CT TT GG AT CT 0 00 AG CC AG TT GG TT CC CT TT TT 0 AG CC GG CT CT CC AA CC GG GG AA TT CG TT 0 AA TT 0 GG CT AA CC CC AC CC AA CC TT CC AG CT CC GT 0 AG GG CC AC AA CC 00 GG AT CC AG CC AA AT AA 00 CT CT CT CG CC TT AA GG CT 00 AT GG TT CT TT GG GG GT AG AG CG AA GT AG TT CG CG 0 AC AA CT GG GT AA
1479_19 00 CC AA AG AG 00 TT CT GT AG 00 CT 0 00 AG CC AG TT GG CC CT CT 00 CC 0 AG CC AG CT TT 00 GG AC GT AA AC GG CG TT 0 GG AT 0 GG CT AT CC 00 AC CT AC CC AA 00 AG TT CG 00 0 AG CC AA AC CC CC 00 CG TT CC GG AC AA AT AA 00 00 TT CT GG CT CT AT GG CT 00 AT AG GG CT TT CC AA TT AA AG CG AT GG AG TT GG 00 0 AC AG CC AG GT 00
1479_2 00 TT TT AG AA AA CT CT GT GG AA CC 0 00 GG AC AA 00 AA 00 CC CC CT 00 0 AG AC AG CC 00 CC 00 AA 00 AG AA GT CG GT 0 AG TT 0 GG 00 AA 00 CT AC CC AA 00 AT AC GG CT 00 GG 0 GG 00 AA AA 00 00 00 CG 00 AA AA CC AA 00 AA 00 TT 00 CT CG CT 00 AA GG TT 00 00 AA GT CC CT CC GG TT GG 00 GG AA GT 00 00 GG CG 0 00 AG 00 GG GT AA
1479_20 00 CT AT AA AA GG TT CC TT GG TT CT 0 00 AG AC AG CC AG CT CT CC CT CT 0 GG CC GG CC CT CG AG AA GG GG AC GT CC TT 0 AG TT 0 CC CT AT TT CT CC CC CC AA AT AA AG TT CG GG 0 AG CC CC AA AA TT 00 CG AT AA AA AC AA AA AA 00 CT TT CC CG CC TT AT CG CT 00 TT AA GT CT CC CG GG GT AG AA CG AA TT GG CT CG CC 0 CC AG CC GG TT AA
1479_21 00 CT TT AA AG AG TT CT TT AA AT TT 0 00 GG AC GG CC GG CC TT CT CT CT 0 AA CC AG CT TT GG AG AC GG AA CC GT CG GG 0 AG AT 0 CG TT AA CT CT AC TT CC AC AT AA AG TT CG TT 0 AG CG CC AA AC CT 00 CC AT CC AG CC AA TT AA 00 CT CT CT CG TT CT AT CC CT 00 AT AG GT CC CC CG AG GT AG GG CG AA TT GG TT CG CG 0 CC AA CT GG GT AG
1479_22 00 00 AT AA AA AA CT TT GT GG TT CT 0 00 AG CC AG CT GG CC CT CC CT TT 0 GG AC GG CC TT CG AG AA GT GG AC TT CC GT 0 AA AT 0 CG TT AA CT CC AC CT AC AA AT AA AG TT CG GT 0 GG CC AC AC AC CT 00 GG AT AC AA AC AT TT AA 00 TT CT CC CG CC CT AA GG CC 00 AA AG GT CC CC CG GG GG AA GG CG TT GT GG TT CC CG 0 AC AA TT AG TT AG
1479_23 00 CT TT AG AG AG TT TT GT GG AT TT 0 00 GG AC AA CC GG CC TT CT CT CT 0 AA CC AG CC TT CC AG AA GG AA AC TT CC GT 0 GG AT 0 GG CT AT CT CT AA CC CC AA AT AC AG CC CG GT 0 GG CC AC AA CC CT 00 CC AT CC AG CC AA AT GG 00 CT TT TT GG CC TT AT CG TT 00 AT AG TT CC TT GG AG GT AG AA CG TT GT AG CT GG CC 0 AA AA CC GG GT AG
1479_24 00 TT AT AA AA AG TT CT GG GG AT CT 0 00 GG AA AG CT AG CT CT CC CT CT 0 AG CC GG CC CT CC AG AC GT AG AC GT CC GT 0 AG TT 0 GG CC AT CT CT AC CC AC AA AT AA AG CC CG GT 0 GG CG AA AA AC TT 00 CC TT AC AG AC AT AT AG 00 TT TT CT CG TT TT AT CG TT 00 AA GG GT CC TT CC AG GT AG AA CG AA GG AG CC GG CG 0 CC AG CC GG GT AA
1479_25 00 TT TT AG AA GG TT CC GT GG AT CC 0 00 AG AC AG CC GG CT TT CT TT CT 0 AG AC GG CC CT CG AG AA GT GG AA TT CC TT 0 AA TT 0 CC CT AT CT TT CC CT AC AA AT AA GG CT GG GG 0 GG CG AC AA AC TT 00 CG AT AA AA AA AT AT AA 00 CT TT CT CC CC CT AA GG CT 00 AT AA GG CT CT CG GG GT AG AG CC TT GT AG TT CG CG 0 CC AA CT AG TT AA
1479_26 00 CC AA AG AG AG CT CT GT AA TT CT 0 00 AA AC AG CC AG CC CC CT CT CT 0 AA AC AA CT CT CC AG AC TT AA CC TT CC GT 0 AG AA 0 CG CT AT CT CT CC CC AA CC TT AA AA TT GG TT 0 AG CG CC CC AA CT 00 CC AT CC AG CC AA TT AA 00 CT CT TT CC CT CT AA GG CC 00 AT GG GT CC TT CG GG GT AA AA CG TT TT GG TT CG CG 0 AC GG TT AG GG GG
1479_27 00 CT AT AG AG AA CC TT GT GG TT TT 0 00 AA CC GG 00 AG 00 TT CT CT 00 0 AG AC AG CC 00 CG 00 CC 00 AG AA GT CC GT 0 AG TT 0 GG 00 AT 00 CT AA CT CC 00 TT AC AA CT 00 GT 0 GG 00 AC CC 00 00 00 CG 00 AC GG AC AA 00 AA 00 TT 00 CC CC CT 00 AT CG CC 00 00 GG TT CC TT CG GG GT AA 00 CG AA GT 00 00 CG CG 0 00 AG 00 AG TT AA
1479_28 00 CT AA AA GG GG CC CT GT AA TT CT 0 00 AG AC AG CC AG CT CT CT CC CT 0 AG CC AA CT TT CC AG AC TT AG AC GT CG GT 0 AA AT 0 GG CT AA CT CT AC CC AA AC AT AC AA TT GG TT 0 AG CC AC AC AC CT 00 CC AT AC AG CC AT TT AG 00 TT CT TT CG CT CT AT GG CT 00 AT GG TT CC CT CG AG GG AA AA CG AA TT GG TT CG CC 0 AC GG CT GG GG AG
1479_29 00 CT TT AA AG AA CT CT GT AG TT CC 0 00 AA CC AG CC AG CT CC CT CT CC 0 GG CC AA CC TT CG AA AC TT GG AC GT GG GT 0 AA AT 0 GG CT AT CT CT AC CC AC AC AT CC AG TT CG GT 0 AG CC AC AC CC TT 00 CG AT AA AA AC AA AT AA 00 CC CT TT CG CT TT AA CC TT 00 AA AG TT CT TT CG AG GG AA GG CG AT TT GG TT CG CG 0 AC GG TT AG TT AA
1479_3 00 CC AA AG GG AA TT TT GT AA TT TT 0 00 GG CC AG TT GG CC TT CC CT CC 0 AG CC AG CT TT CG AG AA GT AG AA GG GG GT 0 GG AT 0 CG CT AT CT CC 00 CT AC CC AA AA AG CT CC TT 0 AG CG AC AA AC CT 00 CG AT AA AA CC AA AT AA 00 CT TT CT GG TT CT AT GG CC 00 AT AG GG CT TT CC AA TT AA AG GG AT GG AA CT GG GG 0 AC AG CC AG GT AA
1479_30 00 CT AT GG AG AG CT CT GT AA AT CT 0 00 GG AC GG CC AG CC CC CT CT TT 0 AA CC AG CT TT CC AG AA GG AG AC TT CG GG 0 AG TT 0 CC CT AT TT CC CC CT AC AC TT AA AG CT GG GT 0 AG CG AC AC AC CT 00 CG AT AC AG CC AT TT AA 00 CC CT TT CG TT CT AA GG TT 00 AA AG TT CC CC GG AA GG AG AA CG TT GT GG TT CG CC 0 AC AG CC AG GT AA
1479_31 00 CC AA AG AG AG TT TT GG GG TT CT 0 00 AA CC GG CT AG CC CT CT TT CC 0 AG AC GG CC TT CG AA CC TT GG AA TT CG GG 0 AA AA 0 GG TT AA CT CC AC CC AA CC AT AA GG TT CC GT 0 GG CC AC AA AA CC 00 CC TT AC AG AC AA AT AA 00 TT CT CC CG TT TT AT GG CC 00 AA AG GT CC TT CG AG TT AG AG GG AT GT GG CC CG CG 0 AC AA CC AG TT AA
1479_32 00 TT AT AG AA AA TT TT GT AA AA 00 0 00 00 AC 00 CC GG CT CT CT CC CC 0 AA CC GG CT CC CG AA AC GT GG CC TT CC GG 0 AG AT 0 GG TT AA CC CT 00 CC AC AC AT AA 00 CC CC GT 0 GG CG AA AC CC CC 00 00 AT AA AG AC AA AT AG 00 TT TT CC GG CT CT AA GG CT 00 AT GG TT CT CT CG AG 00 AA AG GG AT TT AA TT CC CG 0 AC 00 CT 00 GG AG
1479_33 00 CT AT AG AA GG CT CT TT AG AA CT 0 00 GG CC AG CT AG CT CT CT TT CT 0 AA AA AA CC TT CG AG AC TT AG AA GT CC GG 0 AG TT 0 CG CT AT CT TT AC CT AA AC TT AA AA CT GG GT 0 AG CC AA AA AC CT 00 GG TT CC GG AC AA AT AG 00 CT CT CT CC CT TT AT CC TT 00 AT GG TT CC TT GG GG GT GG AG CG AA TT AG CT CG CG 0 CC AG CT GG TT AA
1479_34 00 CT TT AG AG AG CT CT TT AG TT CC 0 00 AG AC GG TT AG CC TT CC CT CT 0 AA AC GG CT TT CG GG AC GT GG AA GG CC GT 0 GG TT 0 CG CT AA CC CT AC CC AC AC AA AC AG CT GG TT 0 GG CC AC AC AC TT 00 CG AT AA GG AC AT AT GG 00 CT TT TT CC TT CT AT CG CT 00 AT GG TT CC CT CG AA GT AG AA GG AT GG AG TT CG CG 0 AC AG CC AG TT AG
1479_35 00 CT AT AG AA AG CC CT TT AG AA CT 0 00 GG AC AG CT AA CC CT CC CT CT 0 AA AC AG CC TT CG AA AA GG GG AA GT CC GG 0 AG AA 0 CC CT AT CT TT AC CT AA AA AT AC AG CC CG TT 0 AA CC AC AC AC CT 00 CG AT AC GG AC AA AT AG 00 CT CT CC CG CT TT AA CG TT 00 AT AG GT CC CT GG GG GT AA AG GG AA TT AG TT CG GG 0 AC AA CT GG TT AA
1479_36 00 TT TT AG AA GG CT CC TT AG AA CT 0 00 AG CC AA CT AA CC CT CT CT CC 0 AA AA AG CC TT CG AA AC GG AG AC TT CC GT 0 GG AA 0 GG CT AT TT CT CC CT AC AA AT AC AA CT CG GT 0 GG CC AA AA CC CT 00 CG TT AC GG AC AA TT AG 00 TT TT CT CC CT TT AA GG CC 00 TT AA GG CC CT GG GG GT AA AA CG AA GT AG CT CG CG 0 AA AA CT GG GG AA
1479_37 00 CT AT GG GG AA CT CT TT AG AT CT 0 00 AA CC AA CT GG CC 00 CC CT CT 0 AG AC AA CC CT CC AA CC GT GG AC GG CG GT 0 AG TT 0 CG TT TT CC CT AC CT AA AA TT CC GG CT CC TT 0 GG CG CC AA AA CT 00 CG AT AA GG AC AA TT AG 00 CT TT CT CC CT TT AT CC CT 00 AA GG GT CC TT CG GG GT AA AG CC TT GT AA CT CG GG 0 CC AG CC AG GT AG
1479_38 00 00 TT AA AA AG CT CT GT AG TT CT 0 00 AG CC AA CT AG TT CT CT CT TT 0 AA AA GG CC TT CG GG AA GT GG AA TT CG GT 0 AA TT 0 CG TT AT TT CC AC CT CC AC TT AC AA TT CC GT 0 GG CG AA AA AA CT 00 CG AT CC AG AC AT TT AA 00 TT CT CC CG CC CT AT CG CC 00 AT AG GT CC CT CG AG GT AG GG CG TT TT AG TT CC CG 0 AC AA CT GG GT AA
1479_39 00 CT AT AG AA AA CT CT GT AG 00 CC 0 00 AA CC AG CT AG CT CC CT CT CT 0 AG AA AA CT CT CG AG AA GT GG AA GT GG GT 0 AA AA 0 GG CT AA CT CT AC CC AC AA AT CC AG CT GG GT 0 GG CC AC AC CC CC 00 CG AA AC AA AC AA AT AA 00 CC CT CT CG CC TT AT CG CT 00 AT AG TT CT TT CG AG GG AA AG CG AT GT GG CC CG CG 0 AC AG TT AG GT AA
1479_4 00 TT TT AG AA AA CT TT GG GG 00 TT 0 00 GG AC AA CT AG CC TT CT CT CC 0 AA AC AA CC TT CG AG AC GT AG AA TT CC GT 0 GG AT 0 CG CT AA CC TT AC CC AC AA AT AC AG CC CG GG 0 GG CG AC AA CC CT 00 CC AA AC AG AA AA AT GG 00 CT CC CT GG CC TT AT CC TT 00 AA AG GG CC TT GG AG GT AA AG CC AT GT AA TT GG CC 0 AA AA CC GG TT AA
1479_40 00 CT AT AA AG AG CC TT TT AA TT CT 0 00 AA CC AA TT GG TT CT CT CT CT 0 AG AC GG TT CT CG GG AC TT AG CC GT CG GG 0 GG AT 0 GG CT AA CC CT AC CC AA AC TT AC AG CT CC TT 0 AG CG CC AC AA TT 00 CG TT AC AA AC AT TT AA 00 TT CT TT CG CC CC TT GG CC 00 AA AA TT CC CT GG AG GT AG AG CC AA GG AG CT CG CG 0 CC AG CT GG GG AG
1479_41 00 CT TT AA AG AA CT TT GT AG AT CT 0 00 AG AC GG CT AG CT CC CC CT CC 0 GG AC AG CC CC CG AA AC GT AA AA GT CG GG 0 AG AA 0 CG CC TT CC CT CC CC AC AC AA AA AG CC CC GT 0 GG CG CC AC CC CT 00 CG AT AC AA CC AA AT AA 00 CC CT TT GG CT CT AA CG CT 00 AA AA TT CT CT GG AA TT AA AG GG AA TT GG CC GG CG 0 AC AA CT GG GG AG
1479_42 00 TT AT AG AG AA TT TT GT GG TT CT 0 00 AG AC AA CT GG CT CT CC TT CC 0 AG AC AA CC CT CG GG AC GT GG AC GT CG GG 0 AA AA 0 CG CT AA CC CT AC CT AA AC AT AA AG CT CG GT 0 GG CG AC AA AC CT 00 GG AT AC AG CC AA TT AG 00 CT CT CT CG CT CT AT CG TT 00 AA AG GT CT CT CC AG TT AG AA CC AT GG AG CT CG CG 0 AC AG CT AG TT AA
1479_43 00 CC AT GG AA AA CT CC TT AG TT CC 0 00 AG CC GG 00 AG 00 TT TT CT 00 0 AA AA AA CC 00 CG 00 AC 00 AG AA GG CC TT 0 GG TT 0 CG 00 AA 00 CC AC CC AC 00 AT AC AG CT 00 TT 0 GG 00 AC AC 00 00 00 CG 00 AA GG AC AT 00 AG 00 TT 00 TT CC TT 00 AA CG CT 00 00 GG GT CC CT CG AG GT AG 00 CG TT GG 00 00 CG CG 0 00 AG 00 AG TT AG
1479_44 00 CC AT AG AG AA CC CT GT AA TT TT 0 00 AA CC GG CC AG CC CC CT CT CC 0 AG AC AA CT TT CC AA AA GT AA CC GT CG GT 0 AG TT 0 CC CT AT CC CC CC CT AC AA TT AA AG TT CG TT 0 GG CG CC CC AA CT 00 CC TT AC AA CC AT TT AA 00 CC CT TT CC CT TT AT GG CC 00 AA GG GT CC TT CG GG GG AA AG CG AT GT GG TT CG CG 0 AC GG TT AG GT AG
1479_45 00 CT AT AG AA GG CT CT GT AG TT TT 0 00 AA CC AG CC AG CT TT CT CC CC 0 GG AC GG CC CT CG AG AC GT AA AA TT CC GG 0 GG AT 0 GG CC TT CT CC AC CC AC CC AT AC GG TT CG TT 0 AG CG CC AC AA CT 00 CG AT AC AG CC AA AA AG 00 CT CT CC CG CT CC AA CG TT 00 AT AG TT CC CT CG AA TT GG AG CG TT GT GG CT CG CG 0 AA AG CC GG GT AG
1479_46 00 CC AA GG AG AA CC CT GT GG AT CT 0 00 AA CC GG CT AG CC CT CC CT CC 0 AA AC AG CT TT CG AG AC TT AG AA TT CG GG 0 AA AA 0 CC CT AA CC CT AC CC AA CC AT AA GG TT CG TT 0 GG CG CC AA AA CC 00 CG AA AC AA AC AA TT AA 00 CT CC CC CG CT TT AA GG CC 00 AA AG GT CT TT CG AG TT AG AG GG TT TT GG CT GG CG 0 AC AA CC AG TT AG
1479_47 00 CT AT AA AG AG CC 00 GT 00 AT 00 0 00 00 AC 00 CT AG CC CC 00 CT CT 0 AG 00 AG TT CT CG GG AC TT AG CC 00 CG 00 0 00 AT 0 GG CT AA CT CT 00 CT AA AC TT AA 00 CC GG GT 0 00 CG CC AC AC CT 00 00 TT AC AA 00 AT TT AG 00 CT CT 00 00 CC CT 00 00 00 00 AA 00 TT CC CT CG 00 00 00 AG CC 00 GG AG CT CC CG 0 AC 00 CC 00 00 GG
1479_48 00 CT AT AA AA AG TT CT GT GG AT CC 0 00 AG AC AG CC AG CC TT CC CT CT 0 AG AC AG CC CT CC AG AA GT GG AA GT CG GT 0 AA AT 0 CG CC AT TT CT CC CC AC AA AT AC AG CT GG GG 0 AG CC CC AA AA TT 00 CG TT AC AG AA AT AT AA 00 CT TT CT CG CT CT AT CG CT 00 TT AA GG CC CT CG GG GT AG AA CC AT GT AG TT CG CC 0 AC GG CC GG TT AA
1479_49 00 TT TT AA AG AA CC CT TT AA AT CT 0 00 AA CC AG CT AG CT CC CT CT CC 0 AG AA AA CT CT CC AA AC GT GG AA GT GG GT 0 AA AT 0 GG CT AA CT CT AC CC AC AC AT AA AA CC CG GT 0 GG CC AC AC CC CC 00 GG AT AA AA AC AA AA AA 00 CC TT TT CG CT TT AT CC TT 00 AA AG TT CT TT GG AG GT AA GG CG AT TT AG TT CG CG 0 AA GG TT AG TT AA
1479_5 00 CT AA AA AA AG 00 CC GT GG TT CT 0 00 AG CC AG CT AG CT 00 CC CC CC 0 AA AA AG CT TT CG AA AC GG AG AC TT CC GT 0 AA AA 0 CG CT 00 CT CT CC CT AC AA AT AA AA CT GG TT 0 AG CC AA AA CC TT 00 GG TT AC GG AC AA TT AG 00 TT TT CC CC CT TT AA GG CC 00 TT AA GT CC TT 00 GG GT AG AA GG AA TT GG TT CG CC 0 CC AG CT GG GG AA
1479_50 00 TT AT GG AA AG CT CC TT GG AT CT 0 00 AG CC AA CT AG CC CT TT CT CT 0 AA AA AG CT TT CC AG AC GG AA AC GT GG GT 0 GG AT 0 GG CT AT CT CC AC CC CC AC TT CC AG CT CG TT 0 GG GG CC AA AA TT 00 GG AT AA GG CC AA AA AA 00 TT CT CT CG CT CT AT CG CT 00 AA GG TT CC CT CG AA GT GG AA CC AT GG AG CC GG CC 0 AC AA CT AA GT AG
1479_51 00 CC TT AG AA AA CC TT GG AG AA CT 0 00 AG CC AG CC AA CC CC CT CC CC 0 GG AC AG CT TT GG AA AA GT AG CC TT GG GT 0 GG AT 0 GG TT AT CT TT CC TT AA CC AT AA AA CC CG GT 0 AG CG CC AC AC CT 00 GG TT CC AG AC AA TT GG 00 TT CT CT CC CT CC AT GG CT 00 AT AG GT CT CT CG AG GG AA AG GG AT TT AG TT GG CG 0 CC AG CC GG GT GG
1479_52 00 CT AA AG AG GG CT CT GG AG TT TT 0 00 AA CC AA CC AG CT TT CT CT CC 0 GG AC GG CC CT CG GG AC GG AA AC TT CG GG 0 GG AT 0 CG TT TT CT CT AC CC CC AC TT AC AA CT CG TT 0 AG CG CC AC AA CT 00 CG AT AC AG CC AA AT AA 00 TT CT TT CC CT CC AT CC CT 00 AT GG TT CC CT CG AA TT AG AG GG TT GG AG TT CG CC 0 AA AG CC AG TT AA
1479_53 00 TT TT AG AA AA TT CT GG GG AT CT 0 00 GG AC AG CT GG TT CT CC CT CT 0 AG AC AG CC CT CC AG AC GT GG AC GG GG GT 0 AG TT 0 CG CC TT TT CC CC CC AC AA AT AC GG CT GG GT 0 GG CG AC AA AA TT 00 CC TT AA AA CC AT AT AG 00 TT CT CT GG CT TT AA CG TT 00 AT AG TT CC TT CC AG GT AG AA CC AT GG GG CC GG GG 0 AC AG CC GG GT AA
1479_54 00 TT AT AA AA AG TT CC TT GG TT CT 0 00 AG CC AA CT AA CT CT CC CT CT 0 GG CC GG CC CT CG AG AA GT GG AC GT CG TT 0 AA TT 0 GG CC AA TT CC CC CT AC AA AT AA GG CT GG GG 0 GG CG AA AA AA TT 00 CG AT AC AG AC AA AA AA 00 CT TT CC CG CC TT AA GG CT 00 AT AA GT CT CT CG AG TT GG AA CC AT GT GG CT CG CG 0 AC GG TT AG TT AA
1479_55 00 CT TT GG AG AG CT CT TT GG TT TT 0 00 GG CC AA CT GG CC CT CC CC CC 0 AA CC AG CC TT CC AG AA GT AG AA GT CC TT 0 AG AT 0 GG CT AT CT CT 00 CT CC AA AT AA AA CT CG GT 0 GG CG AC AA CC CT 00 CG AA AC GG AC AA AT GG 00 CT CT CC GG CC TT AT CC TT 00 AA AG TT CC TT CG AG 00 AG AA CG TT GT AG CT GG CC 0 AC AA CC GG GT AG
1479_56 00 CC AT GG AA AG CT TT GT AG TT CT 0 00 00 CC GG CT AG CC TT CC CT CC 0 AA AA AG CC TT CG AG AC GT GG AA GG CG GG 0 AG TT 0 CG TT AA CT CT 00 CT CC AA AT AA GG CT GG TT 0 GG CC AC AA AC TT 00 CG TT AC GG AC AA AA AG 00 TT TT TT CG TT CT AA GG TT 00 AA AG TT CC CT CG AA 00 AG GG CC AT GG GG CT GG CG 0 CC AG CC AG TT AG
1479_57 00 CT TT GG AG AG TT CT GT AG AT CC 0 00 AG CC AG TT AG CT CC CT TT TT 0 GG CC GG CC CT CC AA AC GT GG AA GT CG TT 0 AA TT 0 CG CT AT CC CT AC CT AC CC AT AC AG CT CG GT 0 GG GG AC AA AA TT 00 CG AT AC AG CC AA AT AA 00 CT TT CT CG CC TT AA CG TT 00 AT GG TT CT TT GG GG GT AA GG GG AT GT AG TT CG CG 0 AC AG TT AG GG AG
1479_58 00 CT AT AA AA AA CT CT GT GG 00 CT 0 00 AG AC AG CT AG CT TT TT CT CT 0 GG AC AG CT TT GG AA AC GT AG CC GG GG GT 0 GG TT 0 CC TT AA CT CT AA CC AC AC AA AA GG CT GG TT 0 GG CC CC AC CC CC 00 GG AT CC AG CC 00 TT AA 00 CT CT TT CC TT CT AA CG CC 00 AA AG GT CC CT CC AA GT AA AG GG AT GT AG CC GG CG 0 AC GG CT AA TT AA
1479_59 00 CT AA AA GG AG CC CC GT AG AT TT 0 00 AG AC AG CC AG CT TT CC TT CT 0 AA AC AA CT TT CC AA AA GG AG AC TT CC GT 0 AA AT 0 CG CT AA CT CC AC CC AA CC AT AC AG TT GG TT 0 GG CC AC AC AA TT 00 CC AA AC GG CC AA AT AG 00 TT TT TT CG CC TT AT GG CT 00 TT GG TT CC CT GG GG GT AG AA CG AA GT GG TT CC CC 0 AC AG CT GG GG AG
1479_6 00 CT TT 00 00 AG 00 CC TT GG TT CT 0 00 AG 00 AG CC GG CT CT CC CT CT 0 00 CC 00 00 CT CG AG AA GT GG AA TT 00 TT 0 AG 00 0 00 CT 00 TT CT CC CC CC AA 00 AC AG CT CG GG 0 AG CG AC 00 AA TT 00 CG AT 00 00 AC AA AT AA 00 TT TT CC CC 00 CT AT CG CT 00 TT AA 00 00 00 00 AG TT GG AG 00 AT GT AG CT 00 GG 0 CC AA TT AG TT AA
1479_60 00 CC 00 GG AA AA CT CT GT AG 00 CC 0 00 AA CC GG CT AA CT 00 TT 00 TT 0 AA AC AG CT TT CG AG AC GT AG AA GT CG GG 0 AG TT 0 GG CT AT CC 00 AA CC AC AC TT 00 AG TT CG TT 0 GG CG AC AC CC CT 00 CC AT AC AG AA 00 AT GG 00 CT TT CC CC CT CT AA GG CT 00 AT AG TT CC TT CG GG GT AA AG CG AA GT AA TT CC 00 0 CC AG CT AG GT AA
1479_61 00 CT TT AG AA AA 00 CT TT AA TT CC 0 00 AG AC AG TT AA TT CC CC CT CT 0 AG CC AA CC TT CG AA AC TT AG AC TT CG GG 0 AG AA 0 CG CC 00 CT TT CC CT AC AA TT AA AG CT CG TT 0 AG CC CC AA CC CT 00 CC AT AC AA CC AA TT AG 00 CT CC TT CG CC CC AT CG CT 00 AA GG GG CT TT 00 AG GT AA AG GG AA TT GG CT GG CC 0 CC AA CC GG GT AA
1479_62 00 CT AA AG AG AG TT TT GT AG 00 CC 0 00 00 AC AG 00 GG CT TT CC TT CT 0 AG AC AG CT CT GG AG AC 00 AG AC GT CC GT 0 AG AT 0 CG 00 00 CT TT 00 CC AA AC AT 00 GG CC 00 TT 0 AG CC CC CC AA CT 00 00 AA CC AG AC AA AT AG 00 CT CT CC CC TT TT AT CG CT 00 AT 00 TT CT CT CG GG GT AG AG CG AA GT 00 CC GG 00 0 CC AA CT AG GT AG
1479_63 00 TT AT GG AA AA CT CT GG AG TT CT 0 00 AA CC AA TT GG CT TT TT CT CC 0 GG AC GG CC TT CC GG AA GG AG AA GT GG GT 0 AG AT 0 CG TT AT CT CC CC CC AC CC AT AC GG CT CC TT 0 GG CG CC AA CC TT 00 GG AT AA GG CC AA AT AA 00 TT CC CT CG TT CC AT CG TT 00 AT GG TT CC CT CG AG GT AG AA CG AT GG AG CT GG CC 0 CC AA TT AG GG GG
1479_64 00 TT TT AA AG AG TT CT TT AG TT CT 0 00 AA AC AG CT GG TT CC CC CC CT 0 AG AC GG CT CT CG AG AC TT GG CC GT CG GG 0 AG AT 0 CG TT AA CT TT 00 CC AC AC TT AA AG CC CC GT 0 AA CC CC AA AA CT 00 GG TT AC AG AA AA TT GG 00 CT TT CT CG TT TT TT CC CC 00 AA GG TT CC CC CG AA 00 AA AG CG AA GG AA CT CG CG 0 CC 00 TT GG GG AA
1479_65 00 TT AT AG AA AG TT CT GT GG AT CC 0 00 AG AC AG CC GG CT CT CC CT CT 0 GG CC GG CC CT CC AG AA GG GG AC GG CC GT 0 AG TT 0 CG CT AT CT TT CC CT AC AA AT AA AG TT CG GG 0 GG CC AC AA AC TT 00 CG AT AC AG AC AA AT AA 00 TT TT CC CG CT CT AT GG CT 00 AA AG GG CT CT CG GG GT AG AG CG AT GT GG TT CG CC 0 CC AG TT AG TT AA
1479_66 00 CT AT AA AG AA TT TT GG AA AT CT 0 00 AG CC AA CC GG CT TT CT CT CT 0 AG CC AG CC TT GG AG AA TT AG AC TT GG GG 0 AA AT 0 GG CT AT CT CT AA CT AC AA AT CC AA TT CG GT 0 AG CC CC AC AC CT 00 CG AT CC AA AC AT TT AA 00 CC TT TT CG TT CT AA CC CC 00 AA AG TT CC CT CC AG GG AA AG CG AA TT AG CC CG GG 0 CC 00 CC GG GT AG
1479_67 00 CT AT AG AA AA CT CT GT AG AT CC 0 00 AA CC GG CT AG CC CC CC CT CC 0 AG CC GG CT TT CG AG CC TT GG AC TT CG GG 0 AA AT 0 CC CT AA CT CC AC CC AC CC TT AC AG TT CG TT 0 AG CG CC AA AA CC 00 CC AT CC AA AC AA AT AG 00 CC CT CC CG TT TT AT CG CC 00 AA GG TT CT CT CG AG GT AG AG GG AT GT GG CC CG CG 0 AA AA CC AG TT AG
1479_68 00 CT AT AG AG AG CT CT GT AG AT CT 0 00 AG AA AA CC GG TT TT CC CC CT 0 AA AA AG CC TT CC AG AA TT GG AC TT CG GT 0 AA TT 0 GG TT AA CC TT CC TT AA CC AA AC AG TT CG GT 0 AG CC AA AA AC TT 00 CC AT AC AG CC AA AT AG 00 CT TT TT GG TT CT AA GG CC 00 AT AG TT CT CT CC AG GT GG AG CG AT GT AG TT CG CC 0 CC AA CC AG GT AA
1479_69 00 TT TT AA AA AA TT CT GT GG AT CT 0 00 GG AC AG CT GG CT CC CC CC TT 0 AA AA AA CC TT CC GG AA GT GG AA GT CG GT 0 AG AT 0 GG CT AT CT CC AC CC AC AC TT AC AG TT CC TT 0 GG CC CC AA AC CT 00 CG AT CC GG AC AT AT AG 00 TT CC CT GG CT CT AA GG CT 00 AA AG TT CC TT CC AA GG AA AG GG AA GG AG CT CG GG 0 CC AG CT AG GT AG
1479_7 00 CT TT AA AG AA CT 00 GT 00 00 00 0 00 00 CC 00 CC AG CT CC 00 CT CT 0 AG 00 AG CC TT CG AA AC TT AG AC 00 GG 00 0 00 AT 0 GG CT AT CC CC 00 CC AC AC AT AC 00 TT CC GT 0 00 CC CC CC AC CT 00 00 AA AC AA 00 AA AT AA 00 CC TT 00 00 CC TT 00 00 00 00 AT 00 TT CT TT CC 00 00 00 AG CG 00 TT GG CT GG CG 0 AA 00 TT 00 00 AA
1479_70 00 CC AT AA AG AG TT TT GT AA AT TT 0 00 AG CC GG CC GG CC TT CT CT CT 0 AG CC GG CC TT GG AG CC GT AA AC GT CG GG 0 AG AT 0 CG CT AA CC CC AC TT AC AC AT AA AA CT CG TT 0 GG CG CC AC AA CT 00 CG AT CC AG AC AA TT AA 00 CT CT CT CG CT CT AT CC CT 00 AT AG GT CC CT CG GG GT AA AA CG AT TT AG TT GG GG 0 CC AA CT GG GT AG
1479_71 00 TT TT AG AA AA CT TT GG GG AT TT 0 00 AG AC AA CT AG CT CT CT CC CC 0 AG AA AG CC TT CG AG AC GT GG AA TT CC GT 0 GG AT 0 CG CC AA CT CT AA CC AC AC AT AA AG CT CG GG 0 GG CC AC AA CC CT 00 CC AT CC AA AC AA AA AG 00 CT CT CT GG CC CT AT CG TT 00 TT GG GT CC TT GG AG TT AG AA GG TT GT AG CT CG CC 0 AC AA CC GG TT AA
1479_72 00 CT AA AG AG GG CC CT GT AG 00 CT 0 00 AG AC AG CC AG CT TT CC TT CT 0 AA AC AA CT TT CC AG AC TT AG AC TT CC GG 0 AA AT 0 CG CT AA CT CT CC CC AA AC AT AA AA CT GG TT 0 GG CC AA AA AC CC 00 CC AT AC AG CC AT AT AG 00 CT CT TT CG CC TT AT GG CC 00 AT AG TT CC CT GG AG GT AG AA CG AA GT GG TT CC CC 0 AC AG CT GG GT AA
1479_73 00 TT TT AG AG AG TT CT TT AG TT CT 0 00 AA CC AG TT AG CC CC CC CT CT 0 AG CC AG CT CT CG AA AC TT AG AC TT CG TT 0 AG AT 0 CG CC TT CT TT AA CC AA AA AT AA AA CC CG TT 0 AA CC CC AA CC CC 00 CC AT AC AG AC AA TT AA 00 TT CT CT CG CC CC AT CG CT 00 AA AG GT CC CT CG GG GT AA GG GG AA GT GG TT GG CG 0 CC AG CC AG GT AG
1479_74 00 CT AA AG AG AA TT CT GT 00 00 CT 0 00 AA CC GG CT AG CT 00 CT CC CT 0 AG CC AG TT CT CC AG AC 00 AG AA GT CG 00 0 GG AT 0 GG TT AT CC CT AA CT AA AC TT AA AG CT CC TT 0 AG GG AC AC AC CT 00 CG AA AC AG AC AA TT AG 00 CT TT 00 CG CT 00 AT CG CT 00 AT 00 TT CT CT GG AA 00 AG AA GG 00 00 00 CT CG CG 0 AC AG CT AA GT AG
1479_75 00 CT AT AA AA AG TT CC TT GG AT CC 0 00 AG AC AG CC GG CT TT CT TT CT 0 GG CC GG CC CT CC AG AA GT GG AC GT CC TT 0 AG TT 0 CC CT AA CT CT CC CT AA AA AT AA AG TT CG GG 0 AG CC AC AA AA TT 00 CG TT AC AG AA AT TT AA 00 TT TT CC CG CT CT TT CG CT 00 AT AG GT CT CC CG GG GT AG AG CC TT GT GG CT CG CG 0 CC AG CC GG TT AA
1479_76 00 CC AA AA GG AA CC CT GT AG TT CT 0 00 AA CC GG CC AG TT TT CC TT CC 0 AG CC AG TT TT CC AA AA GG AA CC TT CC GT 0 AG AT 0 GG CT AT TT CC AC CC AA AC TT AC AG TT CG TT 0 AG CC AC AC AA TT 00 CC AT AC GG AC AT TT AA 00 CT TT TT CC CT CT AT GG CC 00 AT GG TT CC CT CG GG GT AG AA CG AT TT GG TT CG CG 0 AC GG TT AG GT AA
1479_77 00 TT TT GG AA AA CC CT TT AA TT CT 0 00 AG AC AG TT AA TT CT CC CT CT 0 GG CC AG CC CT GG AA AC TT AA AA TT CG TT 0 AG AT 0 CG CT 00 CT CT CC CC AA AA AT AA AG CT CG TT 0 AA CG CC AA CC CT 00 CC TT AA GG AA AA TT AG 00 TT CT CC GG CT CT AT CG CC 00 AT AG GG CT CT 00 AG TT AA GG CG AA TT AG TT GG GG 0 CC AA CC AG GT AG
1479_78 00 TT AT AA AA AA CC TT TT AG TT CT 0 00 GG CC AA TT AG CT CC CC CT TT 0 AA AC AG CC TT CG AG AA GT AG AC GT CG GT 0 GG TT 0 GG CT TT TT CC AA CT AC AC TT AA AG CT CC GT 0 GG CG AA AA AA CT 00 CG AT CC GG AC AA AT AA 00 TT CT CT CG CT CT AA CG CT 00 AA AA TT CC CT CC AA GG AA AG CG AT GT GG CT CG CG 0 AA AA CT GG GT AG
1479_79 00 CT AT AG AA AA CT CT GT GG TT CC 0 00 AG CC GG CT AG CT CT TT TT CT 0 AA AC GG CT CT GG AA AC GG AA AC GT CG GG 0 AG AT 0 CG CC AA CT CC AC CC AC AC TT CC AG CT GG GT 0 GG CG CC AA AC TT 00 CC AT AC AG CC AA TT AA 00 TT TT CC CC CC CT AA GG CT 00 AT AG TT CT CT CG AG GG AG AG GG AA TT AA TT CG GG 0 AC GG CT AA GT AA
1479_8 00 CT AT AA AG AA CT TT GT AG AT CT 0 00 AA AC AG CT AG CT CT TT CT TT 0 AA CC AG CC TT GG AA AC GG GG CC GG GG GT 0 AG TT 0 CC TT AA CC CC AA CC AC AC AA AA AG CC GG TT 0 GG CC AC AA CC CC 00 GG TT CC AA CC AT TT AA 00 TT TT TT CC CT CT AA CG CC 00 AA AG TT CC CT CC AG GT AA GG CG AA TT GG TT CG CC 0 AA AG TT GG GT AG
1479_80 00 TT AT AA AG AA TT TT GT AA AT CC 0 00 00 CC GG CT AA CC CC CT CC CT 0 AG CC AG TT CT CG AG AC GT AG AC GT CG GG 0 AG AT 0 GG TT AA CC CT 00 CT AA AC AT AA AG CC CC TT 0 AG CG AC AC CC CT 00 CG TT AA AA AA AA AT AG 00 CT TT CT CC CT TT AT GG CT 00 TT AG GT CC TT GG AG GT AG AA GG AT TT AG CT CC CG 0 AA 00 CT AG GT AA
1479_9 00 CT TT AG AA AG CT CT GT AA AA TT 0 00 AG CC AG CC AG CT TT CC CT CT 0 AG CC AG CC CT CG AG AC TT GG AC GT CG GT 0 AG TT 0 GG TT AA CC CT AC TT AA CC AT AC AG CT CG TT 0 AG CG AC AA AC TT 00 CG AT CC GG CC AA TT AG 00 TT CT CT GG TT CT AA GG CC 00 AT GG TT CT CT CG GG GT GG AG CC AA GT AG TT GG CG 0 AC GG CC AG TT AA
1479_81 00 CT TT AA AG AG CT TT TT AG TT TT 0 00 GG CC AG CT AG CT CC CC TT TT 0 AA AC AA CT CT CG GG AA GT AA AC TT CC TT 0 AG AT 0 CG CC TT CT CT CC CT AC AA AT AA AA CC CG TT 0 AG CC CC AA CC CT 00 CC TT AA AG AC AA TT AG 00 TT CC CT CG CC CC AT CG CT 00 AA GG GG CT CT CG GG GT AA AG CG AA TT AG TT GG CG 0 CC AG CC AA TT AG
1479_82 00 TT AT AG AA AA CT CT GT AG TT TT 0 00 AG CC AG CT GG CT CT CT CC CT 0 GG AA AA CT CT CG AG AC TT GG AC GT CG GT 0 GG AT 0 CG CT AA CC CC AA CC AA AC AT AA GG CC CC TT 0 AG CG CC AA CC CC 00 CC TT CC AA AC AA TT AA 00 CT CT CC CG CT CC AA GG TT 00 AA GG GT CC CT CG GG TT AA AG CC AA TT AA CT GG CG 0 AC AG CT AG GT AA
1479_83 00 TT AT GG AG AA CT TT GT AG TT CT 0 00 AA CC GG CC GG CT 00 CC CT TT 0 AG AC AA CC CC CC AG CC GT AA AC GG CG GG 0 AA AT 0 CG TT TT CC CT AA CT AC AA TT AA AG CT CC TT 0 AG CC CC AA AC CC 00 CG TT AA GG AA AA TT AA 00 TT TT CT CC CT CT AT CG CC 00 AT GG GT CC CT CG AG GT AG AG CC TT TT AA CT GG CG 0 CC GG CC GG GG AG
1479_84 00 CC AA GG AG AA TT TT GG AG AT CC 0 00 AA AC AG TT AA CT CT CC CT CC 0 AA AC AG CT TT CG AG AC TT AG AC TT GG GG 0 AG AA 0 CC CT AA CT CC 00 CC CC CC TT AA GG TT CC GT 0 GG CC AC AC AC CC 00 CG AT AA AG AC AA TT AG 00 CT CC CC CG CT TT AA GG CC 00 AA AG GT CC CT GG AG TT AG GG CG AA GT GG CC CG GG 0 AC AG CC AG TT AG
1479_85 00 CT TT AG AG AG CT CT GT AG TT CC 0 00 AG CC GG TT AG CC TT CT CT TT 0 AA AC GG CC TT CG GG AC GT AG AA GG CG GG 0 AG TT 0 CG CT AA CC CT AC CC AC AC AT AA GG CT CG TT 0 GG CC AC AA AC TT 00 CC AT AA GG AC AA AA AG 00 CT TT CT CG TT CC AA GG TT 00 AT AG GT CC CT CG AA GT AG AG CG AA GG GG CT GG CG 0 AC AG CC GG TT AA
1479_86 00 TT TT AG AA AG TT CT GT GG AT CC 0 00 AG AC AG CC GG CC CT CC CT CT 0 AG AC AG CC CT CG AG AA GG GG AC GG CG GT 0 AA TT 0 CG CT AA CT CT CC CC CC AA AT AC AA TT CG GG 0 AG CC AC AA AC TT 00 CG TT AC AG AA AA AA AA 00 TT TT CC CC CC TT AA CG CT 00 AT AG GG CC CT CG AG TT GG AG CG AT GG AG CT CG CG 0 CC AG CT AG TT AA
1479_87 00 CT AA AG AA AG CC CC GT AG TT CT 0 00 AG AC AG CC AG CT TT CC CT CT 0 AG CC AA CT CT CC AA AC GT AG AC GT CC GG 0 AA TT 0 GG CT AA CC CC AC CC AA CC AT AA AA CT GG TT 0 GG CC AC AC AC TT 00 CC AA CC GG CC AT TT AG 00 TT CT TT CG CT CT AA GG CC 00 TT GG GT CC TT GG AG GG AG AA CC AT TT AG TT GG CC 0 AC GG CT GG TT AA
1479_88 00 CT AT AA AA AG CT TT GT AA TT 00 0 00 GG AC GG CT AG CC CC TT TT CT 0 AG AC GG CT CT CC AA AC GT GG AA GG GG GT 0 GG AT 0 GG TT TT CC CC AA CC AC AC TT AA 00 CT CG GT 0 AA GG AC CC AC CC 00 00 AT CC AA AA AA AT AA 00 CT TT CC CG CT TT TT CG CT 00 AA AG GT CT CT CG GG 00 GG AG CC TT GG AG CT GG GG 0 CC 00 TT 00 00 AA
1479_89 00 CC TT AG AG AA TT CT GT AG AA TT 0 00 AA AC AG CC GG CT CC CT TT CT 0 AG AC AG CC CT CC AG AA GT AG CC TT CG GT 0 AG TT 0 CG TT AT CC CT AC CT AA CC TT AA AA CT CG TT 0 AA CC AC AC AC TT 00 CG 00 AA AG AC AA TT AA 00 CT CT CT CG 00 CC TT GG CC 00 AT AG GT CC CC CG GG GG GG GG CG 00 GT GG TT CG GG 0 AC GG CT AA GT AG
1479_90 00 CT AT AA AA AG TT CT GT AA AA CT 0 00 AG CC GG CC GG CC TT CT CT TT 0 AG CC GG CT TT GG AG CC GT AG AA GT CC GG 0 AG AT 0 CC CT AA CC CC AC CT AC AC AT AA AA CC CC TT 0 AG CC AC AA CC CC 00 CC TT CC AG CC AA TT AA 00 TT CT CT CG CT CT AT GG TT 00 AA AG GG CC TT GG AG GT AG AG CG AA TT GG TT CG CG 0 CC AG CT GG GT AG
1479_91 00 CC AA GG AA AA CC CT GT AG AT CC 0 00 AA CC GG CC AG CC CT CT CT CC 0 AG AC AA CT CC CC AG AA GG AA CC TT CG GT 0 AG AA 0 CC CT AT CT CC AC CC AA CC TT AA AA CT GG TT 0 AG CC AC AC AA CT 00 CC AT AC GG AC AA TT AA 00 TT TT TT CC CT CT TT GG CC 00 AA GG TT CC CT CG GG GG AA AG CG AT GT GG TT CC CG 0 AC AG TT AG GG AG
1479_92 00 CT AT AG AA AG CT CT GT AG TT TT 0 00 AG CC AA CC AG CT TT CT CT CC 0 GG AC GG CC CT CG AG AC GT AA AC TT CC GG 0 GG AT 0 CG CT 00 CT CC AC CC AC CC AT AC AG CT GG GT 0 AG GG CC AC CC CT 00 CG TT CC AG CC AA AA AG 00 CT TT CC CG CC CC AT CG CC 00 TT GG GT CC CT CG AA TT GG AG CG AT GT AA TT GG CC 0 AA AG CC GG GT AG
1479_93 00 CT AT AA AG AG TT CT TT AA AA CT 0 00 AG CC AG CC GG CC TT CC CC CT 0 AG CC GG CT TT GG AG AC GG AG AC GT CG GG 0 AG AT 0 CC TT AA CC CT CC CT AC AC AT AC AA CC CG TT 0 AG CG CC AA AC CT 00 CC AT CC AG AC AT AT AG 00 CT CT CC CG TT CC AT CC CT 00 AT AG GT CC CT CG GG TT AG AA CG AT TT AG TT CG CG 0 CC AA TT GG GT AG
1479_94 00 TT TT AG AA AG TT TT GT GG TT TT 0 00 AG AC AA CC GG CC TT TT CT CT 0 AA CC AA CC TT CG AG AA TT GG AA TT CC GT 0 AG AT 0 CG CC AT CT CC CC CC AC AC AT AA AA CT GG GG 0 GG CG AC AA CC TT 00 CC AT CC AG CC AA AT AA 00 CT CC CC GG CC TT AA GG TT 00 TT GG GT CC TT GG AG GG AG AG CG AT GT AG CT GG CC 0 AA AA CC GG GT AA
1486_100 00 TT AT AG AA AA CT CT TT GG AT CT 0 00 AG AC AG CT GG CT CT CC CC CT 0 AG AA AA CT CT CG AA AA GT AG AC GT CG GT 0 AG AT 0 CG CT AA CT CT AC CT AC AC AT AC GG CT CC TT 0 AG CC CC AC CC CT 00 CC TT CC AG AC AA TT AG 00 CT CT CT CG CT TT AA GG TT 00 AA GG GT CC TT CC GG GT AG GG CC AT TT GG CC GG CG 0 CC AG CT AG GT AA
1486_101 00 TT AT GG AA AA CT TT TT AG AT CC 0 00 AG CC GG CC GG CT 00 CC TT TT 0 AA AC AG CT TT CC AA CC GG AG AC GG CG GG 0 AG TT 0 CG TT TT CC CC AC CC AC AC AT AA AG CT CG TT 0 GG CG CC AA AC CC 00 CG AT AA GG AC AA TT AG 00 CT TT CT CG CT TT AT CC CC 00 AT GG GT CC CC CG GG GT AA AA CG TT GT AG CT CG GG 0 CC AG CT AG GT AG
1486_102 00 CT AT AA GG GG CC CT GT AG TT CT 0 00 AG AC AG CC AG TT CT CT CT CT 0 AG CC AA CT TT CC AA AC GT AG AC GT CG GG 0 AA AT 0 CG CT AA CT CT CC CT AA CC AT AA AA TT GG TT 0 GG CC AC AC AA CT 00 CC AT CC AG CC AT AT AG 00 TT CT TT CG CC TT AT GG CT 00 TT GG TT CC CT CG AG GT AG AA CC AT GT GG TT CG CC 0 AC AG CT GG GG AA
1486_103 00 CT AT AG AA AG CC CT GT AG AA CT 0 00 AG CC AG CT AG CT CT CT TT CC 0 AA AC GG CC CT CG AG CC TT AG AA GT CC TT 0 AA AT 0 CC CC AT CT TT AC CC AA CC AT AA AG CT CC GT 0 AG CC AA AC AC CC 00 CG AT AC AG AC AA AT AG 00 TT TT CT CC CT TT AA CC TT 00 AT GG GT CC CT CG GG GT AG AA CG AA TT AG CT CG GG 0 AC AA CT GG TT AA
1486_104 00 CT TT AA AG AA CT CT GT GG AT CT 0 00 AG CC AG CT GG CC CT CT TT CC 0 AG CC AG CT CT CG GG AA GG AA CC GG GG GT 0 AG TT 0 GG CT TT CT CC AC CT AC CC AA AC AA CT CC GT 0 AG CG AC AA AC CC 00 CG TT CC AG AC AA AT AA 00 CT CT CT CC TT CC TT GG CT 00 AT GG TT CT TT CG AA GG AA AG CG AT GT AG CT GG CG 0 AC AG CC AG GT AA
1486_105 00 TT AT AA AA AA CT CT TT AG TT TT 0 00 AG CC AG CT GG CT CT CC CC TT 0 AA AA AG CT CT GG AA AA GG AG AC GT CG GT 0 AG AT 0 CG TT AT CT CT AC CT CC AC TT AC AG TT CG GT 0 AG CG CC AA CC CT 00 CC AT CC AA AA AT AT AG 00 CT CT CT CG CT CT AT CG CT 00 TT GG TT CC CT CG GG GT AG AA CC AA TT AG CC GG CG 0 AC AG CT AG TT AA
1486_106 00 TT TT AG AA AA CT CC GT AG 00 CC 0 00 00 AC AA CT GG CT TT CC CT CC 0 AG AC AA CC TT CG AG AC GT GG AA GT GG GG 0 AA AT 0 GG TT AT CC CC 00 CT AC CC AA AC AA CC CG GT 0 GG CG AC AA AC CT 00 CG AT CC AA CC AA TT AG 00 CC CT CT GG TT CT TT CG CC 00 AA AG GT CT CT CC GG TT AG AA CC AT GG GG TT CG CC 0 CC AA CC AG TT AA
1486_107 00 CT AT AG AG AA CC TT GT GG TT CT 0 00 AA CC GG CT AA CT TT TT TT TT 0 AG CC GG CC TT CG GG AC GT AG AA GT CG GT 0 AG AT 0 GG CT AT CT TT AA CC AC AC AA AC AA CT CG TT 0 GG CG AC AC CC TT 00 CC AT AC GG AC AA AA AG 00 CT TT CT CC TT CT AA CG CT 00 AT AG GT CC CT CG GG GT AA AA GG AT GT AG TT CC CG 0 AC GG TT AG GT AA
1486_108 00 CT AT AG AG AA CC TT TT GG TT CT 0 00 AA CC GG CT AA CT TT TT TT TT 0 AA CC GG CC TT CG AG AC GT AG AA GT CC GG 0 AG TT 0 GG CT AT CT CT AA CC AC AC AT AC AA CT CG TT 0 GG CG AC CC AC TT 00 CG AA AC AG AA AT TT AG 00 TT TT CT CC CT CT AT GG CT 00 AA AA TT CC TT CG AG 00 AA AA CG AT GT GG CT CG CG 0 CC AG CT AG GT AA
1486_109 00 CC AA AA AA AA CC CT GT AG AA CT 0 00 00 CC GG CT AG CC CT CC CT CT 0 AA AC AA CC CT CG AG AA GT GG AA GT CC GG 0 AA AA 0 GG TT TT CT TT 00 CT AA AA AT AC AG CC CC TT 0 AA CC AC CC AC CT 00 CG AT CC AG CC AA AT GG 00 CT CT CC CC CT TT AA GG CT 00 AT AA TT CC TT CG GG 00 AA AA GG AA TT AG TT CG GG 0 AA AA TT GG GT AA
1486_110 00 CC AT AG GG AG TT CT GT GG TT TT 0 00 AA CC GG CT AG CT TT CT CT CT 0 AG CC GG CC CC CG AA CC GT AA AC TT CG GT 0 AG AT 0 CG CC TT CC CT AA CT AC CC AT AC AG CT CG GG 0 AA CC CC CC AC CT 00 CG AA CC AA CC AA TT AA 00 CT CT CT CC CC CT AA CG CT 00 TT GG TT CC TT GG AG TT AG GG GG TT TT AA TT CG CG 0 AA AG CT GG TT AA
1486_111 00 TT AT GG AA AA TT TT GT AG TT TT 0 00 AG CC AG CC GG CT 00 CC TT TT 0 AA CC AG CT TT CC AA CC GT GG AA GT CC GG 0 AG AT 0 CG TT AT CC TT AA CC AC AC AT AA AG CT CG TT 0 AG CC CC AA AC CT 00 CG TT AA GG AC AA TT AA 00 TT CT CT CG CT TT AT CG TT 00 AA GG GT CC CT CG AA GT AG AA CG AT TT AA CT GG CG 0 CC GG CT AG GG AG
1486_112 00 TT AT AG AA AA CC CT TT GG TT CC 0 00 AG CC AG CC AG CT CC CC CT CC 0 GG AC AG CC CT CC AA AC TT AG AA GT GG GT 0 AA AA 0 GG CT AT CT CT AC CC AC CC TT AC AA CC GG GT 0 GG CC AC AC CC CC 00 GG AT AA AA AC AA AA AA 00 CC CT TT GG CT TT AT CC TT 00 AT AG TT CT TT CG AG GG AA GG CG AT TT AG TT GG CG 0 AC AG TT AG GG AA
1486_113 00 CT AA AA AG AG CC CC GT AA TT CT 0 00 AG CC AG CC AG TT CT CT CC CT 0 AG AC AA CT CT CC AG AC GT AG AC GT CC GG 0 AA AT 0 GG CT AA CC CT AC CT AA AC AT AA AG TT GG TT 0 AG CC AA AA AC CC 00 CC AT CC AG CC AT AT AG 00 CT CT TT CG CC CT AT GG CT 00 TT GG TT CC CT CG AG GG AG AA CC AT GT GG TT CC CC 0 AC AG CT GG GG AG
1486_114 00 CC AT AG AA AG CT CT GT AA TT TT 0 00 AA AC AG CC AG CT CC CT CT CT 0 AA CC AA CT CC CC AA AA GT AA CC GT GG GT 0 AG AA 0 GG CT AT CT CT CC CT AC AC TT AC AA TT CC TT 0 GG CG CC CC AA CC 00 CC AT AC GG AC AT TT AA 00 CT CT TT CC CT CT AT GG CC 00 AA GG GT CC CT CG GG GT AG AG GG AA TT GG TT CC CG 0 AC GG TT AG GG AG
1486_115 00 CC AT GG AG AA TT CT TT AG AT CC 0 00 GG CC GG TT GG CC TT TT TT CT 0 AG AC GG CT CT GG AG AA GG GG AA GG GG GT 0 AG TT 0 CC CT AT CT CT AC CT CC AC AT AC AG CC GG TT 0 GG CC CC AA AC CT 00 CG TT AC AG CC AA AT AG 00 CT TT CT CG CT CT AT GG CT 00 AT GG GT CC CT CG AA GG GG AG CG AT GT AG TT GG CG 0 AC AG CC AG GT AG
1486_116 00 CC TT AG AA GG TT CT GT AG TT CT 0 00 AA CC AA CT AG TT CT CC CT CT 0 AA AC AG CC CC CG AA CC GT AA AA TT CC GT 0 AG TT 0 GG CT AT CC TT AA CT AA CC AT AC AA TT CC GG 0 AG CG CC CC CC CC 00 CG AA CC AA CC AA AT AG 00 CT TT CC CC CC CT AT CG TT 00 TT AG GT CC TT GG AG GT AG GG GG AT GT AG TT CC CG 0 AA AG TT GG GT AG
1486_117 00 CC AT 00 00 AG 00 CC TT AG AT CC 0 00 GG 00 GG CT GG CT CT CT TT CT 0 00 AA 00 00 TT CG AG AA GG AG AA GT 00 GG 0 AG 00 0 00 TT 00 CT CT AC CC AC CC 00 AC AG CC CG GT 0 GG CC CC 00 AA TT 00 CC TT 00 00 CC AA AT AG 00 TT CT TT CG 00 CC AA GG TT 00 AT GG 00 00 00 00 AA GG AG AA 00 TT GG GG TT 00 GG 0 AA GG CC AG GT AG
1486_118 00 TT TT GG AA AA CT CT GG GG AT TT 0 00 GG CC AA CC AG CT TT TT CT CC 0 GG AC GG CC TT CG AG AA GG AG AC TT CC GT 0 AA TT 0 CG CT AA CT CT AA CC AA AC AT AA AG TT GG GG 0 GG CG AC AA CC CT 00 CG AT AC AG AA AA AA GG 00 CT CT CT CG CC CT AA CG TT 00 TT GG GT CC TT CG AG GG AG AA GG TT GT AG CT CG CC 0 AC AA CC GG GT AA
1486_119 00 CT AT AG AA AG CT CT GT AG AA CT 0 00 AG AC AG CC AG CT CT CC CC CT 0 AG CC AA CC CT CC AG AC GT AA AC GT CG GG 0 GG AT 0 GG CT AT CC CT AA CC AC AC AT AA AG CC CC GT 0 AG CG AC AC CC CT 00 CG TT AA AG AC AA AT AA 00 CT TT CT CC TT CT AT CG CC 00 TT AG TT CT CT CG AG GG AG GG CG AT TT AA TT CC CG 0 CC AG CC AA GG AG
1486_120 00 CT AT 00 00 AG 00 CT GT AA TT TT 0 00 AA 00 AA CT AG CT TT CT CT CC 0 00 AA 00 00 CT CG GG AC GG AA CC TT 00 GG 0 GG 00 0 00 TT 00 CT CC AA CC AA CC 00 AC AA CT CC TT 0 AG GG CC 00 CC CT 00 GG AA 00 00 CC AA AT AA 00 CT TT CC CG 00 CC AT CG TT 00 AT AG 00 00 00 00 AA TT AG AG 00 AT GG AG CT 00 CC 0 AA AG CT AG GT AG
1486_121 00 TT AT AA AA AA CT CT TT GG AT CT 0 00 GG AC AG CT GG CT CT CT CT CC 0 AG AC AA CT CT GG AA AA GG AA AC TT CG GT 0 AG AT 0 GG TT AA CC CT AC CC AA AC AT AA GG CT CG GT 0 AG CC CC AC CC CT 00 CC TT CC AA AA AA TT AG 00 CT TT TT CG CT CT AA CG TT 00 AT GG GT CC CT CG GG TT AG AG CC AA TT GG CC GG CC 0 AC AA CT AG TT AA
1486_122 00 CT AT AA AG AA CC CT GT AA AT TT 0 00 AA CC AA CC GG CC TT CT CT CT 0 AG CC AA CC CT CG AG AC GT GG CC TT CG GG 0 AA AT 0 GG CT AT CT CT AA CT AC AC AA CC AA TT CG GT 0 AG CG CC AC AC CC 00 GG AT AC AA AC AA TT AA 00 CT CC CT CG TT CT AT CC CC 00 AA AG TT CC CC CC GG GG AG AA CG AA GT AG CT CG GG 0 CC AG CC GG GT AG
1486_123 00 CC AT AG AG AG CC TT GT AG TT CT 0 00 AA AC AG CC AG CT CT CC TT CC 0 AA AC AA CT CC CC AG AA GT AA CC TT CC GT 0 AG AT 0 CC CT AT CT CC AC CC AA AC TT AA AA TT CG TT 0 AG CC CC AC AA CT 00 CC AT AC GG AC AA TT AA 00 CC TT TT CC CT CT TT GG CC 00 AT GG GT CC TT CG GG GG AA AA CC TT GT GG TT CC CG 0 AC AG TT AG GG GG
1486_124 00 TT AT GG AA AA CT TT TT AG AT CT 0 00 AG CC GG CC AG CT 00 CC TT TT 0 AA CC AG CT CT CC AA CC GT AA AC GG CC GT 0 AG TT 0 CG TT TT CC CC AC CC AC AC AT AA AG CT CG TT 0 AA CC CC AC AA CC 00 GG AT AA GG AA AA TT AA 00 CT CT CT CC CT TT AT CC CC 00 AT GG GT CC CT CG GG GT AG AG CC TT GT AA CT CG GG 0 CC AG CT AG GT AG
1486_125 00 CC AT GG AG AA TT CT TT GG TT TT 0 00 AG CC GG CT GG CT CT CT TT CT 0 GG CC GG CC TT CG AA AC GG AG AC TT GG GG 0 AG TT 0 CG CC AA CT TT AA CC AC CC AT AC AA CC GG GT 0 GG CG CC AC AC CC 00 CG AT CC AG CC AA TT AG 00 CT CT CT CC CC CT AT GG CC 00 TT GG GT CC TT CG AG GG AG AA CG AT TT AG TT CG CG 0 CC AA CT AA GT AG
1486_126 00 CT AT AA AG GG CC CT GT AG TT CT 0 00 AG CC AG CC AG CT TT CC TT CT 0 AG AC AA CT CT CC AA AA GT AG AC GG CG GG 0 AA TT 0 GG CT AA CC CC AC CT AA CC AT AA AA TT GG TT 0 AG CC AC AC AC CT 00 CC AA CC GG CC AT TT AG 00 CT CT TT CG CC TT AT GG CC 00 TT AG GT CC TT GG GG GT AA AA CG AA TT AG TT GG CC 0 AC AG CT GG GG AG
1486_127 00 CC AT GG AG AA TT CC TT AG TT CT 0 00 GG AC GG CT GG CT CT CC TT CT 0 AG AC AG CT TT CG AA AA GG AA AA GT GG GT 0 GG TT 0 CG CT AA TT CC AC CT CC AC AT AC AG CC CC TT 0 GG CC CC AC AA TT 00 CC TT AA AG CC AA AT AG 00 CT CT TT CC CT CT AT CG TT 00 TT GG TT CT CC CG AA GG AG AG GG AT GG GG TT GG CG 0 CC AA CC AA TT AG
1486_128 00 CC AA 00 00 AA 00 TT GT GG TT CC 0 00 AA 00 GG CT AA CT TT TT TT TT 0 00 CC 00 00 TT CG AG AC GT AG AA GT 00 GT 0 AG 00 0 00 CT 00 CC CT AA CT CC AA 00 AC GG TT GG TT 0 GG CG AC 00 CC CT 00 CC AA 00 00 AC AA AA AG 00 TT TT CT CC 00 CC AA GG CT 00 AT AG 00 00 00 00 GG GT AA AA 00 AT GT AG TT 00 CG 0 CC AG CT AG GT AA
1486_129 00 CC AT GG AA AA CC CT TT GG TT CT 0 00 AG CC GG CT AG CT TT CT TT TT 0 AA AC AG CT TT CG AG CC TT AG AA GT CC GG 0 AG TT 0 CG TT AA CC CT AA CT CC AA TT AA AG TT GG TT 0 GG CG AC AA CC TT 00 CC AT AC AG AA AA AA AG 00 TT TT CC CC CT CT AT GG CC 00 AT AG GT CC TT CG GG GT AA AG CG AA GT AA TT CC CG 0 CC AG TT AG GT AA
1486_130 00 CT TT AG AA AG TT CC TT GG TT CC 0 00 AG CC AG CC GG CT CT CT TT CT 0 GG CC GG CC CT CG AG AA GG GG AC GG CG GT 0 AA TT 0 CG CT AA CT TT CC CC CC AA AT AC AA TT CG GG 0 GG CC AC AA AC TT 00 CG AT AC AG AA AT TT AA 00 TT TT CT CC CT CT AT GG CT 00 AT AA GT CT CT CG AG TT GG AA CG AA TT GG TT CG CG 0 AC GG CT AG TT AA
1486_131 00 CT AT GG GG AA TT TT GT AG TT CT 0 00 AA CC GG CC AG CT 00 CC CT CT 0 GG AC AA CT CT CC AA CC GT GG AA GT CC GG 0 AG AT 0 CG TT TT CC TT AA TT AC AA TT AC AG CT CG TT 0 GG CC CC AA AA CC 00 CG AT AA GG AA AA TT AA 00 TT TT CT CC CT CC AA CC CC 00 AT GG GT CC CT CG AA GT AA AA CG AT GT AG CT CG CG 0 CC GG CT AG GT AG
1486_132 00 CC AA GG AG AA TT CC GT AG AT CT 0 00 AG CC GG CT GG CC TT CT CC CT 0 GG CC GG CT CT CC AG AA GT AG AA GT CG GG 0 GG AT 0 GG CT TT CC CC AA CT AA AC TT AA GG CT CC TT 0 AA CG AC CC CC TT 00 CG AT AA AA AC AA TT AA 00 CT TT CT CC TT CC AT CG CT 00 AA GG TT CT TT GG AG GG AA AG GG AT GT AA TT CG CG 0 CC AG CT AA GT AA
1486_133 00 CT TT AG AA AG TT CC TT GG AT CT 0 00 AG AC AA CT AA CT CT CT TT CT 0 AG AC GG CC CT CC AG AA GG GG AC GT CG GT 0 AG TT 0 CG CC AA TT CC CC CT AC AA AT AC AG CT CG GG 0 AG CG AC AA AC TT 00 CG TT AA AA AA AA AT AA 00 TT TT CC CG CT CT AT CG CT 00 AT AG GT CC TT CG AG TT GG AA CG AA TT GG TT CG CG 0 CC AG TT AG TT AA
1486_134 00 TT AA AG AG AG CT CT GT AG TT CC 0 00 AG AC AA CT AG TT CT CT TT CT 0 AG AA GG CC CT CG AG AC GT AG AC TT CG GG 0 AG AT 0 GG CT AA CT CT CC CT AC AC AT AC AG CC GG TT 0 GG CC AC AA CC TT 00 CC AT CC GG AA AT AT AG 00 TT CT CT CG TT TT AA GG CC 00 TT AG GT CT CT CG AG GT AA AA CG AA GT GG TT CG CG 0 AC AA CC AG GT AA
1486_135 00 CC AT GG AA AA TT CT GT GG AA TT 0 00 AA AA AA CC GG CT CT CC CT CT 0 AG AC GG CC CC CG AG AA GT AA AC TT CC GT 0 AG AT 0 CG TT AT CC CT AC CT AA CC TT AC AA TT CC GT 0 GG CC AC AA AC TT 00 CC TT AC AA CC AA TT AA 00 CT TT TT CG TT CC AT GG CC 00 AA GG TT CT CC CC GG GT GG AG GG AT GG GG CT CG GG 0 AC GG CT AA GT AA
1486_136 00 CT TT AG AA AG CT CT GT AG AA TT 0 00 00 AC AA CC GG CT TT CC CT CT 0 AA AC AG CC TT CC AG CC TT AG AA GT CC GT 0 AA TT 0 GG CT AT CC CT 00 TT AA CC AT AA AA CT CG GT 0 AG CG AC AA AC CT 00 CG AT AA AG CC AA TT AG 00 TT CT CT GG TT CC AT GG CC 00 AT AG GT CC CT CG GG TT AG AG CG AT GG GG TT CG CC 0 CC AG CC AG TT AA
1486_137 00 TT AT AG AA GG CT CC TT AG TT CT 0 00 AG CC AG CT 00 CC CT TT TT CC 0 AA AC GG CC TT CG AA AC TT GG AC TT CG GT 0 GG AT 0 CC 00 AA CT CT CC CC AC AC AT AC AA CT CG GT 0 GG CC AA AA CC 00 00 CG TT CC GG AC AA AT AG 00 00 TT CC GG CT TT AA GG CC 00 TT AA GT CC TT GG GG GT AA AG GG AA GT AG CT CG CG 0 AC AA CT AG GG 00
1486_138 00 00 TT AA AA AA CT TT GT GG TT CT 0 00 AG CC AG CC GG CT CT CT TT TT 0 AA AA GG CC TT CC GG AA GT AG AC GT CG GG 0 AA TT 0 CG TT AT TT CC AC TT AC AC TT AC AG TT CG GT 0 AG CC CC AC AC CT 00 GG AT CC GG AC AT TT AA 00 TT TT CC CG CC CT AA GG CC 00 AA AA GT CC CT CG GG GG AA GG CG TT TT AG TT CC CC 0 AC AG TT AG TT AG
1486_139 00 CT TT GG AA AA CT CT TT AG TT CT 0 00 AG AC AG TT AA TT CC CT TT TT 0 AG CC AG CC TT CC AA AC TT AG AC GT CG GG 0 AG AT 0 CG CT TT CC CC AC CC AA AA TT AA AA CC CG TT 0 AG CC CC AA CC CT 00 CC AT AC AG AC AA TT AA 00 TT CC CT CG CC CC AT CG CT 00 AA GG GG CT CT CG GG GT AA AG CG AA GT GG TT GG GG 0 CC AG CT AA TT AG
1486_140 00 CT TT AG AG AA CT CT GT GG TT TT 0 00 AA CC GG CT AA CT TT CT CT CT 0 AG AC AG CC TT CG GG AC GT AG AA GT CG GG 0 AG TT 0 CG TT AA CT CT AA CT CC AA TT AC 00 CT CG GT 0 GG CG AC AA CC TT 00 CC AT CC AG AA AT AT AG 00 CT TT CT CG CT CT AT CG CC 00 AT AG TT CC TT CG AG GT AA AA GG AT GT AG CT CG CG 0 CC AA TT AG GT AA
1486_141 00 CC AT AA AG AA TT TT GG AG AT CT 0 00 AG AC AA CC AG CC CT CT TT CC 0 AA AA AA CT CT CC GG AA GT AA AA GG CG TT 0 GG AT 0 GG CC AT CC CC AC CT AC CC AA AC AG CT CC GT 0 AG CC AA AC CC CT 00 CG AT AA AG CC AA AT AA 00 CT TT CT GG TT CC TT GG CC 00 AT GG GG CT CT CG AA GT AA AA CG AA GT AG CT GG GG 0 AC AG CC AG TT AA
1486_142 00 CT TT AG AG AA CT TT GT AG TT CC 0 00 AG CC GG TT AG CC TT CC CT 00 0 AA AA AG CT TT CG GG AC GT GG AA GG CC TT 0 GG TT 0 CG CT AA CC CT AC CT CC AA AT AA 00 CT GG TT 0 GG CC AC AA AC TT 00 CG AT AA GG AC AT AT GG 00 CT TT TT GG 00 CC AA GG TT 00 AT AG TT CT CT CG AA GT AA AG CG AA GG GG CT GG CG 0 CC AA CT AG TT AG
1486_143 00 CT AA AG AG AA CT CT GT GG AT TT 0 00 GG CC AG CT GG CC TT CC CT CC 0 AG CC AG CT CT CG AG AC GG AA AC GG CG TT 0 AG TT 0 GG CT TT CT CC 00 CT AC AC AT AC AG CT CC TT 0 AG CC AA AC CC CT 00 CG AT AC AA CC AA AT AA 00 CT TT CT GG CT CT AT GG CT 00 AT GG GT CT CT CG AA GT AA AG GG AT GG AG TT GG CG 0 AC AG CT AG TT AA
1486_144 00 TT AT 00 00 GG 00 CC TT GG AT CT 0 00 AG 00 GG CT AG CT CC CC CC CC 0 00 AA 00 00 TT CC AA AA GT GG AA TT 00 GG 0 AA 00 0 00 CT 00 TT CT CC CT AC AA 00 CC AA CC CG GT 0 GG CC AA 00 CC CC 00 CG TT 00 00 AC AA AA AG 00 TT TT CT CG 00 TT AA CG CT 00 TT AG 00 00 00 00 AG GT AG AA 00 AA TT GG TT 00 GG 0 AA AA CT GG GG AA
1486_145 00 CC AT GG AA AA CT CT GT GG AT TT 0 00 AA AC AG CC GG CT CC CT TT CT 0 AG AC GG CT TT CC GG AA TT AG AC TT CG TT 0 AG AT 0 GG CT TT CT CT AC TT AC AC TT AC AG CT CG GT 0 GG CG CC AA AC CT 00 CC TT CC GG AC AA TT AA 00 CT CT CT CG TT CT AT GG CC 00 AA GG TT CT CC CC GG TT GG GG GG AT GT GG CT CG CG 0 CC AG CT AA GT AG
1486_146 00 CT AA AG AA AA CT CT TT GG TT TT 0 00 AG CC GG CT AG CT TT CT TT CT 0 AA AC GG CC TT CG AA AC GT AA AA TT GG GG 0 AG AT 0 CG CT AA TT CC AC CT CC AC AT CC AG CC CC GG 0 GG CG CC AA AC CT 00 CC TT AC AG CC AA TT GG 00 CT TT CC CC CC CT AA GG CT 00 TT GG TT CT CT CG AG GT AG AA CG AT TT AA TT CG CG 0 CC AA CT AA GG AG
1486_147 00 CT TT AG AA AA TT CT GT GG AT CC 0 00 AG AC AA CT AA CT TT CC CT CT 0 GG CC AG CC CT CG AG AA GG GG AA TT CC TT 0 AA TT 0 GG CC AA CT TT CC CT AC AA AT AA AG CT GG GG 0 GG CC AC AA AC TT 00 CG TT AC AG AA AT AT AA 00 CT TT CT CC CC TT TT CG CT 00 TT AA GT CC CT CG GG GT AG AA CC AT GG AG TT CG CG 0 AC AG CT AG TT AA
1486_148 00 CT AT AG AA AG TT CC TT AG TT CC 0 00 GG AC GG CT GG CC TT TT CT CC 0 AG AC AG CC TT CG AG AA GG AA AA GG CG GT 0 GG TT 0 CC CT AT CT CT AC CC AC CC AT AC AG CC CG GT 0 GG CC CC AC AA TT 00 CC TT AC AG CC AA AT AG 00 TT TT CT CG TT CT TT CG TT 00 TT GG TT CT CC CG AA GT AG AA GG TT GG AG CT GG CG 0 CC AA CC AA TT AG
1486_149 00 CT AT AG AG AG CC TT GT AA AT CT 0 00 AG AC GG CC AG CC CT CT CC CT 0 AG CC AG CT TT CC AG AA GG GG AC TT CC GT 0 AG TT 0 CC TT AT CT CT AC TT AA AA AT AA AG CT CG GG 0 GG CG AC AA CC CT 00 CG AT CC GG AC AT AT AG 00 CC CT CT GG TT CT AA GG TT 00 AA AG GG CT CT CG AA GG AG AA CG AT GT AA CT GG CC 0 CC AG CC AG GT AA
1486_150 00 TT TT AA AA AA CC TT GT GG TT CT 0 00 GG AC GG CT AG CT CT TT CT CT 0 AG CC AG CT TT CG AA CC GG AG AA GG GG GT 0 GG TT 0 CG CT TT CC CC AC CC AC AC AT AC AG TT CC GT 0 GG CG AC AA CC TT 00 CG AT CC AA AC AA AT AA 00 CT TT CC CG CT TT TT CC CC 00 AT GG GT CT CT CG GG GT GG AG CC 00 GG GG CT GG GG 0 AC AG CT AG GT AG
1486_151 00 TT AT AA AG AG CT CT GT GG AT CT 0 00 AG AC AA CC GG CT TT CC CC CT 0 AA AC AG CC CT CG AG CC GT AG AC TT CG GT 0 AA TT 0 GG CT AT CC CT AC TT AA CC AT AC AA CT CG TT 0 AA CC AA AA AC TT 00 CC AT AA AG CC AA AT AG 00 TT TT TT GG CT CC AT GG CC 00 AT AG TT CT CT CC AG GT AG AG CG AT GT AG TT GG CG 0 AC GG CC GG GT AA
1486_152 00 TT TT 00 00 AA 00 CT GT AG AT CC 0 00 GG 00 AG CT AG CC CT CT CT CC 0 00 AC 00 00 TT CC AA AC GG AG CC GT 00 GT 0 AG 00 0 00 CT 00 CT CC CC CT AC CC 00 AA AG TT CG GG 0 GG CG AA 00 CC CC 00 CG TT 00 00 AC AA AA AA 00 CC TT CC CG 00 TT AA GG CC 00 TT AG 00 00 00 00 AG TT AA AA 00 AA GT GG CT 00 CG 0 AA AA CT AG GT AA
1486_153 00 CC AT GG AA AA CC CT TT GG TT CC 0 00 AA CC GG CT AG CT TT CT CT CT 0 AA AC AG CC TT CG AG AC GT AG AA GT CG GT 0 AG TT 0 CG CT AA CC CC AA CT CC AA AA CC AG CT CG TT 0 GG CG AC AC CC CT 00 CG AA AC AG AA AA AA AG 00 TT TT CT CC TT CC AA CG CT 00 AT AG GT CC CT CG AG GT AA AG CG AA GT AA TT CC CG 0 AC GG TT AG GT AA
1486_154 00 TT AT AG AA AG CT TT GT AG 00 TT 0 00 AG CC GG CT AG CC TT CT CT CC 0 AG CC AA CC TT CC AA AA GT AG AC GT CG GG 0 AG TT 0 GG CT AT CC CC AA CT AC AA AT AA AG CC CC TT 0 AG GG AA AC CC CT 00 CG TT AC AG AC AA AT AG 00 TT TT CC CG CC TT AA GG CT 00 AT GG TT CT CT CG AG GG AG AG CG AT TT AG CT CC CG 0 AC AG CC AG GT AA
1486_155 00 CT AT GG AA AA TT TT GT AG AA CT 0 00 AG AC AG CC AG CT CT CC CC CT 0 AA CC AG CC CT CC AG AC GT AG AA GG GG GG 0 AG TT 0 GG CT AA CC CT AA CT AC AC AT AA AG CC CC GT 0 AG GG AA AC CC CC 00 CG TT AC AG AC AA AT AA 00 TT TT CC CG TT CT AT GG CT 00 TT AG GT CC TT GG AA GT AG AG GG AT TT AA TT CC CG 0 AC AA CC AG GG AG
1486_156 00 CC TT AA AG AG TT CT TT AA TT CT 0 00 AA AC AG CC GG CT TT CC CC TT 0 AG CC GG CT TT GG AG CC GT AG AA GT CG GG 0 AG AT 0 CG CT AA CT CC CC TT CC AC TT AA AG TT CG TT 0 GG CC AC AA CC TT 00 CG AT CC AG AC AT TT AG 00 CC CT CT CG TT CC AT CC TT 00 AT GG GG CC CT GG GG TT AG AA CG AT TT GG TT CG CG 0 CC AA TT GG GT AG
1486_157 00 CC AA GG AG AG CC TT GT GG TT CT 0 00 AA CC GG CT AG CC CT CT TT CC 0 AG AC GG CT TT CG AA AC TT AG AA TT CG GG 0 AA AT 0 CG CT AA CT CT AC CC CC CC TT AA GG TT CG GG 0 AG CG CC AA AA CT 00 GG AA AC AA AC AA TT AA 00 CT CT CC CG CT TT AA CG CC 00 AA GG TT CC CT GG AG TT AG AG GG AT GT GG CC CG GG 0 AC AG CC AA GT AG
1486_158 00 TT AT AA AA AA CT TT TT AG TT TT 0 00 GG AC AG TT GG CT CT CT CT CC 0 AA AC GG CC TT CG AG AC TT GG AC TT CG GG 0 GG AT 0 CC CT AT CT CT AC CT CC AA TT AA AG CC CC TT 0 AG CC CC AC CC CT 00 CC TT CC AA AA AT TT GG 00 CT CT CT CG CT CT AA CG CT 00 TT GG TT CC TT CC GG GT AA AG CC AA TT AG CT GG CG 0 AC AG CT AG GT AA
1486_159 00 TT AT AG GG AG CT CT TT AG AT CC 0 00 AA AC GG CT AG CT CT CT CC CT 0 AG AC GG CT TT CG GG AC GT AG CC TT CG GG 0 AG AT 0 GG CT AT CC CT AC CT AC CC TT AA AG CC CC TT 0 GG CG CC AC AA CT 00 CG TT AC AA AC AT TT AG 00 CT CT CT CC CT CC TT CG CC 00 AA AA TT CC CT GG AA GG AG AA CG AA GT AA TT CC CG 0 CC AG CC AG GT AA
1486_160 00 TT AT AG AA AG TT CT GT GG TT CT 0 00 AG CC AG CC GG CT CT CC CT CT 0 AG AC GG CC CT CG AG AA GG GG CC GG CG TT 0 AA TT 0 CG CT AA TT CC CC CC CC AA AT AC AG TT CG GG 0 GG CC AC AA AC TT 00 CG AT AC AG AA AA AT AA 00 CT TT CT CC CC TT AT CG CT 00 TT AA GT CT TT CG AG TT GG AG CC TT GT AG TT CG CG 0 AC AG CT AG TT AA
1486_95 00 TT AT AA AG AG CT CT GT AG AA CT 0 00 AG CC AG CC AG CC TT CC CT CT 0 AA AA AG CC CT CG AG AC TT GG AA TT CC GT 0 AG TT 0 GG CT AT CC CT AA TT AA CC AT AC AA TT CG GT 0 GG CC AA AA CC CT 00 CC AT AA AG CC AA AT AG 00 TT TT TT GG TT CT AA GG CT 00 AT GG TT CT CT CG AG GT AG AG CG AT GG GG CT CG CG 0 AC AG CC GG GT AA
1486_96 00 CT AA AG AG AA CT TT GT AG 00 CC 0 00 AG CC AG CT AA CC CT CC TT CT 0 AG AA AG CC CC CG AG AC TT AG AC GT CG GT 0 AG AT 0 CG CT AA CT TT AA CC AC CC AT AC GG CC GG TT 0 GG CC CC CC AA CT 00 CG AA CC AA CC AT TT GG 00 TT CC CT CC CT CT TT GG CT 00 AT GG TT CT TT GG GG GT AG AA GG AT GT AG CT GG CG 0 AC AA TT GG GT AA
1486_97 00 CC AT AG AA AA TT TT GG AG AT CC 0 00 AG CC AA CC GG CT CC CC CT CT 0 AA CC AA CC TT GG GG AC GT AG AC TT CG GG 0 AA TT 0 CG TT AA CT CT AA CT AC AA TT AC AG TT CG TT 0 AG GG AC AA AC CC 00 GG AT AA AA AA AA TT AA 00 CC CT CT CG TT CT AA CC CC 00 AA AG TT CC CC CC AG GG AA GG CC AT GT AG CC CC GG 0 CC AA CT GG GT AA
1486_98 00 00 AT AA AA AG CT CT GT AG TT CT 0 00 AG CC AG CT GG CC CT CT CT TT 0 AA AA GG CC TT CC AG AA GT GG CC GT CC TT 0 AG AT 0 GG CT AA TT CT AC CT CC AA AT AA AG TT CG GT 0 AG CC CC AC AC CT 00 CG AT CC AG AC AA AT AA 00 TT CT CC CG CC CT AA GG CC 00 AA AA GT CC CC CG AG GT AG GG CG AT TT AG TT CC CG 0 AC AA TT AG GT AA
1486_99 00 CT AT AA GG AA TT CT GT AG AA CT 0 00 AA AA AG CC GG TT CT CT TT CT 0 AG AC AG CC CC CG AG AC TT AG AC TT CC GT 0 AG AT 0 CG TT AT CT CC AC CT AA CC AT AC AG CT CG TT 0 AG CC AC AA AC TT 00 CG TT AA AG AC AA TT AA 00 CC CT CT CG TT CC TT GG CC 00 AT AG GT CC CT CG GG TT GG AG GG AT GG GG TT CG CG 0 CC AA CT AG GT AG
1486_161 00 CT AT AG AA AG CC CC GT AA 00 CT 0 00 AG AC AG CC AG CT TT CC TT CT 0 AA CC AA CT CT CC AG CC TT AG AC GT CG GG 0 AG AT 0 GG CT AA CT CT CC CT AA CC AT AA AA TT GG TT 0 AG CC AC AC AC TT 00 CC AT CC AG CC AT AT AG 00 CT TT TT CG CC TT AT GG CT 00 TT AG GT CC TT CG AG GG AA AA CC AT GT GG TT CC CC 0 AC GG CT GG GT AG
1486_162 00 CC AT GG AA AA CT TT GT AG AT TT 0 00 AA AC AG CC GG CT CT CC CT CC 0 AA AC GG CC CT CC AG AC GT AG AC TT CG TT 0 AG AT 0 CG TT AT CT CT CC CT AC AC TT AC AG TT CC GT 0 GG CC AC AA AC TT 00 CC TT AC AA CC AA TT AA 00 CT TT TT CG TT CT AT GG CC 00 AT AG GT CC CT CG GG GT AG GG CC AT GT GG CT CG GG 0 AC GG CT AG GT AG
1486_163 00 TT AA AG AA AA CT CT GG AG AT CT 0 00 AA CC AA CT GG CT CT TT TT CT 0 AA AA AG CC TT CC AG AC GG AG AC GT GG GT 0 AG TT 0 CG CT AT CT CC AC CC AC AC TT CC GG TT CC TT 0 GG CG CC AA AC TT 00 GG AT AA GG CC AA AA AA 00 TT CC CT CG CT CC AA GG CC 00 AT GG GT CC CT CG AA GT AG AG CG TT GT AG TT GG CC 0 CC AA CT AG GG GG
1486_164 00 CC TT AG AA AG TT TT GT AA TT TT 0 00 AG CC AG CT AG CT TT CC CT CT 0 AG AA AG CT CT GG AA AC TT AG AA TT CC GT 0 AA AT 0 CG CC TT CC TT AA CC AA CC TT AC GG TT CG GT 0 AG CG AC AC AC CC 00 GG AA CC AA CC AA AT AG 00 CT CT CT CC CC CT AA GG TT 00 TT AG TT CC TT GG AG GG GG GG CG AA TT AA TT CG CC 0 AA AG CT GG GT AA
1486_165 00 TT TT AG AA AA TT CT GG AG AT CT 0 00 GG CC AA TT AG CC CT CT TT TT 0 AA AA AA CC TT CG AG AA GT AA AC GT CG GG 0 AG TT 0 GG CT TT TT CT AC CT AC AC AT AC AG TT CG GT 0 GG CG AC AA AA CT 00 GG AT AC AG CC AT AT AG 00 TT TT CC GG CT CT AA CG CT 00 AA GG TT CC CT CC AG GG AA AG GG AT GT AA CT CG GG 0 AC AA CT AG GG AG
1486_166 00 TT AT AG AA AA TT TT GT AA AT CC 0 00 AG AC AG CC GG CC CT CC CC CT 0 AG CC AG CC TT CC AG AA GT AA CC GT CG GG 0 AG AT 0 GG CT AT CC CC AC CT AC AA AT AA AG CC CG TT 0 AG CG AC AC CC CC 00 CG TT AC AA AA AA AT AA 00 CT TT CT CG TT CT AT CG CC 00 TT AG TT CC TT CG AA GT AA GG CG AT TT AA CT CC CG 0 AC AG CT AG GT AA
1486_167 00 TT AT AG AA AG TT CT TT GG AT CC 0 00 AG AC AA CT AA CT CT CC CT CT 0 AG AC AG CC CT CC AG AA GT GG AC TT CG TT 0 AA AT 0 CG CT AA CT TT CC CC AC AA AT AC AA TT GG GG 0 GG CC CC AA AA TT 00 CG TT AC AG AA AT TT AA 00 TT TT CC CC CT TT TT CG CT 00 TT AA GG CC TT CG GG GT AG AA CG AT GG AG CT CG CG 0 AC GG TT AG TT AA
1486_168 00 TT AT AG AG AG CT TT GT AG TT CC 0 00 AA CC AG TT AA CC TT CC CT CT 0 AG AC GG CC CT CC AG CC GG AA CC TT GG GG 0 AG AT 0 CG CT AT CT CT AC CT AC AC AT AC AG CC CG TT 0 GG CC AC AC AC CT 00 CG AT CC AG AC AT TT AG 00 TT CT TT CG CT CT AT GG CC 00 AT AA GT CT CT CG GG GT AG AG CG AA GT GG TT GG CG 0 CC AA CT GG GG AA
1486_169 00 TT AT GG AA AG CT CC GT AA TT CT 0 00 AA CC AA CT AG CC CT TT TT CT 0 GG AC GG CT TT CC AG CC GG AG AA GT GG GT 0 AG TT 0 GG CT AA CT CC AC CC AC CC AT CC AG CT CG TT 0 GG CG CC AA AC TT 00 CG TT CC GG CC AA AA AA 00 TT CT CC CG CT CC AA CG TT 00 AT GG GT CC CT CG AG GT AA AA CC AT GT GG CC GG CC 0 AC AA CT GG GG AG
1486_170 00 TT AT AG AA AG TT CT GT AG TT CC 0 00 AG CC AA CT AA CC CC CC CT CC 0 AG AA GG CT CT CC AG CC GT AG AC TT CG GT 0 GG AT 0 CG CT AA TT CC AC CT CC AC AA CC AG CC CC TT 0 GG CC AC AC AC CC 00 CG AT CC AG AC AT AT GG 00 CT CT CT GG TT TT AA GG CC 00 AT AA GT CT CT CG AG GT AG AG CG AA GT AG CT CG CG 0 AC AA CT GG GG AA
1486_171 00 CT AA AA AA AA CT TT GT AG TT CC 0 00 AA AC AG CT AG CC CT TT TT CT 0 AG AC AA TT TT CG AG AA GT AG AC GG GG GT 0 GG TT 0 CG CC AA CT CC AA CT CC AC AT AA GG CT GG TT 0 GG CC AC AA CC CC 00 GG TT CC AA CC AT TT AG 00 CT CT TT CC TT CT AA CG CC 00 AA GG TT CC CC CG AA GT AA AG GG AT GT AG CT CG GG 0 AC AG CT AG GT AG
1486_172 00 CT TT AG AA GG TT CC TT GG TT CT 0 00 AG AC AA CT AG TT TT CT TT CT 0 GG CC AG CC CT CG AG AA GT GG AC GT CG GT 0 AG AT 0 CG CC AA CT CT CC CC CC AA AT AA GG CT GG GG 0 AG CC CC AA AC TT 00 CG AT AA AA AC AT AT AA 00 CT TT CC CG CC TT AT CG CT 00 AT AG GT CT CT CG GG GT AG AG CC TT GT GG CT CG GG 0 CC AA CT GG TT AA
1486_173 00 TT AT AG AG AA TT CT GT AG TT CT 0 00 AG CC AA TT AG CC CT CC TT CC 0 AG AC AA CC TT CG AG AC TT GG AC TT GG GG 0 AA AT 0 CG CC AA CC CT AA CC AC CC AT AC AG CT CG GT 0 AG CG AC AC CC TT 00 CG AT AC AG CC AA TT AG 00 CC CT CT CG CT CT AT CC CT 00 AA AA TT CT CT CC AA TT AA AA CC TT GG AG TT CC CC 0 CC AA CT AG TT AA
1486_174 00 CT AT AG AA AA CT CT GT AG AT CT 0 00 GG AC AG CT AA CC CT CC CT CC 0 AA AC GG CC TT CG AA AC GT GG AA GT CC GG 0 AA AA 0 CG TT TT TT TT AC CT AA AA TT AC AA CC CG TT 0 AA CC AC AC AC CC 00 GG TT AC GG AC AA AA AA 00 TT TT TT CG CT CT AA CC TT 00 AT GG TT CC TT CG GG GT AG AA GG AA TT AG CT CG GG 0 AC AA CT GG TT AA
1486_175 00 TT AT AA AA AA TT CT GT AG 00 CC 0 00 GG AC AG CT GG TT TT CT TT CT 0 AG AC AA CC CT CC AG AC GG GG AA GG CG TT 0 AG TT 0 GG CC AT CT TT AC CC CC AA AT AC AG TT GG GT 0 GG CC CC AA AC TT 00 CC TT AA AA CC AA AT AA 00 TT CT CT CG CT CC AA CG TT 00 AA GG GG CC TT CG GG TT GG AA GG AA GG GG CT GG CG 0 CC GG CC GG GT AA
1486_176 00 TT TT AG AA AG TT TT GT GG AT TT 0 00 GG CC AA CC AG CT CT CC CC CC 0 GG AC GG CC TT CC AG AA GG AA AC GT CC TT 0 AA TT 0 GG CC AT CT CT CC CT AC AC AT AC AG CC GG GG 0 GG CC AC AA CC CT 00 CG AT CC AA AC AA AA AG 00 CT TT CT GG CC CT AT CG TT 00 AT GG GT CC TT CG AG GT GG AA CG AT GT AA TT GG CC 0 AA AA CC GG GT AA
1486_177 00 TT AT AA AA AA TT TT GT GG AT CT 0 00 GG CC AG CT AG TT CT CT CT CT 0 AG AC AG CT CT CG AA AA GG AG AC GT CG GG 0 AG AT 0 CC CT AT CT CC AA CT AA AC AT AC AG TT CG TT 0 AG CG CC AA CC CT 00 CC TT CC AA AA AT TT GG 00 CT TT CC CG CT TT AA CC CT 00 TT GG GT CC CT CC GG TT AA AG CC AA TT AG CC GG CG 0 AC AG CT AG GT AA
1486_178 00 CT AT AA GG GG CC CT GT AG TT CT 0 00 AG AC AG CC AG CT CT CT CC CT 0 AG AC AA CT CT CC AA AC GG AG AC GT CC GT 0 AA AT 0 GG CT AA CT CC AC CC AA AC AT AA AG CT GG TT 0 GG CC AC AC AC CT 00 CC AT CC AG CC AT TT AG 00 CT CT TT CG CT CT AA GG CC 00 TT AG TT CC CT GG GG GT AA AA CG AA TT AG TT CC CC 0 AC GG CT GG GG AG
1486_179 00 CC AT AA GG AA CT CC GT AA TT TT 0 00 AA AC AG CC AG CC TT CC TT CC 0 AA AC AA TT TT CC AG AA GT AA CC GT CG GT 0 AG AT 0 CG CT AT CT CC AC CC AA CC TT AC AG CT CG TT 0 GG CG CC CC AA TT 00 CC TT CC AA CC AA TT AA 00 CT CT TT CC CT TT AA GG CC 00 AT GG GT CC TT CG GG GT AG AA GG AT TT GG TT CC CG 0 AC AG TT AG GT AA
1486_180 00 TT AT AG AG AG TT CT GT AG TT CT 0 00 AG CC GG CC GG CC CT CC CC CC 0 AA AC AA CC TT GG AA AC TT AG AC TT CG GT 0 AG AT 0 GG CC AA CC CC AC CC AA AC AT AA GG CT CC TT 0 AG CC AC AA CC CT 00 CC AT CC AG AC AA TT AA 00 CT TT CT CG TT CT AT CC CT 00 AT AG TT CC CC CG GG TT AG GG CG AA TT GG CT CG GG 0 CC AG CC AG GT AG
1486_181 00 TT TT GG AA AA CT CT TT GG AT CT 0 00 GG AA AG CT AG CT CC CC CT CT 0 AG AC AA CC CT CG AG AC GG GG AA GG GG TT 0 GG TT 0 GG CC AT TT CT AC CC AA AA AT AC AG CT CG GT 0 GG CC AC AA AC TT 00 CC TT AA AA CC AA AT AA 00 TT CT TT CG CT CC AA CG TT 00 AA GG TT CT CT CC GG TT GG AA CC AT GG GG CC GG CG 0 CC AG CT GG GT AA
1486_182 00 CT TT AG AG AA TT TT GT GG TT TT 0 00 GG CC AA CT AG CT TT CT CT CC 0 AA AC AA CC TT CG AG AC TT GG AA GT CC TT 0 GG AT 0 CG CC AT CC TT AC CT AC AC AT AC AA CT GG GG 0 GG CC AC AA CC CT 00 CG TT CC AA AA AA AA AG 00 CT CT CC GG CC CT AA CG TT 00 AA AG GG CC TT GG AG GG AA AA GG AT GT AA TT GG CC 0 AC AA CC GG GT AG
1486_183 00 TT AT AA AA AA CT CT TT AA TT CT 0 00 GG AC AG TT GG TT CT CT CT TT 0 AA AA AA CC TT CG GG AA GT AG AC GT CC GT 0 AG AT 0 GG CT AT CC TT AC CC AC AC TT AC AG CT CC GT 0 GG CC AC AC AC CT 00 CC AT CC AG AC AA AT AA 00 TT CT CC GG CT CT AA CC CT 00 AA GG TT CC CT CC AG GG AA AG CG AT GT AA CT CG CG 0 AA AA CT AG GG AA
1486_184 00 TT TT AG AA GG CT CC TT AG AT CT 0 00 AG CC AG TT AG CC CT CT CT CC 0 AA AC AA CT TT CC AA AA GT GG AC TT CC GT 0 AG AT 0 CG CT AT CT CT CC TT AC AA TT AA AA CT CC TT 0 AG CC AA AA CC TT 00 CG TT AC GG AC AA AT AA 00 TT TT TT CC CT TT AA CG CT 00 TT AG GG CC CT GG AG GT AA AA GG AA TT GG TT CC GG 0 AA AA CC GG GT AA
1486_185 00 TT TT AA AA AG CT CT TT AG AT CC 0 00 GG CC AA CT AG CT CC CC CT CT 0 AG CC AG CC CT CG AG AA GT AG AC GG CG GT 0 AG TT 0 CG CC TT TT CC AC CC AA AA AT AC GG CT GG GG 0 GG CC CC AA AC TT 00 CC AT AA AA CC AA AA AA 00 CT CT CT GG CT CC AT GG TT 00 AT AA GT CC TT CG GG TT GG AA CC AT GG GG CC GG CG 0 CC GG CT AG GT AA
1486_186 00 CT TT AG AA AA CT TT TT AG TT TT 0 00 AG AC AG TT AA TT CC CC CT CT 0 GG CC AG CC CT CG AG AA GT AA AA GT CG GT 0 AG AA 0 CG CT AT CC CT AC CC AA AA AT AA AA CC CG TT 0 AA CC CC AA CC CT 00 CC TT AA GG AA AA TT AA 00 CT TT CC CG CT CT AT CG CC 00 AT AG GT CC TT CG AG TT AA AG CG AA TT GG CT GG GG 0 CC AG CC AG TT AA
1486_187 00 CT AT GG AG AG TT CT GT GG AT CT 0 00 AG AC AG CC GG CC CT CC CT CC 0 AG AA AA CC TT GG AG AC GG AA AC TT CG TT 0 AG AT 0 CG CT AT CT CC AC CC AA AC AT AC AG TT CC TT 0 GG CG AC AC CC CT 00 CC AT CC AG AC AA AT AG 00 CT TT CT GG TT CT AT CG TT 00 AT AG GT CC CC CG GG TT AG AG CC AT TT GG CT CG GG 0 CC AG CC GG GT GG
1486_188 00 CT AA AA GG AA TT CT GT AG AT TT 0 00 AA AC AG CC AG CC CT CT TT TT 0 AA AC AG CT CC CG GG AC TT AG CC TT GG TT 0 AG TT 0 CG CT TT CT CC AA CT AA CC AT AA AA TT CC TT 0 AA CG CC AA AC CT 00 CG TT CC AG CC AA TT AA 00 CT CT CT CG TT CC TT GG CC 00 AT AG TT CT CC CC GG GG GG AG CC AT GT GG CT CG GG 0 AC AG CT AG GT AA
1487_189 AG CC TT AG AG AA CT TT GT GG AA TT 0 00 AA CC GG CC AG CC CT CT TT TT 0 AG AC GG CC CT CC AG AA TT AA CC TT CG GT 0 AG AT 0 CG TT TT CT CC AC TT AC AC AT CC AG CT CG GT 0 GG CC AC AA AC CT 00 CG TT AC AG CC AA TT AA 00 TT CT CT CG TT CT AT GG CC CT AA GG GT CC CT CG GG TT GG AG CG TT GG GG CT CG CG 0 CC AG CT AA GT AG
1487_190 AA CT TT GG AA AA TT CT TT AG AT CT 0 CT AG CC AG CT AG CT TT TT TT CT 0 GG CC GG CC CT CG AG AC GG AG 00 GT CG TT 0 AG TT 0 GG CT AA CC CC AC CT AA CC AT AC AG CC CC GT 0 GG CC CC AA AC TT 00 CG AT CC AG CC AA AT AA 00 CT TT CC CG CC TT AT CG TT CT AT GG TT CT TT GG AG GT GG AG CG AA GT AG TT CG CC 0 AC AG CT GG GG 00
1487_191 AG CT AT AG GG AG CT CT TT GG AT CT 0 CC AA AA AG CT GG CT CC CT CT CT 0 AG CC AG CT TT CG GG AA TT AG AC GT CG GT 0 GG AT 0 GG CT AA CT CT AC TT AC CC TT AC GG CT CC GT 0 AG CG CC AC AC CT 00 CG TT AA AA AC AA TT AA 00 TT CT CT CC CT TT AT CG CC CT AA AG TT CC CT CG AG GG AG AA CG AA GG AG CT CG CG 0 AC GG CT GG GG AG
1487_192 AA TT TT AA AG AA CC CT GT AG AT CC 0 CT AG CC GG CC GG CC CC CC CT CT 0 AG AC AA CC TT CG AA AC GT GG 00 GT GG GT 0 AA AT 0 GG CT AT CC CC AC CC AC AC AT AA AG CT CG GT 0 AG CC CC CC CC TT 00 CG AA AA AA AC AA AT AA 00 CC CC CT CG CT TT AA CC CT CC AT AG TT CT TT CG AG GT AA GG CG AT GT GG CC GG CG 0 AC AG TT AG GT AA
1487_193 AA CC AA AA AA AG CT CT GT AG AT CT 0 TT GG CC AG CT AA CC CT CT TT CT 0 AA AC AG CC CT CG AG AC TT GG AA GT CC GT 0 AA AA 0 GG TT TT TT TT AC CC AA AC AA AA AA CT CG TT 0 AA CC AC AC AC CC 00 GG TT CC GG AC AA TT GG 00 CT TT TT CC CT CT AA CG CT TT AT AA TT CC TT GG GG GT AA AG GG AA GT AA CC GG CG 0 AC AG CT GG TT 00
1487_194 AG CC AT GG AA AA CT CT GT GG TT CT 0 CC AA CC GG CT AG CT TT CC CT CT 0 AA CC GG CC TT CG AG AC GG AG AC GT CC GT 0 AG AT 0 CG TT AT CT CT AA CT CC AA AT AA GG TT GG GT 0 GG CG AC AA CC TT 00 CC AT AC AG AA AT TT AG 00 CT TT TT CC TT CC AT GG CC CT TT GG TT CC TT CG GG GT AA AG CC AA GT GG CT CG CG 0 AC GG CT GG TT AA
1487_195 AA CC TT AG AA GG TT CT GT AG TT TT 0 CT AA CC GG CT GG TT CT CC CT CT 0 AG CC GG CC CC GG AA AC TT AG AA TT CC GT 0 AA AT 0 CG CC TT CC CC AA CT AA CC TT AC AG TT GG GG 0 AA CG CC CC CC CC 00 GG AT CC AA CC AA AT AG 00 CT CT CT CC CC CT AA CG CT CT TT GG TT CT TT GG AG GG GG GG CG AT TT AA TT CG GG 0 AA GG TT GG GG AG
1487_196 00 00 00 00 00 00 00 CT 00 AG 00 TT 0 00 AG 00 GG 00 00 00 00 CT 00 00 0 00 AC 00 00 00 00 00 00 00 00 00 GT 00 GG 0 AG 00 0 00 00 00 00 00 AA 00 00 00 00 00 AG 00 00 00 0 AG 00 00 00 00 00 00 CG 00 00 00 AA 00 00 00 00 00 00 CT CG 00 00 AA GG CT 00 00 GG 00 00 00 00 AA GG AA 00 00 TT 00 00 00 00 00 0 00 AG 00 AA GT 00
1487_197 AA TT AT GG AG AA TT TT TT GG 00 CC 0 CT AA CC AA CT AG CC 00 CC TT 00 0 AG AA AA CT CT CC 00 CC 00 AG 00 GG CG GG 0 AG AT 0 CG TT TT CC CC AC TT AC AA TT AA AG CT CG TT 0 AA 00 CC AA 00 CC 00 CG AT AA GG AA AA TT AA 00 TT 00 CT CC CT 00 AT CG TT CC AA GG GT CC CT CG AA GT AG AA CG TT TT 00 CT GG CG 0 CC GG CT GG GG AG
1487_198 AA CT TT GG AG AA TT CT TT AG TT CT 0 CT AG CC AA CC AA CC CT TT TT TT 0 AG CC GG CC CT CC AG AA GG AG 00 TT CG TT 0 AG TT 0 GG CT AA CC CC AC CT AA CC AT CC GG TT CG GT 0 GG GG AC AA AA CT 00 CG AT CC AG CC AA AT AA 00 CT TT CC CG CC TT AT CG CT CT AT GG TT CC TT GG AG GG GG AG CG AT GT AG TT CG CC 0 AC AA CT GG GG 00
1487_199 GG TT AT AG AA AA TT TT GG 00 TT CT 0 CT 00 AC AG TT GG CT CC CC CC TT 0 AG AA AA CC TT CG AG CC GT GG AC GT CG GT 0 AG TT 0 GG CT AT CT CC AC CT AC AC TT AA AG CT CC TT 0 GG CG AA AA AA CT 00 CC AT AC AG CC AT AT AG 00 TT CT CC GG CT CT AA CC CT CT AA AG GT CC TT CG AA GG AA AG GG AT GT AA CT CG GG 0 CC 00 CT AG GT AG
1487_200 AG CC AT AA AA AA CT CT GG AG 00 CC 0 CT AG CC AA CC GG CT CC CC CT CT 0 GG CC AG CC TT GG GG AC GT AG AC TT GG GG 0 AA AT 0 GG CT AT CC CT AA CT AC AA TT AC AG CT CG GT 0 AG GG AC AC CC CC 00 GG AT AC AA AC AA TT AA 00 CT CT CT GG TT CT AA CG CT CT AA AG TT CC CC CC AG GG AG AG CC AA TT AG CT GG GG 0 CC AA CC GG GT AG
1487_201 AA CT TT GG AG AA TT CC TT AA TT CC 0 CT AG CC AA CT AG CT TT TT TT CT 0 AA AC AG CC CT CG AG AC GG AA AA TT CG TT 0 AA TT 0 CG CT AA CC CT AC CC AA CC AT AC GG CT CG GT 0 GG CC AC AA AC TT 00 GG AT CC AG CC AA TT AA 00 CT TT CC CG CC TT AA GG CT CT AT GG TT CC TT GG GG GG AG GG GG TT GT AG TT CG CG 0 AC 00 TT AG GT AG
1487_202 AG TT AA AA GG AG CT CT GT AG AA TT 0 CT AG CC AG CC AG CC CT CT CT TT 0 AG AC AG CC TT CC AG AA TT GG AA GT CC TT 0 AG TT 0 GG TT AA CC CT AA TT AA CC AA AA AA CT CG TT 0 AG CC AA AA AC TT 00 CG AT AC AG CC AA TT AG 00 TT TT TT GG CT TT AA GG CC TT TT AA TT CT CT CG GG GT AG AG CC AA GG GG TT GG CG 0 AC AG CC GG GT AA
1487_203 AG CT AT 00 00 AA 00 CT GT AG AT CT 0 00 AA 00 GG CC AG CC CT CT TT TT 0 00 CC 00 00 TT CC GG AC GT AG CC TT 00 GT 0 AG 00 0 00 TT 00 CT CC AA TT AC AC 00 AC AG CT CG TT 0 AG GG CC 00 AC TT 00 CC TT 00 00 CC AA TT AA 00 CT TT TT CG 00 CT AT GG CC CT AA GG 00 00 00 00 GG GT GG GG 00 AT GG GG CT 00 CG 0 CC AA CT AA GT AG
1487_204 AG TT TT 00 00 AA 00 TT GT AG AT CT 0 CT AG 00 GG CC AG CT CT TT CT CC 0 00 AC 00 00 TT GG AG AA GT AA 00 GT 00 GG 0 AG 00 0 00 CC 00 CC CT CC CC AC AC 00 AA AG CT GG GT 0 GG CG CC 00 CC CC 00 CC AT 00 00 CC AT AT AA 00 CT TT CT GG 00 CT AT CG CC TT AA AG 00 00 00 00 AA TT AA AG 00 AT TT GG CC 00 CG 0 AC AA CT AG TT 00
1487_205 AG CT AT GG AA AG TT CT GT AA TT CT 0 CT 00 CC AG CT AA CC TT TT TT CT 0 GG CC GG CC CT CG AA AC 00 AG AA TT CG TT 0 AA TT 0 GG CT AA CC CT AC CT AA CC AT CC AG TT CC GT 0 AG CC CC AC CC CC 00 GG AT CC AG CC AA AT AA 00 CT TT CT CG CT CT 00 CG CT CT AT GG TT CT TT GG GG GG AG GG GG AT GT 00 CT CG CG 0 AC 00 CT GG GG AA
1487_206 AA CC AT AA AA AG CT CT TT AA TT CT 0 CT 00 CC AG TT AG TT CC CT CT CT 0 AG AC GG TT CT CG AG AC TT AG 00 GT CG GG 0 GG AT 0 GG CT AT CC CT 00 CT AA AC TT AA 00 CC CC TT 0 AG CG CC AC AC CC 00 CG TT AC AG AC AT TT AG 00 CC CT CT CG CC CT TT CG CC CC AA GG TT CC CT GG AG GT GG AG CC AA GT AA TT CC CG 0 AC GG CT AG GT 00
1487_207 AG TT AT AG AA AA TT CT GT GG AT CT 0 CT GG CC AA TT AG CC CC CC CT TT 0 AG AC GG CC TT CG AG AC GT GG AC GT CC GT 0 GG TT 0 GG CT AT TT CC AA CC CC AC TT CC AG TT CC TT 0 GG CC AC AA AC CT 00 CC AT CC GG CC AT AT AG 00 TT TT CC CG CC CC AA CC CT CT AA GG GT CC TT CG GG GT AG AG GG AT GT AG CT CG CG 0 CC AG CT GG GG AA
1487_208 AA TT AT AA AA AA CC CT GT GG AT CT 0 CT GG CC AG TT GG CT CT CT CC TT 0 AA AC AG CT CT GG AG AC GT AG AC GT CG GT 0 GG AT 0 CG CT AA CT CT AC CC AC AC TT AA GG CT CG TT 0 AG CC CC AA CC CC 00 CC TT CC AA AA AT AT AG 00 CT TT CC CG CT CT AA CC CT CC TT GG TT CC CT CC GG 00 AG AG CG AT TT AG CC GG CG 0 AC 00 CT AG TT AA
1487_209 GG TT AT GG AA AG TT CT GT GG AA CC 0 CT GG AC AA CT AG CT CC CC CT CT 0 AG AC AA CC CT CC AG AC GT AG AC GG GG GT 0 AG TT 0 CG CC AT TT CC CC CC CC AA AT AA AG CC CG GG 0 GG CG AC AA AA TT 00 CC TT AC AG AA AT AT AG 00 CT CT TT CC CT TT AT CG TT CC AA GG GT CT CT CC AG 00 AG AA CC AT GT GG CT GG GG 0 CC AG CT AG GT AA
1487_210 AG CT TT AG AG AG CT CT GT GG AT CT 0 CT AG CC AG CC AG CT CT CT TT TT 0 AG CC AG CC CT CG AG AC GT GG AA TT CC TT 0 AA TT 0 GG TT AA CC TT CC CT AA CC AT AC AG TT CG TT 0 AA CG AC AA AC TT 00 CG AT AA AG CC AA AT AG 00 TT CT CT GG CT CC AT GG CT CC AT GG GT CC CT CG AG GT AG AG CC AA GG GG TT CG CG 0 AC AG CC GG TT AA
1487_211 GG CT AT 00 00 AG 00 TT GT AA AT CT 0 CC GG 00 AG CT AG CC CT CT CT CC 0 00 AC 00 00 TT CC AG AC GT AA AA GG 00 GT 0 GG 00 0 00 TT 00 CC CC CC CT AC AC 00 AA AG TT CG GT 0 AG CG AA 00 CC CC 00 CG TT 00 00 CC AA AA AA 00 CC TT CT CG 00 CT TT GG CC TT TT AG 00 00 00 00 AA TT AA AA 00 AA GT AA TT 00 CG 0 AA AA CT AG GT AA
1487_212 AA CT AA AG AA AA CT CT GT GG TT CT 0 CC 00 CC GG CT AG TT CT TT TT CT 0 AG CC GG CC TT CG AG AC GT AG AA TT CG GG 0 AG AT 0 CG CT AT CC TT AC CC AC CC AT AC AA CC CG GG 0 GG CG CC CC AA TT 00 CC AT 00 AA AC AA AT AA 00 CT TT CC CC TT CC AT GG CT CT TT GG TT CT CT CG AG GG AG AG CG AA TT AG TT CG CG 0 CC AG CT AA GG AG
1487_213 GG TT AT AG AA AA CT TT GG GG AT CT 0 CT 00 AC AG CT GG TT CC CC CC TT 0 AG AC GG CC TT CG GG AC GT AG AA GT GG TT 0 AG AT 0 GG CT AT TT CT AA CT AC AA AT AC AG TT CC GT 0 GG CG AC AC AC CT 00 GG AT CC AG AC AA AT AA 00 TT TT CC GG CT CT AA GG CT TT AA AG GT CC CT CG AA GG AA AG GG AT GG AG CT CG GG 0 AC AA CT AG GG AA
1487_214 AG CT AT GG GG AA CT CT GT AG TT TT 0 00 AA CC GG CC GG CT 00 CC TT CT 0 AA CC GG CC CC CC AG CC GT AA AC GG CG GG 0 AA TT 0 CG TT AT CC CT AA TT AC AC AT AC GG CT CC TT 0 AG CC CC AC AC CC 00 CG TT AA GG AC AA TT AG 00 CT TT CT CG CT CT AT CC CC CT AT GG GT CC TT CG GG GT AG AG CC AT GT AA CT CG CG 0 CC GG CC GG GG AG
1487_215 AA CC AA GG AG AA TT CT GT GG TT TT 0 CC 00 CC GG CT AG TT CT CC TT CT 0 AG AC GG CT CT GG AA AC GT AA AC TT GG GG 0 AG AT 0 CC TT AT CT CT 00 CT CC AC TT CC AG CT CG GG 0 GG CG CC AC AC TT 00 CC TT AC AG CC AA AT AA 00 CT TT CC CC CC CC AT CG CT CT AT AG GT CC CT CG AG GG AG AA GG AT TT AA TT CG CG 0 CC AA CT AA GT AG
1487_216 AA TT AT AG AG AG TT CT GT GG 00 CT 0 CT 00 CC GG CC AG CC CT CC CT CC 0 AA AA AA CC TT GG AA AC TT AG AC TT CG GT 0 AA TT 0 GG CT AT CT TT AC CT AA CC AT AC AG TT CC TT 0 GG CC CC AA CC CC 00 CG AT CC AG AC AA TT AA 00 CT CT CT CG TT CT AT CG CC TT AT GG TT CC CC CG GG 00 AG AG CG AA TT AG CT CG GG 0 CC AA CC GG GT GG
1487_217 AG CT AT GG AA AA TT CT TT AA TT CC 0 CT AG CC AG CT GG TT CT TT TT TT 0 GG AC GG CC CT CC AA AC GT AG AA GT CG TT 0 AA TT 0 CG CT AT CC CT AC CC AC CC AT AC GG CC CC GT 0 GG CC AC AA AC CT 00 00 AT CC AG CC AA TT AA 00 CT TT CC CG CT CT AT CG TT CT AT GG TT CT TT GG GG GT AA AG CG AA GT AG CT CG CG 0 AC 00 CT 00 GT AA
1487_218 AG 00 00 AG AG 00 TT TT 00 AA 00 TT 0 00 AA AA AA CC 00 TT 00 CC 00 CT 0 AA AC AG CC CC 00 GG 00 TT 00 00 TT CC TT 0 AG TT 0 CG CT TT CC 00 AA 00 00 CC TT 00 AA 00 CC 00 0 GG CG 00 AC AC TT 00 CG TT AC AA 00 00 TT 00 00 00 CT CT CG TT TT AA GG CC 00 AT AG GT CC CC CG GG TT GG AG CG AA 00 GG TT CG 00 0 CC AG CT AG GT 00
1487_219 AG CT AT GG AG AA TT 00 GT 00 TT 00 0 CT 00 CC 00 TT AG TT CT 00 TT CT 0 GG 00 GG CC CT CC AA CC GG AG AA 00 CG 00 0 00 TT 0 GG CT AA CC CC AC CC AA CC TT AC 00 CC CC GT 0 00 CC CC AC AC CC 00 00 AT AC AG CC AA AT AA 00 CT TT CC 00 CC TT 00 00 TT CT AT GG TT CT TT GG 00 00 00 AG CG 00 GT AG TT CG CG 0 AC 00 TT 00 GG AG
1487_220 AA TT AT GG AA AA CT TT TT AA TT TT 0 00 00 CC AG CT AG CC 00 CC CT CT 0 AA CC AG CC CT CC AA CC GG AG 00 GG CG GG 0 AG TT 0 CG TT TT CC CC AC TT AC AA TT AC GG CT CC TT 0 AG CG CC AA AA CT 00 00 AT AA GG AA AA TT AA 00 TT TT CT CC CT TT 00 CG CT CT AT GG GT CC CT CG AG GT AG AA CG AT GT AG CT CG GG 0 CC 00 CC AG GG AG
1487_221 AG CC AA AG AG AG TT TT GG GG TT CT 0 CC AA AC AG TT AA CT CT CC CT CC 0 AA CC AG CC TT CG AA CC TT GG AC TT GG GG 0 AG AT 0 CG TT AA CT CT AC CC AA CC AT AA AG CT CG TT 0 AG CC AC AC AC CT 00 GG TT AC AG AC AA TT AA 00 CT CC CC CG TT TT AT CG CC CT AA GG GT CT TT CC AG TT AG AG GG AT GT GG CC CG CG 0 AC AA CC AG TT AG
1487_222 AA CT AA AG AG AA TT 00 GT 00 AT 00 0 TT 00 CC 00 CT AA CC TT 00 TT CT 0 AG 00 GG CT CT GG GG CC GG AG AC 00 CG 00 0 00 TT 0 GG TT AA CT TT 00 CC AA CC 00 AA 00 CC CG GT 0 00 CC AC CC AA CC 00 00 AT CC AG 00 AA TT AA 00 TT CT 00 00 TT TT 00 00 00 CT AA 00 TT CT CT CG 00 00 00 AA CG 00 GT AG CC GG CG 0 CC 00 CT 00 00 00
1487_223 AG CT AT GG AA AA TT CT TT 00 TT CT 0 CT 00 CC AA CT AG CT TT TT TT CT 0 AG AA AG CC CT CC AG AA GT AG 00 TT CG TT 0 00 TT 0 GG CT AA CC CC AC CC AA CC TT AC GG CT CG GT 0 GG GG AC AA AC CT 00 00 AT AC AG 00 AA AT AA 00 CT CT CT CG CT CT AA GG TT CC AT GG TT CT TT GG AG 00 AG AG CG AA GT AG TT CG CC 0 AC AA TT AG GG AG
1487_224 AA TT AT AG AA AA CT CT TT AG TT TT 0 00 00 AC AG TT GG CT CT CT CC TT 0 AG AC AA CT CT GG AG AC TT GG AC TT CG GG 0 AG AT 0 CG TT AT CC CC AA CC CC AA TT AC AG TT CG GT 0 AG CC CC AA CC CC 00 CC TT CC AG AC AA AT AA 00 CT TT CT CG CT CT AA GG TT CT AT GG TT CC TT CG GG GT AG AG CC AA TT AG CC GG CG 0 AC AG CT AG GT AA
1487_225 AA CT AA AG AA AA CT CT GT GG TT CT 0 CC AG CC GG CT GG CT TT TT TT CT 0 AG AC GG CT TT CG AG AC GT AA AA TT GG GG 0 AG TT 0 CG CT AA CC TT AA CT CC AC TT AC AA CC CC GT 0 GG CG CC CC AA CT 00 CG AT AC AA AC AA TT AA 00 CT CT TT CC TT CC TT GG CC CT AT AG TT CT CT CG AG GT AG AG CG AA TT AA TT CG GG 0 AC GG CT AA TT AA
1487_226 AA CT AA AA AA AG TT TT GT AA AT CC 0 TT GG AC GG CC GG CC TT TT CT CT 0 AG CC AG CT TT GG AG AC GG AA AC GT CG GG 0 AG AT 0 CG TT AA CT CC CC TT AC CC TT AA AA CC CG TT 0 AG CC AC AC AC CT 00 CC TT CC AG AC AA AT AA 00 CC CT CC CG TT CC AT CG TT TT AT GG GG CC TT GG GG TT AG AG CG AA TT AG TT CG CG 0 CC AG TT GG GT AG
1487_227 00 CT TT AA AA AG TT CC GT GG 00 CC 0 CC AG CC AG 00 AG 00 CT CT TT 00 0 GG CC AG CC 00 CG 00 AA 00 GG CC GG CG GT 0 AG AT 0 GG 00 AA 00 CT CC CT AC 00 AT AC AA TT 00 GG 0 GG 00 AA AA 00 00 00 CG 00 AC AG AA AT 00 AA 00 TT 00 CC CG CT 00 AT CG CT CC 00 AG GG CC TT CG AG TT GG 00 CC AT GG 00 00 CG CG 0 00 AA 00 AG TT AA
1487_228 AG CT AA AA AA GG CT CT GG GG TT TT 0 CC AG CC GG CT GG CT TT CT CT CC 0 AG AA AG CT TT CG GG AC GG AA AC TT CG GG 0 GG AA 0 CG CT TT CT CC AC CC CC AC TT AC GG TT CG GT 0 AG GG CC AC AC CT 00 CG AT CC AG CC AA AA AG 00 TT CT TT CC CT CC AA CC CT TT TT GG TT CC CT CG AA TT GG AG CC AT GT GG CT CG CG 0 AA AG CC AG TT AA
1487_229 GG TT TT AA AA GG TT CC TT GG TT CT 0 CT AG CC AA CT AG CT TT CC CT CT 0 GG CC AG CC CT CC AG AA GT GG AC GT CG TT 0 AG TT 0 CC CT AA TT CC CC CC AC AA AT AA AG CT CG GG 0 GG CC AC AA AA TT 00 CG TT AC AG AC AA AT AA 00 CT TT CT CG CT CT AA CG CT CT TT AA GG CC CT CG GG GT AG AA CC AT GT AG TT CG CC 0 CC AG CC GG TT 00
1487_230 AA TT TT AG AA AA CT TT GG GG TT TT 0 CT AG AC AA CC GG CT CT CT CC CT 0 AA CC AG CC TT CG AG AC GG AG AA TT CC GT 0 AG AT 0 CG TT AT CC TT 00 CC AA AC AT AC AA CT CG GG 0 GG CG AC AA CC TT 00 CG AT AC AG AA AA TT AG 00 CT CT CT GG CC CT TT CG TT CT AA AG GG CC TT CG AG GG AG AG GG TT GT AA TT GG CC 0 AC AA CC GG TT AG
1487_231 AG TT AT AA AA AA TT CT GT GG AT CC 0 CC 00 CC AG CC GG CC TT CC CT CT 0 AG AC AG CC CT CC AG AA GG GG CC GG CG GT 0 AG AT 0 CC CT AA CT TT CC CC CC AA AT AC AG CT GG GG 0 AG CC CC AA AA TT 00 CG TT AA AA AA AT AT AA 00 CT TT CC CG CT CT AT GG CT CT AT AA GT CC TT CG GG GT AG AA CG AA GG AG CT CG CG 0 CC AA CC GG TT AA
1487_232 AG CT AT AG GG AG CT CT TT AG TT TT 0 CC AA AA AG CT GG CT CT CT CT CT 0 AG AC AG TT CT CG AG AC TT AG AC GT CG GG 0 GG AT 0 GG CT AA CT CT 00 CT AC CC TT AA AA CC CG TT 0 GG CG CC AC AC CT 00 CG TT AA AA AC AA TT AG 00 CT CT CT CG CC CC TT GG CC CT AA AG TT CC CT CC AG GT AG AG CC AA GT AA TT CC CG 0 CC AG CC AA TT AG
1487_233 AA CC AT AG AG AG TT TT GT GG TT TT 0 CT AG CC AG CC AG CT TT CC CT CT 0 GG AC GG CT CT GG AG AA GT AA AC TT CG GT 0 AG AT 0 GG CC AT CC TT AA CC AC CC TT AC AA CT CG GG 0 AG CG AC AC AA CC 00 CG AT CC AA CC AA TT AA 00 CT TT CT CC CC CT AA CG CT CT TT GG GT CC TT GG AG TT AG GG CG AT TT AA TT CG GG 0 AA AG TT GG GG AG
1487_234 AG TT AT 00 00 AG 00 TT TT GG AT CC 0 CT AA 00 AG CT GG CT CC CT CT CT 0 00 CC 00 00 CT CG AG AA GT AG AC TT 00 GT 0 GG 00 0 00 CT 00 CT CT AC CT AA AC 00 AC AG CT CC GG 0 GG CG CC 00 AA CT 00 CG TT 00 00 AC AT TT AG 00 CT CT CT CG 00 CT AT CG CC CC AA AG 00 00 00 00 AG GG AG AG 00 AA GG AG CT 00 CG 0 AC GG CT GG GG GG
1487_235 AA CT AT AA AG AA CT TT TT AA TT CC 0 CC AG AC AG CT AG CT CT TT TT TT 0 GG AC AA CC TT GG AA AC GG AG AA GT CG GT 0 AG TT 0 CC CT AA CT CT AA CC AC AC AA AA GG CT CG TT 0 GG CC CC AA CC CC 00 GG AT CC AA CC AT TT AG 00 TT CC CT CC TT CT AA CG CC CT AA GG TT CC CC CG AA GT AA GG GG AT GT AG CT CG CG 0 AC GG TT GG GT AG
1487_236 AG CC TT AG AA AA CC TT GG AA 00 CT 0 CC AG CC AG CC AA CT CC CT CC CC 0 AG AC AG CT TT CG AA CC GT GG 00 TT GG GT 0 AG AA 0 CG CT AT CT CT CC CT AC CC AT AA AA CC CC GT 0 AG CG AC AC AC CT 00 CG TT CC AG AC AA AT GG 00 TT CT CT CC CT CC AT GG CT CT AT AG GT CC CT CG AG GG AA AG CG TT TT AG TT CG GG 0 CC AG CT GG GT GG
1487_237 AA TT TT AA AG AA TT TT GT GG TT CT 0 TT GG AC GG CC AG CT CC CT CT CC 0 GG CC AA CC CC CG AA AC TT AA AA GG CG GG 0 AG AA 0 GG CC TT CC CT CC CT AC CC TT AC AG CT CG GT 0 GG CG AC AA CC CT 00 GG TT AC AA CC AA AT AA 00 00 CT CT CG CT CT AT CC TT TT AT AA GT TT TT CG AA GT AA AG GG AT TT AG CT CG CG 0 AC AA CT GG GT AG
1487_238 AA CT TT AA AG AA 00 TT TT AG AT CT 0 CT 00 AC GG 00 AG 00 CT TT CT CC 0 GG AA AG CC CC CG AG AA GT AG AA GT CG GG 0 AG AT 0 CG 00 AA 00 CT 00 CC AC 00 AA AC 00 TT 00 GT 0 GG CG AC AA 00 CC 00 CG TT 00 AA CC AA 00 AA 00 CT CC TT CG CT 00 AT CC CT TT 00 AG TT CT CT GG AA TT AA 00 GG AA TT 00 00 GG CG 0 00 00 00 GG GT AG
1487_239 AA CT AA AA GG AA CT TT GT AG AA TT 0 CT AA AC AG CC GG CT TT CC CT CT 0 AG AA AG CT CT CG GG AC GT AA AC TT CG TT 0 AG AT 0 GG CT TT CC TT AC TT AC AC AT AC AG TT CC TT 0 AA CG AC AC AC CT 00 CC TT AC AA CC AA TT AA 00 CC TT TT CG TT CT AT GG CC CT AA GG TT CT CC CC GG TT AG GG CG AT GG GG CT CG GG 0 AC AG CT AG GT AG
1487_240 AG TT TT AG AA AA CT TT GG AA AT CT 0 CT GG CC AG TT AG CC CT CC CT CC 0 AA AC AG CT CT CG AG AC GG AA AA GG CG GT 0 AG TT 0 CG CC AT CC CC 00 CT AC CC AA AA AG CT CC GT 0 AG CC AA AA CC CC 00 CG TT AA AG AC AA AA AA 00 CT TT CT CG CT CT TT GG CC TT TT AG GG CC CT GG AG GT AA AA GG AA GG AG TT CG GG 0 AA AA CT GG GT AA
1487_241 AG TT AA AA GG AG CT CT GT AG AA TT 0 TT AG AC AG CC AG CC TT CC CT CT 0 AA AC AG CC TT CC AG AA GT AG AC TT CG GG 0 AG TT 0 GG CT AT CC CC 00 TT AA CC AT AC AA TT CG GT 0 AG CC AA AA CC CT 00 CC AT AA AG CC AA TT AG 00 CT CT CT GG CT TT AA GG CT CT TT AG TT CT CT CG GG GT GG AG CG AT GG GG TT CG CC 0 CC AG CC GG TT AA
1487_242 GG TT AA GG AA AA CT CC TT AG AT CT 0 CT AG CC AG TT GG CT CT TT CT CT 0 GG AC GG CC TT CC GG AA GG AA AA GT CG GT 0 AG TT 0 CG CT AA CT CC CC CC AA CC AT AC AG CT CC TT 0 GG GG CC AA AC CT 00 GG TT AA GG CC AA AA AA 00 TT CC CT CG CT CT AA CG TT CT AA GG GT CC CT CG AA 00 GG AA 00 AT GT AG TT GG CC 0 AC AA 00 AG GG AG
1487_243 AA TT AT AG AA AG CT CC GT AG TT CT 0 TT GG CC GG TT AG CC CT CT CT CC 0 AA AA AA CC TT CC AA AC GT GG AA TT CG TT 0 GG AT 0 CC CC AA CT CT CC TT AC AA TT AC AA CT CC TT 0 AG CC AA AA CC CT 00 CG TT AC GG AC AA AT GG 00 TT TT CC CG CT TT AA CG CT TT TT AG GT CC TT GG GG GT AG AA GG AA GG AA CT CC CG 0 AC AG TT AG GG AA
1487_244 AG CT AT GG AG AA TT TT TT AG AT CC 0 CT AA CC AG CC GG CT 00 CC TT CT 0 AA AC GG CC CT CC AG CC GT AA AC GT CC GG 0 AG TT 0 CG TT TT CC CT AC TT AC AA TT AC AG CT CG TT 0 AA CG CC AC AC CT 00 CG AT AA GG AC AT TT AG 00 CT TT CT CG CT CC AA CC CT CC AA GG GT CC TT CG AA GT AA AG CC AT TT AG CT GG CG 0 CC GG CT GG GT AG
1487_245 GG 00 TT AA AA AA TT CT GT GG TT CT 0 CC AG CC AA TT AG CT CT CC CT TT 0 AG AA AG CC TT CC GG AA GT AG AC TT CC GT 0 AA TT 0 GG CT AA CC TT AC CT CC AA AT AC AA TT CC GT 0 AG CG AA AA AA CT 00 CG AT CC AG AC AT TT AA 00 TT CT CC CG CC CT AA CC CC CT AT AA GT CC CC CG AG 00 AG GG CG AT GT AA TT CC CC 0 AC 00 CT GG TT AG
1487_246 GG CT TT AG AG AG CT CT GT AG AT TT 0 00 AG AC AA CC GG TT TT CC CC CT 0 AG AA AG CC CT CG AG AA TT AG AC TT CG TT 0 AA TT 0 GG TT AA CC CC AC CT AA CC AA AA AA CT CG TT 0 AG CG AC AA AC CT 00 CC AT AA AG CC AA TT AG 00 TT TT TT GG TT CC AT GG CT CT TT AG GT CC CT CG GG GT AG AG CC AA GT AG TT GG CG 0 AC AG CC AG GT AA
1487_247 AA CT TT AA GG AA CC CT TT AG AT CT 0 00 AA CC AG CT AG CT CC CC CT CT 0 AG AA AA CC TT CG AG AA TT AG AA GT GG GT 0 AA AT 0 GG CT AT CC CC CC CC AC AA AA AA AA CC CG GT 0 GG CC AC AC CC TT 00 CG AA AC AA AC AA TT AA 00 CC TT TT CG CC TT AA CG CT CT AA AG TT CT TT CG AG GG AA AG CG AT GT AG CC GG CG 0 AC GG TT AG GG AA
1487_248 AA CT TT AA AG AG TT CT GT AA TT TT 0 CT AA AC GG CT AA CT CT CC TT CT 0 AG CC AG CT CT CG AG AC TT GG AC GT CG GG 0 AG AT 0 CG CT AT CC CT CC CT AA CC AT AA GG CC CG TT 0 GG CC CC AA AA CC 00 GG TT AC AG AA AA TT GG 00 CT TT CT CC CT CT AT CG CC CT AA GG TT CC CC CG AG GT AG AG CC AT GT AG CT CG CG 0 CC GG TT GG GG AG
1487_249 AA CT AT AA AG AA CC CT TT 00 TT TT 0 CT 00 CC AA CC GG CT CT CC TT CT 0 GG CC AG CC CT CG GG AC GT AG CC TT GG GG 0 AA AT 0 GG CC AT CC CT AA CT AC AA TT AC AA CT CC GT 0 00 CG AC AC AC CT 00 00 AT AC AA AC AA TT AA 00 CT TT CT CG TT CT 00 00 CT CT AT AA TT CC CT CG AA GG AA AG CG AT TT AG CT GG GG 0 CC 00 CT 00 GT AG
1487_250 AG CT TT AA AG AG TT CT TT AG AT CT 0 CT AA AC AG CT GG TT CT CC TT CT 0 AG AC AG CT CT CG AG CC TT GG CC TT CG GG 0 AG AA 0 CG TT AT CT TT AC CC AA CC AT AA GG CC CC GG 0 AA CC CC AC AA TT 00 CG TT AA AG AC AA TT AA 00 TT TT CT GG CT TT TT CG CC CC AT GG TT CC CC CG AA GT AG AG CC AT GT AG CT CG CG 0 CC GG TT AG GT AG
1487_251 AG CT AT AG AA AA TT TT GT AG 00 CC 0 00 GG AC AG CT AA CC CT CC TT CC 0 AG AA GG CT CT GG GG CC 00 GG 00 GT CG GG 0 AG AT 0 CC CC AT 00 TT AC CC AA CC AT AA AA CC GG TT 0 AG CC CC AC AC CT 00 CG AT CC AG AC AA AT AA 00 CT TT CT CG TT 00 AA CG CT TT AT GG 00 CT CT CC GG 00 AA AG CG AA GT 00 CT GG CG 0 CC AA TT GG GT AA
1487_252 AG CT AT AG AA AA TT CT GG AG AT TT 0 CT AA CC GG CT AG CT TT CT CC CC 0 AG CC AG CT CC CC AG AC GT GG AC GG GG GT 0 GG TT 0 GG CT TT CC CC AA CT AA AC TT AA AG CT CC TT 0 AA GG CC AC AC TT 00 CG TT CC AG AA AA TT AA 00 CT CT CT CG CT CT AT CG CT CT AA GG GT CT TT CG AG GG AG AG GG TT GT AA TT CG CG 0 AC AG CC AA GT AG
1487_253 AG TT TT AA AA AA TT CT GG GG 00 CT 0 00 GG AC AA CT AA CC TT CT TT CT 0 AG CC AG CC CT CG AG AA GT AG 00 GG CC TT 0 AG TT 0 GG CC TT TT CT CC CC AC AA AT AA AG CT CG GT 0 GG CC CC AA AC TT 00 CC TT AC AG AA AA AT AA 00 CT TT CT CG TT CT AT CG TT CC AA GG GT CC TT CC AG GT AG AA GG AT GT GG CC GG CG 0 AC AA CC AG GT AA
1487_254 GG TT TT AG AA AG TT CT GT GG AT CT 0 CC 00 CC AA CT AA CT CT CT TT CT 0 GG CC GG CC CT CC AG AA GG GG CC GT CC TT 0 AA TT 0 CG CT AA CT CT CC CT AA AA AT AA AG TT CG GG 0 GG CG AA AA AA TT 00 CG AT AA AA AA AT AT AA 00 TT TT CT CC CT CT AT GG CT CT AT AA GG CT CC CG AG TT GG AA CG AA TT GG CT CG CG 0 AC GG TT AG TT AA
1487_255 AG CT AA AA 00 GG 00 CT GT AG AT TT 0 TT AG CC AG CC AG CT TT CC CT CT 0 00 AC 00 00 CT CC AG CC GT AG AC GT 00 GT 0 AG AT 0 CG CT AA CC CT CC CC AA CC 00 AA AG CT GG TT 0 AG CC AA AA AC TT 00 CC AT 00 00 CC AT TT AG 00 CT TT TT CG CC TT AA GG CT CC TT GG 00 CC TT GG AG GG AA AA CC AT GT GG TT CG CC 0 AC AG CT GG TT 00
1487_256 GG CT AT AG AA AG CC CT TT AG AT CT 0 TT GG CC AG CT AG CT CT CT TT CC 0 AA AC AG CC CT CG 00 AC GG GG AA GT CC TT 0 AA AT 0 CG CT AT CT TT AC CT AA AC AT AA AG CT CG TT 0 AA CC AA AC AC CT 00 CG TT AC AG CC AA TT GG 00 TT CT CC CC CT CT AT CC TT TT AT GG TT CC TT GG GG GT AG AA GG AA TT 00 CT CG GG 0 AA AA CT GG GT 00
1487_257 AG CT AT AG AA AG CC CT GT AG TT TT 0 CT AG CC GG CC GG CT TT CT CT CC 0 AG AC GG CC CT CG AG CC GT AA CC TT GG GG 0 AG AT 0 GG CT AT CT CC AC CC AC AC TT AC AG CT GG GT 0 AG CG CC AC AA CT 00 GG TT CC AG CC AA AA AG 00 TT CT CC CG CC CC AA GG CT TT TT AG GG CC CT CG AA GT AG AG CC AT GG GG CT CG CG 0 AC AG CT GG GT AG
1487_258 AA TT TT AG AA AG TT TT TT GG AT TT 0 00 00 CC AA CT GG CC TT TT CT CT 0 AG AA GG CC TT CC AG AA GG AG AC TT CC GT 0 AA AT 0 GG CT AT CC CC AA CT AC AC AT AA AA TT GG GT 0 GG CG AC AA CC TT 00 CC AT AC AG AA AA AT GG 00 CT CC CT GG CC CT 00 CG TT CC AA AG TT CC TT GG AG TT AG AG CC AT GT AG CT GG CC 0 AC AA CC GG GT AA
1487_259 AG CT AT GG GG AA TT CT TT AA TT TT 0 CT AG CC AG CC GG CT 00 CC CT CT 0 AA CC AG CT CC CC AA CC GT AG AA GT CC GG 0 AA TT 0 CG TT TT CC CT AC CC AC AC AT AA AG CT CG TT 0 AA CC CC AA AA CC 00 GG TT AA GG AC AT TT AG 00 CT CT CT CC CT CT AA CG CT CT AT GG GT CC CT CG AG 00 AA AG CC AT GT AG CT CG GG 0 CC AG CT GG GT AG
1487_260 AG CT AT AG AA AG CT CT TT AG AT CT 0 TT AG CC AG CT AA CC CT CC CT CT 0 AA AC GG CC CT CG AA AC GG GG AA GT CC GG 0 AG AT 0 GG TT AT CT TT AC CT AA AA AT AA AA CT CG GG 0 AG CC AC CC AC CC 00 GG AT CC GG AC AA AT GG 00 CT CT CT CG CT CT AA GG CT TT AT AG GT CC CT GG GG GT GG AA GG AA GT AA CT GG GG 0 AA AA TT GG GG AG
1487_261 AA CT AA AG AG GG CC CT GT AG TT TT 0 TT 00 CC AG CC AG CT TT CC CT CT 0 AA AC AA CT TT CC AA AA GT AG AC GT CG GG 0 AA TT 0 GG CT AA CT CC CC CC AA AC AT AA AA TT GG TT 0 GG CC AC AC AC TT 00 CC AA CC GG CC AA TT AG 00 TT CT TT CG CT CT AA GG CC CC TT GG TT CC CT GG AG GG AA AA CC AT TT AG TT CC CC 0 AC AG CT GG GT AA
1487_262 AG TT AT AA AA AA CC CC TT GG AT CT 0 CT 00 CC AG CC AG CT CT CC CT CT 0 AG AC AG CT CT CG AA AA GG GG AC TT CG GG 0 AG AT 0 GG TT AA CT CT AA CC AA AC AT AC AG TT CG TT 0 AG CG CC AA CC CT 00 00 TT CC AG AC AT TT GG 00 CT CT CT CG CT TT AA GG TT CT AT GG TT CC TT CG GG TT AG GG CC AT TT AA CT GG CG 0 CC 00 CT 00 GT AA
1487_263 AA CC AA GG AG AA CT CT TT GG TT TT 0 00 GG CC GG CT AG TT CT CT TT CT 0 AG CC GG TT CT GG AA AC GT AA AC GT GG GG 0 AG TT 0 GG CC AT CT TT AA CT CC AC TT CC AG CT CG GT 0 GG CG CC AA AC CT 00 CG AT CC AA AC AA TT AG 00 CT TT CT CC CC CT AT CG CT CT TT GG GT CC TT CG AG GG AG AG GG AA TT AG TT CG GG 0 AC GG CT AA GT AA
1487_264 GG TT AT GG AA AA TT TT GG AA AA CT 0 00 AG AC AG CC AG CC CC CT CC CT 0 AA CC AG CT CT CG AG AA GT AA AC GG GG GG 0 AG TT 0 GG TT AA CC CT AA CT AA AC AT AA AG CC CG GT 0 GG CG AC AC CC CT 00 CG TT AC AG AC AA AT AA 00 CT TT CC CC CT TT AT GG CT TT AT GG GT CT CT GG AG GG AA AG CG AA TT AG CT CC CG 0 AC AG CT AG GT AA
1487_265 AG CT AT GG GG AA CT CT TT GG AT CC 0 TT AA CC AG CC GG CT 00 CC TT CT 0 GG AA AG CC CC CC AG CC TT AG AA GG CG GG 0 AG TT 0 CG TT AT CC TT 00 TT AC AA AT AA AG CT CC TT 0 AG CG CC AA AA CC 00 CG TT AA GG AC AA TT AG 00 TT TT CT CG CT CC AA CG CT CT AT GG GT CC CT CG GG GT AG AG CC TT GT AG CT CG GG 0 CC AG CC GG GG AG
1487_266 AG CT AT 00 00 AA 00 TT TT AA TT CT 0 CT 00 00 AA CT GG CC 00 CC CT CT 0 00 CC 00 00 CT CC AG CC GT AA AC GG 00 GG 0 AA 00 0 00 TT 00 CC TT AC CC AC AC 00 CC GG CT CG TT 0 AG CG CC 00 AC CT 00 00 TT 00 00 AA AA TT AG 00 CT TT CT CC 00 TT AT CC CT CT AT GG 00 00 00 00 AG GT AG AA 00 TT TT AA CT 00 GG 0 CC 00 CC 00 GT AG
1487_267 AG CT AT AA AA AG TT CC TT GG TT CT 0 CC AG AC AG CC AG CC TT CT TT CT 0 AG AC AG CC CT CC AG AA GT GG CC GG CG TT 0 AA TT 0 CG CT AT CT CT CC CT AA AA AT AA GG TT CG GG 0 GG CG AC AA AC TT 00 CG AT AC AG AC AT TT AA 00 TT TT CC CG CC TT AT GG CT CC AA AG GT CT CT CG AG TT GG AA CC AA TT GG TT CG CG 0 AC GG CC GG TT AA
1487_268 AG CT AT GG GG AA TT CT GT AG AT CT 0 CT AA CC AG CC GG CT 00 CC CT TT 0 AA AC GG CC CT CC AA CC GG AG AC GT CG GT 0 AG TT 0 CG TT AT CC CT 00 CT AA AA TT AA AG CT CC TT 0 GG CC CC AC AC CC 00 CG TT AA GG AC AT TT AG 00 CT TT CT CG CT CC AA CG CT CT AT GG GT CC TT CG AA GT AA AG CC TT TT AA CT GG CG 0 CC GG CC AG GT AG
1487_269 AA CT AA AG AA AA TT CT GT AG TT CC 0 CT 00 CC GG CT AG TT CC CC TT CT 0 AA AC GG CT CT GG AA AC GT AG AA GT GG GG 0 AG AT 0 CG CT TT TT CT AC CT CC AC TT CC AG CT GG GG 0 GG CG CC AC AC CT 00 CG TT AC AG CC AA TT AG 00 CT CT TT CC CT CT AA GG CT CT AT AG TT CT CC CG AG GT AG AA GG AT TT AA TT CG CG 0 CC AA CT AA GT AA
1487_270 AG 00 TT AG AA GG CT CT TT GG 00 CT 0 TT 00 CC GG TT 00 CC 00 CT CT CC 0 AA AC AG CT TT 00 AA CC TT GG 00 TT CG GT 0 GG AA 0 CG CC AA CT CT CC 00 00 AC AT 00 AA 00 GG 00 0 GG CC AA AC CC TT 00 GG TT AC GG AC 00 AT AA 00 TT TT TT CG CT TT AA CG CT TT TT AG GT CC TT GG GG GT AA AG GG AA TT AG TT CC CC 0 CC AG CT GG GT AA
1487_271 AG CT AA AG AG AG CC CC GT AG AT CT 0 00 AG CC AG CC AG CC TT CC CT CT 0 AA AC AA CT CT CC AG AC TT AG AC GG CG GG 0 AA TT 0 CG CT AA CT CT CC CT AA CC AT AC AG TT GG TT 0 GG CC AC AC AA TT 00 CC AA CC GG CC AA AT AG 00 TT TT TT CG CC TT AT GG CC CT TT AG TT CC CT CG GG GT AA AA CC AT GT GG TT CC CC 0 AC AG CT GG GG AG
1487_272 00 TT AT GG AA AA CT TT TT AA TT CT 0 00 AG CC GG 00 AG 00 00 CC TT 00 0 AG AC AG CT 00 CC 00 CC 00 AG AC GT CC GT 0 AG AT 0 CG 00 AT 00 CT AA CT AA 00 AT AA AG CT 00 TT 0 AG 00 CC AC 00 00 00 CG 00 AA GG AC AA 00 AA 00 TT 00 CT CG CT 00 AA CG CC CT 00 GG GT CC TT CG AG GT AA 00 CG TT GT 00 00 CG CG 0 00 GG 00 AG GG AG
1487_273 AA TT TT AA AG AA CT CT TT AG AT CT 0 TT AA CC AG CC AG CT CC CC CT CT 0 AG AA AA CC TT CG AA AC GT GG AA GT GG GT 0 AA AT 0 GG CT AA CC CC AC CC AC AA AA CC AG CT GG GT 0 AG CC AC CC AC CC 00 CG AA AC AA AC AA TT AA 00 CC TT TT GG CT TT AT CG CC CC AT AG TT CT TT CC AG GT AA AG CG AT TT AG TT GG CG 0 AA GG TT AG GT AA
1487_274 AG 00 00 AA AG 00 CT CT 00 AG 00 TT 0 00 AG CC AG CC 00 CT 00 CT 00 CC 0 GG AC GG CT TT 00 AG 00 GT 00 00 TT GG GG 0 AG AT 0 GG CT AT CT 00 AC 00 00 CC AT 00 AG 00 CG 00 0 AG CG 00 AC AA CT 00 GG TT AC AG CC 00 AA 00 00 00 CC TT CC CC CC AA CG TT 00 TT AG GT CC CT CG AA TT GG AG CC AT 00 AG TT CG 00 0 AA AG CC GG GT 00
1487_275 GG CT TT AA AG AG CC 00 TT 00 00 00 0 00 00 CC 00 TT AG CC CT 00 CT CC 0 AA 00 AA CC TT CC AG AC GG AA 00 00 CG 00 0 00 TT 0 CG CT AT CT CC AC CT AC CC AA AA 00 CT GG GT 0 00 CG AA AA CC CC 00 00 TT AC AG 00 AA AA AA 00 CT TT 00 CC CT TT 00 00 CT CT TT GG GT CC CT CG AA 00 00 AG CG AA TT AG CT CG GG 0 AA 00 CT 00 GT AA
1487_276 AA CT TT AA AG AA CC CT TT AG 00 CC 0 00 AG CC GG CC GG CC CC CT CT CC 0 AG AC AG CC TT CG AG AA TT AG AC GT GG GT 0 AA AT 0 GG CT AT CC CC AA CC AC AC AT CC AG TT CG GT 0 GG CC CC CC AC CT 00 CC AA AC AA AC AA TT AA 00 CC CT CT CG CC TT AT CC CT CT AA AG TT CT TT GG AG GG AA GG CG AT GT GG CC GG CG 0 AA GG TT AG GG AA
1487_277 GG 00 TT AG AG 00 CT TT 00 00 00 CC 0 CC 00 CC GG TT 00 CC 00 00 CT CT 0 AA AA AG CC TT CG AG AC GT AG 00 GG CG GG 0 GG TT 0 CG TT AA CT TT AC CT 00 AC AA 00 00 00 CG TT 0 GG CC 00 AA CC TT 00 00 AT AA GG AC 00 AA AA 00 TT TT 00 CG TT CC AA 00 CT CC TT GG GT CC CT CG AA 00 00 AA GG 00 00 AA CT CG 00 0 AA 00 CC 00 TT AA
1487_278 GG TT AT AG AA AA TT CT GG GG AT CT 0 CT GG CC AA CT AG CT CC CC CT CT 0 AG AC AG CC CT CC AG AC GG GG AC GT GG TT 0 GG TT 0 GG CC AT TT CT CC CC AA AA AT AA AG CC GG GT 0 GG CC CC AA AC TT 00 CC TT AC AG AC AA AT AA 00 CT CT TT CG CT TT AT CG TT CT AA GG GT CT CT CG GG TT GG AA GG AA GT GG CT GG GG 0 AC AA CT AG GT AA
1487_279 AA CT TT GG AG AA TT TT GT AG AT CT 0 CT AA CC AA TT AG CT TT TT TT CT 0 AG AC AG CC CT CC AG AC GT GG AA TT CG TT 0 AA TT 0 CG CT AT CC CT AC CC AC CC AT AC GG CT CG GT 0 AG CG AC AA AC TT 00 GG AT CC AG CC AA TT AA 00 CT TT CC CG CC TT AT GG CT CC AT GG TT CT TT GG GG GT AA AG CG AT GT 00 TT CG CC 0 AC AA TT AG GG AG
1487_280 AG CT AT AG AA AG CT CT GT AG AA CT 0 TT GG AC GG CT GG CT CT CC CT CC 0 AA AC AA CC TT CG AG CC GT GG AA GT CC GG 0 AG AA 0 CC CT AT CT TT AC CT AA AC TT AC AG CC CG GT 0 AA CC AA AA AC CC 00 GG AT CC AG CC AA AA AG 00 CT TT CC CG CT CT AA CG CT TT AT AA TT CC TT CG GG 00 AA AG CG AA GT AA CC GG CG 0 AC AG TT GG GG AG
1487_281 AA CT AT 00 00 AG 00 CT GG 00 TT CC 0 CC 00 00 00 TT AA CT CC 00 TT CC 0 00 CC 00 00 TT CG AA AC TT GG AA TT 00 GG 0 AA 00 0 00 CT 00 CT CT AC CC AC CC 00 AA 00 TT CC TT 0 GG CC CC 00 AA CC 00 00 AA 00 00 AC AA TT AG 00 CC CT CC CG 00 TT 00 CG CC CT AA GG 00 00 00 00 AG 00 00 GG 00 AT GT GG CC 00 CG 0 AC 00 CC 00 00 AG
1487_282 AA TT TT AA GG AA CC TT TT AG AT CT 0 CT AA AC GG CC AG CT CC CT CT CC 0 GG AC AG CC CC GG AA AC GT AG AA GG CG GT 0 AG AA 0 CG CC AA CC CT AC CT AC AC AT AA AG TT CG GT 0 GG CG CC CC CC TT 00 CG AT AC AA CC AT AT AA 00 CC CT TT CG CC CT AT CG CC CT AA AG TT CT CT CG AA GG AG AG GG AA GT AG CT CC CG 0 AC AG CT AG TT AG
1488_283 AG CT AT AG AA AG TT CC GT AG AT CC 0 CC GG AC GG CT GG CC CT CT CT CT 0 AG AC GG CT CT GG AA AA GG GG 00 GG GG GT 0 AG TT 0 CG CT AA CT CC AC CC AC CC AT AC AG CC CG TT 0 GG CC CC AC AC CT 00 CG TT AC AG CC AA AT AG 00 TT TT CT CC TT CT TT CG CT CC TT GG GT CC CT CG AA GG AG GG GG AA GT AA CT GG CG 0 AC AG CC AG GT AA
1488_284 GG TT AT AG AA AG CT CT TT GG AA CC 0 CT GG AC AA CT AG CT CT CC CT CT 0 AG AC AG CC CT CG AG AC GG GG AA GG CG GT 0 AG TT 0 CG CC AA TT CC CC CC AC AA AT AC AG TT GG GT 0 GG CC CC AA AC TT 00 CG TT AC AG AC AT AT AG 00 TT CT CT CG TT CT AT GG TT TT AT AA GT CT CT CG AG GT AG AA GG AA GT AG CT GG GG 0 CC AG CC AG GT AA
1488_285 AG CT TT GG AG AG CT CT TT GG TT TT 0 TT GG AC AA CC AG CC CT CC CC CC 0 AA CC AA CC TT CG AG AC GT AA AA TT CC GT 0 AG TT 0 CG TT AA CT TT AC CT CC AC AT AC AA CT GG GG 0 GG CG AC AA CC TT 00 CC TT CC AA AC AA AT GG 00 CT CT CT GG CC TT AT GG TT CT TT GG GG CC TT CG AG 00 AG AG CG TT GT AA TT GG CC 0 AC AA CC GG TT AG
1488_286 AG CT TT GG AG AA TT TT GT GG TT TT 0 CT GG AC AA CT GG CC TT CT CT CC 0 GG AC AG CC TT CC AG AC GT AG AA GT CC TT 0 GG TT 0 GG CT AT CT CT AA CC AA AC AT AA AG CT CG GG 0 GG CC AC AA CC TT 00 CG TT CC AG CC AA AT AA 00 CT TT CT CG CC CT AT CC TT CT AA AG GG CC TT GG AG GT GG AG CG TT GT AA TT GG CC 0 AA AA CC GG GT AA
1488_287 AG TT AT AA AA AA CC CC GT AG TT TT 0 CT GG AC AG CT GG CT CT CT CC TT 0 AA AC AG CT CT GG AG AA GT AA 00 TT CG GG 0 AG AT 0 CG TT AA CT CT AC CT CC AA TT 00 AG TT CG GT 0 AG CC CC AA CC CC 00 CC AT CC AA AC AA TT AA 00 CT TT CT CG CT CT AA CG CT CC AT GG TT CC CT CC GG GT AG AG CC AA TT AA CT GG CG 0 CC AG CT AG TT AA
1488_288 AG CT TT AA AG AG CT TT TT AG TT TT 0 CT AG AC AG CT AG CT CT CT TT TT 0 AA AC AA CT CT CG AA AC TT AG AA GT CG TT 0 AG AT 0 CG CT AT CC CC AC CC AC AA AT AA AG CT CG TT 0 AG CC CC AA CC CC 00 CC TT AA GG AA AA TT AA 00 TT CT TT CG CT CT AT CG CT CC AA AG GG CT TT CG AG TT AA GG GG AA GT GG TT GG CC 0 CC AG CC AG GT AG
1488_289 AG TT AT AG AA AA CT CC TT AG TT TT 0 CT GG AC AG CC AG CT CT CC CC CT 0 AG AA GG CT CT GG AG AC TT AG AC GT CG GT 0 AG AT 0 CG CT AT CT CT AC CC AC AC TT AA AG CT CG TT 0 AG CG CC AC CC CC 00 CC TT CC AG CC AA TT AA 00 CT TT CT CG CT CT AT CG TT CT AT GG TT CC CT CC GG TT AG GG CC AA TT GG CC GG CC 0 AC AA CT AG TT AA
1488_290 AA CT AT AG AG AA CT CT GT GG AT CC 0 CC AA CC AA CC GG CT TT CC TT CT 0 AG CC AG CC CT GG AG AA TT GG AC GT GG GG 0 AA AT 0 GG CC AT CC CC AA CT AC AA AT AA AG CT GG GT 0 GG CG CC AC AC CC 00 GG AT AC AA AC AT TT AA 00 CT CT CT CG TT CT AT CG CT CT AA AG TT CC CC CC AG GG AA AA CG AA GT AG CT CG GG 0 CC AG CC GG GT AA
1488_291 AA CT AA AG AG GG CC CT GT AG TT CT 0 CT AG AC AG CC AG TT TT CC CT CT 0 AA CC AA CT CT CC AG CC GT AG AC TT CC GT 0 AG TT 0 CG CT AA CT CT CC CC AA AC AT AC AA CT CG TT 0 GG CC AA AA AC TT 00 CC AA CC GG CC AT AT AG 00 CT CT TT CG CT CT AA GG CC CT TT AG TT CC CT GG GG GT AG AA CG AA TT AG TT GG CC 0 AC AG CT GG GT AA
1488_292 AA CC AT AG AG AG TT CT GT AG TT CT 0 CC AA CC GG CT GG TT CT CT CT CT 0 AG AA AG CT CT CG AA AC TT AG AC TT CG GT 0 AG TT 0 GG CT AT CC CT AA CC AC CC AT AC AG CT CG GT 0 AA CG CC CC CC CT 00 CG AA CC AA CC AA AT AG 00 CT TT CT CC CC CT AA CG CT TT TT GG GT CT TT GG AG GG GG GG GG TT TT AA TT CG CC 0 AA GG CT GG TT AA
1488_293 AA CC AA AG AG AG CC TT GT AG AT CT 0 CT AA CC GG CC AG CT CT CT CT CT 0 AG CC AA CT CC CC AA AA GT AA CC GT CG GT 0 AG AA 0 CC CT AT CC CC AC CT AC AC TT AC AG CT CG TT 0 AG CG AC AA AA TT 00 CC TT CC AG AC AT TT AA 00 CT CT TT CC CT TT AT GG CC CT AA GG GT CC TT CG GG GT AG AA GG AA GT GG TT CG CG 0 AC GG TT AG GT GG
1488_294 AA CT AT AA AA AG CT TT TT AA TT TT 0 CC AA AA GG CT GG CC CT CT CT CT 0 AG CC AA TT CT CG AG AC TT AG AA TT CG GG 0 GG AT 0 GG CT AA CC CT AC CT AA AC TT AA AA CC GG GT 0 AG CG CC AC AA TT 00 CG TT AA AG AC AT TT AG 00 CC CT TT CC CC TT AT CG CC CT AA AA TT CC CT CG AG GT AG AG CC AA GG AG TT CC CG 0 AC GG CC AA TT AG
1488_295 AA CC AT AG GG AG TT CT GT AG TT CT 0 CC AA CC AG CC GG TT CT CC CT CT 0 AG CC GG CT CT GG AG AA GT AG AC TT CG GT 0 AA AT 0 GG CC AT CC CT AA CC AC CC AT AC GG TT GG GT 0 AG CG CC CC AC CC 00 GG AT CC AA CC AA TT AA 00 CT CT CT CC CC CT AT CG TT TT TT AG GT CC TT GG AG GT AG GG GG AT GT AG TT CC GG 0 AA AG CT GG GT AA
1488_296 AG CT TT AG AA AG CT CT GT GG AT CT 0 CT AG AC AG CC AG CC TT CC CC CT 0 AG CC AG CC TT CC AG AC GT GG AC GT CG GG 0 AG TT 0 GG CT AT CC CT AC CT AA CC AA AA AA TT CG TT 0 AG CG AC AA AC CT 00 CG AT AC AG CC AA TT AG 00 TT TT TT GG TT CT AA GG CC CT AT AG GT CC CT CG GG TT GG AG CG AT GG GG TT CG CC 0 CC AG CC GG TT AA
1488_297 AG TT AT AA GG AG CT CT GT AA AA TT 0 TT AG AC AG CC AG CT TT CC CT CT 0 AA CC AG CC TT CC AG AC TT GG AA TT CC TT 0 AG TT 0 GG CT AT CC CT AC CT AA CC AA CC AG CT CG GT 0 GG CG AC AA AC CT 00 CG AT AC AG CC AA AT AG 00 CT TT TT GG CT TT AA GG CT CC AT GG TT CT CT CC AG GG AG AG CG AT GT AG CT GG CG 0 AC GG CC GG TT AA
1488_298 GG TT TT AG AG AG CT TT TT GG TT CT 0 CT GG CC AG TT AG CC CT CC CT CC 0 AA CC AA CT CT CG AG AC GG AG CC GT CC GT 0 GG TT 0 CG CT AA CC CC AC CC CC AA AA AA AA CC CC GT 0 GG CC AA AA CC CC 00 CG TT 00 AG AC AA AA AA 00 CT TT CC CG TT CT TT GG CC TT TT GG GT CC TT CC AG GT AA AG CG AA GT GG CT CG GG 0 AA AA CC AG GT AA
1488_299 AG CT AT AA AA AA CC TT TT GG TT 00 0 CC 00 AC GG CT AG CT CT 00 CT CT 0 AG 00 AG CT CT GG AG AC GG AG AA 00 GG 00 0 GG TT 0 GG TT TT CC CC AC CC AC AC AT AC 00 TT CC GT 0 00 GG AC AC CC TT 00 00 AA AC AG 00 AA AT AA 00 CT TT CC CG CT TT 00 CC CC CC AT GG GT CT CT CG 00 00 00 AG CC TT GT AA CT CG CG 0 CC 00 TT 00 GT AA
1488_300 AG CC AA AG AG AG TT TT GG GG AT CC 0 CC AA CC GG CT AG CC TT CC TT CC 0 AA CC AG CC TT CG AA CC TT GG AC TT GG GG 0 AA AA 0 CG TT AA CC CT AC CC AA CC AT AC AA CT CG TT 0 GG CG CC AC AC CT 00 CG AT CC AA AC AA AT AG 00 CC CT CC CG CT TT AA GG CC CT AA AG TT CT CT CG GG GT AG AG GG AT GT GG CC GG GG 0 CC AG CC AA GT AA
1488_301 AA CC AA AA AA AG CC CT GT AG AA CT 0 TT GG AC GG CT AG CC CT CT TT CT 0 AA AC GG CC CT CG AG CC GT GG AA GT CC GT 0 AA AT 0 CG CT TT TT TT AC CT AA AA AT AC AA CC GG GT 0 AA CC AA AC AC CT 00 GG TT AC AG CC AA TT GG 00 CT CT CT CC CT TT AT CG TT TT AT GG GT CC CT CG GG GT AG AG CG AA GT AA CC GG GG 0 AC AA CT GG GT AG
1488_302 AA TT TT GG AA AA CT CT GG GG AT TT 0 00 AG CC AA CC AG CC TT CT CT CT 0 AG AC GG CC TT CG AG AA GG AG AA GT CC TT 0 AG AT 0 CG CC AT CT CT AA CC AA CC AT AC AA CT GG GT 0 GG CC AC AA CC CT 00 CG AA AC GG AC AA TT AG 00 CT CT CT GG CC TT AA CG TT CC AT AG GG CC TT GG AG GT AG AA CG AT GT AA TT GG CC 0 AA AA CC GG TT AG
1488_303 GG CT TT AG AA GG TT CC GT GG TT CT 0 00 AG AC AG CC GG CT TT CT TT CT 0 GG CC AG CC CT CC AG AA GT GG AA GT CG TT 0 AA AT 0 CG CT AA CT TT CC CT AC AA AT AC AG CT CG GG 0 AG CC CC AA AC TT 00 CG TT AC AG AA AA AT AA 00 TT TT CC CG CC TT AT GG CT 00 AA AG GT CC CT CG GG GT AG AG CC TT TT GG CT CG GG 0 AC AA TT AG TT AA
1488_304 AG 00 TT AA AA AA TT CT TT AG TT CT 0 CT AG CC AG CC GG CT CT CC CT TT 0 GG AC GG CC TT CG AG AA 00 AG AA TT CG GT 0 AA AT 0 GG CT AA CT TT AC CT AC AC TT AC AA TT CG GT 0 AG CG AC AC AC CT 00 GG AT AC AA AC AT TT AA 00 TT TT CC CG CC CT AT CG CC CT AA AA GT CC CT CG GG GG AA AG CG AA GT AA TT CC GG 0 CC AA CT GG GT AA
1488_305 AA CT TT AA GG AG TT CT GT AA TT CT 0 CT AA CC GG CT AG TT CT CC TT CT 0 AG CC AG CT CT CG GG AC TT AG AC TT CG GG 0 AG AT 0 CG CT AT CT CT AA CC AC AC TT AA AA CC CG GT 0 AA CC CC AA AA CT 00 CG TT AA GG AA AA TT GG 00 CT TT CT CG TT TT TT CG CC CT AA AG TT CC CC CG AA GT AA AG CC AT GG AA CT CC CG 0 CC AG TT GG GT AG
1488_306 AA CT AT AG AG AG TT CT GT GG AT CT 0 00 00 CC GG CC GG CC CT CT CC CC 0 AG AC AA CC TT GG AG AC GG GG AA TT CG GT 0 AG TT 0 GG CC AA CC CC AC CC AA AA AT AA AG TT CC TT 0 GG CG CC AC CC CT 00 CC AT CC AG CC AA AT AA 00 CT TT CT GG TT CT AA GG CT TT AT GG TT CT CT CG GG 00 AG AG CC AT GT AG CT CG GG 0 CC 00 CC AG GT AG
1488_307 AG CT AA AG AG GG CT CT GT GG TT TT 0 CT AA CC GG CC GG CT TT CT CC CC 0 AG AC GG CT TT CG GG AC GG AA AC TT CG GG 0 GG AA 0 CG CT TT CT CT AC CC CC AC AT AC AA CT CC GT 0 AG CG CC AC AA CT 00 CG TT CC AG CC AA AA AG 00 CT CC TT CC CT CC AA CG CC TT TT GG GG CC CT CG AA TT AG AG CG AT GT AA TT GG CC 0 AA AG CC GG GT AG
1488_308 AA TT TT AG AA AG CT CT GT AG TT CC 0 CT AG AC AG TT AG TT TT CC CT CT 0 AG AA AG CT CT CC AG AC GT GG AC TT GG GG 0 AG AT 0 GG TT AA CT CT AC CC CC AC AT AC AA CC CC TT 0 GG CC AC AA CC CT 00 CG AT CC AG AC AT AT GG 00 CT TT CT GG TT TT AA GG CC CT AT AA GT CT TT GG GG GT AG AG GG AT GG AG TT GG CG 0 AC AA CC AG GT AA
1488_309 AG CC AA GG AG AA TT CT GG GG AA TT 0 00 00 AC AG CC AA CT CT CT CT CC 0 AG AC AG TT CT CC AG AA GT AG AA GG GG GG 0 AG TT 0 GG CT AT CC CT AA CT AA CC TT AA 00 CT CC GT 0 AG CG AC CC CC CC 00 CG AT AC AG AA AA TT AG 00 TT TT CT GG TT CT 00 CG CT CT AA GG TT CT TT GG AG GG AG AG GG AT GT AG TT CG CG 0 CC 00 CC AA GG AG
1488_310 AG CC AT GG AG AG TT CC GT AG 00 CC 0 00 GG CC GG CT GG CC TT TT TT CC 0 AA AA GG TT CT GG AA AA GG AG AA GT CG GT 0 AG TT 0 CG CT AA CT CT CC CC AC CC AT AC AG CC CG TT 0 GG CC CC AA AC CT 00 GG TT AA AG CC AA AT AG 00 CT TT CT CC TT CC AT GG TT CC TT GG GT CC CT CG AA GG GG AA GG AT GG AG CT GG GG 0 AA GG CC AG TT AA
1488_311 AG CC AT AG AA AA TT CC TT AA AT TT 0 TT AG AC AG CC AA CT CC TT CT CC 0 AG CC AG TT TT CC AG CC GT AG CC GG GG GT 0 GG TT 0 GG CT AT CC CC AA CT AA CC AT AA GG CT CC GT 0 AA GG AC AC AC TT 00 CG AA AA AA AA AA TT AG 00 TT TT CT CG CT CT AT GG CT CT AA GG GT TT CT CG AA GT AA AA GG AT GT AG TT CG CG 0 CC AG CT AA TT AA
1488_312 AG CT AT AA AG AA CT TT GT AA TT CC 0 CT AA AC AG CT AG CC CC CT CT CC 0 GG AC AA TT TT CG AG AA GT AA CC GG GG GT 0 AG TT 0 CG CC AT CT CC AA CT CC AC AT AA GG CC GG TT 0 GG CC AC AC CC CC 00 GG AT CC AG CC AT TT AA 00 CT CC CT CG TT CT AA GG CC CC AA AG GT CC CT CC AA GT AA GG CG AA TT AG CC GG CC 0 AA AG CT AG GT AA
1488_313 GG CC AT GG AA AA CT CC TT AG TT CT 0 CC AG AC GG CT AG CC TT TT CT TT 0 AA AC AG CC TT CG AG AA GG GG AA GG CG GT 0 GG TT 0 CG TT AA CT TT AC CC CC AA AT AA GG CT GG TT 0 GG CC AC AC CC TT 00 CC AT AA GG AC AA AA AG 00 TT TT TT CC TT CT AA GG TT TT AA AG TT CT CT CG AA GT AG AG CG TT GG AG CT CG CG 0 CC AA CT GG TT AA
1488_314 GG TT AA GG AA AG CT 00 GT 00 TT 00 0 CT 00 CC 00 CT GG CT CT 00 TT CT 0 AA 00 AG CC TT CC AG CC GG AG AA 00 CG 00 0 00 AT 0 GG CT AT CT CC 00 CC AC CC AT AC 00 CT CG TT 0 00 GG CC AA AC CT 00 00 TT CC GG 00 AA AT AA 00 CT CC 00 00 CT CC 00 00 00 CT AT 00 GT CC CT CG 00 00 00 AA CC 00 GG GG CT GG CC 0 AC 00 CT 00 00 AA
1488_315 AA TT AT AG AA AG CT 00 GT 00 TT 00 0 TT 00 CC 00 TT AA CT CC 00 TT CC 0 AA 00 AA CT TT CG AA CC TT AG AA 00 CC 00 0 00 AA 0 CG CT AA CT CT 00 CC AC AC AA CC 00 CC CG GT 0 00 CC AA AA CC CT 00 00 TT CC GG 00 AA AA AG 00 TT TT 00 00 CT TT 00 00 00 TT TT 00 GT CC TT GG 00 00 00 AA GG 00 GT GG TT GG CC 0 CC 00 CT 00 00 AA
1488_316 AG TT TT AG AA AG CT 00 TT 00 AA 00 0 CT 00 AC 00 CT GG TT CC 00 CT CT 0 AG 00 AG CC CT CC AG AA GG AG AC 00 GG 00 0 00 TT 0 GG CC AT CT CT 00 CC AC AA AT AA 00 CC CG GG 0 00 CC AC AA AC TT 00 00 AT AA AA 00 AT AT AG 00 TT CT 00 00 CT CC 00 00 00 CC AT 00 GT CT CT CG 00 00 00 AA GG 00 GG GG CT GG CG 0 AC 00 CT 00 00 AA
1488_317 AG TT AT GG AA AA CT CC GT GG AT CC 0 CT GG CC AA TT AG CC CT CC CT CC 0 AG AC AA CC CT CG GG CC GG GG AC TT GG GG 0 AG TT 0 CG CC AA CC CT AC CC AC CC AT AC AG CC CG TT 0 AG CG AC AC CC TT 00 CG AT CC AA CC AA TT AG 00 CC CT CT GG CC CT AT CG TT TT AA AG TT CT CC CG AA TT AA AG CC AT GG AA TT CC CC 0 CC AG CT AG GT AA
1488_318 AA CT AT AA AA AA CT 00 GG 00 TT 00 0 CT 00 CC 00 TT GG CC CT 00 TT CC 0 AG 00 AG CT CT CC GG AA GT AA CC 00 CG 00 0 00 TT 0 CG TT TT CC CC 00 CT AC AC AA AC 00 CT CC TT 0 00 CG AC AA AC CT 00 00 AT AA AG 00 AA AT AA 00 CT CT 00 00 TT CT 00 00 00 CC AT 00 GT CT CT GG 00 00 00 AG CG 00 GG AG TT GG GG 0 AC 00 CT 00 00 AA
1488_319 AG TT AT AG AA AA CT CT GT GG TT CC 0 CT 00 CC AG CC AG CT CC CC CT CC 0 GG CC AG CT TT CG AA AC GT AG AA GT GG GT 0 AA AA 0 GG CT AA CT CT AC CC AC AA AA CC AG TT CG GT 0 GG CC CC CC AC CC 00 GG AA AC AA AC AA TT AA 00 CC TT TT CG CC TT AT CC CT CT AA AG TT CT TT CC AG GG AA AG CG AT TT GG TT CG CG 0 AC AG TT AG GG AA
1488_320 AG CT TT AA AG AA CT TT GT 00 TT 00 0 CT 00 AC 00 CT AG CT CC 00 CT CC 0 GG 00 AG CC CT GG AA AC TT AA AA 00 CG 00 0 00 AT 0 GG CC AT CC CT CC CT AC AC AT AA 00 TT CG GT 0 00 CG AC AC CC CT 00 00 TT AC AA CC AA AT AA 00 CC TT 00 GG CT CT 00 CC TT TT AA AA TT CT CT CG 00 00 00 AG GG AT GT AA CT CC CG 0 AC 00 CT 00 TT AG
1488_321 AA TT AT AA AA AA CT 00 GG 00 AT 00 0 CT 00 CC 00 CT AG CC CC 00 CT TT 0 AA 00 AA CC TT CG AG AC GT AA AA 00 CG 00 0 00 AT 0 GG CT AA TT CT 00 CT CC AA AT CC 00 TT CG GT 0 00 CC CC AC CC CT 00 00 AT CC GG 00 AA AT AA 00 TT TT 00 00 CT CT 00 00 00 TT AA 00 TT CC TT CC 00 00 00 AG CG 00 GG AG CT CG CG 0 AC 00 CT 00 00 AA
1488_322 AG CT AA AG AG AA CT CT GT AG AT TT 0 00 AA AA AA CC GG CT CT CC CT CC 0 AA CC GG CC CT CC AG AA TT AA AC TT CC TT 0 AG AT 0 GG TT AT CT CC AC CT AA CC TT AA AA CT CG TT 0 AA CC AC AC AC TT 00 CC TT AC GG AC AA TT AA 00 TT CT CT CG TT TT AA GG CC TT AT AG GT CC CT CG GG TT GG GG CC AA GG GG CT CG CG 0 CC AA CT AA GT AG
1488_323 GG CT TT AA GG AA CT 00 GT 00 AT 00 0 CC 00 AC 00 CC GG CC CT 00 CT CC 0 AA 00 AG CT CT CG AA AA GG AA AC 00 GG 00 0 00 TT 0 CG CC AA CT CC CC CT AC CC AA AA 00 TT GG TT 0 00 CC AA AA CC CC 00 00 TT AA AG CC AA AA AA 00 CT TT CC 00 CT TT 00 00 CC TT TT AG GT CC CT CG 00 00 00 AG CC AA TT AG CT CG GG 0 AC 00 CC 00 GT AA
1488_324 AG TT AT AG AA AG CC CT GT AG TT TT 0 TT 00 AC AA CT GG CC TT CT TT CC 0 AA AC AG CT CT GG AG AA GT AG AC GT CC GT 0 GG AT 0 GG TT AA CT CC 00 CC CC AA AA AC 00 CT GG GT 0 AG CG AA AA CC CC 00 CG TT AA AG AC AA AA AA 00 CC TT CC GG TT TT 00 GG CC TT TT AG 00 CC TT CC AA 00 AA AG CC AA TT AG CT CG GG 0 AA 00 CT 00 GT AA
1488_325 AG CC AT AG AG AA CC CT GT 00 TT TT 0 TT 00 CC GG CC AG CT TT CC TT CT 0 AG AC AG TT CT CC AG AC GT AA CC 00 CG GT 0 00 AT 0 CG CT AT CC CC AC CC AA CC TT AC AA TT CG TT 0 GG CG AC AC AA CC 00 00 TT AC AG AC AT TT AA 00 CT TT TT CC CT TT 00 GG CC CC AT GG GT CC TT CG GG GG AA AA GG AT TT GG TT CG CG 0 AC 00 TT 00 GT AG
1488_326 AG TT AT AG AA AA CC CC TT AG TT TT 0 00 AG CC AG CT GG CT CT CC CT CT 0 GG AA AG CT CT CG AA AC GT AG AC GT CG GG 0 GG AT 0 GG TT AA CC CT AC CC AC AC TT AA AG CT CG GT 0 AG CG CC AA CC CC 00 CC AT CC AG CC AA AT AG 00 CT TT CT CG CT TT AA CC CT CC TT GG TT CC CT CG GG GT AG AA CG AT TT AG CT GG CC 0 AC AA CT AG TT AA
1488_327 AG CC AA GG AA AA CT 00 TT 00 TT 00 0 CC 00 CC 00 CT AA CT TT 00 CT CT 0 AA 00 AG CT TT CG AG AC GT AG AC 00 CC 00 0 00 AT 0 GG CT AT CT CT 00 CC CC AA TT AC 00 TT GG GT 0 00 CG AC CC AC CT 00 00 AT CC GG 00 AA AT AA 00 CT TT 00 00 CT CT 00 00 00 CT TT 00 GT CC CT CG 00 00 00 AA GG 00 GT AA TT CC CG 0 AC 00 TT 00 00 AA
1488_328 00 00 AT AA AA AA CT CT TT GG TT CT 0 CC 00 CC AG 00 GG 00 CT CC CT 00 0 AA AA AG CC 00 CG 00 AC 00 AG AC GT CG GG 0 AG AT 0 GG 00 AA 00 CT 00 CC CC 00 AT CC AA TT 00 GT 0 GG 00 AC AA 00 00 00 GG 00 AC AA AC AT 00 AA 00 TT 00 CC CG CC 00 00 GG CC CT 00 AG GT CC CT CG AG GT AG 00 CG AT GT 00 00 CC CG 0 00 00 00 AG GT AA
1488_329 AA CT AT AA AG AA CT CC TT AG TT TT 0 TT 00 CC AG TT GG CC TT CC CT CC 0 AA AA AA CT TT CG GG AA GG AA 00 GG GG GT 0 00 TT 0 CG CT TT CC CC AC CT AC CC AA AA AA CT CG GT 0 AG CG AC AA AC CC 00 00 TT CC AG AC AA AT AA 00 CT TT CT GG TT CC TT GG CT CC AT GG GT CT CT CC AA TT AA AG CG AT GT AA TT GG CG 0 AC 00 CC 00 TT AA
1488_330 AG TT TT AA AG AA TT TT GT GG TT CT 0 CT GG CC AA TT AG CC CT CC CT CC 0 AG AC AA CC TT CG AG AA TT GG AA GT CG GG 0 AG AT 0 GG CT AA CC CT AC CT AC CC AT AA AG CT CG GT 0 AG CG AC AA AC TT 00 CG AT AC AG CC AA TT AG 00 CC CT CT CG CC CT AT GG CT TT AA GG GT CC CC CG AG TT AA AG CC AT GG AG TT CC CG 0 AC AG CT AG GT AA
1488_331 AA TT AT GG AA AA TT TT TT AG TT TT 0 CT AG CC AA CT AG CC 00 CC TT TT 0 AG AC GG CT TT CC AG CC TT AG AA GG CG GT 0 AA AT 0 CG TT TT CC TT AA CT CC AC AT AC AG CT CG TT 0 AG CG CC AA AA CT 00 GG TT AA GG AA AT TT AA 00 CT CT CT CG CT CT AT CC CC CT AT GG GT CC CC CG AG GT AA AG CC TT GT AA CT CG CG 0 CC GG CT GG GT AG
1488_332 AG CC AT GG AG AG TT CC GT AG AT CT 0 CT GG CC GG CT GG CC CT CC CT CC 0 AG AC GG TT CT GG AG AA GG AA AA GG GG GG 0 AG TT 0 CC TT AT TT CC CC CC CC AC AT AC AG CC CG GT 0 GG CC CC AC AA TT 00 CG TT AA AG CC AA AT GG 00 TT CT TT CG CT CC AT CG CT CT AT GG TT CT CC CG AA GT GG AG CG AT GT AA CT GG GG 0 AA AG CC AG TT AA
1488_333 AA TT TT AA AA AA CT CT GT GG AA CC 0 CT 00 AC AA CT AA CC TT CT TT CT 0 AG AC AA CC CT CG AG AA GT AG AA GG CG TT 0 GG TT 0 CG CC AT TT CT AC CC AC AA AT AA 00 CT CG GG 0 GG CC CC AA AC TT 00 CC TT AA AA AC AA AA AA 00 TT TT CC GG TT CT AA GG TT CT AA AG TT CT CT CC AG 00 00 AA GG AT GT GG CT GG GG 0 AA AA CC GG GT AA
1488_334 AG TT TT AG AA AG CT CC GT AG AT CT 0 TT GG CC AG TT AA CC CT CT CT CC 0 AA AA AA CC TT CG AA AA GG AG AA TT CC GT 0 AA AA 0 GG CT AA TT CT CC CT AC AC AT AA AA CT GG GT 0 GG CC AA AC CC CT 00 CG TT AC GG AC AA AT GG 00 TT TT CT CG CT TT AA GG CC TT TT AA GT CC TT GG AG GT AA AG GG AA GG AA CT CG CG 0 AA AA CT GG GG AA
1488_335 AG CT AT GG AG AG TT CC TT AA TT CT 0 CT AG CC AG CT AA CC CT TT TT TT 0 GG CC GG CT CT CG AA AC GT GG AA TT CG TT 0 AG TT 0 CG CT AA CC CT AC CT AC CC AT CC AG CT CC GT 0 GG CG CC AC AC CC 00 GG AT AC AG CC AA TT AA 00 CT CT CC CG CC TT AT GG TT CT AT GG TT CC TT GG GG GG AG AG CG AA GT AG TT CG CC 0 AC AA TT AG GG AG
1488_336 AG CC AA AG AG AG CT CT GT AA TT TT 0 TT AA AC AG CC AG TT CC CT CT CT 0 AG CC AA CT TT CC AG AC GT AA CC TT CG GT 0 AG AA 0 CG CT AT CT CT CC CC AA AC TT AA AA TT GG TT 0 AG CC CC AC AA TT 00 CC TT AC AG AC AT TT AA 00 CT CT TT CC CT CT AA GG CC CC AT GG GT CC CT CG GG GT AA AG GG AA GT GG TT CC CG 0 AC AG TT AG GG AG
1488_337 GG CT AT AG AG AG CC TT GT AA AT CT 0 CT 00 AC GG CC GG CC CC CT CT TT 0 AG AC AG CC TT CG GG AA GG GG AC TT CG GT 0 00 AT 0 CC CT AT TT CT AC CC AC CC AT AC AG CC GG GT 0 AG CC AC AA AC CT 00 00 AT AC AG AC AA TT GG 00 CC TT CT CG CT TT AA 00 CT CT AT AG GT CC CC GG AA GG 00 AA CG AT GT AA CT GG CC 0 CC 00 CC 00 GT AA
1488_338 AA TT TT AA AG AG TT TT GG GG AT CT 0 CT AA CC AG CT AA TT CC CC CC CT 0 AG CC AG CT CT CG AA AC TT AG CC GT CC GG 0 AG AT 0 CG CT AT CT CT CC CT AA CC AT AA AG CC CC TT 0 GG CC CC AA AA TT 00 CG TT CC AG AA AA TT GG 00 CT TT CT CC TT CT AT CG CC CC AT AG TT CC CC CG AA TT AG AG GG AA GG AA CT CC CG 0 CC GG CT GG GG AA
1488_339 AG TT AT AA AA AA CT TT GT AA AT CT 0 CT GG CC GG CT AG CT CT CT CC TT 0 AA CC AA CT CT CG GG AA GG AG AC TT CC GT 0 AG TT 0 CC CT AT TT CC AC CT AA AA AT AA AG CC GG GG 0 GG CG CC AA AC CT 00 CG TT AA AA CC AT TT AA 00 CC CT TT CG TT CT AA CG TT CT AA AG GT CT TT CG AA GG AG AA CG TT GT AG CT CG CC 0 AC AG CC AA GT AA
1488_340 AG CT AT GG AA AA TT CT TT AG TT CC 0 CT AG CC AA CT AA CC CT TT TT TT 0 AA AC AG CC CT CC AA CC GG AG AA GT CG TT 0 AG TT 0 GG CT AT CC CT AC CT AA CC AT CC AG CT CC GT 0 GG CG AC AA AC TT 00 CG AT CC AG CC AA AT AA 00 CT CT CC CG CT CT AT CG CT CC AT GG TT CC TT GG AG GG GG AG CG AA GT AG TT CG CG 0 AC AA CT GG GT AA
1488_341 GG TT TT GG AA AG CT TT TT AA TT CT 0 00 GG CC AG TT AG CC CT CT CT CT 0 AG AC AA CT TT CC GG AA 00 AA AA TT GG GT 0 AG AT 0 CG CC AT CC CT AA CC AA AA AT AA AA CC CG TT 0 AG CC CC AA CC CT 00 CC AT AC AG AC AA TT AG 00 TT CT TT CG CC CC AT CG CT CC AA AG GG CT CT CG AG GT AA GG CG AA TT GG TT GG CC 0 CC AG CT AA TT AG
1488_342 GG TT AT AG AA AG CC TT GT AA AT CT 0 CT GG AC AA CC GG CC TT TT TT CC 0 AA CC AA CC TT CG AA AC GT AG AC GT CG GT 0 GG AT 0 CG CT AT CT CC AC CT AC AC AA AA AG CT CC GG 0 GG CG AA AA CC CC 00 CG TT AA AG AC AA AA AA 00 CT TT CC GG CT TT AA GG CC TT TT AG GT CC TT CG AG GT AA AG CG AA GT AG TT CG CG 0 AC AG CT GG GT AA
1488_343 AG CT AA AG AG AG CT TT GT AG 00 CC 0 00 GG 00 00 CT 00 CT CT CC TT CT 0 AG AC AG 00 CT GG GG CC GG AG 00 GT CC 00 0 AG AT 0 CG CT AT CT TT AA CC AA AC AT AA AA CC CG GT 0 00 CC AC 00 AC CC 00 CG AT CC AG AC AT AT 00 00 CT CT CT CC CT CT 00 GG CT TT AT 00 TT CT CT CG GG 00 AG 00 CG AA 00 AG 00 GG GG 0 AC AA TT GG GT AG
1488_344 AA TT AT GG AA AA TT TT TT AA TT TT 0 00 AA CC AA CT AG CC 00 CC CT CT 0 AA CC AG CT CC CC AG CC TT GG AA GT CC GG 0 AA TT 0 CG TT TT CC CT AA CT CC AC AT AC AG CT CG TT 0 GG CG CC AA AC CC 00 GG AT AA GG AA AA TT AG 00 TT TT CT CG CT TT AT CC TT CC AA GG GT CC CC CG AA GT AG AG CC TT GT AG CT CG CG 0 CC GG CT GG GT AG
1488_345 AA TT TT AA GG AA CT TT TT AG TT CT 0 TT AA AC GG CT AG CT CC CC CT CC 0 GG AC AG CC CC GG AG AA TT AG AA GG CG GT 0 AG AT 0 CG CC AA CC CT CC CC AC AC AA AC AG CT CC GT 0 GG CG AC AC CC CC 00 CG AT AC AA CC AT TT AA 00 CC CT CT CG CC CT AT CC CT TT AA AG TT CT CT GG AA GT AA AG GG AA GT AG CC CG CG 0 AC AA CT AG GT AG
1488_346 AG CC AT AG AA AA CT TT GG AA AA 00 0 CC 00 CC GG CC AA CC CC CT CT CC 0 GG AC AG CT TT GG AA AC GT GG CC 00 GG 00 0 GG AA 0 CG CT AT CT CT CC CT AA CC AT AC AA CC GG GT 0 00 CG CC AC AC CT 00 00 TT AC AG 00 AA AT GG 00 TT CT CT CC CC CC 00 GG CT CT AT GG TT CT TT CC AG GG AA AG CG AT GT AG CT GG GG 0 CC 00 CC 00 GT AA
1488_347 AA TT AT AA AA AA CT CT GT AG TT TT 0 CT 00 AC AG CC AG CT CT CT CT CT 0 AG AA AA CT CT GG AG AC TT GG AC TT CG GG 0 AG AT 0 CG TT AA CC CT AC CT CC AA TT AC AG TT CG GT 0 AG CG CC AC CC CC 00 CC TT CC AG CC AA AT AA 00 CT CT CT CG CT TT AA CG CT CC TT GG TT CC TT CG GG TT AA AG CC AA TT GG CC GG CG 0 AC AG CT 00 TT AA
1488_348 AA TT TT AA AG AG CT TT GG AG TT CT 0 00 AA CC AA CT GG TT CT CC TT CT 0 AG AC GG CT CT CG GG AC TT GG AC TT CG GG 0 AG AA 0 CG TT AT CC TT AA CT AC AC TT AA GG CC CC TT 0 AG CC CC AA AA CT 00 CG TT AC AG AC AA TT AG 00 CT TT TT CG CT CC AT CG CC CT AA GG TT CC CC CG AG TT AG AG CC AT GG AA CC CG CG 0 CC GG CT GG GG AA
1488_349 AA CT AA AG AA AA TT CT GT AG TT TT 0 CC GG CC GG CT GG TT CT CT TT CT 0 GG CC GG CC TT CG AA AC GG AG AA GT GG GG 0 AG AT 0 GG CT AA CT CT AC CT CC AC TT CC AG CT GG GT 0 GG CG CC CC AA CT 00 CC AT CC AG CC AA TT AG 00 CT TT CT CC CT CC AT CG CC CT TT GG TT CT CT CG AG GG AG AG GG AA TT AA TT CG GG 0 AC 00 CT AA GG AG
1488_350 GG CT TT AG AG AA CT CC GT AG TT CT 0 CC AG CC GG CT AG CC TT TT CT TT 0 AA AC AG CC TT CG GG AA GG GG AA GG CG GG 0 GG TT 0 CG CT AA CC TT AC CC CC AA AA AA GG CT GG TT 0 GG CC AC AA AC TT 00 GG TT AC GG AC AA AA AG 00 TT TT TT CC TT CT AT GG TT TT AA AG TT CC CT CG AA GT AA GG CC AA GG GG CT GG CG 0 AA GG CT GG TT AA
1488_351 AG TT AT AA AA AA CT CT GT AA AT CT 0 TT AG AC GG CC GG CC CC CT TT CT 0 AA AC AA CT TT CC AG AA GG AG AC TT CC GG 0 AG TT 0 CG TT AT CT CC CC CT AA AC AA AC AG CC CC GT 0 AG CC AC AC AC CT 00 CC TT AC AG AC AA AT GG 00 CT CT TT CG TT CT AA CG CT CT AT AG GG CT TT CG AA GG AG AA CG TT GG AG TT CG CC 0 CC AG CT AG GG AG
1488_352 00 CT TT AG AA AG CT CT GT AA AA CT 0 CT AG AC AG 00 AG 00 CT CT CT 00 0 AA AC AG CC 00 CC 00 AC 00 AG AA GT CC GG 0 AG TT 0 GG 00 AA 00 CT CC TT AA 00 AT CC AG CT 00 TT 0 AG 00 AC AA 00 00 00 CG 00 AC GG CC AA 00 AG 00 CT 00 CT GG TT 00 AT GG CC CT 00 AG TT CT CT CC AG GT GG 00 CG AT GT 00 00 CG CC 0 00 00 00 AG TT AA
1488_353 AA TT TT AA AA AA CC TT GT AG AT CT 0 TT GG AC AG TT GG CT CT CT CT TT 0 AA AA AA CC TT CC AG CC GT AG AA GT GG GG 0 AG AT 0 GG CT AT CT CT AC CC AC AC TT AA AG CT CG TT 0 GG CC AC AA AC CT 00 CC AT AC AA CC AT AT AG 00 TT TT CC CG CT CT AA CG CT TT AA AG GT CC CT CG AG GG AA AG GG AA GG AG CT CG CG 0 AC AG CT GG GG AA
1488_354 AG TT TT AG AA AA TT CT GT GG TT CT 0 CT GG CC AA TT AG CT TT CC TT CC 0 AG AC AA CC CT CG GG CC GG GG AC TT GG GG 0 AA AA 0 GG CT AT CC CT AA CT AA AC AT AA AG CC CG GT 0 GG CG AC AC AC CC 00 GG AT CC AA CC AA TT AG 00 CC CT CT CG CC CT AT CC CT TT AA AA GT CT CT CC GG TT AG AG CC AT GG AA CT CC CC 0 CC AA CT AG GT AA
1488_355 AG TT AT AA AA AA TT CT GT AG TT TT 0 CT 00 AC AG CT GG CT CT CC CC CT 0 AA AC GG CT CT GG AG AA GT AG AC TT CG GG 0 GG AT 0 CG TT AT CT CT AC CC AC AA AT AC 00 TT CG TT 0 AG CG CC AC CC CC 00 CC AT CC AA AA AT AT AG 00 CT CT CC CG CT CC 00 GG TT CT AT GG GT CC CT CC GG GT AG AA CG AT TT AG CC GG CG 0 AC 00 CT 00 GT AA
1488_356 AA CC TT AG AG AA CT TT GT AA TT CT 0 CC AA CC AG CC AG CT CT CC CT CT 0 AA AC AG CC CC GG AA CC TT AA AC TT CG GT 0 AG TT 0 CG CT TT CC CT AA CC AC CC TT AC GG CT CG GT 0 AA CG CC CC AA CC 00 CG AT CC AA CC AA TT AA 00 CT TT CT CC CC CT AA CG TT TT TT AG TT CT TT GG AG GT GG GG GG TT GT AG TT CC GG 0 AA GG TT GG GT AG
1488_357 AG TT AT AG AG AG CT CT GT GG AT CT 0 CC AA AA GG CT GG CT CC CT CT CT 0 AG CC AG TT CT CG GG AA GT AG AC TT CG GT 0 AG AT 0 GG CT AA CT CT AC CT AC CC TT AA AA CC CG GG 0 GG CG CC AC AC CT 00 CG TT AA AG AC AT TT AG 00 CC CT TT CG CC CT TT CG CC CC AA GG TT CC CT GG AG GG AG AA CC AA GG AG TT CC CG 0 AC GG CC AG GT GG
1488_358 AG CT TT AG AG AA CT TT GT AG TT CC 0 CC AA CC GG CT AG CT CT TT TT TT 0 AG AC AG CT TT CG GG AC GG AG AA GT CC GG 0 AG TT 0 CG TT AA CT CC AA CT CC AC AT AC AG TT GG TT 0 GG CG AC CC AC TT 00 CG AT AC GG AC AA AA AA 00 TT TT CT CG CT CT AA GG CT TT AT AG GT CC TT CG GG GT AA AA CG AT GT GG CT CG CG 0 CC AA TT AG TT AA
1488_359 AA CT AA AA AA GG CT CC TT AG AA CT 0 TT AG CC AG TT AA CC CC CC CT CC 0 AA AA AG CT TT CG AA AC GT GG AC TT CC GT 0 AG AA 0 CC CT AT CT CT CC TT AC AA TT 00 AA CT CG TT 0 AG CC AA AC CC CT 00 CG TT CC GG AC AA AA AG 00 TT TT TT CC CT TT AA CG CT TT TT AG GG CC CT GG AG GT AA AA CG AA TT GG TT CG CG 0 AC AA TT AG GG AA
1488_360 GG TT TT AG AA AA CC CT GT AA TT CT 0 TT GG AC AG CT GG TT CC CC CT TT 0 AA AC AG CC TT CC GG AA GT AA AA GT CG GG 0 GG TT 0 GG CT AT TT CC AA CC CC AA AT CC AG TT CG TT 0 GG CC AC AA AC CT 00 CG AT CC GG AC AA AT AA 00 TT TT CC CG CC CC AA CC CT CT AA GG GT CC CT CG GG GT AG AG GG AA GT AA CT CG GG 0 AA AA CT GG GG AA
1488_361 GG CC AT GG AA AA CT CT GT AG 00 CC 0 CT 00 AC GG CT AG CC TT CT TT CT 0 AA AC AG CT TT CG GG AA GG AG AA GG CG GT 0 GG TT 0 CG CT AA CC CT AC CT CC AA AT AC AG CT CG TT 0 GG CC AC AC CC TT 00 CG AT AA GG AC AT AT AG 00 CT TT CT CC TT CT AA CG TT CT AT AG TT CT CT CG AG GT AG AA CG TT GG AA CT CG CG 0 AC AG CT AG TT AA
1488_362 AG CC AT GG AA AA CT CT GT GG TT TT 0 CT AG CC GG CT AA CT CT CT TT TT 0 AA AC AG CC TT CG AG AC GG AG AC GT CC GT 0 AG AT 0 GG CT AT CT CC AA CT CC AA TT AC AA CT GG TT 0 GG CG AC AA CC CT 00 CC TT CC AG AC AA AT AA 00 CT TT CT CC TT CC AT GG CT TT AT AG TT CC TT CG GG GT AA AG CC AA GT AG TT CC CG 0 CC AG CT AG GT AA
1488_363 AA CT AT GG AG AG TT CT GT GG AT CT 0 CT AG AC AG CC AG CT CT CT CT CC 0 AG AA AA CC TT CG AG AC TT GG AC TT CG GT 0 AG TT 0 GG CC AT CC CC AA CT AA CC AT AA GG CT CC TT 0 AG CG AC AC CC CT 00 CC TT AC AG CC AA TT AG 00 CT TT CT GG CT CT AA CG TT CT AT AG GT CT CT CG GG TT AG AG GG AT GT AG CT CG GG 0 CC AA CC GG GT AG
1488_364 AG TT AT AA AG AG CT CT GT AA AA TT 0 CT 00 AC AA CC GG CT CT CT CT TT 0 AA CC AG CC TT CC AG AC GT GG AA TT CC GG 0 AA TT 0 GG CT AT CC CT 00 TT AA CC AA AC AA CT CG TT 0 AA CG AC AA AC CT 00 CG AT AC GG CC AA TT AG 00 TT CT CT GG TT CT AA GG CT CC AT AG TT CT CT CC GG GT AG AG CC AA GT AG TT CG CG 0 AC 00 CC 00 TT AA
1488_365 AA TT AT AG AA AA TT CT TT GG AT CT 0 CT AG AC AG CT GG CT CT CT CC CT 0 AG AC AG CC TT GG AA AA GG AG AC TT CG GG 0 GG AT 0 CG TT AA CC CT AA CT CC AA TT AA AG CC CC GT 0 AG CC CC AC CC CC 00 CC TT CC AG CC AA TT AA 00 CT CT CT CG CT CC AT CG TT CT AT GG GT CC TT CC GG GT AG AG CC AA TT AA CT GG CC 0 AA AA CT AG TT AA
1488_366 AA TT AT AG AA AG CT CT GT GG AT CC 0 CT GG CC AG TT AA CC CC CT TT CC 0 AG AA GG CT CT CG AG AC GG AG AC TT CG GT 0 AG AT 0 CG TT AT TT CC CC CC CC AC AA AC AA CC CC TT 0 GG CC AC AA CC CT 00 CC AT CC GG AA AT AT GG 00 CT TT CT CG TT TT AA GG CC TT TT AG GT CT CT CG GG GT AG AA CG AA GT GG CT CG CG 0 AC AA TT GG GG AA
1488_367 GG 00 00 AG AA 00 TT CC 00 GG 00 CC 0 00 AG AC AG CC 00 CC 00 CT 00 CT 0 AG AC AG CC CT 00 AG 00 GG 00 00 TT CC TT 0 AG AT 0 CC CT AA CT 00 CC 00 00 AA AT 00 AA 00 CG 00 0 AG CC 00 AA AC TT 00 CG TT AC AG AC 00 AT 00 00 00 TT CC CC CC TT TT GG CT 00 AT AA GG CC CT CG GG GT AG AA CG AA 00 GG TT CG 00 0 AC GG CT GG TT 00
1488_368 AG CT TT AG AA AG CT CT GT AG AT TT 0 CT AG AC AA CC GG TT CT CT TT TT 0 AA AA AG CC CT CG AG AC TT GG AC GT CG GT 0 AA TT 0 GG TT AA CC TT AC TT AA CC AA AA AA TT CG GT 0 AG CC AA AA CC CT 00 CG AT AC AG CC AA AT AG 00 CT TT TT GG TT CT AA GG CC TT TT AA TT CT CT CC GG GT AG AG CC AA GT AG TT GG CG 0 AC AG CC GG GT AA
1488_369 AG TT TT AG AA AG CT CC GT GG AT CT 0 TT AG CC GG TT AG CC CT CT CT CC 0 AA AA AA CT TT CC AA CC TT GG AC TT CG TT 0 AG AT 0 CG CT AT TT CT CC CT AC AC AA AA AA CT CC GT 0 GG CC AA AA CC CT 00 CG TT CC GG AC AA AT AA 00 TT TT CT GG CT TT AA CG CT TT TT AG GT CC TT GG AG GT AG AG CG AA GT GG TT CG GG 0 AA AA CC GG GT AA
1488_370 AA TT AT AG AG AG CT TT GT GG TT CC 0 TT AA CC AA CT AA CT TT CT TT CT 0 AG AA AG CT CT CG AG CC TT AA AC TT CG GT 0 GG AT 0 CG CT AT TT CC CC CT CC AC AT AC AG CC GG TT 0 GG CC AC AC AC CT 00 GG AT CC AG AC AA AT AG 00 CT CT CT CG TT TT AA GG CC TT TT AG GT CT TT GG AG GT AG AG GG AT GT GG TT GG GG 0 AC AA CT GG GG AA
1488_371 AA TT TT AG AA AG TT TT GT GG AT TT 0 00 GG CC AA CT GG CC TT TT CT CT 0 AG AC AG CC TT CC 00 AC 00 AG AA GT CC TT 0 AG AT 0 CG CT AA CC CC AA CT CC AA 00 AC AG CT GG GG 0 GG CG AC AA CC TT 00 CG AA AC AG AA AA TT AG 00 CT TT TT GG CC TT AA CG TT CC AA AG GT CC TT GG AG GT GG AG CG AT GT AA TT GG CC 0 AC AA CC GG GT AA
1488_372 AG TT AT AG AA AA CC TT GT AG TT CT 0 TT GG CC AA CT AG CT CT CT TT TT 0 AA AC AG CC TT CC AG AC GT GG AA GT GG GT 0 GG TT 0 GG CT AA CT CT AC CT AC AA AT AC AG TT CC TT 0 GG CG AA AA AA CT 00 GG AT CC GG AC AT AT AG 00 TT TT CC GG CT CT AA CG CT CT AA GG TT CC CT CC AG GG AA AG GG AA GT AG CT CG CG 0 AC AA CT AG GT AG
1488_373 AG TT TT AA GG AA CT TT TT AG TT CT 0 CT AG AC GG CT AG CT CT CT CT CC 0 GG AC AG CC TT GG AA AC GT AA AA GG CG GT 0 AG AT 0 CG CC AT CC CT AC CC AC AC AA AC GG CT CC GT 0 GG CG CC AC CC CT 00 CC TT AC AA CC AT TT AA 00 CT CC TT GG CC CT AT CG CC CT AT AG GT TT TT CC AA GT AG AG GG AT TT GG CC GG CG 0 AC AG CT AG GT AG
1488_374 AA CT TT AA AG AG TT TT GT AA TT CT 0 CT AA CC AG CT AA CT CC CC CC CT 0 AG AC GG CT CT CG AG AC TT AG AC GT CG GG 0 AG AA 0 CG CT AA CT CT AC CT AA CC AT AA GG CC CG GG 0 AG CC CC AA AA TT 00 CG TT AC AG AA AA TT AG 00 CT TT CT GG CT CT TT CG CC CC AT GG TT CC CC CG AA TT AG GG CG AA GG AA CT CC CG 0 CC AG CT GG GG AA
1488_375 AG CC AA AG AG AA CT CT GT AG AT CT 0 TT AA AC AG CC AG CC TT CC TT CT 0 AA AC AG TT CT CC AA AA GG AA CC GT GG GT 0 AG AT 0 CC CT AT CT CT CC CC AA CC TT AA AA TT CC TT 0 AG CG CC AC AA CT 00 CC AT CC AG AC AA TT AA 00 CC TT TT CC CT TT AT GG CC CT AT GG GT CC TT CG GG GG AA AA CG AT GT GG TT CG CG 0 AC AG TT AG GT AG
1488_376 AA CT AT AA AG AA CT CT TT AA AT CT 0 CT GG CC AA CC GG CT CC CC TT CT 0 AG CC AA CC TT GG AG AC GT AG AC GT CG GT 0 AA AT 0 GG CT AT CC CT AA CT AC AA TT AC AA CT GG GT 0 GG CG CC AA AA CC 00 GG AT AC AA AC AA TT AA 00 CT CC CT CG TT CT AA CC CC CT AT AA TT CC CT CG GG GG AG GG CG AT GT AG CC CG GG 0 CC AA CT GG GT AG
1490_377 AG CT TT AA AG AA CT TT TT AG TT CT 0 TT AG AC GG CC AG CT CT TT CT CC 0 GG AC AA CC CT GG AG AA GT AG AA GG CG GT 0 AG AA 0 CG CC AA CC CT AC CT AC CC TT AC GG CT CG GT 0 GG CG AC AC CC TT 00 CG AT 00 AA CC AT AT AA 00 CT CT CT GG CC CT AT CC TT TT AT AA GT TT TT CG AA GT AA AG GG AA GT AA CT CC CG 0 AC AA CT GG GT AG
1490_378 AA CT TT AA AG AA CT TT GT GG TT CT 0 CT 00 AC GG CC AG CT CT TT CT CC 0 GG AC AG CC CT GG AA AC GT AA AA GT CG GT 0 AG AA 0 GG CC TT CC CT CC CT AC CC TT AC AG CT CG GT 0 GG CG AC AC CC CT 00 CC TT AC AA CC AT AT AA 00 CT CT CT GG CT CT AT CC TT TT AA AA GT TT TT CG AA GT AA AG GG AT GT AA CT CC CG 0 AC AA CT AG GT AG
1490_379 GG TT AT AA AG AG CT CT GT GG AT TT 0 TT AG CC GG CT AA CT CT CC CC CT 0 AG CC AA CT CT CC AG AA GT AA CC TT CC GG 0 GG TT 0 GG CT AA CC CT AC CT AC AA AT AA AG CC CG TT 0 AA GG AC AC CC CT 00 CG TT AC AG AC AA AT AG 00 TT TT CT CC TT CT AT GG CT TT AT GG GT CT CT GG GG GG AA AA GG AA TT AA TT CC CG 0 AC AA CT AG GT AA
1490_380 AG CT AT GG GG AA CT CT GT GG AT CC 0 00 AA CC AG CC GG CT 00 CC CT CT 0 AG AC AG CT CT CC AG CC TT GG 00 GT CC GG 0 AA TT 0 CG TT AT CC CC AC CT AA AA TT AA AG CT CC TT 0 GG CC CC AC AA CT 00 GG TT AA GG AA AA TT AG 00 CT TT CT CC CT CC AA CG CT CT AT GG GT CC TT CG AG GT AA AG CC TT TT AG CT GG CG 0 CC GG CT GG GG AG
1490_381 AG CT AA GG AG AG CT CT GG AG TT CT 0 CT AG AC AA CC AA CT CT CC CT CC 0 AG AA AA CC TT GG AG AC 00 AG 00 TT CG GT 0 AG TT 0 GG CT AT CT CT AA CC AA AC AT AC GG TT CC TT 0 GG CC CC AA CC CC 00 CG TT AC AG CC AA TT AG 00 CT CC CT CG TT CT AT GG CT TT AT GG GT CT CT CG GG TT AG GG CG AT TT AA CT CG GG 0 CC AA CT GG GG AG
1490_382 AA CC TT AG AA GG TT CT GT GG TT TT 0 CC AA CC AG CC AA CT CT CC CT CT 0 AG AC GG CT CT CG AG AC GG AA AC TT CG GT 0 AG AT 0 GG CC AT CC TT AA CC AC CC TT AC AA TT GG GT 0 AG CG AC AC AC CT 00 GG AA CC AA CC AA AT AG 00 CT CT CT CC CC CT AA CG TT TT TT AG TT CC TT GG AG GT GG GG GG AT GT AG TT CC CC 0 AA GG TT GG GT AG
1490_383 AA CC AA GG AG AA CT CT GT AG TT CC 0 CT GG CC GG CT AG TT TT TT TT CT 0 AA AC GG CC TT CG AG AC GG AG AA GT GG GG 0 AG AT 0 CG CT TT TT CT AC CT AC CC AT AC AG CT CG GT 0 GG CG CC AC AA TT 00 CC AT CC AA AC AA TT AG 00 TT CT TT CC TT CC AT GG CT CT TT GG TT CT CC CG AG GT AG AA CG AT GT AG TT CG GG 0 AC GG CT AG TT AA
1490_384 GG TT AT AG AA AA CT TT GG AG AT CT 0 CT GG CC AA CT AG CC CC CC CC TT 0 AG AC AG CC TT CG GG AC GT AG AA GT CC GT 0 GG AT 0 GG CT AT CC TT AC CC CC AA AT AC AG TT CG TT 0 GG CC CC AC CC CT 00 CG AT CC GG AC AA AT AA 00 TT CT CC GG CC CC AA CG CT TT AA AA GT CC TT CG AG GG AA AG CG AT GG GG CT CG CG 0 AC AA CT AG GT AG
1490_385 AG CT AT AG AG AA CC CT GT 00 TT 00 0 CC 00 CC GG CT AG CT TT CT CT CT 0 AG CC GG CT TT CG AG AC GT AG AC 00 CC GG 0 00 TT 0 GG TT AA CC CC AA CC AC AC AA AC AA CT CG TT 0 GG CG AC AA CC CT 00 00 AA AC AG AA AT TT AG 00 TT TT TT 00 TT CT AA 00 CT TT AA AA TT CC CT CG GG 00 AA AG CG AA GT AG TT CC CG 0 AC 00 TT GG TT AA
1490_386 AG TT AT AG AA AA TT TT GT GG AT CT 0 TT AG CC AG CT AG TT CT CC CC TT 0 AG AA AA CC TT CG AG AC TT GG AC TT CG GT 0 AG AT 0 CC CT AA CT CC AA CC AC AA AT AC GG CT CC GT 0 AG CC CC AC CC CC 00 CC TT CC AG AC AA TT AG 00 CT TT CC CG CT CT AA CC CT CT AT GG GT CC TT CC GG TT AA GG CC AT TT GG CC GG CC 0 AA AA CT AG GT AA
1490_387 AA TT TT GG AA AG CT TT GT GG AT TT 0 00 00 CC AA CT GG CC TT CT CT CC 0 GG AA GG CC TT CC 00 AA 00 AA AA GT CC TT 0 AA AT 0 CG CC AT CC CC AA CC AC AC AT AC AA CT GG GT 0 GG 00 AC AA CC CT 00 CG TT CC AG CC AA AA AG 00 CT TT CT GG CC TT AT CC TT CT AA AG TT CC TT GG AG 00 AG AA CG TT GT AA TT CG CC 0 AA AA CC GG TT AA
1490_388 GG CT TT AG AG AA CT TT GT AG AT CT 0 CC AG AC GG CT AG CC TT CC CT CT 0 AA AC AG CC TT CG AG AC GT AG AA GG CC TT 0 AG TT 0 CG TT AA CT CT AC CC AC AC AA AA GG CT GG TT 0 GG CC AC AA CC TT 00 CG TT AC GG AC AA AA AA 00 CT TT TT CC TT CT AT CG TT CT AT AG TT CT CT CG AA GT AA AG CG AT GG AG CC GG CG 0 AC AG CC AG TT AG
1490_389 AA TT AT AA AG AG CT CT GT AG AA TT 0 CT AG AC AA CC GG CT CT CT TT TT 0 AG AA AG CC CT CG AG AC TT AG AA TT CC GT 0 AA TT 0 GG TT AA CC CT AA TT AA CC AA AC AA TT CG TT 0 AA CC AA AA CC CT 00 CC AT CC GG CC AA TT AG 00 CT TT TT GG CT TT AA GG CC CT AT AG TT CT CT CC GG TT AG AG CG AT GG GG CT GG CG 0 AC AG CC AG GT AA
1490_390 AG CT TT AA AA AG TT TT GT GG AT CC 0 CT AA AC AG CT GG TT CC CC CC CT 0 AG CC GG CT TT CC GG AC TT AG CC GT CC GG 0 AG AA 0 CG TT AT CT TT AC CT AA CC AT AA AG CC CC GT 0 AG CC CC AC AA TT 00 CG TT AA GG AC AA TT AA 00 TT TT TT CG TT CT TT CG CC CT AA AG TT CC CC CG AG GT AG AA CG AT GT AG CC GG CG 0 CC GG CT AG GT AG
1490_391 GG CC AT GG AA AA CT CC TT AG AT CT 0 CC AG AC GG TT AG CC TT TT CT CT 0 AA AA AA CC TT CG AG AC GT AG AA GG CG TT 0 AG TT 0 CG CT AA CC CT AC CC AC AC AA AA GG CT GG TT 0 GG CC AC AA CC TT 00 CC AT AA GG AC AT AT AG 00 CT TT TT CC TT CC AA GG TT TT AA AG TT CT CT CG AA GT AA GG CC AA GG GG CT GG CG 0 CC AA CT GG TT AG
1490_392 GG 00 AT AA AA AA TT TT TT GG TT CT 0 CC AG CC AA CT AG TT CT CC CT TT 0 AA AA GG CC TT CC AG AC GT GG AA TT CG GT 0 AA TT 0 GG CT AA CT CT AC CC CC AA AT AA AG TT CC GT 0 AG CG AA AA AA CT 00 GG AT AC AA AC AT TT AA 00 TT TT CC CG CC CT AA CC CC CT AT AA GT CC CC CG AG GG AA AG CG AT GT GG TT CC CC 0 AC AG TT AG GT AA
1490_393 GG TT AA GG AA AA CT CT GG GG AT CT 0 CT AG CC AG CT GG CT TT TT CT CC 0 AG AC GG CC TT CC GG AA GG AA AC GT CG GT 0 AG AT 0 GG CT AA CT CC CC CC AC AC TT CC GG TT CG TT 0 GG CG CC AA AC TT 00 CG AT AA GG CC AA AT AA 00 CT CT CT GG CT CT AT CG CT CT AA GG TT CC CT CG AG GT AA AA CC AT GG AG TT GG CC 0 CC AA CT AG GG AG
1490_394 AG TT AT AA AG AG CT CT GT AG AT TT 0 CT AG CC AG CC AG CT CT CT CT TT 0 AA AA AG CC TT CC AG AC GT AG AA GT CC GG 0 AA TT 0 GG TT AT CC CT AC CT AA CC AT AA AA CT CG TT 0 AA CC AA AA AC TT 00 CC AT AC AG CC AA AT AG 00 CT TT TT GG CT CT AT GG CT CC AT AG GT CC CT GG AG GT GG AG CG AT GT AG CT GG CG 0 AC AG CC GG TT AA
1490_395 GG CC AT GG AA AA CT CT TT AG AT CT 0 CT AG CC GG CT AG CC TT TT CT TT 0 AA AC AG CC TT CG GG AA GG GG AA GG CG GT 0 AG TT 0 CG CT AA CC CC AC CT CC AA AT AC AG CT CG TT 0 GG CC AC AC CC TT 00 CC TT AC GG AC AA AA AG 00 TT TT CT CG TT CT AT GG CT CT AT GG TT CT CT CG AA GT AG AG CG AA GG GG CT GG CG 0 AA GG CT AG TT AG
1490_396 AG TT AT AG AA AA CT CT TT AA TT CT 0 CT GG CC AA CT AG CC CC CC CC TT 0 AA AC GG CC TT CC GG AA GT AA AC GT CG GG 0 GG AT 0 GG CT TT CT CC AC CT AC AC TT AC AG TT CG GT 0 GG CG AC AC AA CT 00 CG AT AC AA AC AT AT AG 00 TT CT CC CG CT CT AA CG CT TT AA AA TT CC TT CC GG GT AG AG GG AT GG GG CT CG GG 0 AC AA CT GG GT AG
1490_397 AA CT TT AA GG AA CC CT GT AA AA CT 0 CT AA CC AG CT AG CT CC CC CT CC 0 GG CC AA CT TT CG AA AC GT GG AC GT GG GT 0 AA AT 0 GG CT AT CC CC AA CC AC AC AT AC AG CT CG GT 0 GG CC AC AC AC CC 00 CG AT AA AA AC AA AT AA 00 CC CC CT GG CC TT AA CC TT CT AT AG TT CT TT GG AG GT AA GG CG AT GT GG CC GG CG 0 AC AG TT AG GT AA
1490_398 AG CC AT GG AG AA TT CC TT AG TT CC 0 CC GG CC GG TT GG CC CT CC CT CT 0 AA AA AG CT CT GG AA AA GG AA AA GT GG GG 0 AG TT 0 CG CC AA CT CT CC CT CC AC AT AC AG CC CG TT 0 GG CC CC AA AA CT 00 CG TT AC AG CC AA AT AG 00 TT CT TT CC TT CT AT CG TT CT TT GG GT CT CT CG AA GT GG GG CG AT GG GG TT GG CG 0 CC AA CC AA GT AA
1490_399 AG 00 TT AA AA AA CT TT 00 AG TT CT 0 CC AA AC GG CT AG CT CC CT CT 00 0 AG CC GG CT 00 CG AA AC GT AG AA GG CG GG 0 GG TT 0 CG CT AT CC CC AA CC AC AC AT AC AG 00 CC GT 0 AA 00 AC AC 00 TT 00 CG AT 00 AA AA AA AT AA 00 CT TT CC CG CT TT TT CC CC CT AT AG GT CT CT CG GG GT AG AG 00 TT GG AG CT GG CG 0 CC AG 00 AG GT AA
1490_400 AG 00 AT GG AA AA TT TT GT GG AT CC 0 CT GG CC AA TT AG CT CT CC CT CC 0 AG AC AA CC CT CG AG AC GG 00 AA TT GG GG 0 AG AT 0 GG CT AA CC CC AA CT AC CC AA AC 00 CT CG TT 0 GG CC CC AC AC CC 00 GG AT 00 AA CC AA TT AG 00 CT CT CT GG CT CT AT CG TT TT AA AG GT CT CT CC GG 00 AG 00 00 AA GG AG TT CG CC 0 CC AA CT 00 GT AA
1490_401 AG CT AA AA AG AG CT CT GT AG TT TT 0 CT AG CC AG CT GG CT TT CT CC CC 0 AG AA AG CC CT CG GG AC GG AA AC TT GG GG 0 GG TT 0 CG CT TT CT CC AC CC AC CC AT AC GG TT CG TT 0 AG GG CC AC CC CT 00 GG TT CC AG CC AA AA AG 00 CT CT CT CG CT CC AA GG CT TT TT AG GT CC CT CG AA GT AG AG CG AT GT AA CT GG CG 0 AC AG CT GG GG GG
1490_402 GG TT AA AG AA AG CT CT GG GG AT CT 0 CT AA CC AA TT GG CT CT TT CT CT 0 GG AC GG CT TT CC AG AC GG AA AA GT GG GT 0 GG TT 0 GG CT AA CT CC CC CC AC AC TT AC GG CT CC TT 0 GG CG CC AA CC CT 00 CG AT CC GG CC AA AT AA 00 TT CT CT CG TT CC AT GG CC CT AA GG TT CC CT CG AG GT AA AG GG TT GT GG CT GG CC 0 AC AA CC 00 GT AA
1490_403 AG 00 AT AG AA GG CC CT GT AA 00 CT 0 00 AG AC AG CC AG CT CT CT CC CT 0 AG CC AA CT CT CC AA AA GT AG 00 GG CG GG 0 AG AT 0 CG CT AA CC CC AC CC AA CC AT AA AA TT CG TT 0 AG CC AA AA AA TT 00 CC AT AC AG CC AT AT AG 00 TT TT TT CG CC TT AT GG CT CC TT GG TT CC CT GG GG GT AG AA CC AT GT GG TT GG CC 0 AC GG CT GG GT AA
1490_404 GG CC AT GG AA AA CT CT GT AG AA CT 0 CT AA AA AA CC GG CT CC CT TT CT 0 AA AC AG CT CT CG AG AA GT AA AC TT CG GT 0 AG TT 0 GG CT TT CC CT CC CT AA CC TT CC AG TT CC TT 0 AA GG CC AC AC CT 00 CC TT AC AG AC AA TT AA 00 CC CT CT CG TT TT AT GG CC TT AT AG TT CT CT CC GG TT AG AG CG AA GT GG TT CG CG 0 CC AG CT AA GT AG
1490_405 AG TT TT AA AA AG CT TT GT GG AT CT 0 CT AA AC GG CT AG TT CC CC CT CT 0 AG AC GG CT TT CC AG AA TT AG CC TT CG GG 0 AG AA 0 CG CT AA CT CT AA CC AA CC AT AA AG CC CG GT 0 AG CC CC AA AA TT 00 CG TT AA GG AC AA TT GG 00 CT TT CT CG TT CT AT GG CC CC AT GG TT CC CC CG AA GG AA AA CC AT GG AA CC GG CG 0 CC GG CT AG GT AG
1490_406 AA TT TT GG AA AG CT CT TT GG AT TT 0 CT 00 AC AA CC AA CT CT CC CC CC 0 GG AA AG CC TT CC AG AC TT GG AA TT CC GT 0 AG TT 0 GG CT AA CT CT AC CT AC AC AT AA AA TT GG GG 0 GG CC AC AA CC TT 00 CC TT CC AG CC AA AT AG 00 CT CC CC GG CC CT AA CG TT TT AT GG GG CC TT CG AG 00 AA AA GG TT GT AG CT GG CC 0 AC AA CC GG TT AG
1490_407 AG TT TT AG AA AA CT CC GT GG AT CC 0 00 GG AC AA TT AG CC CT CC TT CC 0 AG AC AA CC CT CG AG AC GT GG AC TT GG GG 0 AA AA 0 CG CC AA CC CC AA CC AC CC 00 AA GG CT CG GT 0 AG CC CC AC AC CC 00 GG AT 00 AA CC AA TT AG 00 CC CT CT GG TT CT TT CC CT TT AA AA TT TT CT CC AG TT AG AA CC AA GG AA CT CC CG 0 AC AG CT AG TT AA
1490_408 AG CC AT AG AA AA TT CT GG AG AT TT 0 TT AG CC GG CT AG CT CT CT CC CC 0 AA AC AA CT CT CC 00 AC 00 GG CC GT CG GG 0 AG TT 0 GG TT TT CC CC AA TT AA AC TT AA AG CT CC GT 0 AA 00 AA CC CC CT 00 CG AT AC AG AC AA TT AA 00 CT TT CT CG CT CC AA GG CT CC AT AG TT CT TT GG AA GT AG GG GG AT GT 00 TT CG CG 0 CC AG CC AA GG AG
1490_409 AG CT TT AG AA AA CT TT GT GG TT CT 0 CC AA AA AG CC GG CT CT CT CT CC 0 AG CC GG CT CC CG AG AC GT GG AA GT CG GT 0 GG TT 0 CG CT TT CC CC AA CC AA CC AT AC AA CT CG GT 0 AG GG AC AC AC CT 00 GG AT CC AA AA AA AT AA 00 CT TT CC CG CT TT TT CG CT TT AA AA GT CT CT CG AG TT AG AG CC AT GT AG CT CG CG 0 AC AG CT AG GT AG
1490_410 AA CC AA AG GG AA CT CT GT AA TT CT 0 TT AG AC AA CC AG CC CT TT TT CC 0 AA AC AA CT CT CG GG AC GG AA AC GG GG GT 0 GG AT 0 CG CT AT CC CC AC CT AC AC AT AC AG TT CC TT 0 AG CG AC AA AC CT 00 CG TT CC AG AC AA AT AA 00 CT TT CT CC CT CC TT GG CT CT AT AG GT CT TT CC AA GG AA AA CG AA GG AG CT GG GG 0 AC AG CC AG TT AA
1490_411 AA CT AT AA AG AA TT TT GG AG TT TT 0 CT GG CC AA CC GG CT CC CC TT CT 0 AG CC AA CC CT GG GG AC GT AG CC TT GG GT 0 AA AT 0 GG CT AT CT CT AA CT AC AA AT AC AA CT GG TT 0 AG GG AC AC CC CT 00 CG AT AC AA AA AT TT AA 00 TT CT CT CG TT CT AT CC CC CT AA AG TT CC CT CG GG GG AG AG CC AA TT AG CC CG GG 0 CC AA CT GG GT AA
1490_412 AA TT AA AG AG AG TT TT GT AG TT CC 0 CT GG CC AA CT AA CC TT CT TT CT 0 AG AA AG CT CT CG AG CC TT GG AC TT GG GT 0 AG AT 0 CG TT AA CT CT AC CC AC AC AT CC AG CC GG TT 0 GG CC AC AA CC CT 00 CG AT CC AG AC AA TT AA 00 CT TT CT CC TT TT AA GG CC CT AT AA GT CT CT CG AG GT AA AG CG AA GG AG TT GG CG 0 AC AA TT GG GG AA
1490_413 GG CT TT AG AA AA TT TT GT AG AA CT 0 CT GG CC GG CT AG CT CC CT CC CC 0 AG AC AG CT TT CG AA AA GT AG AC TT GG GT 0 AG AA 0 GG CT AT CT TT AA CT AC CC AT AC AA CT CG TT 0 AG CG CC AC AC CT 00 GG TT AC AG AA AA TT GG 00 TT CC TT CC CC CC AT GG CT CC AT GG GT CC CT CG AG GG AG GG GG AT TT AA TT CG GG 0 AC GG CT AG GT AG
1490_414 AA CT TT GG AG AA TT CT GT AG 00 CC 0 CT AA CC AG TT AG CT CC CT TT TT 0 AA AC AG CT CT CC AG AC GG AA AA GT CG TT 0 AG TT 0 GG CT AT CC CT AC CC AC CC TT AC GG CT CG GT 0 GG CG AC AA AA CT 00 GG AT CC AG CC AA TT AA 00 CT TT CT CG CT CT AA CG CT CC AT GG TT CT TT GG AG GG AG GG GG AT GT AG CT CG CG 0 AC AA TT AG GG AG
1490_415 AG 00 00 AG GG 00 CT CC 00 AA 00 TT 0 00 AG AC AA CT 00 CC 00 CC 00 CC 0 AG AC AG CT TT 00 AG 00 GT 00 00 GG GG TT 0 GG AT 0 CG CC TT CT 00 AC 00 00 CC AA 00 AG 00 CG 00 0 AG CG 00 AA AC CT 00 CG TT CC AG AC 00 AT 00 00 00 TT CT CG CT CT AT GG CC 00 AT GG GT CT TT CC AA GT AA AG GG AT 00 AG TT GG 00 0 AC AG CT AG TT 00
1490_416 AG TT AT AG GG AA CT CT GG AG TT TT 0 CC GG AC AA CC GG CC CT CT CT CC 0 AA AC AG CT CT CG AG AC GG AA AC GG CG GT 0 AG AT 0 CG TT AT CC CC AC CT AC AC AA AC AA CC CG GT 0 AG CC AA AA CC CC 00 CG TT AC AA AC AA AA AA 00 CC TT CT CC CT CT AT GG CC TT TT AG GG CC CT GG GG GG AA AA CG AA GT AA TT CG CG 0 AC AG CC GG GT AA
1490_417 AG TT AT AG AG AG CT CT GT AG TT CT 0 CC AA AC AG CT GG CT CC CT TT CT 0 AG CC GG TT CT CG AG AC GT AG AC GT CG GG 0 GG AT 0 GG CT AA CT CT CC CT AA AC TT AA AG CC CG GG 0 AG CG CC AC AA CC 00 CG TT AA AG AC AT TT AG 00 CC CT TT CG CT TT AT CG CC CT AA AG TT CC CT CG AA GG GG AA CG AA GT AA CT CG CG 0 CC AG CC AA TT AG
1490_418 AA CC AT AG AG GG TT CT GT AG TT CT 0 CT AG CC GG CT GG TT CT CT CT CT 0 AG AC GG CC CC CG AA AC TT AG AC TT CG GT 0 AA TT 0 GG CC AT CC CT AA CC AC CC TT AC AG TT GG GT 0 AA GG CC CC CC CC 00 GG AA CC AA CC AA TT AA 00 CT TT CT CC CC CT AA CC CT TT TT GG GT CC TT GG AG TT GG GG CG AA TT AA TT CG CG 0 AA GG CT GG GT AA
1490_419 AG CT AT AG AA AA CC TT GT GG TT CT 0 CC AA AC AG CC GG CC TT TT CT CC 0 AG AC GG CT TT CG GG AC GG AG AA GT GG GT 0 GG AT 0 GG TT TT CC CC AA CC AA CC AT AA AG CT CG GT 0 GG GG AC AC CC CT 00 CG AT CC AA AA AA AT AA 00 CT TT CC CG CT TT TT CG CT TT AA AA TT CC CT GG AG TT AG AG CC TT GG AG CT GG GG 0 CC AG CT AA TT AG
1490_420 AA CC TT AG AA AG TT CT GT AG TT TT 0 CC AA CC AA CC AG TT CT CC CT CT 0 GG AC GG CC CC CG AG AC GT AG AA TT CC GT 0 AA AT 0 CG CC TT CC CT AA CT AC CC AT AC AA CT CC GT 0 AG CC CC CC AA CC 00 GG AT CC AA CC AA TT AA 00 CT CT TT CC CC CT AT GG TT CT TT AG TT CC TT GG AG GT AG GG GG AT GT AG TT CC CG 0 AA AG CT GG GT AA
1490_421 AA CT AT GG AG AG TT CT GT AG TT CT 0 CT AA CC AG CC AA CT CT CC CT CC 0 AG AA AA CC TT CG AA AC GT AG AC TT CG GT 0 AA TT 0 GG CT AT CC TT AC CC AA AC AT AC GG CT CC TT 0 GG CG CC AC CC CC 00 CG TT AC AG CC AA TT AA 00 CT CT CT GG TT CC AA CG TT CT AT AG TT CC CC CG GG TT AG AG GG AA GT AG CT CG GG 0 CC AA CT GG GG AA
1490_422 AA CC AA GG AG AG CT CT GG GG TT CC 0 CC AA AC AG TT AA CT CT CT TT CC 0 AG AC GG TT TT CG AG CC TT GG AA TT GG GG 0 AA AA 0 GG TT AA CC CC AC CC AA CC AT AA GG CT CG GT 0 GG CC AC AC AC CT 00 CG TT AC AG AC AA AT AG 00 CC CT CC CG TT TT AT GG CC CT AA AG TT CC CT GG AA TT AG GG CG TT TT GG CT GG CG 0 AA AA CC AA GT AA
1490_423 AA TT AT AG AG AG CT CT GT GG AT CC 0 TT AA CC AG CT AA CC TT CC CT CT 0 AG AA AG CT TT GG AG AC GG GG CC TT GG GT 0 GG AT 0 CG CT AA CT CT AC CC CC AC AT AA AA CC CG TT 0 GG CC AC AA CC CC 00 CG AT CC GG AA AT AT GG 00 TT CT CT CG CT CT AT GG CC TT TT AG GT CT CT CG AG GT AA AA CG AA GG AG TT CG CG 0 AC AA CT AG GT 00
1490_424 AA TT TT AA GG AA CT CT GT GG TT CC 0 CT AA CC GG CT GG CC CC CT CT CC 0 AG AA AG CC TT CG AA AC GT GG 00 GT GG GT 0 AA AT 0 GG CT AA CT CT AA CC AC AC AT CC AG TT CG GT 0 AG CC CC AC AC CC 00 GG AT AA AA AC AA AA AA 00 CC TT TT GG CC TT AA CG CT CT AT AG TT CT TT CG AG GG AA GG CG AT GT GG CC GG CG 0 AC AG TT AG TT AA
1490_425 AG CT TT AG AG AA CT CT GT GG TT TT 0 00 AG AC AA CC AG CT TT TT CT CC 0 AG AC AA CC TT CC AG AC GT AG AC GT CC GT 0 AG TT 0 CG CC AT CC CC AC CT AC AC AT AC AG CT GG GG 0 GG CG AC AA CC TT 00 CC TT CC AG CC AA TT AA 00 CT TT CT CG CC TT AA CG TT CC AA AG GT CC TT CG AG GG AA AA CG AT GT AG CT CG CC 0 AC AA CC GG TT AG
1490_426 AG CC AT GG AG AA TT CT GT AG AT CC 0 CT GG CC GG TT GG CT CT CT CT CT 0 AA AA GG TT CT GG AA AA GG AG AA GG GG GG 0 AG TT 0 CG CC AA CT TT CC CT CC AC AT AC AG CC CC TT 0 GG CC CC AA AC TT 00 CC TT AC AG CC AA AT AG 00 TT CT TT CG CT CT AT CG CT CC TT GG TT CT CC CG AA GT GG GG CG AT GT AA TT GG CG 0 CC AA CC AG TT AG
1490_427 AA TT TT AG AA AA TT CT GT AG TT CT 0 CT GG AA AG CT AG CT TT CT TT CT 0 AG CC AG CC CT CC AG AC GG GG AA GT CG TT 0 AG TT 0 GG CC AT TT CT CC CC CC AA AT AC GG CT GG GG 0 GG CG AA AA AC TT 00 CG AT AA AA AC AT AA AG 00 CT CT TT CG TT CT AA GG TT TT AT AA GT CT CT CG GG TT GG AA GG AA GG AG CT GG CG 0 CC AG CT GG GT AA
1490_428 AA TT AT AA AA AG TT CT GT AG AT CC 0 TT GG AA AG CT GG TT TT CT TT CT 0 AG AC AA CC CT CG AG AC GT AG AA GT CC TT 0 GG TT 0 GG CC AA CT CT AC CC AA AA AT AA AG CT GG GT 0 GG CG AA AA AA TT 00 CG AT AA AA AC AA AT AA 00 CT TT CT CG TT CT AT GG TT CT AA AG GG CT CT CG GG TT GG AA CG AT GG AG CC GG CG 0 CC GG CC GG GT AA
1490_429 AG CT AT AA AG AG CC TT TT AA AT CT 0 CC GG CC AG CT AG CC CT CC CT CC 0 AA AC AA CC TT CG GG AC GT AA CC GT CC GT 0 GG AT 0 GG TT AT CT CC AC CC CC AA AA AA AA CC CC GT 0 GG CG AA AA CC CC 00 CG TT AA AA AC AA AA AA 00 CC TT CC CC TT CT AT GG CC TT TT AG GG CC TT CG AG GT AA AA GG AA GT AA TT CG CG 0 AC AG CT GG GT AA
1490_430 GG TT AT GG AA AG CT TT TT AA AT CC 0 TT AG AC AG CC GG CC TT CT CT CC 0 AA CC AG TT CT CG AG AC GT AA AC TT CC GG 0 GG AT 0 GG TT AA CC CT AA CT AC AC AT AA GG CT CC GG 0 GG CG AC AC CC CT 00 CG AT AA AG AC AA AT AG 00 TT TT CC GG CC TT AA GG CC CT TT AG GT CT CT GG AG GT AG AG GG AT GT AG TT CC CG 0 AA AA CC AA GG AG
1490_431 AG 00 00 AG AG 00 CC CT 00 AG 00 CT 0 00 AG CC GG CT 00 CT 00 CT 00 CT 0 AA CC GG CT TT 00 AG 00 GG 00 00 GT CC GT 0 AG AT 0 GG TT AA CC 00 AA 00 00 AC AT 00 AA 00 GG 00 0 GG CG 00 AC AC TT 00 CC AA AC GG AC 00 TT 00 00 00 TT TT CC CT CC AT CG CT 00 AT AG TT CC TT CG AG GT AA AA CG AT 00 AG CT CG 00 0 CC AG CT GG TT 00
1490_432 AA TT AT AG AA AA TT TT GT AG TT TT 0 CT GG CC AG CT GG CT CT CT CC CT 0 AA AA AG CT CT CG AG AC GT AG AC GT CG GT 0 GG AT 0 GG CT AA CT CC AA CC AA AC AT AA GG CC CC GT 0 AG CC CC AC CC CC 00 CC AT CC AG AC AA AT AA 00 CT TT CT CG CT CC AA CG CT CC TT GG GT CC TT CC GG GT AG GG CG AT TT AA CT GG CC 0 AA AA CT AG TT AA
1490_433 AG CT AT GG AG AA CT TT TT AA TT TT 0 CT AA CC AA CT AG CC 00 CC TT CT 0 AA AC GG CC CT CC AG CC TT AG AA GG CG GT 0 AG TT 0 CG TT TT CC CT AC CC AC AC AT AC GG CT CC TT 0 GG CC CC AC AA CC 00 CG AT AA GG AA AA TT AG 00 CT TT CT CG CT CT AT CG TT CC AA GG GT CC CC CG AA GT AG AA CG TT GT AG CT CG GG 0 CC AG CT GG GG AG
1490_434 AG CT TT AG AA AA CT TT GT AG TT CT 0 CC AG AC GG CT AG CC CT CT CT CT 0 AG AC AG CT TT CG AA CC GG AG AA GG CG GT 0 GG AT 0 CG CT AT CC CC AA CC AC AC AT AC AG TT CC GT 0 AG CG AC AC CC CT 00 GG AT CC AA AA AA TT AA 00 CT TT CC CG CT TT TT CC CC CC AT GG GT CT CT CG GG GG AG GG CC AA GG AG CT GG CG 0 CC AA TT AG GT AA
1490_435 AA TT AT AA AA AA CC CT GT AG TT TT 0 CT AG AC AG CC AG CT CT CC CC CT 0 GG AA AA CC TT GG AG AA TT AG AC TT CG GG 0 AG AT 0 GG CT AA CC CC AA CC AC AC TT AA GG CC CG GT 0 AG CG CC AA CC CT 00 CC TT CC AA AA AA AT AA 00 CT CT CT CG CT CT AA CG TT CT AT GG GT CC TT CC GG GT AG AA CG AT TT AG CT GG CC 0 AC AA CT AG TT AA
1490_436 AG TT AT GG AA AA TT CT GT AG AT CC 0 CT GG AC AG TT AG CT CT CC TT CC 0 AG AC AA CC CT CG AG AA TT GG AC GT CG GT 0 AA AA 0 CG CT AT CC CC AA CT AC CC AA AA GG CT CG TT 0 GG CC CC AC AC TT 00 CG AT AC AG CC AA TT AG 00 CT CT CT GG CT CT AT GG CT TT AA GG GT CT CT CC AG TT AG AG CC AT GG GG TT CG CC 0 CC AG CC AG TT AA
1490_437 AA CT AA AG AG AG CC CC GT AA AT CT 0 TT AG AC AG CC AG CT TT CC CT CT 0 AA AC AA CT CT CC AG AC TT AG AC GT CC GG 0 AG TT 0 CG CT AA CT CC AC CT AA AC AT AC AG TT CG TT 0 GG CC AA AA AA CC 00 CC AA AC GG CC AA TT AG 00 TT TT TT CG CT CT AT GG CC CT AT GG TT CC CT GG GG GG AA AA CC AT TT AG TT CC CC 0 AC GG CT GG GT AA
1490_438 AG CT AT AG AA AA CT TT GT GG AA CT 0 CT GG CC AG CC AA CC CC CC CT CC 0 AG AC AG CT TT GG AA AA GT AG AC GT GG GT 0 AG AT 0 CG CT AT CT CT AC CT AC CC TT AA AA CC CG GT 0 AG CG AC AC AC CT 00 GG TT AC AG CC AA AT GG 00 TT CT CT CC CC CC AT CG CT CT AT AG TT CT TT CC GG GG AG AG GG AA TT AA TT GG GG 0 CC AG CC AG GT AA
1490_439 AA CT AT GG AG AA CT TT GT 00 00 CT 0 00 00 CC GG CC GG CT 00 CC CT CT 0 AG CC AG CC CT CC AA CC GG AG 00 GT CC GT 0 AG TT 0 CG TT AT CC 00 AC CC AA AA TT CC GG 00 CC TT 0 AA CG CC AC AA CC 00 GG AT AA GG AA AA TT AA 00 TT TT CT CG CT CT 00 CC CC CT AT GG GT CC TT CG GG 00 AG AA CG TT GT AA CT CG CG 0 CC 00 CT AG GG AG
1490_440 00 TT TT AG AA AA CT CT TT AG TT CT 0 CT GG CC AA 00 AA 00 TT CT TT 00 0 AG AC AG CC 00 CC 00 AA 00 AG 00 GT CG TT 0 GG TT 0 CG 00 AT 00 CC CC CC CC 00 AT AA 00 CT 00 GG 0 GG 00 CC AA 00 00 00 CG 00 AC AG AA AT 00 AG 00 CT 00 CT CG CT 00 AA CG TT CC 00 GG GG CC CT CG AG GT AG 00 CG AA GT 00 00 GG GG 0 00 AG 00 GG GT AA
1490_441 AG CC AA GG AG AA CT TT GT AG AT CT 0 CC AA CC GG CT AG CC CT CC CT CC 0 AA AC AG CC TT CG AG AA TT GG AC TT GG GG 0 AG AA 0 CG TT AA CC CC AC CC CC CC TT AA GG TT CC TT 0 AG CG CC AA AA CC 00 CC TT AC AG AC AA TT AA 00 TT CT CC CG CT TT AA CG CC CT AA GG TT CC TT CG AG TT AG AG GG AA GT GG CC CG GG 0 AC AG CC AA GT AA
1490_442 AG CC AT AA AG AG TT CT GT AA AT TT 0 TT GG CC AG CC GG CC TT CC CC TT 0 AG CC GG CT TT GG AG CC GT AA AC GT CG GG 0 GG AT 0 CC TT AA CC CC CC TT AC CC TT AA AG CT CG TT 0 GG CC AC AC AC CT 00 CC AT CC AG AC AA AT AA 00 CT CT CC CG CT CC AT CG TT TT AT AG GT CC CC CG GG TT AG GG CG AA TT GG TT CG CG 0 CC AA CC GG GT AG
1490_443 GG TT AT AG AA AA CT TT GG GG AT CT 0 CT GG CC AA CT AG CC CC CC CC TT 0 AG AA AG CC TT CC GG AC GT GG AC GT CC GT 0 AG AT 0 GG CT TT TT CT AC CT AC AC TT AC AG CT CC GT 0 GG CG AC AC AC CT 00 CG AT CC AG AC AA AT AA 00 TT CC CT CG CC CC AA CG CT CT AA AG TT CC TT CC AG GT AG AG CG AT GG GG CT CG CG 0 AC AA CT AG GT AG
1490_444 AG 00 TT AA AA AG CT CC TT AG TT CT 0 CC AG CC AG CC GG CT CT CT TT TT 0 GG AC GG CC TT CC GG AA GT AG AC TT CC GT 0 AA TT 0 CG TT AA TT CC AC CC CC AA TT AC AG TT CG GT 0 AG CG AA AA AA CT 00 GG AT AC AG AC AT TT AA 00 TT CT CC CG CC CT AA CC CC CT AT AG GT CC CC CG AG GG AA GG CG AT GT GG TT CC CC 0 AC AG TT AG GT AA
1490_445 GG CC AT GG AA AG CT CC GT AG TT CC 0 CT AG CC GG TT AG CC TT CT CC CC 0 AA AA AG CC TT CG GG AC GT AG AA GG CC GG 0 GG TT 0 CG CT AA CT CT AC CC AC AC AA AC AG CT CG TT 0 GG CC AC AA CC TT 00 CC TT AC GG AC AA AA AA 00 CT TT TT GG TT CC AT CG TT CT AT AG GT CC CT CG AA GT AA AG CG AA GG AG TT CG CG 0 AA GG CC AG TT AG
1490_446 AG TT AT GG AA AA CT CT GT AA TT CT 0 00 AA CC AA CT AG CC TT TT CT CC 0 AA AA AG CC TT CC GG AA GG AG AA GT CG GT 0 AG TT 0 CG TT AT CT CC AC CC AA CC AT CC AG TT CC TT 0 GG CG CC AA CC TT 00 CG TT AA GG CC AA AT AA 00 TT TT CC GG TT CC AT GG CT CT AT GG TT CC CT CG AG GT AA AG CG TT GT GG CC GG CC 0 CC AA TT AG GG GG
1490_447 GG CT AT AG AG AG CT 00 TT 00 TT 00 0 TT 00 CC 00 CT AA CT CT 00 CT CT 0 AA 00 AG TT CT CG AA AA GT AA AC 00 CG 00 0 00 AT 0 GG CT AA CC CT 00 CT AA AC AT AA 00 CT CG GT 0 00 CG AA AC CC CC 00 00 AT AA GG 00 AA AT AG 00 TT TT 00 00 TT TT 00 00 00 TT AT 00 GT CC TT GG 00 00 00 AG GG 00 TT AG CT CC CG 0 AC 00 CT 00 00 AG
1490_448 GG CT AT AG AA AA TT TT GG AA AT CC 0 CT AG AC AG CC GG CT CC CT CC CC 0 AG CC AA CC TT CC AG AA GT AA AA GT CG GG 0 GG AT 0 GG CT AT CC CC AC CT AC AC AT AA AG CC CG GG 0 AG GG AC AC CC CC 00 CG AT AA AA AA AA AT AA 00 CT TT CT CG CT TT AT CG CC CT TT AG GT CT CT GG GG GG AG AA GG AA TT AG CT CC CG 0 AA AA CT AG GT AA
1490_449 AA TT AT AG AG AG TT TT GT AG TT CC 0 CT AG AC AG TT AG TT CC CC CT CC 0 AG AC GG TT TT CG 00 AC 00 AG CC TT GG GT 0 AG AT 0 GG TT AA TT CC AC CC CC AC AA AA AA CC CC TT 0 GG CC AC AA CC CC 00 GG AT CC AG AC AT TT AG 00 CT CT TT GG CT CT AT GG CC TT TT AG GT CT CT CG GG GT AG AG CG AA GG 00 CT GG CG 0 AC AA CT AG GT AA
1490_450 GG CT TT GG AA AG TT TT TT AG TT TT 0 CT AA CC AG TT AA CT CT CT TT TT 0 AG AC AA CT TT CG AA AC TT AG AA GT CG GT 0 AG AA 0 CG CC AT CT CT CC CC AA AA AT AA AA CC CG TT 0 GG CG CC AA CC CC 00 CC AT AC AG AC AA TT AG 00 CT CT TT CG CC CC AT CG CC CT AT AG GG CT CT CG AG GT AA GG GG AA TT AG CT GG GG 0 CC AA CC GG TT AA
1490_451 AA CT TT AA AA AA CT CC TT AA TT TT 0 CT AG AC AA CC AG CC CT TT TT CC 0 AG CC AG CT CT CG GG CC GT AG AC GG GG GT 0 AG TT 0 CG CT TT CT CC AC CT AC CC AA AA AA CT CC GT 0 AG CG AC AA AC CT 00 CG AT AC AA CC AA AT AA 00 CT CT CT CG TT CC AT GG CC CC AT GG TT CT TT CG AA TT AA AA GG AA GT GG CT GG GG 0 AC AG CC AG TT AA
1490_452 GG CT AT AG AG AA TT TT GT AG 00 TT 0 CT AG AC AG CC GG CC CT TT CT CC 0 AA CC AA CT CC CG AA AA GT GG AC GT CG GG 0 AG AT 0 GG CT AA CC CT AC TT AA AC AT AA AG CC CC GG 0 AG CG AC AC CC CT 00 CG AT AA AG CC AA AT AA 00 CT TT CC CC CC TT AA GG CT TT AT GG GT CC CT GG AA GT AG GG CG AT TT AG CT CC CG 0 AC AG CT AA GT AA
1490_453 GG CT AT AA AG AG CT CT GT GG AT CT 0 TT AG AC AG CC AG CC CC CT CC CC 0 AA CC AA CT CC CG AG AA GT AA AA GG GG GG 0 GG AT 0 GG CT AA CC CT AA CT AC AA AT AA AG CC CG GT 0 AG GG AC AC CC CC 00 CG TT AC GG CC AA AT AA 00 CT TT CC CG CT CT AA CG CC CT AT GG TT CT CT CG AG GG AA AG GG AT GT AG TT CC CG 0 AA AA CT AA GT AA
1490_454 AG CC TT AA AG AG TT TT TT AA AA CT 0 TT AA AC GG CC GG CC TT TT CT CT 0 AA CC AG CT TT GG AG AC GG AG AA GT CG GG 0 AG AT 0 CG TT AA CT CC AC TT AC AC AT AC AA CT CG TT 0 AG CC AC AA CC CT 00 CG AT CC AG AC AA TT AA 00 CT CT CC CG CT CT AT CG CT CT AA GG GT CC CT CG AG GT AA AG CG AA TT AA TT GG CG 0 CC AG CT GG GT AG
1490_455 AG CC AA GG AG AA CT TT GT GG TT CC 0 CT AA AC AG TT AA CT CT CT TT CC 0 AA AC AG CT TT CG AA AC TT AG 00 TT GG GG 0 AA AT 0 CC CT AA CT CC AC CC CC CC TT AC AG TT CG GT 0 GG CG AC AC AC CC 00 CG TT AC AG AC AA TT AA 00 CT TT CC CG CT TT AA GG CC CT AA AG TT CC CT CG AG TT AG AG GG AA GT GG CC CG CG 0 AA AA CC AA GT AG
1490_456 AA CC AA GG AG AA TT CT GG AG TT CT 0 CC AA CC GG CT AG CC CT CC CT CC 0 AA AC AG CC TT CG AG AC TT GG AA TT GG GG 0 AA AT 0 GG TT AA CT CC AC CC AC CC TT AA AG CT CG GG 0 AG CG CC AA AA CC 00 CC AT CC AA AC AA TT AA 00 CT CT CC CG CT TT AA CG CC CT AA GG TT CC CT GG AG GT AG GG CG TT GT GG CC CG GG 0 CC AG CC AA GT AA
1490_457 AG TT AT AG GG AG CT CT GT AG TT TT 0 CC AA CC AA TT GG TT CT CT CT CT 0 AG CC GG TT CT CG GG AA GT AG AA TT CG GT 0 GG AT 0 GG CT AA CT CT CC CT AA AC TT AA AA CC CG TT 0 AG CG CC AC AC TT 00 CG TT AC AG AC AA TT AA 00 TT CT TT CG CT TT AT GG CC CT AA AA TT CC CT GG AA GT GG AA CG AA GT AA TT CC CG 0 AC GG CC AG GT GG
1490_458 AG CT TT AA AA AG TT TT GG AG TT TT 0 CT AA CC AG CT AA CT CC CC CT CT 0 AG AC AG CT TT CC GG CC TT GG CC GT CG GG 0 AG AT 0 CG CT AA CT TT AA CT AC AC TT AA AA CC CC GT 0 AG CC CC AA AA CT 00 CG TT AC GG AC AA TT AA 00 TT TT CT CG TT TT TT CG CC CC AT AG TT CC CC CG AA GG AA AA CG AT GT AG CC GG CG 0 CC AG TT AG GT AG
1490_459 AG CC AA AA AA AG CC CT GT AG AA CT 0 TT AG AC AG CT AG CT CT CT TT CC 0 AA AA GG CC CT CG AA AC TT GG AA GT CC TT 0 AG AT 0 CC CC AT TT TT AC CT AA AC TT AC AG CC CC TT 0 AG CC AC AC AC CC 00 GG AT AC AG CC AA TT GG 00 CT TT TT CC CT TT AA CG TT TT AT AG TT CC TT GG GG GT AG AA GG AA TT AG CT CG GG 0 AA AA TT GG GT AA
1490_460 AG TT TT AG AG AA TT TT GT AG TT CT 0 CT GG CC AA TT AG CC CT CC CT CC 0 AG AC AA CC TT CG AG AA TT GG AC GT CG GT 0 AG AA 0 CG CC AA CC CT AA CC AC CC AT AA AA CC CG GT 0 AG CG AC AA AC TT 00 CG AT AC AG CC AA TT AG 00 CC CT CT GG TT CT TT GG CT TT AA GG TT TT CT CG AG TT AA AA CC TT GG AG CT CG CG 0 AC AA CT AG TT AA
1490_461 AG CC AA GG AA AA CT CT TT AG TT TT 0 CC AA CC GG CT AA CT TT CT CT CT 0 AA AC AG CT TT CG GG CC TT AG AA GT CC GG 0 AG TT 0 CG TT AA CC CT AA CT CC AA AA CC AG TT GG TT 0 GG CG AC AC AC CT 00 CG AA AC GG AC AT AT GG 00 CT TT CT CC TT CT AA CG CC CT TT GG TT CC TT CG GG GT AA AG CC AA GT 00 TT CC CG 0 AC AG TT AG GT AA
1490_462 AA CT AT AG AG AA CT CC TT AG TT TT 0 TT GG AC AA CC AG CC TT CT CT CC 0 AA AC AA CT TT CC AG AA GG AG AC GG CG GT 0 GG AT 0 CG CT TT CC CC AC CT AC AC AA AC AA TT CG TT 0 AG CG AC AA AC CC 00 CG TT AC GG AC AA AT AA 00 CT CT CT CG CT CC AT GG CT CC AT GG TT CT CT GG AG GT AA AG GG AT GT GG CT GG CG 0 AC AG CC AG TT AA
1490_463 AA CC AA AG AG AG CC TT GT AA 00 CC 0 00 00 CC GG CC AG TT CT CC TT CC 0 AA AC AG CT CT CC AA AA GG AA CC TT CC 00 0 00 AT 0 CG CT AT CT CT CC CC AA AC TT AC 00 TT CG TT 0 00 CC AC AA AA CT 00 00 AT AC AG CC AT TT AA 00 CT CT TT CC CT TT 00 GG CC CT AA GG GT CC TT CG GG 00 AA AA CG AT GT GG TT CC CG 0 AC 00 TT 00 GG 00
1490_464 AG CT AT AG GG AG CT CT GT GG 00 CT 0 CC AA AC AG TT GG TT CT CT CC CT 0 AG CC AG TT CT CG GG AA TT AG 00 TT CG GT 0 GG AT 0 GG CT AA CC CT AC CC AA AC TT AC AG CT GG GT 0 AG CG CC AC AC CT 00 CG TT AC AA AC AA TT AG 00 CT CT TT CG CC CC TT GG CC CT AA AG TT CC CT CG AA GG AG AG CC AA GG AG CT CG CG 0 AC GG CC AA GT AA
1490_465 AA TT AT GG AA AA TT TT GT GG 00 CC 0 CT AG CC AG CC GG CT 00 CC CT TT 0 AG AC GG CC CT CC AG CC GT AG AC GG CG GG 0 AA TT 0 CG TT AT CC CT AC CC AC AC AT AC AG CT CC TT 0 AG CG CC AA AA CT 00 GG AT AA GG AA AA TT AG 00 CT CT CT CG CT CC AA CC CT CC AA GG GT CC TT CG AA GT AA AG CC AT GT AA CT CG GG 0 CC AG CC GG GT AG
1490_466 AG CC AT AA AA AA CC CC TT GG TT 00 0 CT 00 CC AA CC GG CC CT 00 TT CT 0 AA CC AA CC CT GG GG AC GT AG CC 00 CG GG 0 AA TT 0 CG CT AA CT CT 00 CT AC AC AA AA 00 CT GG TT 0 GG CG CC AA AA CT 00 00 AT AC AA AC AA TT AA 00 TT CC CT CG TT CT 00 00 CC CT AA AG TT CC CT CC GG GG AA AG CG AT GT AG CC CG GG 0 CC 00 CC 00 GT AA
1490_467 GG CT TT AG AG AA TT TT GG AG TT CT 0 00 GG AC AA CT GG CC CT CT CT CC 0 AA AC AA CC TT CC AA AA GG AA CC GT CG GT 0 AG AT 0 GG CT AT CT CC CC CT AC AC AA AC AA CC CG GT 0 AG CG AA AA CC CC 00 CG TT AA AG CC AA AA AA 00 CC TT CC CG CC TT AA GG CC TT TT AG GG CC TT GG AA TT AA AG CC AA GT AA TT CG GG 0 AA AA CT AG GT AA
1490_468 GG 00 AT AG AG AG CT CT GT AG 00 TT 0 00 AG AC AA CC GG TT CT CT CT TT 0 AG AC AG CC TT CC AG AA TT AG 00 TT CG GT 0 AG TT 0 GG TT AA CC CC CC CT AA CC AT CC AG TT CG TT 0 AA CC AA AA AC TT 00 CC AT AC GG CC AA AT AG 00 CT CT CT GG CT CT AA GG CC CT AT AG TT CT CT CC GG GT AG AG 00 AA GG GG CT GG CG 0 AC AG CC GG GT AA
1490_469 AA TT AT AG AA AA CT CT TT AG TT TT 0 CT GG AC AG CT AG TT CT CC CC TT 0 AG AC AA CT CT GG AA AA GG AG AC GT CG GT 0 GG AT 0 GG TT AA CT CC AA CC AA AA AT AA AG CT CG TT 0 AG CC CC AA CC CT 00 CC AT CC AA AC AT AT GG 00 CT CT CC CG CT TT AA GG TT CT AT GG GT CC CT CC GG TT AA AG CC AA TT GG CC GG CG 0 AC AG CT AG GT AA
1490_470 AG CT AA AA AG AG CT CT GT GG TT TT 0 CT AG CC AG CT GG CT TT CT CT CC 0 AA AA AG CT TT CG AG CC GT AA AC TT GG GG 0 AG AT 0 CG TT AT CT CC AA CC AC CC AT AC AG TT CG GT 0 AG GG CC AC CC CT 00 GG AT AC AG CC AA AA AG 00 CT CT CT CC CC CC AT CC CT TT AT GG GT CC CT CG AA TT GG AG CG TT GG AG TT CG CG 0 AC AG CT GG GT AG
1491_471 GG CT TT AG AA AG TT CC TT GG AT CC 0 CT AG AC AG CC GG CT CT CT TT CT 0 GG CC GG CC CT CG AG AA GT GG AA GT CG TT 0 AG AT 0 CG CT AT CT CT CC CT AC AA AT AA GG CT CG GG 0 AG CC CC AA AA TT 00 CG TT AC AG AC AA AA AA 00 TT TT CC CC CC TT AT CG CT CT TT AA GG CT CT CG AG TT GG AA CC AT GG AG CT CG CG 0 AC GG CT GG TT AA
1491_472 AG CT AT AG AA AG TT CT GT AG TT CC 0 CC GG AC GG TT GG CT CT CT TT CT 0 AG AC GG CT TT CG AA AA GG AA 00 GT GG GG 0 GG TT 0 CG CT AA TT CC AC CC AC CC AT AC AG CC CC GT 0 GG CC CC AC AC CT 00 GG TT AA AG CC AA AT AG 00 TT TT CT CC CT CC AA CG TT CC TT GG TT CT CC CG AA GT AG AG CG TT GG GG TT GG CG 0 CC AA CC AA GT GG
1491_473 AG TT AT AA AA AA CC CT GT AA AT CT 0 CT GG AC AG CC GG CC CT CT CC CT 0 AA CC AG CT TT CG GG AA GG GG AC TT CC TT 0 AG AT 0 CC CT AT TT CT AC TT AA AA AT AA AG TT CC GT 0 AG CG CC AC AA CT 00 CC TT AC AG AC AT TT AA 00 00 CT CT GG TT CC AA CG CT CT AA AG GT CC CT GG AA GG AG AA CG AT GG AG CT CG CG 0 AC GG CC AA GT AA
1491_474 AG CC AA GG AA AA CC CT GT AG TT CC 0 CT AG CC GG CT AG CT TT CT CT CT 0 AA AC AG CT TT CG GG AC GG AG AC GT CG GT 0 AG TT 0 CG CT AT CC TT AA CT CC AA AT CC AG TT GG GT 0 GG CG AC AA CC TT 00 CC AA AC GG AC AT AT GG 00 TT TT CT CC TT CC AT CG CC CT TT GG GT CC TT CG GG GT AA AA CG AT GT AG CT CG CG 0 AC AG TT AG GT AA
1491_475 AA CT AT AG AA AG CT CT GG AG AT CT 0 CT AA AC AG TT AA CT CT CT TT CC 0 AA AC AG CT TT CG AG AA TT AG AA TT CG GG 0 AG AT 0 GG TT AA CC CT AC CC AC CC TT AC AG TT CG GT 0 GG CG CC AA AA CC 00 CC AT AC AG AC AA TT AA 00 CC CT CC CG CT TT AA CG CC CT AA GG TT CC CT GG AG GT AG GG CG TT GT GG CC CG GG 0 CC AG CC AA GT AG
1491_476 AG CT AT GG GG AA CT TT GT AG TT TT 0 CT AG CC AA CT AG CC 00 CC TT CT 0 AG AC GG CT CT CC AA CC GG AG AA GT CC GG 0 AA TT 0 CG TT AT CC CC AA CC AC AC AT AC GG CT CG TT 0 AG CG CC AC AA CC 00 GG AT AA GG AA AA TT AA 00 CT CT CT CG CT TT AT CG TT CC AA GG GT CC CC CG AG GT AA AG CC TT GT AG CT CG GG 0 CC AG CC GG GG AG
1491_477 GG CT TT AG AG AG CT 00 GT 00 AT 00 0 TT 00 AC 00 CC AG CC CT 00 CT TT 0 AG 00 AG CC CT CG AG AC GT AG AC 00 CG 00 0 00 TT 0 GG CT AT CC CC 00 CT AA CC AT CC 00 CT CG TT 0 00 CC AA AA CC CT 00 00 AT CC GG 00 AA TT AG 00 CT CT 00 00 TT CC 00 00 00 TT TT 00 TT CT CT CC 00 00 00 AG CC 00 GG GG TT CG CG 0 AC 00 CC 00 00 AA
1491_478 GG CT AT AG AA AA TT CT TT GG TT CT 0 00 AG AC AA CT AG TT CT CC CT CT 0 AG AC GG CC CT CC AG AA GT GG AC GG CG GT 0 AG AT 0 CC CT AA TT CT CC CT AA AA AT AA GG CT GG GG 0 AG CC CC AA AC TT 00 CG TT AC AG AC AA AT AA 00 TT TT CC CG CC TT TT GG CT CC AA AG GT CT CT CG GG GT AG AA CC AA GT AG TT CG CC 0 AC GG CT AG TT AA
1491_479 GG CT TT AG AG AG CT CC TT AG TT CC 0 CT AG CC GG CT AG CC TT CT TT TT 0 AA AA AA CT TT CG GG AC GT AG AA GG CC TT 0 GG TT 0 CG CT AA CT TT AC CT CC AA AA AA GG CT CG TT 0 GG CC AC AA CC TT 00 CG TT AC GG AC AT AT GG 00 CT TT CT CC TT CT AT GG CT CT AT GG GT CT CT CG AG GT AA AA CG TT GG AG CT GG CG 0 AA GG CT AG TT AG
1491_480 AG CC AA GG AA AA CT TT TT GG TT CC 0 CC AA CC GG CT AG CT CT CC CT CT 0 AG AC AG CC TT CG GG CC GT AG 00 GT CC GT 0 AG AT 0 GG CT AT CT CT AA CC AC AC AT AC AA TT GG TT 0 GG CG AC AC AC CT 00 CG AT CC GG AC AA AA AG 00 CT TT TT CC CT CT AA GG CC CT AT AG GT CC TT CG AG GT AA AG CC AA GT GG CT CG CG 0 CC AA TT AG GT AA
1491_481 AA CC AT AA AA AA TT CT GT AG AT CT 0 TT GG AC AA CC AG CC TT CT CT CC 0 AA AC AA CT CT CC GG AC GG AA AA GG CG GT 0 AG TT 0 GG CT TT CC CC AC CT AC AC AT AA AG CT CC TT 0 AG CG AC AA AC CT 00 CG TT CC AG AC AA AT AA 00 CT CT CT CG TT CC TT GG CC CT AT AG GT CT TT CC AG GT AA AG GG AT GG AG CT GG CG 0 AC AG CC AG GT AA
1491_482 GG TT AA AG AA AG CT CC GT AG TT CT 0 CT AG CC AA TT GG CT TT TT TT CC 0 AG AC GG CT TT CC GG AA 00 AA AA TT CG GT 0 GG AT 0 CG CT AA CT CC CC CC AC AC TT CC AG CT CC TT 0 GG CG CC AA AC TT 00 GG TT AC GG CC AA AA AA 00 TT CT CC GG CT CC AT GG CT CT AA GG GT CC CT CG AG 00 AA AA CC AT GT GG CT GG CC 0 AC AA CT AG GG AG
1491_483 AA CT AA AG AA AA CT CT TT AG TT CT 0 CC AG CC GG CT AG TT CC CC TT CT 0 GG CC GG CC TT CG AA AC 00 AG 00 GT CG GG 0 AG AT 0 GG CC AT CT CT AA CT CC AC TT CC AG CC CC GT 0 GG CG CC AA AA CT 00 CG AT CC AA AC AA AT AG 00 CT TT CC CC CT CC AT CG CC CT TT GG GT CC CT CG AG GT AG AG GG AA GT GG TT CG CG 0 CC AA CT AG GT AA
1491_484 AG CC AA AG AA AA CT CT GT GG AT CT 0 CT GG AC AG TT AG CC CC CT CT CT 0 AA CC GG CT TT GG 00 AA 00 AG AA GT CG GT 0 GG TT 0 CG CT AT CT CC AA CT CC AC AT AA AG CT CG TT 0 GG CC AC AA CC CC 00 GG AA CC AG CC AT TT AA 00 CT TT TT CC TT CT AA CC CC TT AA GG TT CC CT CC AA GT AA AG GG AT GT 00 CT CG CG 0 AC AG CT AA TT AA
1491_485 00 00 AA AG AA 00 CC CC 00 AG 00 CC 0 00 AG CC AG 00 00 00 00 CT CT 00 0 AA AC AA CT 00 CC 00 CC 00 AG 00 GG CG GT 0 AA TT 0 GG 00 AA 00 CC CC CC AA 00 AT AA AG TT 00 TT 0 AG 00 00 AA 00 00 00 CC 00 AC GG CC 00 00 AG 00 TT 00 TT CG CT 00 AA GG CT 00 00 GG TT CC CT GG GG GT AG 00 CG AA 00 00 00 CC CC 0 00 GG 00 GG GG 00
1491_486 GG CT TT AG AG AG CT CT GT AG TT CC 0 CT AG AC GG CT AG CC TT TT CT CT 0 AA AA AG CT TT CG AG AA GG GG AA GG CC TT 0 AG TT 0 CG TT AA CT CT AC CT CC AA AA AC AG CT CG TT 0 GG CC AC AC AC TT 00 CC TT AC GG AC AT AT AG 00 TT TT TT GG TT CT AT GG TT CT AT AG GT CT CT CG AA GT AA GG CG AA GG AG TT CG CG 0 AA GG CC AG TT AG
1491_487 AA CT AT AG AG AA CT CC TT AG AT CC 0 CC AA CC AA CC GG CT TT CT CT CT 0 AG CC AA CC TT CG AA AA TT GG AC GT GG GT 0 AA AT 0 CG TT AA CT CT AA CT AC AC AA AA AG CT GG TT 0 GG GG AC AC CC CC 00 GG AT AC AA AC AA TT AA 00 CC CT TT CG TT CT AT CG CT CT AA AG TT CC CT CG AA GG AA AG CC AA GT AG CT CG GG 0 CC AA CT GG GT AG
1491_488 AG CC AT AG GG AA TT CT GT AG AT CT 0 00 AG CC AG TT GG CC TT CT CT CC 0 AA AC AA CT CT CC GG AC GG AG CC GG GG TT 0 AG TT 0 CG CT AT CT CC AC CT AC CC AT AA AA TT CC GT 0 AG CC AA AC CC CC 00 CG AT AA AA CC AA AT AA 00 CT CT CT GG TT CC AT GG CT CC AT GG GT CT TT CG AA GT AA AA CG AA GG AG TT GG CG 0 AC AG CC AG GT AA
1491_489 AG TT AT AG AA AA CT CT GT AG AA CT 0 CT 00 CC GG CC GG CC CC CT CT CT 0 AG AC AG CT TT CC AA AC GT GG AC GT GG GT 0 AA AT 0 GG CT AT CT CT AC CC AC AC TT CC AA CT GG GT 0 AG CC CC CC AC TT 00 00 AA AC AA AC AA AT AA 00 CC CT TT CG CT TT 00 CG CC CT AA AG TT CT TT CC AG GG AA AG CG AT GT GG CC GG CG 0 AC 00 TT AG GT AA
1491_490 GG CT AT AG AG AG CT CT GT GG AA TT 0 CT AG AA AA CC GG TT CT CT TT TT 0 AA AA AG CC TT CC AG AC GT AG AA TT CC GT 0 AA TT 0 GG TT AA CC TT CC TT AA CC AT AC AA CT CG TT 0 AA CC AA AA AC CT 00 CG AT CC GG CC AA AT AG 00 TT TT TT GG CT TT AA GG CC CT AT AG GT CC CT CG GG TT GG AG CC AA GT AG TT CG CG 0 AC AG CC GG TT AA
1491_491 AG CT TT AA AA AG TT CT TT GG AT CT 0 CT AA CC AG CT AG CT CC CC CC CT 0 AG CC AG CT CT CG AA AC TT GG AC TT CC GG 0 AG AT 0 CG CT AA CC CT AC CC AA CC AT AA AG CC CG GT 0 AA CC CC AA AA CT 00 GG TT AA GG AC AA TT AG 00 TT TT CT CG TT CT TT CC CC CT AA AG TT CC CC CC AG GT AG AG GG AA GT AG CT CG CG 0 CC GG CT AG GT AG
1491_492 AA CC TT AG AG AG TT TT GT AG TT CT 0 CC AA CC AG CT AA CT TT CT CT CT 0 AG CC GG CC CC GG AG AA GT AA AC TT CG GT 0 AA AT 0 GG CT TT CC TT AA CT AC CC AT AC GG TT GG GG 0 AA GG AC AC AC CT 00 GG AA CC AA CC AA TT AA 00 CT CT TT CC CC CT AT CC CT TT TT GG TT CC TT GG AG GT AG GG CG AT GT AG TT CC CG 0 AA AG CT GG GT AA
1491_493 AG CT TT AG AA AA CT TT GT AG AA CT 0 CT GG CC AG CT AG CC CC CT CT CC 0 GG AC AG CT TT GG AA CC GT AG AC GT GG GG 0 AG AT 0 CG CT AT CT CT AA TT AA CC AT AA AA CC CC GT 0 AG CG AC AC AC CT 00 GG TT AC AG AC AA AT GG 00 TT CT CT CC CT CC AT CG CT CC AT AG TT CT TT CC GG GG AA GG GG AT GT GG CT CG GG 0 CC AG CT GG GT GG
1491_494 AA CC AA GG AG AA TT CT GT AG TT CT 0 CC GG CC GG CT AG CT CT CT TT CT 0 AG AC GG TT CT GG AG AC GG AG AA GT GG GG 0 AG TT 0 CG TT AT TT CT AC CT CC AC TT CC AG CT GG GT 0 GG CG CC AA AC CT 00 CC AT CC AG CC AA AT GG 00 TT CT TT CC CT CC AT CG CT CT AT AG GT CC CT CG AG GG AG AG GG AA TT AG TT CG GG 0 AC AG CT AG GT AG
1491_495 AG TT TT AA AA AA CC TT GT AA TT CT 0 CT GG AC AG CT GG TT CT CT CT TT 0 AG AA AA CC TT CC GG AA GT AG 00 GT CG GG 0 AG AT 0 GG CT AT CT CT AA CC CC AA AT CC 00 TT CG GT 0 GG CC AC AA AC CT 00 CG AT AC AA CC AA AT AA 00 TT CC CT CG CC CC AA GG CT TT AA AA GT CC TT CG GG GT AG AG CG AT GT AA CT CG CG 0 CC AG CT GG GT AG
1491_496 AG CT AT AG AG AA CT CT GT AA AA CT 0 CT 00 CC GG CC GG CC CC CC CT CT 0 GG AC AG CT CT CC AG AA TT GG AA GT GG GT 0 AA AT 0 GG CT AA CT CT AC CC AC AC AT AC AG CC CG GT 0 GG CC AC AC CC TT 00 00 AA AC AA AC AA AA AA 00 00 CC CT GG CT TT AT CC CT CT AT AG TT CT TT CG AG GT AA AG CG AT GT GG CC GG CG 0 AC GG TT AG GT AA
1491_497 AG CT AA AG AG AA CT TT GT GG AA CT 0 00 AA AA AA CC GG TT CT CT TT TT 0 AA AC AG CC CC CG AG AA GT AA AC TT CG TT 0 AG TT 0 CG TT AT CC TT CC CT AA CC AT AC AG CT CG GT 0 GG CG CC AA AC TT 00 CC TT CC GG AC AA TT AA 00 TT TT TT CG TT CC TT GG CC CT AA GG GT CC CC CG GG TT GG AG GG AT GG GG TT CG GG 0 AC GG CT AA GT AG
1491_498 AG TT AA AA GG AG CT CT GT AG 00 CT 0 00 AG AC AA CC GG CT CT CT TT TT 0 AG AC AG CC CT CG AG AC GT AG AC TT CG GT 0 AG TT 0 GG TT AA CC CC AC TT AA CC AA AC AA CT CG GT 0 AG CC AA AA AC TT 00 CG AT AA AG CC AA TT AG 00 CT TT TT GG TT CT AA GG CC TT TT AA GT CC CT CG AG TT GG AG CC AA GG GG TT CG CC 0 CC AG CC AG TT AA
1491_499 AA CT AA AG AG AA CT TT GT AG AT CC 0 CT AG AC AG CT AG CT CT CC TT CC 0 AG AA AG CC CT CG GG AC TT AG AC GT CG GG 0 AG TT 0 CG CC AT TT CT AC CC AC CC AA AC GG CC CG TT 0 AG CC CC AC AC CT 00 CC AA CC AA CC AT AT AG 00 TT CT CT CG TT TT AT CG CT TT AT GG TT CT TT GG GG GT AG AG GG AT GT AG TT GG GG 0 CC AA TT GG GG AG
1491_500 AG CC AT AG AA AA TT TT GG GG TT CT 0 CC AG CC AA CC GG CC CT CT CT CT 0 GG CC AG CC CT GG GG AC GT GG AC GT GG GT 0 AA TT 0 GG CT AT CT CC AA CT AC AA AT AC AA TT CG TT 0 GG GG AC AA AC CC 00 GG AT AC AA AC AT TT AA 00 CT TT CT GG TT CT AT CG CT CT AA AG TT CC CT CG AG GG AA AA CG AA GT AG CT CG GG 0 CC AG CT GG GT AG
1491_501 GG TT AT AG AA AA CT CT TT 00 TT 00 0 CT GG CC AA CT AA CC CC CC CT CT 0 AG CC AG CC CT CC AG AC GG GG AA GT CC 00 0 GG TT 0 GG CC AT TT CC CC CC CC AA AT AC GG TT CG GG 0 GG CC AC AA AC TT 00 00 AT AA AA CC AA AT AA 00 TT CT TT CG CC CC AA 00 TT CT AT AG TT CC TT CC GG 00 GG AA GG AA GG AG CC GG CG 0 AC AA CT 00 GT AA
1491_502 AG CT AT AG AA GG CT CT TT AG 00 CT 0 TT AG AC AG CT AA CC CT CC CT CC 0 AA AC AA CC TT CG AA AA GG GG AA GT CC TT 0 AG TT 0 GG TT AT CT TT AC CC AA CC AT AC AA CC CG GG 0 GG CC AC CC AC CC 00 GG TT AC AG CC AA AT GG 00 TT TT CT CG CT TT AA CC TT TT AT GG GT CC CT CG GG GT AG AA GG AA GT AA CC GG GG 0 AA AA TT GG GT AA
1491_503 AG CT AA AA AG GG CC CT GT AG TT CT 0 TT AG CC AG CC AG CT CT CT CT CT 0 AA AC AA CT TT CC AG CC GT AG AC GT CC GG 0 AA AT 0 GG CT AA CT CC AC CT AA CC AT AC AA CT GG TT 0 AG CC AC AC AC CC 00 CC AA AC GG CC AT AT AG 00 00 TT TT CG CT CT AT GG CT TT AT AG TT CC CT GG GG GT AA AA CG AA TT GG TT CC CC 0 AC AG CT GG GT AG
1491_504 AG CT TT AA AG AG CT TT GG AG AT CC 0 CT AA CC AG CT AG TT CT CC CT CT 0 AG CC GG CT CT CG GG AC TT GG CC GT CG GG 0 AG AA 0 CG CT AA CC TT AC CT AA CC AT AA AG CC CC GT 0 AA CC CC AC AA CT 00 CG TT AC GG AC AA TT GG 00 CT TT TT CC TT CT AT CG CC CC AT GG TT CC CC CC AA GG AA AA CG AT GT AG CT CC CG 0 CC AG CT GG GG AA
1491_505 AA TT AT AA AA AA CT CT TT AG TT CT 0 CT GG AC AG TT GG TT CC CC CT TT 0 AA AA AG CC TT CG AG CC GT AG AA GT GG GG 0 GG AT 0 GG CT AA CT CT AC CT CC AC AT CC AG TT CC GT 0 GG CG AA AC AC CT 00 CG AT AC AG CC AA AT AA 00 TT CT CT GG CT CT AA CG CT TT AA AG TT CC TT CC AG GT AG AG GG AT GT AA CT CG GG 0 AC AA CT GG GT AG
1491_506 AG TT TT AA GG AA CT CT GT GG TT CT 0 00 GG CC AG TT AG CC TT CT TT CC 0 AA CC AA CT CT CG 00 AC GT AG 00 GG CG GT 0 AG TT 0 GG CT AT CC CC AC CC CC AC AA AA AA CC CC TT 0 AG CC AA AA CC CC 00 CG TT AC AG CC AA AA AA 00 CC TT CC CG CC CT AT GG CC TT TT AG GG CC TT CG GG GT AA AG CC AA TT AA TT CG GG 0 AC AG CC AG GT AA
1491_507 AG TT AT AA AA AA CT CT TT AA TT CT 0 CT GG CC AA CT AG CC CT CT CT TT 0 AG AC GG CC TT CC AG AC GT AA AA GT CC TT 0 GG AT 0 GG CT AA CT CT AC CT CC AC TT AA AG CT CC GT 0 GG CG AA AC AC CT 00 GG AT AC AG CC AA AT AA 00 TT CT CC GG CC CC AA CC CT CT AA AG TT CC TT CC GG GT AG AG CG AT GG AG CT CG CG 0 AA AA CT AG GG AA
1491_508 AG TT AT AG AG AG CT CT TT AG AT CC 0 CC AA AC AG CT AG CC CT CT CC CT 0 AG AC GG TT CT CG AG AA GT AG AC GT CG GG 0 GG AT 0 GG CT AT CC CT AC CT AA AC TT AC AG CT GG GG 0 GG CG CC AC AA CT 00 CG TT AC AA AC AA TT AG 00 CC CT CT CC CC CC TT GG CC CC AA GG TT CC CT CG AG 00 AG AA CG AA GG AG TT CC CG 0 CC AG CT AG GT AA
1491_509 AG CC AT GG AG AG TT CC GT AG AT CC 0 CT GG CC GG CT GG CC CT CT CT CC 0 AG AC AG CT CT GG AG AA GG AG AA GT GG GG 0 AG TT 0 CG CT AA CT CT CC CC CC AC AT AC AG CC GG TT 0 GG CC CC AC AC TT 00 CG TT AC AG CC AA AT AG 00 TT CT TT CG TT CT TT GG CT CT AT GG TT CT CC CG AA GG GG AA GG AT GT AG TT GG GG 0 AA GG CC AG GT AG
1491_510 GG CT TT AG AG AA TT TT GT AG TT CT 0 CT GG AC AA CT GG CC TT TT TT CC 0 AA CC AA CT CT CG GG AA GT AA CC GT CG GT 0 AG TT 0 CG CT AA CT CC CC CT AC AC AA AC AA CC CG TT 0 AG CC AA AA CC CC 00 CG TT AC AA AC AA AA AA 00 CT TT CC CG TT CT TT GG CC TT TT AG GT CC CT GG AA TT AA AA GG AA GT AG TT CG GG 0 AA AA CC AG GT AA
1491_511 GG CT AT AA AG AA TT TT GG AG 00 CC 0 00 AG CC GG CT AG CC CT TT CT CT 0 AG CC AG CT CC CG AG AC GT AG 00 GG GG GG 0 AG AT 0 GG TT AA CC CC AC CT AA CC AT AA AG CC CG GG 0 AG CG AA AC CC CC 00 CG TT AC GG CC AA AT AG 00 TT TT CC CG CT CT AA CG CC CT TT GG TT CT TT CG GG GG AA AG CG AA GT AG TT CC CG 0 CC AG CC AA GG AG
1491_512 AG TT AT AG AG AG TT CT GT AG TT CT 0 CT AG AC AG CC GG CT TT TT CT CC 0 AA AA AA CC TT GG AA AC GT AG AA TT CG GT 0 AA AT 0 CG TT AA CT TT AC CC AA AC AT AA GG CT CC TT 0 GG CG AC AC CC CT 00 CC AT CC AG AC AA TT AA 00 CT CC CT GG TT CT AA CG TT CT AT AG GT CC CC CG GG TT AG GG CG AA GT GG CT CG GG 0 CC AA CT AG GG AA
1491_513 AG TT AT GG AA AA TT CT GG GG AA CC 0 00 GG AC AG CT AG CT TT CT TT CT 0 AG AC AA CC CT CG AG AC GT GG AC GT CC TT 0 AG TT 0 GG CC AT TT CC AC CC AC AA AT AC GG CT GG GG 0 GG CC CC AA AC TT 00 CG TT AA AA AC AA AA AA 00 CT CT TT CC CT CC AA GG TT CT AA AG GT CT CT CG AG GT AG AA CG AA GT GG CC GG CG 0 AA AG CC AG GT AA
1491_514 AG CT AT GG AG AA TT CC TT AG TT CT 0 CT AA CC AG TT AG CT CC CT TT TT 0 AG CC GG CC CT CC AA AC GG AG AA GT CG TT 0 AA TT 0 CG CT AT CC CC AC CT AA CC TT AC GG CT CG GT 0 AG CG CC AC CC CT 00 GG AT AC AG CC AA TT AA 00 CT CT CC CG CC TT AA CG CT CT AT GG TT CT TT GG GG GG AG AG CG AT GT AG TT CG CC 0 AC AA CT GG GT AA
1491_515 AG CT AT AG AA GG CT CT TT AG AT CT 0 TT AG CC AG CT AG CT CT CT TT CC 0 AA AA GG CC CT CG AA AC GG GG AA GT CC TT 0 AG AT 0 GG CT AT TT TT AC CT AA AA AT AA AA CT CG TT 0 AA CC AA AC AC CT 00 GG TT CC GG AC AA AA AA 00 TT CT CC CC CT CT AA CG CT TT AT AG TT CC TT GG GG GT AA AG CG AA TT AG TT CG CG 0 AC AG TT GG GG AG
1491_516 AG TT AT AG AA AG CT CC GT GG AA CT 0 TT AG CC GG CT AG CC CT CT CT CC 0 AA AC AG CC TT CG AA AC GT GG AA TT CC GT 0 AA AA 0 GG TT TT TT CT CC CC AC AC AA AA AA CT GG TT 0 AG CC AA AA CC CT 00 GG TT AC GG AC AA AA AG 00 TT TT TT CG CT TT AA GG CC TT TT AA GT CC TT GG GG GT AG AG GG AA TT GG TT CC CC 0 AC AG CC GG GT AA
1491_517 AA CT AT AA AA AG CT TT GT AA TT CT 0 CT AA AC AG TT AG CT CT CT CT CT 0 AG AC AG TT CT CG AG AA TT AG 00 GT CG GT 0 GG AT 0 GG CT AT CC CT AC CC AA AC TT AC GG CT CG GT 0 AG CG CC AC AA TT 00 CG TT AC AA AC AT TT AG 00 CC CT CT CC CC CT AT CG CC CT AA AG TT CC CT GG AA GG AG AG CG AA GG AG TT CC CG 0 AC GG CT AA TT AG
1491_518 AG CT AT AG AA AA TT CT GT AG 00 CT 0 CT GG CC GG CT GG CC TT CT TT CC 0 AG AC AG TT CT GG AG AA GG AA AA GG CG GT 0 GG TT 0 CG CC AA TT CT CC CC CC AC AT 00 AG CC CG TT 0 GG CC CC AA AA CT 00 CG TT AA AG CC AA AT AA 00 TT TT CT CC TT CC AT GG CT CC TT GG TT TT CC CG AA GG GG AA GG AT GT AG TT GG GG 0 AC AG CC AG GT AG
1491_519 AA CT TT GG AA AG TT TT GT AG TT CC 0 CT AA CC AG TT AG CT CT CT TT CT 0 AG AA AG CC CT CG AG AC GG AA 00 GT CG TT 0 AA TT 0 CG CT AA CC CC AC CT AC CC AT AC AG CC CG GT 0 GG CG AC AC CC CT 00 GG AT AC AG CC AA AT AA 00 CT TT CT CG CT CT AT CG TT CT AT GG TT CT TT GG GG GG AG GG GG AT GT AG CT CG CG 0 AC AG CT GG GG AG
1491_520 AA CT AT AG AA AA TT CT TT GG TT CT 0 CC AG CC GG CT GG CT CT CT TT CT 0 AG AC GG TT CT GG AG AC GG AG AA GT CG GG 0 AG TT 0 CG CT AT CC TT AC CT CC AC TT CC AA CC CC GG 0 GG CG CC AA AA CT 00 CC AT CC AG CC AA TT AG 00 00 TT CC CC CT CC AT CG CT CT TT GG TT CT CC CG AG GT AG AA CG AT TT AA TT CG CG 0 CC AA CT AG GT AG
1491_521 AG CT AT AG AG AA CC TT GT GG TT CT 0 CT AG CC GG CT AG CT CT CC CT CT 0 AG CC GG CT TT CG GG CC GT AG AC GT CC GT 0 AG TT 0 GG CT AT CT TT AA CC AC AC AA AA GG TT GG GT 0 GG CG AC AC CC CT 00 CG TT CC AG AA AT TT AG 00 TT TT TT CC TT CC AT GG CT TT AA AA TT CC CT CG GG GT AA AA CG AT GT GG CT CG CG 0 CC AA CT GG TT AA
1491_522 AA TT AA AG AG AG TT TT GT AG TT CC 0 00 AG CC AG TT AA CT CT CC CT CT 0 AG AC AG CT CT CC AG CC TT GG CC TT CG GT 0 AG AT 0 CG CC AA CT CT CC CT CC AC AT CC AG CC CG TT 0 GG CC AC AA CC TT 00 CG AT 00 GG AA AT TT GG 00 CT CT CT CC CT CT AT GG CC TT TT AG GT CT CT CG GG GT AA AG CG AA GT GG CT GG CG 0 AC AA CC AG GT AA
1491_523 AA TT TT AG AA AG TT TT GT GG AT CC 0 CT AG CC AG TT AA CT TT CC CT CT 0 AG AA GG CT CT CG AG AC GT AG CC TT GG GT 0 AG AT 0 CG CT AT TT CC CC CT CC AC AA AC AG CC CG TT 0 GG CC AC AC AC CT 00 CC AT CC AG AC AT TT AG 00 TT TT CC CC CT CT AT GG CC TT TT AG GT CT TT GG AG GT AG AG GG AT GG GG CT GG CC 0 CC AA CC AG GT AA
1491_524 AG 00 00 AG AA 00 CT CT 00 GG 00 CT 0 00 GG CC AA TT 00 CT 00 CC 00 TT 0 AG AC GG CC TT 00 GG 00 GT 00 00 GT GG GT 0 GG AT 0 GG CT AT CT 00 AC 00 00 AC TT 00 AG 00 CC 00 0 GG CC 00 AA AC CT 00 CG AT AC AG CC 00 AT 00 00 00 CT CC CG CC CC AA CG CT 00 AA AA GT CC TT CG AG GT AG AG CG AT 00 AG CT CG 00 0 CC AG CT GG GG 00
1491_525 00 CC AA GG AA AG CC CT GT AG AT TT 0 CT 00 AC AG 00 AG 00 CT CC TT 00 0 AG CC AG CT 00 CC 00 AA 00 AA CC TT CG GT 0 AG AT 0 GG 00 AT 00 CC AC CT AC 00 TT AC AA TT 00 TT 0 GG 00 CC CC 00 00 00 CC 00 CC GG AC AT 00 AA 00 CT 00 TT CC CT 00 TT GG CC CC 00 GG TT CC CT CG GG 00 AA 00 CC AT GT 00 00 CC CG 0 00 00 00 AG GT AA
1491_526 AA CT AT AG GG AA TT TT GG AG 00 CT 0 00 AG CC AG CT GG CC TT CT CT CC 0 AA AC AA CT TT CC GG AC GG AG CC GG CG TT 0 AG AT 0 CG CT AT CC CC AC CT AC AC AA AA AG TT CG TT 0 AG CC AA AC CC CC 00 CG TT AC GG AC AA AT AA 00 CT CT CT CC TT CC TT GG CT CC AT GG TT CT TT CG AA GT AA AA CG AA GG AA TT GG CG 0 AC AG CT AG GT AA
1491_527 AA TT AT AA AG AG CT CT GT AA AA TT 0 CT AG AC AG CC AG CC TT CC CT CT 0 AG CC AG CC CT CG AG AA GT GG 00 GT CC TT 0 AG TT 0 GG CT AT CC CT AC CT AA CC AA CC AG TT CG GT 0 GG CG AC AA AC CT 00 CG AT AC GG CC AA TT AG 00 CT TT TT GG TT CT AA GG CC TT TT AG GT CC CT CG AG GT AG AG CC AA GT AG TT GG CC 0 CC AG CC AG TT AA
1491_528 AA CC AT AA AG AA TT TT GG GG AT CT 0 CT GG CC AG CT GG CC TT CC CT CC 0 AA AC AA CT TT CG GG CC GT AG AC GG CG TT 0 AG TT 0 GG CT TT CT CC AC CT AC CC AT AA AG TT CG TT 0 AG CG AC AA AC CC 00 CG TT CC AG CC AA AT AA 00 CT TT CT GG TT CT AA GG CC CT AT GG TT CT TT CG AA GT AA AA CG AA GT AG CT GG GG 0 AC AG CC AG GT AA
1491_529 GG CT TT AG AA AG CT CT GT AA AA TT 0 00 AG CC AG CC AG CC CT CT TT TT 0 AG AC AG CC CT CG AG AA TT AG AC TT CG GT 0 AG TT 0 GG TT AA CC CC AC CT AA CC AT AC AG TT CG TT 0 AA CC AA AA AC CT 00 CG AT AC AG CC AA TT AG 00 CT TT TT GG TT CT AT GG CT TT TT AA GT CC CT GG AG GG AG AG CC AA GG GG CT CG CG 0 AC GG CC AG TT AA
1491_530 AG CT AT AG AG GG CC CT GT AG TT CC 0 CT AG CC AG CC AG CT TT CC CT CT 0 AA AC AA CT CT CC AG CC GT AG AC GT CG GT 0 AG AT 0 CG CT AA CT CC AC CC AA AC AT AC AA CT CG TT 0 GG CC AC AC AC CC 00 CC AT AC AG CC AT TT AG 00 CT CT TT CG CT CT AA GG CC TT AT GG TT CC CT GG GG GT AA AA CG AA GT GG TT CC CC 0 AC GG CT GG GT AG
1491_531 AG 00 TT AA AA AG CT CC TT AG TT CT 0 CT AG CC AA TT AG CT CT CC CC TT 0 AG AA AG CC TT CG GG AA GT AG AC TT CC TT 0 AG TT 0 CG TT AT TT CT AC CT CC AA AT AC AA TT CC GT 0 AG CC AC AA AA CT 00 GG AT AC AA AC AT TT AA 00 TT TT CC CG CC CT AA GG CC CT AA AG GT CC CC CG AA GT AG GG CG AT TT AG TT CC CG 0 AC AA TT AG TT AG
1491_532 AA CC TT AG AG AG CT CT GT GG TT CT 0 CC AG CC GG CT AG CT CT CC CT CT 0 GG CC GG CC CC GG AA CC TT AG AC TT CG GT 0 AA AT 0 GG CT AT CC CT AA CC AA CC AT 00 AA CT CC GT 0 AG CC CC CC AC CT 00 CG AT CC AA CC AA TT AA 00 CT TT CT CC CC CT AA CG CT CT TT GG GT CT TT GG AG GT GG GG GG TT GT AG TT CC CG 0 AA AG TT GG GG AG
1491_533 AG TT AT AA AA AA CC TT TT AG AT CT 0 CT GG AC AG CT GG CT CC CC CT TT 0 AG AA AA CC TT CC AG AC GT AG AA GT CC GT 0 GG TT 0 GG CT AT TT CC AA CT AC AC TT AC AG 00 CC GT 0 GG CC CC AC CC CT 00 CG AT 00 GG AC AA AT AA 00 TT CT CT CG CT CT AA GG CT TT AA AG GT CC TT CG GG 00 AG AG CG AA GT AG CT CG GG 0 CC AG CT GG GT AG
1491_534 AA CT AT AA AG AA CT CT GT GG TT CC 0 CT GG CC AA CC GG CC TT CT CT CT 0 AA CC AA CC CT CG GG AC GT AG AC TT CG GG 0 AA TT 0 CG CT AA CT CT AA CT AC AC AA CC AA TT CG TT 0 AG CG AC AC CC CC 00 GG AT AC AA AA AT TT AA 00 CT CT CC CG TT CT AT CC CC CT AT AA TT CC CT CC AG GG AG AG CC AA TT AG CC CG GG 0 CC AG CC GG GT AA
1491_535 GG TT AA GG AA AG CT CT GG AG AT CT 0 CT AG CC AG TT GG CT TT TT CT CC 0 AG AA AG CT TT CC AG AC GG AA 00 GT GG GT 0 GG TT 0 GG TT AT CT CC CC CC AC CC AT CC GG TT CC TT 0 GG GG CC AA AC TT 00 GG AT AA GG CC AA AA AA 00 TT TT CT CG CT CT AT CG CT CT AT GG TT CC CT CG AA GT AG AA CC AT GG AG TT GG CC 0 CC AA TT AA GT AG
1491_536 AG CT AT AG AA AG TT CC TT AG 00 CC 0 CT GG AC GG CT GG CC TT CT TT CT 0 AA AA AG CT CT GG AA AA GG AG 00 GG CG GT 0 AG TT 0 CC TT AT CC TT AC CC AC CC AT AC AG CC CG TT 0 GG CC CC AA AC CT 00 GG TT AA AG CC AA AT GG 00 CT TT CT CG TT CT TT GG TT CT TT GG GT CT CT CG AA GT AG AG CG TT GG AG CT GG CG 0 AC AG CC AG GT AA
1491_537 AG CC AT AG AA AA CC TT GT AG AA CT 0 CT GG CC GG CT AG CT CC CC CT CC 0 GG AC AG CT TT CG AA AA GT GG AC TT GG GT 0 GG AT 0 CG TT AT CT CT AA TT AA CC AT AA AA CT CG TT 0 AG CG AC AC AC CT 00 GG TT AA AG AC AA TT GG 00 TT CC TT CC CT CC AT CG CT CT AT GG TT CT TT CC GG GG AG AA CG AT GT AG CT GG CG 0 CC AG CT AG GT GG
1491_538 AA TT AT AG AA AG TT CT GT GG 00 CC 0 CT GG CC AA CT AA CC CC CC CT CC 0 AG AC AG TT TT CG 00 CC 00 AG 00 TT GG GT 0 GG AT 0 CG CC AA CT CT AC CC AC AC AT AA AA CC CC TT 0 GG CC AC AA CC CC 00 CG AT CC GG AA AA TT AA 00 TT TT CC CG TT TT AA GG CC CT AT AG GT CT TT GG AG GT AA AG GG AT GT GG TT GG CG 0 CC AA CT AA GT AA
1491_539 AG CT AT AG AA AA CC TT GT AG AT CC 0 CT GG AC AG CT AG CT CT CC TT CC 0 AG AA GG CC CT CG AG CC GG AA AC GT CG GT 0 AG AT 0 CG CC AT CT TT AA CC AA CC AA AC GG CC GG TT 0 AG CC CC AC AC CC 00 GG AA CC AG AC AT AT AG 00 TT CT CC CC CT CT TT GG CT TT AT AG TT CT TT GG GG GT AG AA GG AT GT AG CT GG GG 0 CC AA CT AG GT AG
1491_540 AA TT AT AG AA AA CT CT TT AG TT TT 0 CT GG AC AG CT AG TT CT CT CC TT 0 AG AC AA CC TT CG AA AC GG GG AC TT CG GT 0 AG AT 0 CG CT AA CC CT AC CC AC AA AT AA AG CT CG TT 0 AG CC CC AA CC CC 00 CC TT CC AA AC AA AT AA 00 CT TT CT CG CT CT AT CG CT CC TT GG TT CC CT CC GG GT AG AG CG AT TT GG CC GG CC 0 AA AA CT AG TT AA
1491_541 00 CC TT AG AG AA CT CT GT AA AA CT 0 00 AA CC GG 00 AG 00 CC CT TT 00 0 AA AA AG CT 00 CG 00 AC 00 AA CC TT GG GT 0 AG TT 0 GG 00 AT 00 TT AC CT AA 00 TT AA AA CT 00 TT 0 AG 00 AC AC 00 00 00 CG 00 AA AA CC AA 00 AA 00 CT 00 TT CG TT 00 AT GG CC CT 00 AG TT CT CT CC GG GT AG 00 GG AT GG 00 00 CG CG 0 00 AG 00 AG GT AG
1491_542 AA CT AT GG AA AG CT CT GG AG AT CC 0 CT AA AC AG TT AA CT TT CC CT CC 0 AG AC GG CT TT CG AA AC TT AG AC TT CG GG 0 AG AT 0 CG TT AA CC CT AC CC AA CC AT AA AG CT CG GT 0 AG CG AC AC AC CT 00 GG AT CC AA AC AA AT AG 00 CC CC CC CG TT TT AT CG CC CT AA GG TT CT TT CC AA TT AG AG GG AA TT GG CT GG CG 0 AA AA CC AG TT AA
1491_543 AG CT AT AG GG AG CC CC GT AG TT CC 0 TT AG CC AG CC AG TT TT CC CT CT 0 AA CC AA CT TT CC AA AA GT AG AC GT CG GT 0 AG TT 0 GG CT AA CC CC AC CC AA AC AT AC AA CT CG TT 0 AG CC AA AA AA CT 00 CC AT AC AG CC AA AT AG 00 TT TT TT CG CT CT AA GG CT CT AT GG GT CC TT GG GG GT AA AA CG AA GT GG TT CG CC 0 AC AG CT GG GG AG
1491_544 AA TT TT AA GG AA CT CT GT AG AT CC 0 00 AA CC AG CC AG CT CC CT CT CT 0 AG AC AG CT CT CC AG AA GT GG AC GT GG GT 0 AA AT 0 GG CT AA CT CT AA CC AC AC AA AA AA CC CG GT 0 AG CC CC AC AC CT 00 CG AT AA AA AC AA AA AA 00 CC CC CT CG CC TT AT CG CC CC AT AG TT CT TT CC AG GT AA AG CG AT GT GG CC GG CG 0 AA GG TT AG GT AA
1491_545 AG CT AT AG AG AG CC CC GT AA AT CT 0 CT AG CC AG CC AG CT CT CT CC CT 0 AA AC AA CT TT CC AG AC TT AG AC GT CG GT 0 AA TT 0 CG CT AA CT CC AC CT AA AC AT AA AA CT CG TT 0 AG CC AA AA AC TT 00 CC AA AC GG CC AA AT AG 00 CT TT TT CG CC CT AT GG CC TT AT GG GT CC TT CG GG GG AA AA CG AA GT GG TT GG CC 0 AC GG CT GG GG AA
1491_546 AA CT AT AA GG AA CT TT GT GG AA CT 0 CT AA AC AG CC GG TT CT CT TT CT 0 AG AC GG CC TT CC AG AC TT AG AC TT CC TT 0 AG AT 0 CG CT TT CT CC AA CT AA CC TT AA AA TT CG TT 0 AG CC AC AA AC TT 00 CC TT AC AA CC AA TT AA 00 TT CT CT CG TT TT AT GG CC CT AA GG TT CT CT CC GG GT AG GG CC AT GG GG CT CG CG 0 CC AG CT AA GT AG
1491_547 AA CT AT GG AG AG TT CT GT AG TT CT 0 CT AG CC AG CC AA CT TT TT TT CC 0 AA AC AA CC TT CG AG AC GG GG AA TT CG GT 0 AG TT 0 GG CC AA CC TT AC CT AA CC AT AC GG CT CC TT 0 AG CG AC AC CC CT 00 CC AT CC AG CC AA TT AA 00 CT CT CT CG CT TT AT CG TT CT AT AG TT CT CT CG AG GT AG GG CC AT TT AG CT CG GG 0 CC AG CT GG GG AG
1491_548 AG TT AT AG AA AA CT CT TT GG AT CT 0 CT GG AC AG TT AG TT CT CC CT CC 0 AA AC AG CT CT CG AG AA GT AA AC GT CG GT 0 AG AT 0 GG CT AA CC CC AC CC CC AA TT AC AG CT CC TT 0 AG CG CC AA CC CC 00 CC TT CC AA AA AA TT AG 00 CT CT CT CG CT CT AT CG CT CC TT GG TT CC TT CG GG TT AA AG CG AT TT AG CT GG CC 0 AC AA CT AG TT AA
1491_549 GG CT AT AG AG AA TT CT GT AG TT TT 0 CT AG CC GG CT AA CT TT CT CT CC 0 AG CC AG CC CT CC AG AA GT GG 00 GG GG GG 0 AG TT 0 GG TT AA CC CC AC TT AA AC AT AA GG CT CC GT 0 AA GG AC AC CC CC 00 CG TT AC AG AC AA AT AG 00 TT TT CC GG TT TT AT GG CT CT TT AG GT CT CT GG GG GG AA AA GG AT GT AG TT CC CG 0 AC AA CC AA GG AG
1491_550 AG CC AT GG AG AA TT 00 TT 00 AT 00 0 CC 00 CC 00 CT GG CT CT 00 CT CT 0 AA 00 AG CC TT CG AG AA GG AA 00 00 GG 00 0 00 TT 0 CC TT AA CT CT 00 CT CC AC AT AC 00 CC CG TT 0 00 CC CC AA AC CT 00 00 TT AC AG 00 AA AT AG 00 CT CT 00 00 CT CT 00 00 00 CC TT 00 TT CT CC CG 00 00 00 AG CG 00 GG AG CT GG GG 0 AA 00 CC 00 00 GG
1491_551 AA CC TT AG AG AA CT CT GT AG TT TT 0 CC AG CC AG CT AG TT TT CT CT CT 0 AA AC AG CC CC GG AG AA GG AG 00 TT CC GT 0 AG AT 0 CG CC AT CC TT AA CC AC CC AT AC AA CT CC GT 0 AA CG CC CC CC CC 00 CG AA CC AA CC AA AT AG 00 CT CT TT CC CC CT AA CC CT TT TT GG TT CC TT GG AG GT AG GG CG AA TT AA TT CG CC 0 AA AG TT GG GG AG
1491_552 AA CT AA AG AA AA TT CT TT GG TT CT 0 CT GG CC GG CT GG TT CT CT TT CT 0 AG CC GG CT CT GG AA AC GT AA 00 TT GG GG 0 AG TT 0 CG CT TT CC TT AA CC AC CC AT CC AG CT GG GT 0 GG CG CC AC AC CT 00 CG TT AC AG CC AA AT AG 00 TT TT CT CC TT CT AT CG CT CT AT AG TT CT CC CG AG GG AG AG GG AA GT GG TT CG CG 0 CC AA CT AG TT AA
1491_553 GG CT TT AG AG AG CT CC TT AG 00 CC 0 CC AG CC GG TT AG CC TT CT TT TT 0 AA AC GG CT TT CG AG AC 00 GG AA GG CG TT 0 GG TT 0 CG CT AA CT CT AC CT CC AA AA AA GG CT GG TT 0 GG CC AC AA AC TT 00 GG AT AA GG AC AT AT GG 00 TT TT CT CG TT CT AT GG CT CT AT GG TT CC CT CG AA GT AG AA GG AT GG 00 TT CG CG 0 AC AG CT GG TT AA
1491_554 GG CT AT AG AA AA TT TT GT AA AT CC 0 TT AG AC AG CC AG CT TT CT CT CC 0 AA CC AG TT CC CG AG AA GT AG AA GT CG GG 0 GG TT 0 GG CT AT CC CT AA CC AC AC AT AA GG CT CG GT 0 AA CG AC AC CC CT 00 CG AT AA AA AA AA AT AG 00 TT TT CC CG CC CT AA GG CT TT AT GG TT CC TT CG AG GT AA GG CG AT TT AG CT CC CG 0 AC AG CT AA GT AA
1491_555 AA TT TT AA AA AA CT CT GT AG TT CT 0 TT GG AC AA CT AA CC TT CT TT CT 0 AG CC GG CC CT CG AG AC GG GG AA GG CG GT 0 AG TT 0 GG CC TT TT CT CC CC AC AA AT AA GG CT GG GT 0 GG CC AC AA AC TT 00 CG TT AC AG AC AT AA AG 00 CT CT TT GG CT CC AT GG TT TT AT AA GT CC TT CG GG TT GG AA CG AA GG AG CC GG CG 0 AC GG CC AG GT AA
1491_556 GG 00 00 AA AA 00 TT CC 00 GG 00 CT 0 00 AG CC AG CT 00 CC 00 CT 00 TT 0 AA AA GG CC TT 00 AG 00 GT 00 00 TT CG GG 0 AA TT 0 CG TT AA CT 00 AC 00 00 AC TT 00 AG 00 CC 00 0 GG CC 00 AA AA CT 00 CG AT AC AA AC 00 AT 00 00 00 TT CC CG CC CT AT CC CC 00 AT AG GT CC CT CG GG GG AA AG CG AA 00 AG TT CC 00 0 CC AA TT AG TT 00
1491_557 AG TT AT AG AA GG CT CT TT GG AA CT 0 TT GG CC AA CT AA CC CC CT CT CC 0 AA AA AA CT TT CC AA AC TT AG AC TT CC GT 0 GG AT 0 CG CT AT CT CT CC TT AC AA TT AC AA CT CG GT 0 GG CC AA AA CC CT 00 GG TT CC GG AC AA AT GG 00 TT TT CT CC CT TT AA GG CC TT TT AA GT CC TT GG GG GT AG AG GG AA GT AA CT CG CC 0 CC AG TT AG GG AA
1491_558 AG TT AT GG AA AA TT CT GG GG AT CT 0 CT GG AA AG CT GG TT CC CC CT CT 0 AG AC AA CC CT CG AG AC GT AG AC GG CG GT 0 AG TT 0 GG CC TT CT CT CC CC CC AA AT AA AG CT GG GG 0 GG CG AA AA AC TT 00 CC AT AC AG AC AA AT AA 00 CT CT CT CG TT TT AT CG TT CC AT AG GT CC CT CC AG GT AG AA CG AA GG AG CT GG GG 0 AC AG CT AG GT AA
1491_559 AA CT TT AA AG AA TT TT GT AG TT CT 0 00 AG AC GG CT AG CT CT CT CT CC 0 GG CC AG CC CT CG AA AC TT AA AA GG CG GG 0 AG AT 0 GG CC TT CC CT AC CC AC AC AA AC GG CT CC GT 0 GG CG AC AC CC CT 00 CC AA CC AA CC AT AT AA 00 CC CT CT CG CT CT AA CG CC CT AT AG TT CT CT CG AA GG AG AG GG AA TT GG CC CG CG 0 AC AG CT GG GT AG
1491_560 AG CC AT GG AA AA CC TT GT GG TT CT 0 CC AA CC GG CT AG CT TT CC CT CT 0 AA AC AG CT TT CG GG CC GT AG AA GT CG GT 0 AG TT 0 CG TT AA CC TT AA CC AC AC AA AC AG CT CG GT 0 GG CG AC AC CC TT 00 CG TT CC AG AA AA AA AA 00 TT TT CT CG CT CT AT GG CC CT TT GG GT CC TT CG GG GT AA AG CC AA GT AA TT CC CG 0 CC AG CT GG TT AA
1491_561 AG CC AA AA AG AA CT CT TT GG 00 CT 0 CT AA AC AG TT AG CC CT CT TT CC 0 AG CC AG TT TT CG AG AA TT GG 00 GG GG GT 0 AG TT 0 CG CC AA CT CC AA CC AC AC AA AA AG CC GG TT 0 GG CC AC AC CC CC 00 GG AA CC GG CC AT TT AA 00 CT CC CT CG CT CT AA CC CC TT AA GG TT CC CT CC AG GG AA GG CG AA TT GG CT CG GG 0 AC AG CT AA TT AG
1491_562 AA CC AT AA GG AG CC TT GT AG AT CC 0 CT AA CC GG CC AG CC CC CT CT CT 0 AG CC AA CT CC CC AA AA GT AA CC TT CC GT 0 AG AT 0 CG CT AT CT CT CC CC AA CC TT AA AA TT CG TT 0 AG CG CC CC AA TT 00 CC AT AC GG CC AA TT AA 00 TT TT TT CC CT CT AA GG CC CC AT GG GT CC TT CG GG GG AA AA CG AT TT GG TT CG CG 0 AC GG TT AG GT AG
1491_563 AA TT AT AA AA AA CC TT TT AG AT CT 0 00 GG CC AA CT AG CC CT CT CT TT 0 AA AC AG CC TT CG GG AC GT AA AA GT CG TT 0 GG TT 0 GG CT AA CT TT AA CC AC AC TT CC AG TT CG TT 0 GG CC CC AC AC CT 00 CC AT AC AA CC AT AT AG 00 TT CC CT GG CT CT AA GG CT TT AA AG GT CC CT CG GG GT AG AG GG AT GT AG CT CG CG 0 AA AA CT AG GT AG
1491_564 AG CT AT AA AA AA CT CT TT AG TT CC 0 CC AG AC AG CT AG CC CT CT TT CT 0 AG CC GG TT TT CG AA AC GG GG CC GG GG GT 0 GG TT 0 CC CT AT CT 00 AA CC AC AC AA AA AG CT GG TT 0 GG CC AC AA CC CC 00 GG AA CC AG CC AT TT AG 00 TT TT TT CC CT CT AA CC CC TT AA GG GT CC CC CG AG GG AA GG CG TT GT AG CT CG CG 0 AC GG TT AG TT 00
1492_565 AG CT AA 00 00 AA 00 CT GT AG AT TT 0 TT AA 00 AG CC GG TT CC CT TT TT 0 AA CC 00 00 CT CG AG AC GT AG CC TT 00 GT 0 AG TT 0 GG CT 00 CC TT CC CT AA CC 00 CC AG CT CG TT 0 AG CC AC AA AC CT GG CG TT 00 AA CC AA TT AA 00 CC CT CT CG TT CC AT GG CC CC AA GG TT 00 CC 00 GG GG GG GG 00 AA GG GG CT 00 CG 0 CC AA CT AG GT AA
1492_566 AG TT TT AA AG AA CT CT GT GG AT CC 0 CT GG AA AG CT GG CT CT CC TT CC 0 AG AC AA CC CT CG AG AA TT GG AC GT CG GT 0 AA AA 0 CG CT AT CC CT AA CC AA AC TT AC AG CT CG TT 0 GG CC CC AA AA CC GG GG AT CC AA CC AA TT AG AT CT CT CT GG CC CT AT CG CC TT AA AG TT TT CT CC AG TT AA AG CC AT GG AG CT CG CC 0 CC AG CC AG TT AA
1492_567 AG TT TT GG AA AG TT CT GG GG AT CT 0 TT GG AC AA CT AG CT TT CT TT CT 0 AG CC AG CC CT CG 00 AA GT GG AC GT CC GT 0 AG TT 0 CG CC AT TT CC CC CC AC AA AT AA AG CT CG GG 0 GG CG AA AA AA TT GG CC AT AC AG AC AA AA AA AT TT CT CT CG TT CT AA CG TT CC AA GG GT CT CT CG GG TT GG AA CG AT GG AG CC GG GG 0 AC GG CC GG GT AA
1492_568 AG TT AT AA AA AG CC CT GT AA AT CC 0 TT GG AC AG CC GG CC CC CT CT CT 0 AG CC AG CT CT CG AG AA GG AG AC TT CC GG 0 AG AT 0 CC TT AT TT CT AA CT AC AC AT AA AG CT CG GT 0 AG CG AC AC AC CT GG CC AT AC AG CC AT TT AA AT CC CT TT GG TT CC AA GG CT CT AT AG GT CT CT CG AA GG AG AA CC AT GG AG CT CG CG 0 CC AG CC AA GT AA
1492_569 AA TT AA AG AG AG CT CT GT GG TT CC 0 TT AA AC AG CT AG TT CT CC CT CC 0 AG AC GG CT CT CC AG CC GT GG AC TT CG GG 0 AG AT 0 CG TT AT CT CT AC CC CC AC AT CC AG CC CG TT 0 GG CC AC AC AC TT GG CG AT CC GG AA AT TT GG AT TT TT CC CC TT TT AA GG CC TT TT AG GT CT CT CG AG GT AA AA CG AA GG GG TT GG CC 0 CC AA TT GG GG AA
1492_570 AA CC AA AG AG AG CC TT GT AG AT CT 0 TT AA AC AG CC AG CC CC CT CT CC 0 AA AC AA CT CC CC GG AC TT AA CC GT GG GT 0 AG AA 0 CG CT AT CC CT AC CT AA CC TT AA AA TT CG TT 0 AG CG CC CC AA CT GG CC AT CC AG CC AT TT AA AT TT TT TT CC CT TT AT GG CC CT AT GG TT CC CT CG GG GT AG AA CG AT GT GG TT CC CG 0 AC GG TT AG GG GG
1492_571 AG CC AA AA AG AA CT TT GT AA TT CC 0 00 GG AC AG CT AG CC CT CT CT CT 0 AG AC AA CT TT CG AA AC GG GG AA GT CG GT 0 AG TT 0 CG CC AA CC CT AA CT CC AC AT AA AG CT GG TT 0 GG CC CC AA CC CC GG GG AA CC GG CC AT TT AG TT CT CC CT CC TT CT AA CG CC CT AA AG GT CT CT GG AA GT AA AG CG TT TT GG CC GG GG 0 AC AG CT AG GT AG
1492_572 GG CT TT AG AG AG CT TT TT AG TT CT 0 00 GG CC AG TT AG CC CT CC CT CC 0 AA AC AA CT CT GG GG AC GT AA AC GG GG GT 0 GG AT 0 CG CT AA CT CC AC CT AC AC AA AC AA CT GG GT 0 AG CG AA AA CC CC GG CG TT AC AG CC AA AA AA AT CC TT CT CG TT CT AT GG CT CT TT GG GT CC CT GG AG TT AA AG CC AA GT GG CT CG CG 0 AA AA CC AG GT AA
1492_573 AG TT AT AG AA AG CT CC TT GG 00 CT 0 CT AG CC AG TT GG CT TT TT TT CC 0 AG AA AG CT TT CC AG AC GG AA AC TT GG GT 0 AG TT 0 CG CT AA CT CC CC CC AC AC TT AC AG CC CG TT 0 GG CG CC AA CC CT GG CG TT CC GG CC AA AA AA AA TT TT CT CG CT CT AA GG CT CT AT GG TT CC CT CG AA GT GG AG CG TT GG AG CT GG CC 0 CC AA CT AA GT AG
1492_574 AA CT AT GG AA AG CT TT GT AG AT CC 0 CC AA AC AG TT AA CT CT CT TT CC 0 AA AC AG CT TT CG AG AC TT GG AC TT CG GG 0 AA AT 0 CC CT AA CC CC AC CC CC CC TT AA GG TT CC TT 0 GG CG CC AA AA CT GG GG AA AC AA AC AA TT AA 00 TT CC CC CG TT TT AT GG CC CT AA AG TT CC TT CG AA TT AG GG CG AA GT GG CC GG GG 0 CC AG CC AG TT AA
1492_575 AG TT AT GG AA AG CT CT GG AG AT CT 0 CT AG CC AA CT GG CT TT TT TT CC 0 GG AC GG CC TT CC GG AA GG AA AA TT GG GT 0 AG TT 0 GG CT AT CT CC AC CC AC AC TT CC AG CT CG TT 0 GG GG CC AA AA CT GG CG AT CC GG CC AA AA AA AA CT CC CT GG TT CC AA CG CT CT AA GG GT CC CT CG AA GT AG AG GG TT GG AG CT GG CC 0 CC AA CT AG GG AG
1492_576 AA TT TT AG AA AA CT CT GT GG AT TT 0 TT AG AC AA CC AA CT CT CC CC CC 0 AG AC AG CC TT CC AG AA GG AA AA GT CC TT 0 GG AT 0 CG TT AA CT CT AA CT AC AC AT AA AA TT GG GT 0 GG CC AC AA CC TT GG CC AA AC AG AC AA AT AG AA CT TT CT CG CC TT AA GG TT CT TT GG GT CC TT GG AG GT AG AG CG AT GT AG CT CG CC 0 AA AA CC GG TT AG
1492_577 AG TT AT AG AA AG CT CT GT AA TT CT 0 CT AG CC AA TT GG CT TT TT CT CC 0 GG AC GG CC TT CC AG CC GG AA AA GT GG GT 0 GG TT 0 CG TT AA CT CC CC CC AA CC TT CC GG TT CC TT 0 GG GG CC AA AA TT GG GG TT AC GG CC AA AT AA AA CT CT CT GG CT CC AT CG TT CT AT GG TT CC CT CG AG GT AA AG CG TT GG GG CC GG CC 0 CC AA CT AG GG GG
1492_578 AG CT AT AG AA AA TT CT TT AG AT CT 0 CC GG CC GG TT GG CC CT CC TT CC 0 AA AA GG CT CT GG AA AA GG GG AA GT CG GT 0 GG TT 0 CG CT AA CT CT CC CT CC AC AT AC AG CC CG GT 0 GG CC CC AC AA TT GG CG TT AC AG CC AA AT AG 00 CT CT TT CG TT CT TT CG TT CC TT GG GT CT CT CG AA GG GG AG GG AT GT AG TT GG GG 0 AA GG CC AG GT GG
1492_579 GG TT AT GG AA AG CT TT GT AG TT CT 0 CT AG AC AG CC AG CT TT CT CT CC 0 AA CC AG CT CC CG AA AA GT AA CC TT CC GG 0 AG TT 0 GG CT AT CC CC AA TT AA AC AT AA GG CT CC GT 0 AA GG AA AC CC CC GG CG AT AA AG AC AA AT AA AA CT TT CT GG CT CT AA CG CC CT TT AG GT CC TT GG AG GG AG AA GG AT TT AA TT CC CG 0 AA AA CT AG GT AA
1492_580 GG CT AT AA AG AA TT TT GT AG 00 CC 0 CT GG CC AG CT AG CC CT CC CT CC 0 AA CC AA CT CT CG GG AA GT AA AC GG CG GT 0 AG TT 0 CG CT AA CC CC CC CT AC CC AA AA AA CC CG TT 0 AG CG AA AA CC CC GG CG TT AC AG CC AA AA AA AT CC TT CC CG CT TT AT GG CT CT TT GG GG CC TT CG AG GT AA AG CC AA TT AG CT CG CG 0 AC AG CC GG GT AA
1492_581 GG TT AT AG AA AG CT CT GT AA AT CC 0 CT AG AC AG CC AG CT CC CT CC CT 0 AG CC GG CC CT CC AG AA GT AA CC TT CC GG 0 AG AT 0 GG TT AA CC CC AA CT AC AC AT AA AG CC CC TT 0 AG CG AA AC CC CC GG CG TT AC AA AA AA AT AA 00 CT TT CT CG CT TT AT CG CT TT AT GG GT CT CT GG AG GG AG AG CG AT TT AG TT CC CG 0 CC AG CT AG GG AG
1492_582 GG CC AT GG AA AG CT CC GT AG TT CT 0 CC AG AC GG CT AG CC TT CC CT CC 0 AA AA AA CC TT CG GG AC GT AG AA GG CC GT 0 GG TT 0 CG CT AA CC CT AC CT CC AA AA AC AG CT GG TT 0 GG CC AC AC AC TT GG CG AT AA GG AC AT AT AG TT TT TT CT CC TT CC AT CG CT CC TT GG TT CT CT CG AG GT AA GG CC AT GG AG TT CG CG 0 AA GG CT AG TT AG
1492_583 GG CT AT AG AG AA CC CT GT AA AT CT 0 TT GG CC GG CT GG CT CT CT CT CT 0 AA 00 AG CT TT CC AG AA GG GG AC TT CC GT 0 AG TT 0 CG TT AT CT CC AA CT AA AA AT AA AG CT CG GT 0 AG CC AC AC AA CT GG CC AA CC GG AC AT TT AA AT 00 CT TT CG CT CT AA GG CT CT AT AG GT CT CT CG AA GG AG AA CC AA TT AG TT GG CC 0 AC GG CT AG 00 AG
1492_584 AG CT AA AG AG AA TT CT GT AA AT TT 0 CT AA CC GG CC AG CC CT CC CT CT 0 AG AC GG CT TT CC GG AA TT AA AC TT CC GT 0 AG AT 0 CG CT TT CT CC AC CT AA CC TT AA AA CT CG TT 0 AA CC AC AC AC TT GG CG TT AC AG AC AA TT AA 00 CT CT CT CG TT CC AT GG CC TT AT AG GT CC CT CG GG GG GG AG GG AT GT GG TT CG CG 0 CC AG CT AA GT AA
1492_585 AG TT TT AG AA AA CT CT GT AG AT CC 0 CT AG AC AG CT GG CT CT CC CT CC 0 AG AC AA CC TT CG AG AA TT GG AC GG CG GG 0 AG AT 0 GG CT AA CC CT AC CC AA AC TT AA AA CC CG GT 0 AG CG AC AA AC CT AA GG AT AC AG CC AA TT AG AA CT CT CT CG CT CT TT GG CT TT AA GG TT CT CC GG AG TT AA AA CC AT GG GG TT CG CG 0 AC AA CC AG TT AA
1492_586 AG CC AT AA AA AA TT CT TT AG AT TT 0 TT AA CC GG CT GG CC CT CT CC CT 0 GG CC AG CT CT CC AG AA GT AG AC GG GG GG 0 GG AT 0 GG TT AT CC CC AA TT AA AC AT AA AG CT CC TT 0 AA GG AC AC AC CC GG CG AT AC AG AA AA TT AA 00 CT CT CT GG TT CC AA CG CC CC AT AG TT TT CT GG AG GG AG AA GG AA GT AG CT CG CG 0 AC AG CT AA GG AG
1492_587 AG CC AA GG AA AA CT 00 GT 00 TT 00 0 CT 00 CC 00 CC AG TT CT 00 TT CT 0 AG 00 AA CT TT CC AG AA GG AA CC 00 CG 00 0 00 AA 0 CG CT AT CT CT 00 CT AC AC TT AC 00 CT CG TT 0 00 CG CC CC AA CT GG 00 TT AC AA 00 AA TT AA 00 CC TT 00 00 CT TT 00 00 00 TT AA 00 TT CC CC CG 00 00 00 AA CG 00 GT GG TT CC CG 0 AC 00 TT 00 00 GG
1492_588 AG TT AT AG GG AG CC TT TT AG TT TT 0 CT AA CC AA TT GG TT CC CT TT CT 0 AG CC AA CT CT CG GG AC TT AG AC GT CG GG 0 AG AT 0 GG CT AA CT CT AC CT AA AC TT AA AG CC CG TT 0 AG CG CC AC AA CT GG CG TT AC AG AC AA TT AG AT CC CT TT CG CC CC TT GG CC CT AA AG TT CC CT CG AG GT AG AG CC AA GT AA CT CG CG 0 CC AG CC AG GT AG
1492_589 AG CT AT AG AA AG CT CT GG AG TT TT 0 CC AG CC AA CT AG CT TT CT CT CC 0 AG AC GG CT TT CG GG AA GG AA AC TT CG GG 0 AG AA 0 CG CT AT CT CC AA CC AA CC AT AC AG TT CC GT 0 AG CG CC AC AA CT GG GG AT CC AG CC AA AA AG AT TT CC TT CC CT CC AA CG CC TT TT GG GT CC CT CG AA GT GG AG CC AT GG AG TT CG CG 0 AC AG TT GG GG GG
1492_590 AG TT TT AG AA AA CT TT GT GG AT CT 0 TT GG AC AG CT GG CT CC CC CT TT 0 AG AC AG CC TT CG AG AC GT AG AC GT GG GG 0 AG TT 0 GG CT AA CT TT AC CC CC AA AT CC AG TT CG TT 0 GG CG AA AA AA CT GG CG AT CC GG AC AT AT AG TT TT CC CT CG CT CT AA CG CT TT AA AA TT CC TT CC AG GT AG AG CG AA GT AA CT CG CG 0 AC AG CT GG GG AA
1492_591 AG TT AT AG AA AA CT CT TT AG AT CT 0 CT AG CC GG CC GG CC CC CT CT CC 0 GG AC AA CT TT CC AG AA GT GG AA GT GG GT 0 AA AA 0 GG CT AT CC CC CC CC AC AA AA CC AG CT CG GT 0 AG CC CC CC CC CC GG GG AA AC AA AC AA AA AA TT CC TT TT GG CC TT AA CC TT CT AT AG TT CT TT CC AG GT AA AG CG AT TT AG TT GG CG 0 AC GG TT AG GT AA
1492_592 AG CT AT GG AA AG TT CC TT GG AT CT 0 CT AA CC AG CT AG CT CT CT TT TT 0 AG AA AG CC CT CC AA CC GG GG AA TT CG TT 0 AA TT 0 CG CT AT CC CT AC CC AC CC TT CC AG CT CC GT 0 GG CG AC AA AC CT GG CG AT CC AG CC AA TT AA AT CT TT CT CG CC TT AT GG TT CC AT GG TT CC TT GG AG GT AG GG GG AT GT AG TT CG CC 0 AC AA TT AG GG AG
1492_593 AG CC TT AA AG AG TT TT GT AA AA CT 0 CT AG AC GG CC AG CT TT CC CC CT 0 AA CC AG CC TT GG AG AC GG AA CC GT CG GG 0 AG AT 0 CC TT AA CT CC CC CT CC AA AA AA AA CC CC TT 0 GG CC AC AA CC CC GG CC AT CC AG CC AA TT AA 00 CC CT CC CG CT CC AT CC CT TT AT AG GT CC CC CG AG GG AG AA CG AT TT GG TT CG CG 0 CC AG CC GG GT AG
1492_594 GG CT AT AG AG AA CC CT GT AA AT CT 0 TT AG CC AG CT AG CT CT CT TT TT 0 AG AC AG CT CT CG GG AA GG GG AC TT CC TT 0 AG TT 0 CG CT AT CT CC AC CC AC CC AT AA AG CT CC GT 0 AG CG AC AA CC CT GG CG AT AC AG AC AT TT AG AT CT CT CT GG CT TT AA CG TT CT AA AG GT CT TT CG AA GG AG AA CG TT TT AG TT GG CG 0 AC AG CT GG GG AG
1492_595 AA CT AA AA AA AG TT CT GT AA AT CT 0 CT AA CC AG CC AG CC TT TT CT CT 0 AA CC AA CC TT GG AG CC GT AG CC GT CG GG 0 GG AT 0 CG TT AA CT CT CC TT CC AC AT AC AG TT CG TT 0 AG CC AC AC CC TT AA CG AT CC AG AC AA AT AA 00 CT CT CT CG TT CC AT CG TT TT AT AG GT CC CT CG AG GT AA AG CG AA TT AG TT CG GG 0 CC AG CT GG GT AG
1492_596 AG CC AT AA AA AA CT CT GT GG AT CC 0 CT GG CC AA CC GG CT CT CT CT CT 0 AA CC AA CC CT GG AG AC GT GG AC GT CG GG 0 AA TT 0 GG CC AT CT CT AA CT AC AA AT AC AA CT GG TT 0 GG CG CC AA AC CT 00 CG AT AA AA AC AA TT AA AA CT CT CC CG TT CT AT CG CT CT AT AA TT CC CT CC AG GG AA AG CC AA GT AG CC CC GG 0 CC AG CC GG GT AA
1492_597 AG CC AA AA AA AG CC CT TT AG AA CT 0 TT AG CC AG CT AA CC CT CC CT CT 0 AA AA AG CC CT CG AG CC GT GG AA GT CC GG 0 AA TT 0 CC CC AA CT TT AC CT AA AC TT AA AG CT GG TT 0 AA CC AC CC AC CT GG CG AT AC AG CC AA AT AA TT TT TT TT CG CT CT AT CG CT TT AT AG GT CC CT GG GG GT AG AG GG AA GT AA CT GG CG 0 CC AG CT GG GT AG
1492_598 AG CT AT AA AA GG TT CC GT GG TT CC 0 CC AG AC AA CT AA TT TT CT TT CT 0 GG CC GG CC CT CG AG AA GT GG AC GT CG GT 0 AA AT 0 CG CC AA CT CT CC CT AC AA AT AA AG TT CG GG 0 GG CC AC AA AA TT GG CG TT AC AG AC AA AA AA 00 CT TT CC CG CT CT TT GG CT CT AT AA GG CC TT CG AG TT GG AG CG AT GG AG TT CG CG 0 CC AG CT AG TT AA
1492_599 AA CT AT AG GG AA TT CT GT AG AT TT 0 TT AA AC AG CC AG CT CT CT TT CT 0 AG AC GG CC CT CC GG AC GT AG AC TT CC TT 0 AG AT 0 GG CT TT CT CT AA TT AC CC AT CC AG CT CG GT 0 AG CG AC AC AC TT GG CG TT AC AG CC AA TT AA AT CT CT CT CG TT CC TT GG CC 00 AA GG TT CT CC CC GG GG AG GG CC AA GT GG TT CG GG 0 AC GG CT AG GT AG
1492_600 AG TT AA AA GG AG CT CT GT GG AT CT 0 CT AG AC AG CC AG CC CT CT TT TT 0 AA AA AG CC CT CG AG CC GT AG AA TT CC TT 0 AG TT 0 GG TT AA CC CT AA TT AA CC AT AC AG CT CG GT 0 GG CC AA AA AC CT GG CG AT CC GG CC AA TT AG AA TT TT TT GG TT CT AA GG CT TT TT AA GT CC CT GG GG GT AG AG CC AA GG AG TT GG CC 0 CC AA CC GG GT AA
1492_601 GG CT AT 00 00 AA 00 TT GT AA AT CT 0 TT AG 00 GG CC AG CC CC CT CT CT 0 00 CC 00 00 CT CG AG AA GG AG AC TT 00 GT 0 AG 00 0 00 CT 00 CT CC AA CT AA AC 00 AC AG CC GG GG 0 GG CG AC 00 AC CT GG CC AT 00 00 AC AA AT GG AT CC CC TT GG 00 CC AA CG TT CT AA AG 00 00 00 00 AA GG AG AA 00 AA GT AG TT 00 CG 0 AA GG CT AG GG AG
1492_602 AG CT AT GG AA AG TT TT GT AA TT CT 0 CT AA CC AA TT AG CT CT CT TT CT 0 AG CC GG CC CT CC AA CC GG AA AA TT CG TT 0 AA TT 0 CG CT AT CC CT AC CT AC CC AT CC AG CT CC GT 0 GG GG CC AC AC CT GG GG AT AC AG CC AA AT AA AA CT CT CC CG CT CT AT CG TT CC AT GG TT CC TT GG GG GG AA GG GG TT GT AG TT CG CC 0 AC AA TT AG GG AG
1492_603 AG CC AT 00 00 AA 00 TT GG AG AA CT 0 CT GG 00 AG CC AA CC CC CC CT CC 0 00 AC 00 00 TT CG AA AC GT GG AC TT 00 TT 0 AG 00 0 00 CT 00 CT CT AC CT AC CC 00 AA AA CC CG GT 0 AG CC AC 00 AC CT 00 GG TT 00 00 AC AA TT GG TT TT CT CT CC 00 CC AT CG CT TT AT AG 00 00 00 00 AA GG AA AG 00 AT TT AA TT 00 GG 0 CC AG CC GG GT GG
1492_604 AA TT TT AG AA AA CT TT GG GG TT TT 0 TT AG CC AA CC AG CT TT CT CT CT 0 AG AA GG CC TT CG AG AA GT GG AA GT CC TT 0 AG TT 0 CG CC AT CT CT AC CC AC AC AT AC AG CC CG GG 0 GG CG AC AA CC TT GG CC AA AC GG AC AA AT AA AA CT CC CC GG CC TT AA CG TT TT TT GG GT CC TT GG AG GG AG AG CG TT GT AA CT CG CC 0 AA AA CC GG TT AG
1492_605 AG TT AT AG AA AA CT CT TT AG TT TT 0 TT GG AC AG TT AG TT CT CC CT CC 0 GG AA AG CC TT CG AG AA GT AG AC TT CG GG 0 AG AT 0 CG CT AT CT CT AC CC AA AC AT AA GG CC CC TT 0 AG CG CC AC CC CT GG CC TT CC AA AA AA AT AA AT CT CT TT CG CT TT AA CG TT CT AT GG TT CC TT CG GG TT AA AG CG AT TT AG CC GG CC 0 AC AA CT AG GT AA
1492_606 AG CT AT AA AA AG CC CT GT AG TT TT 0 TT AA CC AG CC AG CT TT CT CT CC 0 AG AC GG CC CT CG AG CC GT AA AC TT CG GG 0 GG AA 0 GG CC AT CT CT AC CC CC AC TT AC GG TT CG GT 0 AG GG CC AC CC CT GG CG AA CC AG CC AA AA AG 00 CT CC TT CC CT CC AA CG TT TT AT AG GG CC CT CG AA GT GG AG CG TT GG AG TT CG CG 0 AC AG CC AG TT AA
1492_607 AA CC TT AG AG AG CT CT GT AA TT TT 0 CC AA CC AA CT AG TT CT CC CT CT 0 AG AA AG 00 CC GG AG AA GG AA AC TT CG GT 0 AG 00 0 GG CC TT CC TT AA CT AC CC AT AC GG CT CG GT 0 AG CG CC CC CC CT GG CG AA CC AA CC AA TT AA 00 CT CT TT CC 00 CT AT GG TT CT TT AG GT CC 00 GG AG GG GG GG CG AA GT AG TT CC GG 0 AA AG TT GG GT AA
1492_608 AA TT AT AA AA AG TT CT GG GG AT CC 0 CT GG AC AG CT GG TT CT CC CT CT 0 AG AC AG CC CT CC AG AA GT AG AA GG CG TT 0 AG TT 0 GG CC AT CT TT AC CC CC AA AT AC AG TT GG GT 0 GG CG AC AA AA TT GG CG AT AC AG AA AA AA AA AT CT TT CT CC CT CT AT GG TT CT AA AG GG CC TT CG AG GT AG AA CC AT GG AG CT GG GG 0 AA AG CT GG GT AA
1492_609 AA TT AT AA AG AG CT CT GT AA AA TT 0 CT AG AA AA CC GG TT CT CT TT TT 0 AG AC AG CC TT CC AG AC TT GG AA TT CC GT 0 AA TT 0 GG CT AA CC CT AC CT AA CC AA AC AG TT CG TT 0 AG CG AC AA AC CT GG CG AT AC GG CC AA TT AG AT CT CT CT GG TT CC AT GG CC CT AT AG GT CC CT CG GG TT GG AG CG AT GG GG TT CG CC 0 CC AG CC GG TT AA
1492_610 AA CC AA AG AG AA CC CT GT AG AT CC 0 CT AA CC GG CC AG CT CT CC TT CT 0 AG CC AG CT CT CC AG AC TT AA CC TT CC GT 0 AG TT 0 CG CT AT CC CT CC CC AC AC TT AC AG TT CC TT 0 AG CG CC CC AA CT GG CC TT AC AA CC AT TT AA TT CT CT TT CC CT TT AT GG CC CT AT GG GT CC TT CG GG GG AA AG CC AT GT GG TT CC CG 0 AC AG TT AG GG GG
1492_611 AG CC AT AG AA AA TT CC GT GG AA TT 0 TT AA CC GG CT GG CT CT CC CC CC 0 AG CC AG CT TT CC AG AC GT AG AA GG GG GT 0 GG AT 0 GG CT TT CC CT AA CT AA CC TT AA AG CT CC TT 0 AG CG AA CC CC CT GG CG AA AA AA AC AA TT AG AT TT CT CT CG TT CC AA GG CT CT AT AG TT CT TT GG AG GT AG AA GG AA GT AG TT CG CG 0 AC AG CT AA GG AG
1492_612 AG 00 AT AA AA AA TT CT TT AG TT CT 0 CT AG CC AG CT GG CT CT CC CT TT 0 AG AA GG CC TT CC GG AA GT GG AC TT CG GT 0 AA AA 0 CG TT AT CC TT AC CT AC AA AT AC AA TT CC GT 0 AG CC AC AA AA CT GG CG AT CC GG AC AT TT AA AT TT TT CC CG CC CT AA CC CC CT AT AA GT CC TT CG AA GT AG AG CG AT GG AG TT CC CC 0 CC AG TT AG GT AA
1492_613 AA CT AT AA AA GG CT CT TT AG TT CT 0 TT AG CC AA TT AA CC CT CC CC CC 0 AA AA GG CC TT CG AA CC TT GG AA TT CC GG 0 AA AA 0 CG CC AA TT CT CC CT AC AA TT CC AA CC CG GT 0 GG CC AA AC CC CC GG CG TT CC GG AC AA AT AA TT TT TT CT CC CT TT AA CG CT TT TT AG GT CC TT GG AG GT AG AG CG AA GT AG CT GG CG 0 AC AA CT GG GG AA
1492_614 AA TT TT AG AA AG CT TT GT GG AT TT 0 CT GG CC AA CT AG CT CT CC CC CT 0 AA AC AA CC TT CG AG AA GG AG AA GT CC GT 0 GG AT 0 GG TT AA CT TT AC CC AC AC AT AC AG CC CG GT 0 GG CC AC AA CC CT GG CG AT CC AG CC AA AT AA AA CT CT CT GG CC TT AT CG TT CT TT GG GT CC TT CG AG GT GG AA GG TT GT AG CT GG CC 0 AA AA CC GG TT AG
1492_615 AG CT TT AA AA AG CC TT TT AA TT CT 0 CT AG CC GG CT AG CC CT TT CT CT 0 AG CC AG CT TT CG GG AA GT GG AA GT GG GT 0 GG AT 0 CG CT TT CC CC AC CC AC AC AT AC AG CT CC GT 0 AG GG AC AC CC CC GG CG AT CC AA AA AA TT AA AT CT TT CC CG CT TT TT GG CT CT AA AG GT CT CT CG GG GT GG GG CC AT GT AA CT CG GG 0 AC AA CT AG GT AG
1492_616 AA TT TT AA AG AA CC CT TT AG AT CC 0 CT AG CC GG CC GG CC CC CT CT CC 0 GG CC AG CT TT CG AA AC TT GG AA GT GG GT 0 AA AT 0 GG CT AT CT CT AC CC AC CC TT AA AA CT CC GT 0 GG CC CC AC CC TT GG CC AA AC AA AC AA AA AA TT CC TT TT CG CT TT AT CC TT TT AA AG TT CT TT GG AG GT AA GG CG AT GT GG CC GG CG 0 AC GG TT AG GG AA
1492_617 AG CT AT AG AG AG CT CT GT GG AT CT 0 TT AG AC AA CC GG TT CT CT CT TT 0 AA CC AG CC CT CG AG CC GT GG AC GT CG TT 0 AG TT 0 GG CT AT CC CC AC TT AA CC AT AC AG TT CG TT 0 AA CG AC AA AC CT GG CG AT AC AG CC AA TT AG AT CT TT TT GG CT TT AA GG CC CT AT AG GT CC CT CG AG 00 GG AG CC AA GG AG CT GG CC 0 CC AG CC AG TT AA
1492_618 GG CT TT AA GG AG CT TT GT AA AT CT 0 CT GG AC AA CC GG CC CT CT CT CC 0 AA AC AG CC TT CG AA AC GT AG AC GT CG GT 0 AG TT 0 GG CT AT CT CC CC CT AC AC AA AA AA CT CG GG 0 GG CC AA AA CC CC GG CG TT AA GG CC AA AA AA TT CT TT CC CC CC TT AA GG CT CT TT GG TT CC TT CC AA TT AA AG CC AA GG GG CT CG GG 0 AC AG CC AG GT AA
1492_619 GG CT TT AG AA AG TT CT TT GG AT CT 0 CC AG CC AG CC AG CC CT CC CT CT 0 GG CC AG CC CT CC AG AA GT GG AA GT CG GT 0 AG AT 0 GG CC AA CT CT CC CC CC AA AT AA AG TT GG GG 0 GG CG AC AA AA TT GG CG AT AC AG AC AT TT AA AA CT TT CC CG CC CT AA CG CT CC AT AG GG CC CT CG GG GT AG AA CC AT GG AG TT CG CG 0 AC AG TT AG TT AA
1492_620 AG TT TT AG AG AA CC CT TT AA TT CT 0 CT AG CC AG TT AA CC CT CT TT TT 0 AA AC AA CT TT CC AA AC GT AA AA TT GG GT 0 AG AA 0 CG CC TT CT TT AA CC AA AA AT AA AA CC CG TT 0 AA CG CC AA CC CT GG CC AT AC AA CC AA TT AG TT TT CC CT GG CC CC AT CG CC CT AT GG GG CT TT CG AG TT AA GG GG AA TT AG CT GG GG 0 CC AG CT AA TT AG
1492_621 AG CT AT AG AG GG CC CT GT AA TT CC 0 CT AG CC AG CC AG TT TT CC TT CT 0 AG CC AA CT CT CC AA AA GT AG AC GG CG GG 0 AA AT 0 CG CT AA CC CT CC CT AA CC AT AA AA TT GG TT 0 AG CC AA AA AA TT GG CC AA AC GG CC AT TT AG TT CT CT TT CG CT CT AA GG CC CT TT GG GT CC TT CG GG GT AA AA CG AA GT AG TT GG CC 0 AC AG CT GG GG AG
1492_622 AG CT AA AG AG AA TT CT GT AA TT CT 0 TT AA CC GG CT AG CT CT CT CT CT 0 AG AC AA CT CT CC AG AC GT AG CC GG GG GT 0 AG AT 0 GG TT TT CC CT AA TT AA CC AT AA GG CT CC TT 0 AA GG CC AC AC CT GG CG AT CC GG AC AA TT AG AA TT TT CT CG CT CT AT CG CC CC AT AG TT TT CT GG AA GT AA AG GG AT GT AG CT CG CG 0 AC AG CT AA GT AG
1492_623 AA CT AT GG AA AG CT CT GG GG AT CC 0 CC AA AC AG TT AA CT CT CC CT CC 0 AA CC AG CT TT CG AA AA TT GG AA TT CG GG 0 AG AA 0 GG TT AA CT CC AC CC AA CC AT AA AG CT CG TT 0 AG CC AC AC AC CT GG CG AA CC AA AC AA TT AA TT TT CT CC CG TT TT AT CG CC CT AA GG TT CC TT CG AG GT AG GG GG AT TT GG CT GG CG 0 AC AA CC AG TT AA
1492_624 AG CC TT AA GG AG TT CT TT AA AT TT 0 TT AG CC GG CC AG CT TT CT CC TT 0 AA CC AG CT TT GG AG AC GG AA CC GT CC GG 0 AG AT 0 CG TT AA CC CC AC TT CC AC AT AA AG CT CG TT 0 AG CC AC AA CC CT GG CC AT AC AA CC AT TT AG AT CC CT CT CG TT CC AT GG TT CT AA GG GT CC CT CG AG GT AG GG CG AA TT AA TT GG CG 0 CC AA TT GG GT AG
1492_625 AA TT TT AA AA AA TT CT GT GG AT CT 0 CT GG AC AG CT GG TT TT CT TT CT 0 AG AC AG CC CT CG AG AA GG AG AC GT GG TT 0 AG TT 0 GG CC AT TT CT CC CC AA AA AT AC GG TT GG GT 0 GG CG AC AA AC TT GG CC AT AC AG AC AT AA AG 00 CT TT CT CG CT CC AA GG TT CT AA AG TT CT CT CC GG TT GG AA CG AA GG GG CC GG CG 0 AA AG CT GG GT AA
1492_626 AG CT AT GG AG AG TT CT TT AG AT CT 0 CT AG CC AA CC AA CC CC CT TT TT 0 AG AA AG CT CT CG AG AC GG AA AA TT CG TT 0 AG TT 0 CG CT AT CC CT AC CC AC CC TT CC GG CT CC GT 0 GG GG CC AC AC CT GG GG AT CC AG CC AA AT AA AT CT CT CC CG CC TT AA CG TT CT AT GG TT CC TT GG GG GT AA GG GG TT GT AG CT CG CG 0 AC AA TT AG GG AG
1492_627 AA CT AT AA GG AG TT TT TT AA AA CT 0 CT AA CC AG CC GG CC TT TT CT CT 0 AG CC GG CT TT GG AG CC GT AA AC GT CG GG 0 AG AT 0 CC CT AA CC CT AC TT AC CC AT AA AG TT GG TT 0 GG CC AC AA CC CC GG CC TT CC AG AC AA TT AA 00 TT CT CC CG TT CT AT CG TT TT AT AG GG CC TT GG GG TT AG AG CG AA TT AG TT GG GG 0 CC AA CT GG GT AG
1492_628 AA CC AA AA GG AA CC CC GT AA TT CT 0 CT AA CC GG CC AG CT CC CT CT CC 0 AG CC AG CT CT CC AA AA GT AA CC GT GG GT 0 AG AT 0 CG CT AT CT CC CC CC AA AC TT AC AA CT GG TT 0 GG CC AC AC AA CT GG CC TT CC AA CC AA TT AA AT CC TT TT CC CT TT AT GG CC TT AA GG GT CC TT CG GG GT AG AA CG AT TT GG TT CG CG 0 AC GG TT AG GT AG
1492_629 AG TT TT AG AG AA TT CT GT AG TT CT 0 CT GG AA AA CT GG CT CT CC CT CC 0 AG AC AA CC TT CG GG AA TT GG AA TT GG GG 0 AA TT 0 CG CC AA CC CT AA CT AC CC AA AA GG CT CG TT 0 GG CC CC AA AA CC GG GG AT AC AG CC AA TT AG 00 CT CT CT GG CC CT AT GG CT TT AA GG TT CT CT CC GG TT AG AA CC AA GG AG CT CG CC 0 CC AA CC AG GT AA
1492_630 GG 00 TT AA AA AA CT TT GT AG TT CT 0 CT AG CC AG CC GG CT CT CC CT TT 0 AG AC GG CC TT CG GG AA GT AG AC TT CC GT 0 AG AT 0 CG TT AA CT CT AC CC CC AC TT CC AA TT CG GT 0 AG CG AA AA AA CT AA GG AT AC AG AC AA AT AA TT TT CT CC CG CC CT AT GG CC CT AA AG GT CC CT CG AA GT AG AG CG AA GT GG TT CC CC 0 AC AG CT GG GT AA
1492_631 AG CT AT AG AG AA CT TT GT AG TT CC 0 CT AA CC GG CT AA CT TT CC CT CT 0 AA AC AG CT TT CG AG AC GT AG AA GT CC GG 0 AG TT 0 GG TT AA CC CT AA CC AC AC AA CC AA CT GG TT 0 GG CG AC AC AC TT GG CG AT AC AG AA AA AA AG AA CT TT CT CG TT CT AA GG CC CT TT GG GT CC CT CG AG GT AA AA GG AT GT GG CT CG CG 0 CC AG TT GG TT AA
1492_632 AG CT AT GG AG AG TT CT GT AG TT CT 0 CT AG AC AG CC GG CC TT TT TT CC 0 AA AC AA CC TT GG AG AC TT GG AA TT CG GT 0 AA AT 0 CG CT AT CC TT AA CC AA AC AT AA GG CT CC TT 0 GG CC AC AA CC CC GG CG TT AC AG CC AA AT AG TT CT CC CT GG CT TT AT CG CT CT AT AG GT CC CC CG GG TT AG GG CG AT GT AA CT CG GG 0 CC AA CC GG GT GG
1492_633 AG CC AA AG AG AG CT TT GG GG TT CT 0 CC AA AC AG TT AA CT CC CC CT CC 0 AA CC AG CC TT CG AG AC TT GG AA TT CG GG 0 AA AT 0 GG TT AA CC CC AC CC AC CC TT AC AG TT CG TT 0 AG CC AC AC AC CC GG CG TT AA AG AC AA TT AA TT TT CT CC CG CT TT AA GG CC CT AA AG TT CT TT CC AA TT AG GG CG AT TT GG CT CG GG 0 AC AG CC AG TT AG
1492_634 GG TT AT AA AG AG CT TT GT AA AT CC 0 CC GG CC AG TT AG CC CT CC CT CC 0 AA CC AA CT CT GG AG AC GT AG AC GT CG GT 0 AG AT 0 GG CT AT CT CC CC CC CC AA AA AA AG TT CG GG 0 GG CG AA AA CC CC 00 CG TT AA GG CC AA AA AA TT CT TT CT CC CC TT AA GG CT CT TT AG GT CC CT GG AA TT AA AG CG AA GG GG CT CG GG 0 AA AA CC AG GT AA
1492_635 AG CT AT GG AA AA TT CT TT AG TT CT 0 CT AG CC AG CT AA CT CT CT TT CT 0 GG AC GG CT CT CG AG AA GT AG AA TT CG TT 0 AA TT 0 GG CT AT CC CT AC CT AC CC TT CC GG TT CG GT 0 AG GG AC AA AA CC GG GG AT AC AG CC AA TT AA AT CT TT CC CG CT CT AA CG CT CC AT GG TT CC TT GG AG GT AG GG GG AT GT AG CT CG CG 0 AC AG TT AG GG AG
1492_636 AG TT AT GG AA AA CT CC GT AG TT CT 0 TT AA CC AA TT GG CT TT TT CT CC 0 AG AC GG CT TT CC AG AC GG AA AA TT GG GT 0 AG AT 0 GG CT AT CT CC CC CC AC AC TT CC AG CT CC TT 0 GG CG CC AA CC CT GG GG TT AC GG CC AA AA AA AA CT CT CT CG TT CC AT CG CT CT AT GG GT CC CT CG AA GT AG AA CC AT GT AG TT GG CC 0 AC AA TT AA GT AG
1492_637 AA CT TT GG AA AG TT CT GT AA TT CC 0 CT AA CC AG CT AG CT TT TT TT CT 0 AA AA AG CT CT CC AA CC GG AG AA GT CG TT 0 AA TT 0 GG CT AA CC CT AC CC AC CC TT AC AG CC CC GT 0 AG CC CC AC CC CC GG GG AT CC AG CC AA TT AA 00 CT CT CT CG CC TT AA GG CT CC AT GG TT CT TT GG AG GT AG GG GG AT GT AG CT CG CG 0 AC AA TT AG GG AG
1492_638 AG CT AT AG AA AA TT CT TT AG AT CT 0 CC GG CC GG CT GG CT CT CC CT CT 0 AG AC GG CT CT GG AG AA GG AG AA GT CG GT 0 GG TT 0 CG CC AA CC TT AC CT CC AC AT AC AG CC CC GT 0 GG CC CC AA AA TT GG CC TT AA AG CC AA AT AA AT CT TT CT CG CT CC AT GG TT CT AT GG TT TT CC CG AA GG GG GG CG AT GT AG TT GG CG 0 CC AA CC AG GT AG
1492_639 AA TT AT AA AA AA CT CT TT AG TT CT 0 TT GG AC AG TT GG TT CT CT CT TT 0 AG AC AG CC TT CG GG AC GT GG AC GT CG GT 0 GG TT 0 GG CT AT CT CT AC CT AC AC TT CC AG TT CG TT 0 GG CG AC AC AC CT GG GG AT AC AA CC AT AT AG TT TT CT CC GG CC CC AA CG CT TT AA AG TT CC TT CC AA GG AA AG GG AA GT AG CT CG CG 0 CC AG CT AG GG AA
1492_640 AA CT TT AA AG AA CC CT TT AA AA CT 0 TT AA CC AG CT AG CT CC CC CT CT 0 AG AA AG CC CT CG AG AA GT GG AA GT GG GT 0 AA AA 0 GG CT AT CT CT AA CC AC CC TT AC AG CT CC GT 0 GG CC CC CC AC CT GG CG AA AC AA AC AA TT AA TT CC CT TT GG CC TT AT CC TT TT AT AG TT CT TT CC AG GT AA GG CG AT GT GG CT CG CG 0 AA GG TT AG TT AA
1492_641 AG CT TT AA AG AA CT TT GT GG TT CT 0 TT AG AC GG CT AG CT CC CT CT CC 0 GG AA AG CC CT CG AG AA TT AA AA GG CG GT 0 AG AT 0 GG CC AT CC CT CC CC AC AC AA AC AG CT CG GT 0 GG CG AC AC CC CC GG CG TT AC AA CC AT AT AA AT CC CT CT CG CC CT AA CG CT TT AA AA TT CT CT CG AA GT AA AG GG AT TT GG CC GG CG 0 AC AG CT AG GT AG
1492_642 AA CT AA AG AG AA CT TT GT AG AT CC 0 CT GG AC AG CT AA CT TT CC TT TT 0 AG AA GG CT TT GG GG AC GT GG AC GT CG GG 0 AG AT 0 CG CC AA CT TT AA CC AA CC AT AC AG CC GG TT 0 GG CC AC AC AA CC GG GG AT CC AG AC AT TT GG TT CC CT CC CG CT CC AT GG CT TT AT GG TT CT TT GG GG GT AG AG GG AT GT AG CT GG CG 0 CC AA TT GG GG AG
1492_643 AG CT AT GG AG AA TT CC TT GG AT CC 0 CT AG CC AG TT AG CT CT CT TT CT 0 AA AA AG CC CT CC AG AC GG AA AA TT CG TT 0 AG TT 0 CG CT AT CC CT AC CT AA CC TT AC AG CC CC GT 0 GG CG CC AA AA CC GG CG AT AC AG CC AA TT AA AA CT CT CT CG CC TT AT GG CT CT AT GG TT CC TT GG AG GT AG AG CG AA GT AG TT CG CC 0 AC AA TT AG GT AG
1492_644 AG TT AT AA AA AG TT CT GT GG 00 CC 0 CC AG CC AA CT AA CT CT CC CT CT 0 AG AC GG CC CT CC 00 AA GG GG AC GT CC GT 0 AG TT 0 CC CT AA CT TT CC CC AC AA AT AC AA TT CG GG 0 GG CC AC AA AA TT GG CG AT AA AA AC AT TT AA AT TT TT CC CC CC CT AA GG CT CT AT AA GG CC CT CG GG GT AG AG CG TT GT GG 00 CG CC 0 CC AG CC GG TT AA
1492_645 AG CT AT AG AA AA TT TT GT AG AA TT 0 TT AA AC AG CC AA CT CC TT CT CT 0 AG AC AA CT CT CC AG CC GT AG AA GG GG GG 0 AG TT 0 GG CT TT CC CT AA TT AA AC AT AA GG CT CC TT 0 AG GG AC AC AC CT GG CG AT AC AG AA AA TT AA AT CT CT CT CC CT CT AA CG CC CC AT AG TT TT CT GG AA GT AG AA GG AA GT AA TT CG CG 0 CC AG CC AA GT AG
1492_646 AG CT AA AG AG AG CT CT GG GG TT TT 0 TT AA CC AG CC GG CT TT CT CT CC 0 AG AA AG CC CT CG AG CC GT AA AA TT CG GG 0 GG TT 0 CG CT TT CT CC AC CC AC AC TT AC AA TT CG GT 0 AG CG CC AC AA CT GG GG AT CC AG CC AA AA AG AT CT CT CT CG CT CC AA GG CT TT AT AG GG CC CT CG AA GT AG AG CG TT GG GG CT CG CG 0 AA AG TT GG GG GG
1492_647 AG CT TT AG AA AA TT TT GT AG AA CT 0 CT GG CC AG CC AA CT CC CT CT CC 0 GG AC AG CT TT CG AA AC GT GG AC GT GG TT 0 AG AA 0 GG TT AT CT TT AC CT AA CC AA AC AG CC CG TT 0 AG CC AC AC AC CT GG CG TT AA AG AC AA TT GG TT TT CC TT CC CT CC AT GG CT CC AT GG TT CT TT CC AG GG AA AG GG AA GT AG CT GG CG 0 CC GG CC GG GT AG
1492_648 AG CC AT GG AA AA CT TT TT AG TT CT 0 CC AA CC GG CT AA CT CT CC CT CT 0 AA CC GG CT TT CG GG AC GT AG AC GT CG GG 0 AG TT 0 CG TT AT CT TT AA CT CC AA AT AC AG TT GG TT 0 GG CG AC AC CC TT GG CG AT AC AG AA AA AT AA AA TT TT CC CG CT CT AA GG CT TT AT AG TT CC TT CG AG 00 AA AA CG AT GT GG CT CG CG 0 AC GG CT GG TT AA
1492_649 AG CT AA AG AG AG CC CT GT AA TT TT 0 CC AG CC AA CC AG CT TT CT CT CC 0 GG AC GG CC CT CG AG AC GT AA AC TT GG GG 0 AG AT 0 GG CT AT CT CC AC CC CC AC TT AC AG CT GG GT 0 AG GG CC AC CC CT GG GG AA AC AG CC AA AA AG AT CT CT CT CG CT CC AT CG CT TT TT AG GG CC CT CG AA GT GG AG CG AT TT AA TT GG CG 0 AC AG CT GG GT AG
1492_650 AA TT AA AA GG AG CT CT GT AA 00 CT 0 TT AG AA AA CC GG CT CT CT TT TT 0 AA AC AG CC TT CC AG AC GT AG AA TT CC TT 0 AA TT 0 GG TT AA CC CT AA CT AA CC AA AC AG CT CG TT 0 AG CG AC AA CC CT GG CC AT AA AG CC AA TT AG TT CT CT CT GG TT CC AT GG CC CT AT AG GT CC CT GG GG TT GG AG CC AA GG GG CT CG CG 0 AC AG CC AG GT AA
1492_651 AG CT AT AG AA AA TT TT GT AA TT TT 0 TT AA AC AG CC AG CC CT CT CC CC 0 AA AC AA CT CT CC AG AA GT AG AC GG CG GG 0 AG TT 0 GG CT AT CC CT AA TT AA AC AT AA AG CT CC GT 0 AG CG AA CC CC TT GG CG AT AC AA AA AA TT AG AA TT CT CT CC TT CT AT GG CT CT AT AG GT CT TT CG AG GT AG AG GG AA GT AG CT CG CG 0 CC AG CT AA GG AG
1492_652 GG CT AT AG AA AA TT CT GG AG AA CC 0 TT AG AC AG CC GG CC CT TT CT CC 0 AG CC AG CT CT CC AA AC GT GG CC TT CC GG 0 AG AT 0 GG TT AT CC CC AA CT AA CC AT AA AG CC CG TT 0 AG CG AA AC CC CT GG CG TT AC AG AC AA AT AA AA CT TT CT CC CT CT AA GG CT TT AT GG GT CT CT GG AA GT AG AG CG AT TT AG CT CC CG 0 AC AA CT AA GG AG
1492_653 GG TT AA GG AA AG CT CC TT AA TT CT 0 TT AG CC AG TT GG CT CT TT TT CT 0 AA AA AG CC TT CC AG CC GG AA AA TT GG GT 0 AG AT 0 GG CT AT CT CC AC CC CC AC TT CC AG CT CG TT 0 GG GG CC AA AA TT GG CG TT AC GG CC AA AA AA AA TT CC CC GG CT CC AA CG CT CT AA GG GT CC CT CG AA GT AG AG GG TT GG GG CC GG CC 0 CC AA CT GG GG AG
1492_654 AA CT AT GG AG AG CT CT GG AG TT CT 0 CT AG CC AG CC AG CC TT CT TT CC 0 AG AC AA CC TT GG AA AC GT AG AA TT CG GT 0 AG TT 0 CG CT AA CC CT AC CC AA AA AT AA GG CT CC TT 0 GG CG AC AC CC CC GG CG AT CC AG AC AA TT AG TT CT CT CT GG CT CT AA CG CC TT AT GG TT CC CC CG GG TT AG GG GG AA TT AG CT CG GG 0 CC AG CC GG GT GG
1492_655 AA CT TT GG AA AA TT CT TT AG 00 CC 0 CT AA CC AA CT AG CT CT TT TT TT 0 GG AC GG CT CT CC AA CC GT GG AA GT CG TT 0 AA TT 0 CG CT AT CC CT AC CT AC CC AT CC AG TT CG GT 0 GG CG CC AC AC CC GG CG AT AC AG CC AA AT AA AT CT TT CT CG CC TT AT CG TT CT AT GG TT CC TT GG GG GT AA GG GG AT GT AG CT CG CC 0 AC AG CT GG GG AA
1492_656 AG CT AT AG AG AA CC CT GT AG 00 CC 0 00 AA CC AG CT AG CT CC CC CT CT 0 AG AC AG CT CT CC AG AA TT AG AC GT GG GT 0 AA AT 0 GG CT AA CC CT CC CC AC AC AT AA AG CT CC GT 0 GG CC AC AC CC TT GG CC AA AA AA AC AA AT AA TT CC TT TT CG CT TT AT CC TT TT AA AG TT CT TT CG AG GT AA GG CG AT GT AG CC GG CG 0 AC GG TT AG TT AA
1492_657 GG TT AT AG AG AA TT TT GG AA AT CT 0 CT AG CC GG CT AA CT CT CC CC CT 0 AA CC AG CT CC CG AA AA GT AG AA GT CG GG 0 AG AT 0 GG TT AA CC CT AC CC AC AC AT AA GG CT CC GT 0 AA GG AC AC CC CT GG CG AT AA AG AC AA AT AG AT TT TT CT CG CC TT AA CG CC TT AT GG GT CT CT GG AA GT AA AG GG AT TT AG CT CC CG 0 AA AA CC AG GG AG
1492_658 AG CT AT AG AA AG TT CC TT AG AT CC 0 CT GG AC GG TT GG CT CT CT CT CC 0 AG AC GG CT TT CG AG AA GG AG AA GT GG GG 0 GG TT 0 CC CT AT CT TT AC CC AC CC AT AC AG CC CC GT 0 GG CC CC AA AC TT GG CC TT AC AG CC AA AT AG AA CT TT CT CG CT CT AT GG CT 00 AT GG GT CT CT CG AA GG AG AG GG AT GG GG TT GG CG 0 CC AG CC AG GT AG
1493_659 AG CT AT GG AA AA TT CT TT GG AT CT 0 CT AG CC AA TT AG CT CC CT TT TT 0 AG AC AG CC CT CG AG AA GT AA AA TT CG TT 0 AG TT 0 CG CT AA CC CT AC CT AC CC TT CC AG CT CC GT 0 GG CC CC AA AC CT GG GG AT CC AG CC AA AT AA AA CT CT CT CG CT CT AA CG CT CT AT GG TT CT TT GG GG GT AA AG CG AA GT AG CT CG CC 0 AC AA CT GG GG AA
1493_660 AG TT AT AG AA AA CT CT GT AA TT CT 0 CT GG AC AG TT GG CT CT CT TT TT 0 AA AC AG CC TT CG GG CC GT AA AA GT CG TT 0 GG TT 0 GG CT AT CT TT AA CC AC AA AT AC AG TT CC GT 0 GG CG AC AC AC CT GG CG AT AC AA CC 00 AT AG AT TT CT CC GG CC CC AA CG CT CT AA AG TT CC TT CC GG GT AG AG GG AA GG AG CT CG GG 0 CC AG CT GG GG AA
1493_661 AA CT AT AA AA AG CT CT GT GG 00 CT 0 TT AG CC AG CT AG CT CC CT CT CC 0 AA AC AA CC TT CG AA CC GT AG AA TT CG GT 0 AG AT 0 GG TT TT CT CT CC CC AC AC AA CC AA CC CG TT 0 AG CC AA AA CC CC GG GG TT CC GG AC AA TT AG AA TT TT CC CC CT TT AA GG CC TT TT AA GT CC TT GG AG GT AG AA GG AA GG AA CT CG GG 0 AA AA CT AG GT AA
1493_662 AG TT AT AG AA AG CT CC GT AG 00 CT 0 TT GG CC GG TT AG CC CC CT TT CC 0 AA AC AG CC TT CC AA AA GG AG AA TT CC GT 0 AG AA 0 CG CT AT TT CT CC CT AC AA AT AC AA CC CG TT 0 AG CC AA AC CC CT GG CG TT CC GG AC AA AT AA TT TT TT CT GG CT TT AA CG CT TT TT AG GT CC TT GG GG GT AA AA CG AA GG AA CT CG CC 0 CC AG CT GG GT AA
1493_663 AG CT AT AG AA AG CC CC GT AG 00 CT 0 CT AG CC AG CC AG CC CT CT CT CT 0 AA CC AA CT CT CC AA AA GT AG AC GT CC GT 0 AA AT 0 CG CT AA CT CT CC CC AA AC AT AC AG TT GG TT 0 AG CC AA AA AA TT GG CC AT AC AG CC AA TT AG AA TT CT TT CG CC TT AA GG CC CT AT GG GT CC TT GG GG GT AG AA CC AT TT AG TT CG CC 0 AC GG CT GG GT AG
1493_664 AG TT AT AG AA AG CC CT GT AA AT CC 0 TT AG CC AG CT GG CT CC CT CC TT 0 AA AC AA CT TT CC GG AA GG GG AC TT CC GT 0 AG AT 0 CG CT AT CT CC AC CT AA AC AA AA AG CC GG GT 0 AG CC AC AC AA CT GG CG TT AC AA CC AT AT AG AT CC CT TT CG TT CC AA GG CT CT AT AG GG CT TT CG AA GG AG AA CC AT GT GG TT CG CC 0 CC AG CT AG GG AG
1493_665 AG TT AT AG AA AA CT CT TT GG AA CC 0 CT GG CC AA CT AG CC CT CT TT CT 0 AG AC AG CC CT CC AG AA GG AG AC GT CC GT 0 GG TT 0 GG CC AA TT CC CC CC AA AA AT AC GG CT GG GT 0 GG CG AC AA AA TT GG CG AT AC AG AA AT AA AG 00 TT TT CT CG CT CC AT GG TT CT AA AG TT CC TT CC GG TT GG AA GG AA GT GG CT GG CG 0 CC AG CC GG GT AA
1493_666 AG CT TT AA AG AA TT TT GT AG TT CT 0 00 GG AC GG CC AG CT CC CT CT CC 0 GG AC AA CC TT GG AA AC GT AG AA GG CG GT 0 AG AA 0 GG CC AT CC CT CC CC AC CC AA AA AG CT CG GT 0 GG CG CC AC CC TT GG CG TT AC AA CC AA TT AA TT CT CC TT CG CC CT AA CG CC CT AA AG TT CT CT CG AA GG AG AG GG AT GT AG CC CC CG 0 AC AG CT AG GT AG
1493_667 AA CC AA GG AG AA CT CT TT GG TT CC 0 CC AG CC GG CT GG CT TT TT TT CT 0 AG CC GG CT TT CG AA AC GT AG AA GT CG GG 0 AG AT 0 CC TT AT CT CC AA CT CC AC TT CC AG CT CG GG 0 GG CG CC CC AA TT GG CC TT CC AA AC AA AT AA AT CT CT TT CC TT CC AT GG CT CT TT GG TT CT CC CG AG GT AG AA CG AT GT AG TT CG GG 0 AC GG CT AG TT AA
1493_668 AG CT TT AA AA AG TT TT GT AA TT CT 0 CT AA CC AG CT AG TT CC CC CT CT 0 AG CC AG CT CT CG GG CC TT GG CC GT CC GG 0 AG AA 0 CG CT AT CT CT AC CC AA CC AT AA AA CC CG TT 0 GG CC CC AC AA CC GG GG TT AA GG AC AA TT AG AT CT TT TT CG CT CC AT CG CC CC AT GG TT CC CC CC AG 00 AA GG CG AA GG AA CT CC CG 0 CC AG CT AG GG AA
1493_669 AG TT AT AA AA AA TT CT GT GG AA CC 0 CT GG AA AG CT AG CT CT CT TT CT 0 AG AC AG CC CT CC AG AC GT GG AC GT CC TT 0 GG TT 0 GG CC TT TT CT CC CC AC AA AT AA GG CC CG GG 0 GG CG AA AA AA TT GG CG TT AC AG AC AA AT AA TT TT TT CC CG TT TT AT GG TT TT AA AG TT CT TT CC GG TT GG AA CG AA GG AG CT GG GG 0 AC GG CC GG GT AA
1493_670 AG CT AT GG GG AA CT TT GT AA TT TT 0 00 AA CC AA CT GG CC 00 CC TT CT 0 AG AC AG CT CT CC AG CC GT AA AC GT CC GT 0 AA AT 0 CG TT AT CC CC AC CT CC AC AT AC GG CT CG TT 0 AG CC CC AC AA CC GG GG TT AA GG AA AT TT AA TT CT TT CT CG CT CC AA CG CT CT AT GG GT CC CT CG AG GT AA AA CG TT GT AG CT CG CG 0 CC GG CC GG GG AG
1493_671 AG CT AA AG AG AA TT TT GT AA TT CT 0 TT AG CC GG CT GG CT CC TT CT CT 0 AA AC AA CT TT CC AG AA GT GG AC GG GG GT 0 GG TT 0 GG CT TT CC CC AA CT AA CC TT AA AG CT CC TT 0 AA CG AA CC CC TT GG CG AT AC AA AC AA TT AA AA CT CT CT CG TT CC AA GG CT CT AT AG GT TT CT CG AA GT AA AG GG AA GT AG CT CG CG 0 AC AG CT AA GT AG
1493_672 AG TT AT AG AA AA CT CT GT AG TT TT 0 CT GG CC AG CT AG TT CT CC CC TT 0 GG AA AA CC TT GG AA AA GG AA AC TT CG GG 0 AG AT 0 CC CT AA CC CT AA CT AA AC AT AA AG CT CG GT 0 AG CC CC AC CC CC GG CC TT CC AG AC AT AT AG AT CT CT CC CG CT CC AT CG CT CT AT GG GT CC CT CG GG GT AG AG CG AT TT GG CC GG CG 0 CC AG CT AG TT AA
1493_673 GG CT AT AG AG AA TT TT GT AG TT CT 0 TT AG CC GG CT AG CC CT TT CT CT 0 AG CC GG CT TT CC AA AA GT AG AA GG GG GG 0 GG TT 0 GG TT AT CC CC AA TT AA AC AT AA AG CC CC GT 0 GG GG AA AC CC CT GG CG TT AC GG CC AA AT AA AA CT TT CT CC TT TT AT GG CC CT TT AG GT CC TT GG GG GG AG AG GG AT GT GG CT CC CG 0 AC AG CC AA GG AG
1493_674 AG TT AT AG AA AA CC TT TT AG TT CT 0 CC GG AA AG CC GG CT CT TT TT TT 0 AG CC GG CT CT CC AA AC GT GG AA GT CG GT 0 GG TT 0 GG TT AT CC CC AC CC AA CC AT AC AG TT CC GT 0 GG GG AC AA CC TT GG GG AT CC AA AA AA TT AA TT CT TT CC CG CT TT TT GG CT CT AA AG TT CC CT CG GG GT GG AG CC AT GT AG CT CG CG 0 AC AG TT GG GG AA
1493_675 AA TT TT AG AG AG CT CT GG GG AT CT 0 CT AG CC GG CC GG CC CT CC CC CC 0 AG AA AA CC TT GG AG AC GT AA AA TT CG TT 0 AG AT 0 GG CC AA CC CC AA CC AA AC AT AA AG TT CC TT 0 GG CG AC AC CC CT GG CC TT AC AG CC AA AT AG TT CT CT CT CG TT CC AA CC CT CT AT AG GT CC CC CG AG GT AG GG CC AT GT GG CT CG GG 0 CC AG CT AG GG AA
1493_676 AA CC AA GG AG AA CT CT GT AG TT CT 0 CC AG CC GG CT GG TT CT CT TT CT 0 AG CC GG CC TT CG AG AC GG AA AC GT CG GG 0 AG TT 0 CG CT AA CT CC AC CT AC CC AT CC AG CT CC TT 0 GG CG CC AC AC CT GG CC AT AC AG CC AA TT AG AA CT TT CC CC CC CT AA GG CT CT AT AG GT CC TT CG AG GG AG AG GG AA TT AG TT CG GG 0 AC GG CT AA GG AG
1493_677 AG 00 AT AA AA AG TT CC GT GG TT CT 0 CT AG CC AA TT AG CT CT CT CT TT 0 AA AA AG CC TT CG GG AA GT GG AC GT CG GG 0 AG AT 0 CG TT AA TT CT AC CT CC AC TT CC AA TT CC GT 0 AG CC CC AC AC CT GG CG AT CC AG AC AA AT AA AT TT CT CC CG CC CT AA GG CC CT AA AG GT CC CT CG AG GT AG AG CG AA GT AA TT CC CG 0 CC AA TT AG GT AA
1493_678 AA CC AA AG AG AG CT TT GT AA TT CT 0 TT AA CC AG CC AG CC CC CT CT CC 0 AG AC AA CT CT CC AG AC TT AA CC GT CG GT 0 AG AT 0 CC CT AT TT CT CC CC AA CC TT AC AG TT CC TT 0 GG CC AC AA AA CC GG CC AT CC GG AC AT TT AA AT TT CT TT CC CT CT AA GG CC CC AT GG TT CC CT CG GG GG AA AG CC TT TT GG TT CG CG 0 AC AG TT AG GT AA
1493_679 GG 00 AT AA AA AA CT CT TT GG TT CT 0 CT AG CC AA TT AG TT CT CC CT TT 0 GG AC GG CC TT CC GG AC GT AG CC GT CG GG 0 AG AT 0 CG TT AA CT CC AC CC CC AC TT CC AA TT CC GT 0 AG CG AA AA AA CT AA CG AT AC AG AC AA AT AA AT TT CT CC CG CC CT AT CC CC CT AT AA GT CC TT CG AG GT AG AG CG AA GT AG TT CC CG 0 AC AA TT AG TT AG
1493_680 AA CT TT AA AG AA TT TT GT AA AT CT 0 TT GG AC GG CT AG CT CC CC CT CC 0 GG CC AG CC CC GG AA AC GT AA AA GT CG GT 0 AG AT 0 GG CC AT CC CT CC CC AC AC AA AA AG TT CG GT 0 GG CG CC CC CC CC GG CC AT AC AA CC AA AT AA TT CC CC TT CG CC CT AT CC CT TT AA AG TT CT CT CG AA GG AG AG GG AT GT AG CT CC CG 0 AC AG CT AG TT AG
1493_681 AG CC AA AG AG AG TT TT GG AG AT CC 0 CT AA CC GG CT AG CC TT CC TT CC 0 00 CC AG CT TT CG AG AA TT AG AA TT GG GG 0 AG AA 0 CG TT AA CC CT AC CC CC CC TT AA GG TT CC TT 0 GG CG CC AA AA CT GG CG AT AA AG AC AA TT AA AT CC TT CC CG CT TT AA CG CC CT AA GG GT CC 00 GG AG 00 AG AG GG AA TT GG CT GG GG 0 CC AG CC AA GT AA
1493_682 00 CC AA AA AA AG CT CT GT AG AT CT 0 TT 00 AC 00 CT AG CT CT CC CT CT 0 AA AC AG CC CT 00 AA AC 00 AG AA GT CC GT 0 AA AA 0 GG CT AT CT TT AC CT AA AC 00 00 00 CC CG TT 0 AG CC AA 00 AC CT GG CG TT CC AG AC AA AT AG TT CT TT CT CC CT 00 AT CG TT TT AT 00 TT CC TT 00 GG GT AG AA GG AA 00 AA CT GG GG 0 AC AA CT GG GT AG
1493_683 AG TT AT AG AA GG CT CT TT AG AT CT 0 TT AA CC AG CT AG CC CC CT CT CC 0 AA AC AG CC TT CC AA AA GT GG AA TT CC TT 0 GG AA 0 CC CC AT CT CT CC CT AC AC AA AC AA CT CC GT 0 GG CC AA AA CC CT GG GG TT AC GG AC AA AA AG AT TT TT TT CG CT TT AA CG CT TT TT AG GG CC CT GG GG GT AG AG GG AA GT AG TT CG CG 0 AC AA CT AG GG AA
1493_684 AA TT AT AA AG AG CT CT GT AA AA TT 0 TT AG AA AA CC GG CT TT CC CC CT 0 AA AC AG CC TT CC AG AC GT AG AA TT CC GG 0 AA TT 0 GG CT AT CC CT AC CT AA CC AT CC AG CT CG TT 0 AG CG AC AA AC TT GG CC AT AC AG CC AA TT AG AT TT CT CT GG TT CC AT GG CT TT TT AA TT CT CT CG GG GT GG AG CC AA GT AG TT GG CG 0 AC GG CC GG GT AA
1493_685 AA CT AT AA AA AA CT CT TT GG AT CT 0 TT GG AC AG CT AG CC TT TT TT CT 0 AA CC GG CT TT GG AA AC GT AG AC GT GG GT 0 AG TT 0 CC TT AT CC CT AA CT CC AC AT AA AG CC GG TT 0 GG CC AC AA CC CC GG GG AT CC GG CC AT TT AG AT CT CC CT CC TT CT AA GG CC CT AA AG GG CT TT CG AA GT AA AG CG AT GT AG CT CG CG 0 AA AA CT AG GT AG
1493_686 AG TT AT AA AA AA TT CT GT AG AT CT 0 CT GG AC AG CT GG TT CC CC CT TT 0 AA AC GG CC TT CC GG AC GT GG AA GT CC GT 0 AG AT 0 GG CT TT CT TT AC CC CC AC AT AC AG TT CG TT 0 GG CC CC AC AC CT GG CC AT CC GG AC AT AT AG TT TT TT CC GG CT CT AA CG CT CT AA AG GT CC TT CG GG GT AG AG CG AA GG AG CT CG GG 0 AC AA CT AG GT AG
1493_687 AG TT AT AG AA GG TT CC GT GG AT CC 0 CT AG CC AG CC GG CT CT CC CT CT 0 AG AC AG CC CT CC AG AA GT GG AC GT CG TT 0 AA TT 0 CG CT AT CT CT CC CT AC AA AT AC AG CT CG GG 0 GG CC CC AA AC TT GG CG AT AC AG AA AT AT AA AT TT TT CT CC CC TT TT GG CT CC AA AG GG CT CT CG AG TT GG AA CC AT GT GG CT CG CC 0 AC GG CT AG TT AA
1493_688 GG CT TT AG AG AG CT CC GT AG AT CC 0 CT AG CC GG CT AG CC TT CT CT CT 0 AA AA AA CC TT CG AG AC GT GG AA GG CG GG 0 AG TT 0 CG TT AA CC CT AC CT CC AA AT AA GG CT CG TT 0 GG CC AC AC AC TT GG GG AT AA GG AC AT AT GG 00 CT TT TT CG TT CT AT GG TT TT AA AG TT CC CT CG AG GT AG GG CC AA GG GG CT GG CG 0 AC AG CT AG TT AG
1493_689 AG TT AT AG AA AG CT CC GT AG AT CT 0 CT AG CC AG TT GG CT CT TT CT CT 0 AG AC GG CC TT CC AG AC GG AG AA GT CG GT 0 AG TT 0 GG CT AT CT CC CC CC AC CC TT AC AG CC CG TT 0 GG CG CC AA AC TT GG CG TT CC GG CC AA AA AA AA CT CT CT CG CC CT AA CG CT CT AA GG GT CC CT CG AA GT GG AA CC AT GT AG CT GG CC 0 AC AA CT GG GG AG
1493_690 AG 00 TT AA AA AG TT CT GT AG TT CT 0 CC AG CC AG CC GG CT CT CC CT TT 0 AG AC AG CC TT CC AG AA GT GG AC GT CG GT 0 AA AT 0 GG CT AT TT CC AC CT AC AC TT CC AA TT CG GT 0 AG CC AC AA AA CT GG CG AT 00 AG AC AA AT AA TT TT CT CC CG CC CT AT CG CC CT AT AG GT CC TT CG GG GG AA GG CG TT GG AG TT CC CG 0 CC AG TT AG TT AG
1493_691 AA CT AT AA GG AA TT TT GT AG AT CT 0 CT AA AA AA CC GG CT CT CT TT TT 0 AG CC GG CC CT CG AG AC GT AA AC TT CC GT 0 AG AT 0 CG TT AT CT CC AA TT AA CC TT AA AA TT CC GT 0 GG CG CC AC AC TT GG CG TT AA AG AC AA TT AA AT CC CT CT CG TT CT AT GG CC CT AA GG GT CC CT CG GG GG AG GG CG TT GG GG CT CG GG 0 AC AG CT AG GT AG
1493_692 AA CT AT AG AA AA CT TT GT AG AT CC 0 TT AG AC AG CT GG TT TT CC TT TT 0 AG AA GG CC CT CG AG AC GG AG AC GT CG GG 0 AG AT 0 CG CC AA CT TT AA CC AC AC AA AC GG CC CC GT 0 GG CC AC AA AC CT GG CG AT CC AG AC AA AT AG TT CT CT TT CC CT CT TT CG CT TT AT AG TT CT CT CG GG GT AG AA CG AA GT AG CT GG CG 0 CC AA CT AG GT AG
1493_693 AA TT AT AG AG AG CT CT GT AG TT CC 0 CT AG AC AA CT AG TT CT CT TT CT 0 AG AA AG CT CT CG AG CC TT GG AC TT CG GG 0 GG AT 0 CG CT AT CT CT AC CC AC AC AT AC AA CC CC TT 0 GG CC AC AC AC TT GG CG AT CC GG AA AA AT AG 00 TT CT CT CC TT TT AA GG CC CT AT AA GT CT TT GG GG GT AA AA GG AT GG AG TT CG CC 0 CC AA CC AG GT AA
1493_694 AG TT TT AG AA AA CT CT GT AG TT CT 0 CT AG AA AA CT GG CT CT CC TT CC 0 AG AC AA CC TT CG AG AA GT GG AC TT GG GG 0 AG AT 0 GG TT AT CC CT AA CT AA AC AT AC AA CC CG TT 0 AG CG AC AA AC CC GG GG AT AC AG CC AA TT AG AT CT CT CT GG TT CT TT CC CT TT AA AG GT CC CC CG GG TT AG AG CC AT GG AA CT CC CC 0 CC AA CT AG GT AA
1493_695 AG CT AT AG AG AA CT TT GT GG AA TT 0 TT AA AC AG CC AG CT CC CT TT TT 0 AA AC AG CT TT CC GG AC GT AG CC TT GG TT 0 AG AT 0 GG TT AT CC TT AC TT AC AC TT CC AG TT CC GT 0 AG CG AC AC AC TT GG CC TT AC AA CC AA TT AA 00 CC TT TT CG TT CT AA GG CC CT AA GG GT CC CT CG GG GG AG GG CG TT GG GG CT CG GG 0 AC AG CT AG GT AG
1493_696 GG TT AT GG AA AA TT CT GT AG TT CT 0 TT AG AC AG CC AG CT CC CT CC CC 0 AA CC GG CT TT CC AA AC GT GG AC GT CG GG 0 AG AT 0 GG CT AA CC CC AC CT AC AC AT AA GG CT CG GT 0 AG GG AC AC CC CT GG CG TT AC GG CC AA AT AG AA CT TT CT GG TT TT AT CG CC CT TT AG GT CC CT GG AG GG AA AA GG AT TT AG CT CC CG 0 CC AG CT AA GT AA
1493_697 AG TT AT AA AG AA CT CT GT AG 00 CC 0 CT GG AC AG TT AG CC 00 CC TT CC 0 AG AC AA CC TT 00 GG AC GT GG AC GT CG GG 0 AG TT 0 GG TT AT CC CT AC CT AA AC AT AA GG CT CG GT 0 AG CG AC AA AC TT GG CG AT CC AA CC AA TT AG TT CC CT CT GG CC CT AT GG CT TT AA AG GT CC CC CG AG TT AG AG CC TT GG AG CT CG CC 0 CC AG CT AG GT AA
1493_698 AA CT AT AG AA AA CT TT GT AG AT CC 0 CT GG AC AG CT GG CT TT CC TT CT 0 AG AA GG CC CC CG GG CC TT AG AC GT CG GG 0 AG TT 0 CG CT AT TT CT AC CC AA AC AA AC GG CC GG TT 0 AG CC CC CC AA CC GG GG AT CC GG AA AA AT AA TT TT CC CT CG CT CC TT CG CT TT AT AG TT CT TT CG GG GT AG AG GG AT GT AG CT GG CG 0 CC AA TT GG GG AG
1493_699 AG CT TT AG AA AA TT TT GG AG AA CT 0 CC AG CC GG CT AG CT CC CC CC CC 0 AG AC AG CT TT GG AA AA GT AG CC TT GG TT 0 GG AT 0 GG CT AT CT CT AA CT AA CC AA AA AG CC CG GT 0 AG CG CC AC AC CT 00 CG TT AA AG AC AA TT GG AA TT CC TT CC CC CC AT CG CT CT AT AG TT CT TT CC AG GG AA AG CG AT GT AG CT GG GG 0 AC GG CT AG GT GG
1493_700 AA CT AT AG AA AA CT TT GT AG AT CC 0 TT AG CC AG CT AG CT CT CC TT CT 0 AG AC AG CC CC CG GG AC GT AG AC GT CG GT 0 AG AT 0 GG TT AT CT TT AC CC AA CC AT AC GG CC GG TT 0 GG CC CC AC AC CC GG GG AA CC GG AA AA TT AG TT CT CC CT CC CT CT AT CG CT CT AA AG TT CT CT CG GG GT GG AG CG AA GT AG CT GG GG 0 AC AA CT AG GT AA
1493_701 AA CT TT GG AA AG TT TT GT AG TT CT 0 CT AG CC AG CC AG CT CC TT TT TT 0 AG CC GG CC CT CC AG AC GG AA AA GT CG TT 0 AA TT 0 GG CT AA CC CC AC CT AC CC AT CC AG CT CC GT 0 GG GG AC AA AA CT GG GG AT CC AG CC AA TT AA AT CT TT CC CG CT CT AT GG CT CT AT GG TT CC TT GG GG GG AA AG CG AT GT AG CT CG CG 0 AC AA CT GG GT AA
1493_702 AG TT TT AA AA AA CT TT GT AG TT CT 0 TT GG AC AG TT GG TT CT CT TT TT 0 AG AA AA CC TT CG GG AC GT AG AC GT CG GT 0 AG AT 0 GG CT TT TT CC AC CT CC AA AT AC AG CT CG TT 0 GG CG AA AA AA CT GG CG AT CC AG AC AT AT AG TT TT CC CT GG CT CT AA CC CT CT AA GG GT CC CT CG AA GG AA AG CG AT GT AA CT CG GG 0 AC AG CT AG GT AG
1493_703 GG CT TT AG AG AA CT TT GT AG AT CC 0 CC AG CC GG CT AG CC TT CC CC CT 0 AA AC AG CT TT CG AG AC GT AG AA GG CC TT 0 AG TT 0 CG TT AA CT TT AC CT CC AA AA AA GG CT CG TT 0 GG CC AC AC CC TT GG CC AT AA GG AC AA AA AG AA CT TT CT GG TT CC AT GG CT CT TT GG GT CC CT CG AA GT AG GG CC AT GG AA CT CG CG 0 AC AG CC GG TT AA
1493_704 GG CT AT AG AG AG CC TT GT AA AT CT 0 CT AG AC GG CC GG CC CC CT CC CT 0 AA CC AA CC TT CG GG AA GG GG AC TT CC GT 0 AG TT 0 CG TT AT CT CC AC CT AA AC AA AA AG CT CG GT 0 AG CC AC AA CC CT 00 CC AA AC AG CC AA TT AG AT CT CC TT CG TT CC AA CG TT CT AA AG GT CT TT CG AA GG AG AA CC AA GT GG TT CG CC 0 CC AG CC AG GT AA
1493_705 AG CT TT AG AG AG TT CT TT GG TT TT 0 TT AG CC AA CT AG CC CT CC CC CT 0 AG AC AA CC TT CC AG AA GT AG AC GT CC TT 0 AG TT 0 CG CT AA CC CT AC CC AC AA AT AC AA CT GG GT 0 GG CG AC AA CC TT GG CC AT CC AG CC AA AT AA AA CT CC CT GG CC CT TT CC TT CC AT AG GG CC TT CG AG TT AG AG CC AT GT AG CT GG CC 0 AC AA CC GG GT AA
1493_706 AG CT AT AA AA AG CC CT GT AG TT TT 0 CT AG CC AG CC AG CT TT CT CT CC 0 AG AC GG CC CT CG GG AC GG AA CC TT CG GG 0 AG AT 0 GG CC AT CT CT AA CC CC CC AT AC AG CT GG GT 0 AG CG CC AC AA CT GG CG AT AC AG CC AA AT AA AT TT TT CC CC CC CC AT CG TT TT AT AG GG CC CT CG AA TT AG AG GG TT GT AG TT CG CC 0 AC AG TT AG GT AA
1493_707 AA CT AA AA AG AA CT CT GT AA AT TT 0 CT AA AC AG CC AG CC TT CC CT CC 0 AG CC GG CC CT CC AG AC GT AA CC TT CG TT 0 AG AT 0 CG TT AT CC CT AC TT AC AC TT AC AG CT CG GT 0 GG CC AC AC AC CT GG CG TT AA AG AC AA TT AA AT TT CT CT CG TT TT AT GG CC TT AT AG GT CC CC CG GG GG AG AG CG TT GG GG TT CG GG 0 AC AG CT AG GT AA
1493_708 AA TT TT AA AG AA CC CT TT AG AT CT 0 TT AA CC AG CC AG CT CC CC CT CC 0 GG CC AG CC CT CC AG AA TT AG AC GT GG GT 0 AA AA 0 GG CT AA CC CC AC CC AC AC AT CC AG TT GG GT 0 GG CC AC AC CC CT GG CG AT AA AA AC AA AT AA 00 CC TT TT CG CC TT AA CG CT TT AA AG TT CT TT CG AG GG AA AG CG AT TT GG CC GG CG 0 AA GG TT AG TT AA
1493_709 AA CT TT AA AG AG CT TT GG GG AT CT 0 CT AA CC AA CT AG TT CT CC TT CT 0 AG AC GG CT CT CG AG AA TT AG CC GT CC GG 0 AG AT 0 CG TT AT CT CT AC CT AC AC TT AA AG CC CG GT 0 AA CC CC AA AA CT GG CG TT CC AA AA AA TT GG TT CT TT TT CG CT CC AT GG CC CC AT GG TT CC CC CG AG GT AG AA CG AT GT AG CT CG CG 0 CC GG CT GG GG AA
1493_710 AG TT AT AG AA AG CT CT GT AA AT CT 0 CT GG AC GG CC AG CC CT CT CT TT 0 AG CC AA CT CT CC AG AA GG AG AC TT CG GT 0 AG AT 0 CG TT AT CT CC AA TT AA AA AT AA AG CC CG GG 0 GG CG AC AC AC CT GG CC AT CC GG AC AT TT AA AT CC CC TT CG TT CT AA CG CT CT AT AG GT CT TT CG AA GG AG AA CG TT GT GG TT CG CG 0 AC GG CC AG GT AA
1493_711 AA TT TT AG AA AG CT CT GT GG TT CC 0 TT AG CC AA CT AA CT TT CT CT CT 0 AG AC AG CT TT CG AG AC GT AA CC TT GG GT 0 GG AT 0 CG CT AT TT CC CC CC CC AC AA AC AA CC GG TT 0 GG CC AC AC AC CT GG GG AT CC GG AA AT TT AG TT TT TT CC CC CT CT AT GG CC TT TT AG GT CT CT CG GG GT AA AA CG AA GG GG CT GG GG 0 AC AA CT GG GG AA
1493_712 AA TT AT AA AA AA CT CT GT AA TT CT 0 TT GG CC AA TT AG CT CT CT CT TT 0 AA AC AG CC TT CC AG AC GT GG AC GT CC GT 0 GG TT 0 GG CT AT CT CT AA CC AC AA TT CC AG TT CG TT 0 GG CC AC AA AC CT GG CG AT AC AA CC AA AT AA TT TT CT CC GG CC CC AA GG CT TT AA AA TT CC CT CC GG GT AG AG GG AA GG GG CT CG CG 0 AA AA CT GG GG AA
1493_713 AG CT TT AG AA AG CC TT TT AG TT CT 0 CT AG 00 AG CC 00 CT CC TT TT TT 0 AG CC GG CT TT GG AA AC GT GG AA GT GG GG 0 GG AT 0 GG TT AT CC CC AA CC AA CC AA CC AG 00 CC GT 0 GG CG AC AC AC TT GG GG AA AC AG CC AA TT AA AT CT TT CC CG CT TT TT CG CT TT AA AA TT CC CT GG AG 00 GG GG CC 00 GG AG CT GG GG 0 AC 00 CT AG GT AA
1493_714 AG CT AT AA AG AG TT TT TT AA AT CC 0 TT GG CC AG CC AG CT TT TT CT CT 0 AG CC AG CT TT GG AG CC GT AA CC GT CC GG 0 AG AT 0 GG CT AA CT CC AC TT AC CC TT AC AA CT GG TT 0 GG CG CC AC AA TT AA CC AA AC AA CC AT AT AG 00 TT CT CC CG TT CT AT CC CT TT AT AG GT CC CC CG AG GG AG AG CG AT TT AG TT GG GG 0 CC AA CC GG GT AG
1493_715 GG CT AT AG AG AA CC CT GT AA AT CC 0 TT AG AC AG CC GG CC CC CT CC TT 0 AG CC AA CC TT CC GG AA GG AA AC TT CC GT 0 AG AT 0 CC TT AT TT CC AA CT AA AC AT AC AG CT CG GG 0 GG CC AC AA CC CT GG CC TT AC AA CC AA AT GG AT CC CT CT GG TT CC AA GG TT CT AA AG GG CT CT CG AA GG AG AA CG AT GG AG CT CG CG 0 AA GG CT AG GG AG
1493_716 AG CC AA AA AG AG TT CT GT AA AT TT 0 CT GG AC AG CC AG CT TT CT CC CT 0 AA CC AA CT TT GG AG CC GT AA AC GT CC GG 0 AG AT 0 GG CT AA CC CT CC CT CC AC AT AA AA CT GG TT 0 AG CG CC AA AC CT GG CC AT AC AA CC AA TT AA TT TT CT CC CG TT CT AT CG CT CT AA GG GT CC CT CG AG GG AA AA CG AT TT AG TT CG CG 0 CC AA CT GG GT AG
1493_717 AG CT TT AA AA GG TT CC TT GG AT CC 0 CC AG CC AA CT AG TT CT CT TT CT 0 GG CC GG CC CT CG AG AA GG GG AC TT CC TT 0 AA AT 0 CG CT AT CT CT CC CT AC AA AT AA GG CT CG GG 0 AG CC AC AA AA TT GG CG AT AA AA AA AA AT AA AT CT TT CC CG CC TT AT CG CT CC AT AG GT CC CT CG AG TT GG AG CC TT GT GG CT CG CG 0 CC AA CC GG TT AA
1493_718 AA CT AA AG AG AG TT CT GT AG TT CT 0 CT AA AC AG CC GG CC CT CC CC CC 0 AA AA AA CC TT GG AG AC TT AG AA TT CG TT 0 AG AT 0 CG TT AT CC TT AA CT AA CC AT AA AG TT CC TT 0 GG CG CC AC CC CT GG CC AT CC AG CC AA AT AG TT CT CT CT CG TT CT AA CG TT CT AT AG GT CT CC CG GG TT AG AG CC AT TT GG CT CG GG 0 CC AG CC GG GT GG
1493_719 GG CT TT AG AA AG CT CT GT AG AT CT 0 TT AG AC AG CC AG CC TT CC CT CT 0 AG CC AG CC TT CC AG AA TT AG AA TT CC GT 0 AG TT 0 GG TT AT CC CT CC TT AA CC AA AC AG CT CG TT 0 AA CG AC AA CC TT GG CC AT AA AG CC AA AT AG AT CT CT CT GG TT CT AA GG CT CT TT AG GT CC CT GG AG 00 AG AG CG AT GG AG TT GG CC 0 CC AA CC AG GT AA
1493_720 AA CT AT AA AG GG CC CT GT AG TT TT 0 CT AG AC AG CC AG CT TT CC CT CT 0 AA AC AA CT CT CC AA AC GG AG AC GG CG GG 0 AA TT 0 GG CT AA CC CC CC CT AA CC AT AC AA TT CG TT 0 GG CC AA AA AA CT GG CC AT CC AG CC AT AT AG AT CT CT TT CG CC TT AA GG CC TT AT AG GT CC TT GG AG GG AA AA CC AT GT AG TT GG CC 0 AC AG CT GG GG AA
1493_721 00 CT AA AG AG AG CC TT GT AG AT CC 0 CT GG 00 AG CT GG TT TT CC TT CT 0 AG AA AG CT TT GG 00 AC 00 AA 00 GT CG GT 0 AG AT 0 CG CT AA CT TT AA CC AA 00 00 00 AG CC CG TT 0 00 CC CC CC AA CC GG CG AT CC 00 AC AA AT AA TT CT CT CC CG TT CT AT CG CT TT AT 00 TT CT CT 00 GG GT AG AA CG AA 00 AG 00 GG 00 0 CC AA TT GG GT AG
1493_722 AA CT AT AA AA GG CT CC TT AG 00 CT 0 TT AA CC AG CT AA CC CC CC CC CC 0 AA AC GG CT TT CG AA AA GG AG AA TT CC TT 0 AA AT 0 GG CT AT TT CT CC CT AC AC AT AC AA CC CG TT 0 AG CC AA AC CC CC GG CG TT AC GG AC AA AT AG AT TT TT CT CG CT TT AA CG CT TT TT AG GT CC TT GG GG GT AG AA GG AA GT GG TT CG CC 0 CC AG CC AG GT AA
1493_723 AG CT AT GG AG AA TT CT TT GG AT CC 0 CT AA CC AG TT AG TT CT CT TT CT 0 AG AC AG CC CT CC AA AC GT AA AA GT CG TT 0 AG TT 0 GG CT AA CC CC AC CT AC CC TT CC AG CT CC GT 0 GG GG AC AA AC CC GG CG AT CC AG CC AA AT AA AT CT TT CC CG CT CT AT CG CT CC AT GG TT CC TT GG GG GG AG GG GG AT GT AG TT CG CG 0 AC AG TT AG GT AG
1493_724 GG CT AT AG AG AG CT CT GT GG AT CT 0 TT AG CC AG CC AG CT TT CC CT CT 0 AG CC AG CC CT CG AG AC TT AG AC TT CG GT 0 AA TT 0 GG CT AT CC CT AC TT AA CC AT CC AG TT CG GT 0 GG CG AC AA CC TT GG CG AT AC AG CC AA AT AG 00 TT CT CT GG CT CT AT GG CC CT AT AG GT CC CT CG GG TT AG AG CC AA GG GG CT GG CC 0 CC AG CC GG TT AA
1493_725 AG CT TT GG AG AG CT CT TT GG AT TT 0 TT AG CC AA CT AA CC TT CT CT CC 0 AG AC AG CC TT CG AG AA GG AA AC TT CC GT 0 GG AT 0 GG CT AT CT TT AC CC AC AC AT AA AA TT GG GT 0 GG CC AC AA CC CT GG CG AT AC AG AC AA AT AA AA CT CT CT CG CC CT TT CC TT CC AT AG GT CC TT GG AG GG AA AA CG AT GT AA TT CG CC 0 AC AA CC GG TT AG
1493_726 AG TT TT AG AA AA CT CC GT GG TT CT 0 CT GG CC AA TT AG CC TT CC TT CC 0 AG AC AA CC CT CG GG AA TT GG CC GT CG GG 0 AA AT 0 CG CT AT CC CC AC CT AA AC AT AA GG CT CG TT 0 GG CC CC AA AA CT GG CG AT AC AG CC AA TT AG AA CT CT CT GG CT CT AT CG CC TT AA GG TT CC CC CG GG TT AG AA CC TT GG AG CT CG CC 0 CC AA CT AG GT AA
1493_727 GG TT AT AG AA AG TT CT GT GG AT CT 0 TT GG CC AA CT AG CT CT CT TT CT 0 AG CC GG CC CT CC AG AC GG GG AA GT CC TT 0 GG TT 0 CG CC AA CT TT CC CC AC AA AT AA GG CC GG GT 0 GG CC CC AA AC TT GG CG TT AC AG AA AT AT AG TT TT CT CT GG CT CC AT GG TT CT AA AG TT CT CT CC GG TT GG AA GG AT GG AG CT GG CG 0 AC AG CT GG GT AA
1493_728 AA CC AA AA AA AG CC CT TT AG AT CT 0 TT GG CC GG CT AG CC CT CC CT CT 0 AA AA AA CC CT CG AA AC TT AG AA GT CC GT 0 AA AA 0 CG CT AT TT TT AC CC AA CC AT AA AA CT GG GT 0 AG CC AA AC AC CT GG CG AT AC GG AC AA AT AG TT CT CT CC CC CT CT AA CG CT TT AT AA GT CC CT GG GG 00 GG AA CG AA GT AA CT GG GG 0 AA AA TT GG GT AA
1493_729 AG TT AT AG AA AA CC CT GT AA AT CT 0 TT GG CC GG CT GG CT CT CT CC CT 0 AA AC AA CC TT CG AG AA GG AG AC TT CC TT 0 AG AT 0 CC CT AT CT CC AC TT AA AA AT AC AG TT CC GT 0 AG CC AC AC AC CT GG CC AA AC GG AC AA AT GG AT CT TT CT GG TT CC AA CG CT CT AT AG TT CC CC GG AA GG AG AA CG AT GT GG TT CG CC 0 AC AG CT AG GG AG
1493_730 AA CC AA AA AA AG CT CT TT AG AT CT 0 TT GG CC GG CT GG CC CT CT TT CC 0 AA AA AG CC CT CG AG CC GT GG AA GT CC GG 0 AG AT 0 GG TT TT CT TT AC CT AA AC TT AC AA CC CC GT 0 GG CC AA AC AC CT GG CG AT AC AG CC AA AT AG AT TT CT CT CC CT TT AA CG CT TT AT AA GT CC CT GG GG GT AA AA CG AA GT AA CC GG CG 0 AC AG TT GG GG AG
1493_731 GG TT AT AG AA AA CT TT GT GG AT CT 0 TT GG CC AA CT AG CT CT CT TT TT 0 AA AC AG CC TT CC GG AA GT AA AC GT CC GT 0 GG TT 0 GG CT AT CC CT AA CC AC AA AT CC AG TT CG TT 0 GG CC CC AC CC CT GG CG AT CC AG AC AT AT AG TT TT TT CC CG CT CT AA GG CT TT AA AG GT CC TT CG AA GG AA AG CG AT GT AG CT CG GG 0 AC AA CT GG GT AG
1493_732 AG TT AT AG AA AA CC CT GT AG TT TT 0 CT AG AC AG CT AG TT CT CC CT CC 0 GG AC AG CT CT GG AG AA GT GG AC TT CG GT 0 AG AT 0 CG CT AA CT CT AC CC AA AC AT AA GG CT CG GT 0 AG CG CC AA CC CT GG CC AT CC AG AC AT AT AG AT CT CT CT CG CT CT AA GG TT TT AA GG TT CC CT CG GG GT AG AG CC AA TT AG CT GG CG 0 AC AG CT AG TT AA
1493_733 AA CT AT AA AG AA TT CT GT GG AT CC 0 CT GG CC AA CC GG CT CT CC TT CT 0 GG CC AG CC TT GG AA AA TT GG AC TT CG GT 0 AA TT 0 CG TT AA CC CT AA CT AC AC AA AC AA TT CC GT 0 AG CG AC AC CC CT GG CG AT AA AA AA AT TT AA AA CT CC CT CG TT CT AA CG CC CT AA AG TT CC CT CC AG GG AA AG CG AT TT AG CT GG GG 0 CC AG CC GG GT AA
1493_734 AA CT AT AG AA AA CT CT GG GG AT CT 0 CC AA CC GG CT AG CC TT CT TT CC 0 AG CC GG CC TT CG AA AC TT AG AC TT GG GG 0 AA AA 0 CG TT AA CC CT AC CC AC CC AT AA GG TT CG GT 0 AG CC AC AC AC CC GG CG AT AC AG AC AA AT AA TT CT CT CC CG TT TT AT GG CC CT AA AG TT CC TT CG AG GT AG GG CG AA GT GG CC GG CG 0 AC AA CC AA GT AA
1493_735 AG CC AA AA AA AG CT CT TT AG AT CT 0 TT AG AC GG CT GG CT CT CC CT CT 0 AA AC AG CC TT CG AG AC GT AG AA GT CC GT 0 AG TT 0 GG TT TT TT TT AC CT AA AC TT AA AG CT CG GT 0 GG CC AA CC AC CC GG CG TT CC AG CC AA AA AA TT CT CT CT CG CT CT AT CG TT TT AT GG TT CC TT CG GG GT AG AA GG AA TT AG CT CG GG 0 AA AA TT GG GT AA
1493_736 AG CT TT AG AG AA CT CT GG GG TT TT 0 TT AG CC AA CT AA CT TT CT CT CC 0 GG AA AG CC TT CC AG AC GT AA AC GT CC TT 0 AG TT 0 CG CC AT CC CC AC CC AA CC AT AA AA TT GG GT 0 GG CC AC AA CC CT GG CG AT AC AG AC AA AT AA AA CT CT CT GG CC TT AA CC TT CT AA AG GT CC TT CG AG TT AG AA CC AT GT AG CT GG CC 0 AC AA CC GG TT AG
1493_737 GG CT TT AA GG AG CC TT GT AG TT CT 0 TT GG AC AA CC GG CC CT CT CT CC 0 AA CC AA CC TT CG GG AC GT AA CC GT CG GT 0 AG AT 0 CG TT AT CC CC AC CC CC AA AA AC AG TT CC GT 0 AG CC AA AA CC CC 00 CG TT AA AG AC AA AA AA AT CC TT CT GG CC CT AT GG CC TT TT AG GG CC TT CG AG GT AA AG CC AA GT AA TT CG GG 0 AA AA CT AG GT AA
1493_738 AA CT AT AG AA AG CC CT TT AG AA CT 0 TT AG CC AG CT AG CT CT CC CT CC 0 AA AA GG CC CT CG AA AA GG AG AA GT CC TT 0 AG TT 0 GG TT TT CT TT AC CT AA AC TT AA AA CT GG GT 0 GG CC AA AC AC CC GG CG AT CC GG AC AA AA AG TT CT TT TT CG CT TT AA CC TT TT AT AG TT CC TT GG GG GT AG AA CG AA GT AA 00 GG GG 0 AC AA TT GG GT AA
1493_739 AG 00 AT AA AA AG CT CC TT AG TT CT 0 CT AG CC AG CC GG CC CT CT CT TT 0 AG AA AG CC TT CG GG AA GT AG CC GT CG GG 0 AG AT 0 CG TT AA CT CC AC CT CC AC TT AA AG TT CG GT 0 GG CC CC AC AC CT GG GG AT CC AG AC AA AT AA AT TT TT CC CG CC CT AT GG CC CT AA AA GT CC CT CG AA GT AG GG CG AT TT GG TT CC CG 0 AC AA CT GG TT AG
1493_740 AG CC AT AA AA AA TT CT GG AG TT CT 0 00 AA AC AG CC AA CC CT CT CC CT 0 AA AC AG CT CT CC AG AC GT AG AC GG GG GG 0 AG AT 0 GG TT AT CC CC AA CT AA CC AT AA GG CT CC TT 0 AG GG CC AC AC CC GG CG AT AC AG AA AA TT AA AT CT TT CT CG TT CC AT GG CT CT AA GG GT TT CT CG AA GG AA AA GG AA GT AG TT CG CG 0 CC 00 CT AA GT AA
1493_741 AG TT AT AG AA AA CT TT GT AG TT CT 0 CT GG AA AG CC GG CC CT TT CT CT 0 AG CC AG CT TT CG AG AC GT GG AA GT GG GG 0 GG TT 0 CG CT TT CC CC AA CC AA CC AA AC AG TT CC GT 0 AA GG AC AC AC CT GG GG AT CC AA AC AA TT AA 00 CT TT CC CG CT TT TT GG CT CT AA AG GT CT CT CG GG GG GG AG CC TT GT AA CT CG GG 0 AC AG TT GG GG AA
1493_742 AG CT AT GG AG AG TT CT GT AG TT CT 0 CT AA AC AA CC AG CT CT CC CT CC 0 AG AC AA CC TT GG AA AC GT GG AC TT CG GT 0 AA TT 0 GG CC AA CC CT AC CC AA AC AT AA AG TT CC TT 0 AG CG AC AC CC CC GG CG AT CC AG AC AA TT AA TT CT TT CT GG CT TT AT GG CT TT AT GG GT CC CC CG AG GT AG GG CG AT TT GG CT CG GG 0 CC AG CC GG GT GG
1493_743 AG CC AA GG AG AA TT CT GT AA TT CT 0 TT AA CC GG CT GG CC CT CT CC CT 0 AG CC GG CT CT CC AG AA GT AG AA GT CG GT 0 AG TT 0 GG TT TT CC CC AA CT AA CC TT AA AG CT CC GT 0 AA GG CC AC AC CT GG CG AA AA AA AC AA TT AA AA CT TT CT CG CT CT AT GG CT CT AT AG GT CT TT CG AG GT AG AG GG AA GT AG TT CG CG 0 CC AG CC AA GT AA
1493_744 AG 00 AT AA AA AA CT TT GT GG TT CT 0 CT AG CC AA CT AG CT CT CC CT TT 0 AG AC GG CC TT CC GG AA GT AG CC GT CG GG 0 AA AT 0 GG CT AT CC TT AC CT AC AA AT AA AG TT CG GT 0 GG CC CC AC AC CT GG GG AT AC AG AC AA AT AA AT TT CT CC CG CC CT AA CG CC CT AT AA GT CC CC CG AA GT AG GG CG AT GG AG TT CC CC 0 AC AG TT AG TT AG
1493_745 AA TT AT GG AA AA CT CT TT AG TT CT 0 TT AA CC AG CC AG CT 00 CC CT TT 0 AG AC AG CC CC CC AA CC GG AG AA GT CC GT 0 AA TT 0 CG TT TT CC CC AC CC AC AC AT AA AG CT CC TT 0 GG CG CC AA AC CC GG GG TT AA GG AC AA TT AA AT TT TT CT CG CT CC AA CC CC CT AT GG GT CC CT CG AG GT AG AA CG TT GT AG CT CG GG 0 CC AG CC AG GT AG
1493_746 AA CC AA GG AG AA CT CT GT AG TT CT 0 CC AG CC GG CT AG TT CT CT TT CT 0 GG CC GG CT TT CG AA AC GT AG AA TT GG GG 0 AG TT 0 CG CT TT CT CT AC CT CC CC AT AC AG CT GG GG 0 GG CG CC AC AC TT GG CC AT AC AG CC AA TT AA AA TT CT CT CC CT CC AT CG CC CT AT AG GT CC CT CG AG GG AG AG CG AA TT AA TT CG GG 0 AC AG CT AG GT AG
1493_747 AG TT AT AA AA GG TT CC GT GG AT CC 0 CC AG CC AA CT AG TT TT CC CT CT 0 GG CC AG CC CT CC AG AA GT GG AC TT CC TT 0 AA TT 0 GG CC AT TT CC CC CT AA AA AT AC AA TT GG GG 0 AG CG AA AA AC TT GG CG TT AC AG AA AA AT AA TT TT TT CT CC CC CT AT GG CT CC AT AA GT CC TT CG GG GT AG AA CG AA GG AG CT CG CG 0 AC GG CT AG TT AA
1493_748 AG TT TT AG AA AA CT CT GT AG TT CT 0 TT GG CC AA CT AG CC CC CC CT TT 0 AA AA AG CC TT CC GG AA GT AG AC GT GG GT 0 GG AT 0 GG CT AT CC TT AA CT AC AC AT AA AG CT CG GT 0 GG CC AC AA AC CT GG CG AT AC AG CC AT AT AG TT TT CT CT GG CT CT AA CG CT TT AA AA GT CC CT CG AG GG AA AG GG AT GG AG CT CG CG 0 AA AA CT GG GT AG
1493_749 AG TT TT AG AA AG CC TT GT AA TT CT 0 CC AG AA AG CC GG CC CC CT CT TT 0 AG CC GG CT CC CG AG CC GG GG AA GT CG GT 0 GG AT 0 GG TT TT CC CC AA CC AA CC AT AC AG CT CG GT 0 GG CG AC CC AC CT GG CC AT CC AA AC AA AT AA TT CT TT CC CG CT TT TT GG CT CT AA AG TT CC CT GG GG GT GG GG CC AA GG GG CT GG GG 0 AC AG CT AG GT AG
1493_750 AG CC AA GG AA AG CC TT GT AG AT TT 0 CT AA AC AG CC AG CT CT CT CT CT 0 AA AC AG CT CC CC AG AA GT AA CC TT CG GT 0 AG TT 0 CC CT AT CT CC AC CC AA CC TT AA AG CT CG TT 0 AG CG AC AA AA CT GG CC TT AC AG AC AT TT AA TT CC CT TT CC CT CT TT GG CC CT AA GG TT CC CT CG GG GT AG AG CC AT GT GG TT CC CG 0 AC AG TT AG GG AG
1493_751 GG CC TT AG AG AA TT CT GT AG AT TT 0 CT AA CC GG CC AG CT CT CT TT CT 0 AA AA AG CC CC CG GG AA GT AA AC TT CG GT 0 AG AT 0 CG TT AT CC CT AC TT AC AC AT AA AA TT CC TT 0 AG GG CC AA AC CT GG CG TT CC AG CC AA TT AA AT CT TT TT CG TT CC TT GG CC TT AT AG TT CT CC CC GG GG AG GG CG TT GT GG CT CG GG 0 AC AG CT AG GT AA
1493_752 AG CT AT AG AA GG CT CT GT AA TT TT 0 TT AA CC AA CC AG CT TT CT CT CC 0 GG AC GG CT TT CG AG CC GT AA CC TT CG GG 0 GG TT 0 GG CC AT CT CT AA CC AC CC AT AC AA TT CG TT 0 AG CG CC AC AC CT GG GG TT CC AG CC AA AA AG AT CT TT CT CC CC CC AA GG CT TT AT AG TT CC CT CG AA TT AG AG GG TT GT GG CT CG CG 0 AC AG TT GG GG GG
1494_753 AA 00 AA AG AA AA TT CT TT AG TT CT 0 CC AG CC GG CT GG TT CT CT TT CT 0 AG AC GG CT TT CG AG AC GT AA AC GT GG GG 0 AG TT 0 CG CT AT CT CT AC CT CC AC TT CC AG CT CC GT 0 GG CG CC AC AA CC GG CG TT CC AG CC AA TT AG AT CT TT CC CC TT CC AT CG CT CT TT GG TT CT CT CG AG GG AG AG CG AA GT AG TT CG GG 0 AC AG CT AA GT AA
1494_754 AG CT AT AA GG AG CC CC GT AG TT CT 0 CT AG AC AG CC AG CT TT CC TT CT 0 AG AC AA CT CT CC AA AC GT AG AC GT CG GT 0 AA AT 0 CG CT AA CT CC AC CC AA CC AT AC AA CT CG TT 0 GG CC AC AC AC CT GG CC AA AC GG CC AA TT AG AT CT CT TT CG CT TT AT GG CT CT AT GG GT CC TT GG AG GG AA AA CC AT GT GG TT CC CC 0 AC GG CT GG GT AG
1494_755 AA CT AA AG AG AG TT TT GT AG AT CC 0 00 AG AC AG CT AG CT TT CC TT TT 0 AG AC AG CC CC CG GG AC TT AG AC GT CG GG 0 AG TT 0 CG CC AA CT TT AA CC AC CC AA AA AG CC CG GT 0 AG CC CC CC AA CC GG GG AA CC AG AC AA TT AG TT CC CT CC CG CT CT AT CG CT CT AA AA TT CT TT CG GG GT GG AG GG AT GT AG CT GG CG 0 AC AA TT GG GT AA
1494_756 AG TT TT GG AA AA CT CT TT AG TT CT 0 CT AG AC AG CT AG CT CC CT TT TT 0 AA AC AA CC CT CG AA AC TT AG AC GT CG GT 0 AG AA 0 CG CT AT CC CT AA CC AA AA AT AA AG CT CG TT 0 AA CC CC AA CC CC GG CC TT AA GG AA AA TT AA TT TT CT TT GG CC CC AT CG CC CT AT AG GG CT CT CG GG TT AA AG GG AA GT AG TT GG CG 0 CC AG CC AG TT AG
1494_757 AA TT TT AA AG AA CC TT TT AA TT CT 0 CT GG AC GG CC AG CT CT CT CT CC 0 GG AC AG CC CC CG AG AA GT AG AA GG CG GT 0 AG AA 0 CG CC AT CC CT AC CT AC AC AT AA AG CT CG GT 0 GG CG AC AC CC CC GG CC AT AC AA CC AT TT AA AT CC CT CT CG CC CT AT CG CC CT AT AG GT TT TT CC AA GG AG AG GG AA GT AG CC CG CG 0 AC AG CT AG GT AG
1494_758 AG CC AT AG AG AA CT CT GT AG AT TT 0 CT GG CC AG TT GG CC TT CC CT CC 0 AA AC AA CT TT CC GG CC GG AG AA GG GG TT 0 GG AT 0 CG CT TT CC CC AC CT AC CC AT AA AG CT CC GT 0 AG CG AC AA AC CC GG CG TT CC AG AC AA AT AA AT CT TT CT GG TT CC AT GG CT CT AT AG TT CT CT GG AG GG AA AA CG AA GG AG TT GG CG 0 AC AG CT AG TT AA
1494_759 AG CT AA AG AG AA TT 00 GT 00 AT 00 0 TT 00 CC 00 CT GG CC CT 00 CT CT 0 AA 00 AA CT CT CC AG AA GT AG CC 00 GG 00 0 00 TT 0 GG TT TT CC CT 00 TT AA AC TT AA 00 CT CC TT 0 00 CG AC CC CC CC GG 00 AT AC AG 00 AA TT AA 00 CT TT 00 00 TT CC 00 00 00 CT AA 00 TT CT TT GG 00 00 00 AG GG 00 GT AG TT CG CG 0 CC 00 CT 00 00 AG
1494_760 AA CT AA AA AG AA CT CT TT AG AT CT 0 CC AA AC AG TT AG CC CC CT CT CT 0 AG AC AA CT TT GG AA AC GT GG AC GG GG GT 0 GG TT 0 CG CC AA CT CC AA CC AC AC AA AA GG CT CG TT 0 GG CC CC AA CC CC GG GG AT CC GG CC AT TT AA AT CT TT TT CG CT CT AA CG CC CT AA GG GG CT CT GG AG GT AA AG CG TT GT AG CT CG CG 0 AA AA CT AA TT AA
1494_761 AA TT TT AG AA AA TT CT GT GG AT TT 0 CT GG AC AA CT GG CC CT CC CC CC 0 AA CC AA CC TT CG AG AA GT AG AA GT CC GT 0 AA AT 0 CG CC AT CC CT AA CC AA CC AT AA AA TT GG GG 0 GG CG AC AA CC CT GG CG AA AC GG AC AA AT AA AA CT TT TT CG CC CT AA CG TT CC AT AG GT CC TT GG AG TT AG AA CG TT GT AG CT GG CC 0 AA AA CC GG GT AA
1494_762 AA CC AA AA AA AA CC CT GT AG AA CT 0 TT AG CC GG CT GG CC CT CT TT CC 0 AA AC GG CC TT CG 00 AA 00 AG AA GT CC GG 0 AA AT 0 CC CC AA TT TT AC CC AA AC AA AC AA CC CC GG 0 AG CC AC AA AC CT GG GG AT AC AG CC AA AT AG TT CT TT TT CC CT TT AA CG TT TT AT AG GT CC CT CG GG GT GG AG CG AA TT 00 00 CG GG 0 AA AA TT GG GT AA
1494_763 AG CT AT AG AG AA CC TT TT GG TT CT 0 CC AA CC GG CT AG CT CT CT TT TT 0 AG AC AG CC TT CG AG CC TT AG AC GT CC GG 0 AG TT 0 GG CT AT CT TT AA CT CC AA AT AC AA CT CG GT 0 GG CG AC AA CC TT GG CG TT CC GG AC AA AA AA AA TT TT TT CG CT CT AT GG CT TT AA AA GT CC TT CG GG GT AA AG CC AA GT GG CT CG CG 0 AC AG CT GG TT AA
1494_764 AA CT AT AG AG AA TT CT GT GG TT CT 0 CT AG CC AA CC GG CC CT CT CT CT 0 GG CC AG CC CT CG AA AA TT GG CC TT CG GG 0 AA AT 0 GG CC AT CT CC AA CT AC AA AT AA AG CT CG TT 0 AG CG AC AC CC CC GG GG AT AC AA AC AT TT AA AA CT CC CT CG TT CT AA CG CC CT AA AG TT CC CT CG AG GG AG AG CG AA GT AG CC CC GG 0 CC AA CT GG GT AA
1494_765 GG CT AT GG AG AA CT CT GT AA AT CC 0 CT GG CC AG CT AG CT CC CT TT TT 0 AG CC AG CT TT CG GG AA GG AA AC TT CG TT 0 AG AT 0 CC TT AT TT CT AA CT AA AC AA AC AG CT CG GG 0 GG CG CC AC AA CT GG CC AT CC GG AC AA TT AG AT CT TT CT GG TT CC AA CG TT CT AT AG TT CC CC GG AA GG AG AA CC AT GG AG CT CG CC 0 CC AG CT GG GG AG
1494_766 AA TT AA AG AG AG CT CT GT AG AT CC 0 TT AG CC AG TT AA CT CC CC TT CC 0 AG AA AG CC CT CC AG AC GG AA CC TT GG GT 0 AG AT 0 CG CT AA CT CT AC CC CC AC AA AC AA CC CG TT 0 GG CC AC AC AC CC GG GG AT CC AG AC AA TT AA AT CT CT CT CG CT CT AT GG CC CT AT AA GT CT CT CG GG GT AG AA CG AA GT GG TT CG CG 0 CC AA CT GG GG AA
1494_767 AA TT TT GG AA AA TT 00 GG 00 AT 00 0 TT 00 AC 00 CC AA CT CT 00 CC CC 0 AG 00 GG CC TT CC AG AC GT AG AA 00 CC 00 0 00 AT 0 CG TT AA CT CC 00 CC AA CC AT AA 00 TT GG GG 0 00 CC AC AA CC TT GG 00 AT CC AA 00 AA AT AA 00 CT CT 00 00 CC TT 00 00 00 CC AT 00 GG CC TT CG 00 00 00 AA CG 00 GT AA TT CG CC 0 AA 00 CC 00 00 AG
1494_768 AA TT AT AG AG AA CC CT GT AG AT CT 0 CT AA CC AG CC AG CT CC CC CT CC 0 GG AC AA CC TT CG AA AC 00 AG AC GT GG GT 0 AA AT 0 GG CT AA CC CC AC CC AC AA AA AC AA TT CC GT 0 GG CC CC CC AC TT GG CC AT AA AA AC AA AT AA TT CC TT TT GG CC TT AA CC TT TT AA AG TT CT TT CC AG GT AA AG CG AT GT GG 00 GG CG 0 AC GG TT AG TT AA
1494_769 AG TT AT AG AA AA CT TT GT GG TT CT 0 CC AG AA AG CC GG CT CT TT TT CT 0 AG CC GG CT CC CG AA AC GT AG AA GG CG GG 0 GG TT 0 GG TT AT CC CC AC CC AC AC AT AA GG TT CG GT 0 AG GG AC AA CC CT GG CG AA AC AG AC AA AT AA AT CT TT CC CG CT TT TT CG CC CC AT GG TT CC CT GG AG TT GG AG CC TT GG GG CT GG CG 0 AC AA TT GG GT AA
1494_770 AG CC AA AA AA GG CT CT TT AG AA CT 0 TT GG CC AG CT AA CC CT CC CT CC 0 AA AA AG CC CT CG AG CC TT AG AA GT CC TT 0 AG AA 0 CG CC AA TT TT AC CT AA AC AT AC AG CC CC TT 0 AG CC AA AA AC CC GG GG AT CC AG AC AA AT GG 00 CT TT CT CG CT TT AT GG CT TT AT AA GT CC CT CG GG GT AA AG CG AA TT AG CT CG CG 0 AC AG TT GG GT AA
1494_771 AA CT TT AA AG AG TT CT TT GG AT CC 0 CT AA AC GG CT AG TT CT CC CT CT 0 AG AC GG CT CT CG AA AC TT AG AC GT CG GG 0 AG AA 0 CG TT AA CC CT AC CT AC AC TT AA GG CC CG GT 0 AG CC CC AC AA CT GG GG TT AC AA AA AA TT AA AT TT TT CT GG TT TT TT GG CC CC AT GG TT CC CC CC AG TT AG AA CG AT GG AA CT CC CG 0 CC GG TT AG GT AG
1494_772 AG CT AA AG AG AA TT CT GG AA TT TT 0 TT AG CC GG CT GG CC CC CT CT CT 0 GG CC AG CT CC CC AG CC GT AG CC GG GG GG 0 AG AT 0 GG CT AT CC CC AA TT AA AC TT AA AG CT CC TT 0 AA CG AC CC CC CC GG CG AT AC AG AC AA TT AA AA CT CT CT CG TT CC AA GG CT CC AT AG GT TT CT CG AG GG AA AA GG AT GT GG TT CG CG 0 CC AG CC AA GT AA
1494_773 AA CT TT AA AG AG TT TT GG AA TT CT 0 CT AA AC AG CT AG CT CC CC CT CT 0 AG CC GG CT TT CC AA AC TT AG CC GT CC GG 0 AG AA 0 CG CT AA CT CT AC CT AC AC TT AA AG CC CG GT 0 GG CC CC AA AA CT GG GG TT AC AG AA AA TT AG AT CT TT TT GG CT CT AT CC CC CT AA AG TT CC CC CG AG GT AA GG CG AA GG AA CC CG CG 0 CC GG CT AG GT AG
1494_774 AG CT AT AG AA AA TT CT GT AG AT CT 0 TT AG CC GG CT GG CC CT CT CC CC 0 AG AC AG CT CT CC AG AC GT AA AC GT CG GG 0 AG TT 0 GG CT AT CC CT AA CT AA CC AT AA GG CT CC GT 0 AG CG AC CC CC CT GG CG AT CC GG AC AA TT AA AT CT TT CT CC TT CT AT CG CC CC AT AG GT TT CT CG AG GT AG AG GG TT GT GG CT CG CG 0 AC AG CT AA TT AA
1494_775 AG CC AA AG AG AG CC 00 GT 00 AT 00 0 CT 00 AC 00 CC AG TT CT 00 CT CT 0 AA 00 AG CT CT CC AG AC GT AA CC 00 CG 00 0 00 AT 0 GG CT AT CC CC 00 CT AC AC TT AA 00 CT GG TT 0 00 CG CC CC AA TT GG 00 AT AC GG 00 AT TT AA 00 CT TT 00 00 CT CT 00 00 00 CT AA 00 TT CC CC CG 00 00 00 AG CC 00 GT GG TT CC CG 0 AC 00 TT 00 00 GG
1494_776 AA CT AT AG AA AA CT CT TT GG TT CC 0 CT GG CC GG CT AG CT CT CT TT CT 0 AG AC GG CT TT CG AA AC GG AG AC GT GG GG 0 AG TT 0 CG CT AT CT CT AC CT CC AC TT AC AA CC CG GT 0 GG CG CC AC AA CC GG CG TT AC AG AC AA TT AA AA TT TT CC CC TT CC TT GG CT CT AT AG TT CT CC CG AG GG AG AA GG AT GT GG TT CG CG 0 CC AG CT AG TT AA
1494_777 AA CC AT AA GG AA CC CT GT AG TT CT 0 00 AA CC GG CC AG CT CT CC TT CC 0 AG AC AG CT CT CC AG AC GT AA CC GT GG GT 0 AG AT 0 GG CT AT CT CT CC CT AC AA TT AC AA CT GG TT 0 AG CC CC AC AA CC GG CC TT CC AA CC AA TT AA AA CT TT TT CC CT TT AT GG CC CC AT GG GT CC TT CG GG GG AA AA GG AT TT GG TT CC CG 0 AC GG TT AG GT AG
1494_778 AG CT AA AG AG AA TT TT GT AG AT CC 0 TT AG AC AG CT AG CT CT CC TT CC 0 AG AC AG CT TT GG GG CC GT GG AC GT CG GG 0 AG TT 0 CG CC AA CT TT AA CC AA AC AA AC AG CC GG GT 0 AG CC AC AA AC CT GG CC AT CC GG AA AT AT AG TT CT CT TT CC CT CC TT GG CT TT AT GG TT CT CT CC GG GT GG AG CG AA GT AG TT GG GG 0 AC AA TT GG GT AA
1494_779 AA CC AT AG GG AG CT CT GT AA TT TT 0 CT AA CC AG CC AG TT TT CC CT CT 0 GG AC GG CC CC CG AG AC GG AG AA TT CC GT 0 AA TT 0 CG CT AT CC TT AA CC AC CC TT AC GG CT CC GG 0 AG GG CC CC CC CT GG GG AT CC AA CC AA AT AG AT CT CT TT CC CC CT AT GG TT TT TT AG GT CC TT GG AG GG GG GG CG AT TT AA TT CG CG 0 AA AG CT GG TT AA
1494_780 AG CC AT GG AA AA CC TT GT AG TT TT 0 CC AA CC GG CT AG CT CT CC CT CT 0 AA CC GG CC TT CG AG CC GT AG AA GT CG GT 0 AG TT 0 GG CT AA CT CT AA CC AC AC AT AA GG TT CG GT 0 GG CG AC AA CC TT GG CG AT AC GG AA AT TT AG AT CT TT CC CC TT CC AA GG CT TT AA AA TT CC CT CG GG GT AA AA GG AT GT AA TT CC CG 0 AC GG CT AG GT AA
1494_781 AA CT AA AG AA AA CT CT GT AG TT CT 0 CT GG CC GG CT GG CT TT TT TT CT 0 AA AC GG CT CT GG AG AC GT AA AC TT CG GG 0 AG AT 0 CC TT TT TT CT AA CT CC AC TT CC AG CT CC GG 0 GG CG CC AA AC CT GG CC TT CC AG CC AA AT GG 00 TT TT CC CC CT CT AT CG CC CT TT GG TT CT CT CG AG GT AG AG GG AA TT AG TT CG CG 0 CC AG CT AG GT AA
1494_782 AG CT AT AG AG AG CT TT TT GG AT CT 0 CT AA AA GG CT GG CT CT CT CT CT 0 AG CC AA CT CT CG AG AC GT AG AA TT CG GT 0 AG AT 0 GG CT AA CC CT AC TT AC CC TT AC AG CT GG TT 0 GG CG CC AC AC CT GG CG TT AA AA AC AA TT AA AT CT CT CT CG CT CT TT CG CC CC AA AG TT CC CT CG AG GG AG AG CC AA GT AA TT CC CG 0 AC GG CC AG GT AA
1494_783 AG TT TT AG AA AA CT 00 GT 00 TT 00 0 CT 00 CC 00 TT AG CC TT 00 CT CC 0 AG 00 AA CC CT CG AG AC GT GG AC 00 GG 00 0 00 TT 0 GG CC AA CC CC 00 CT AC CC AT AA 00 CC CG GT 0 00 CC CC AA AA CT AA 00 AT AC AG 00 AA TT AG 00 CC CT 00 00 TT CT 00 00 00 TT AA 00 GT CT CT CG 00 00 00 AA CC 00 GG GG TT CG CC 0 CC 00 CT 00 00 AA
1494_784 AA CT TT AA AG AA CC CT GT AA AA CT 0 CT AG CC GG CC GG CC CC CT CT CT 0 GG AC AG CT TT CG AA AC TT AG AA GT GG GT 0 AA AA 0 GG CT 00 CC CC CC CC AC CC TT AC AA CT GG GT 0 AG CC AC AC CC TT GG CG AA 00 AA AC AA AT AA TT CC CC CT CG CC TT AT CG CC CT AA AG TT CT TT GG AG GG AA GG CG AT GT GG CC GG CG 0 AA AG TT AG GT AA
1494_785 AG TT AT AG AA AA CT CT TT AG AA CT 0 CT AG CC GG CT GG CC CC CT CT CT 0 GG AC AA CC TT CC AG AA GT GG AC GT GG GT 0 AA AA 0 GG CT AA CT CT AC CC AC AC AT AC AG TT CG GT 0 GG CC CC CC AC TT GG CG AA AC AA AC AA AA AA TT CC CT CT GG CT TT AA CG CC CC AT AG TT CT TT CC AG GT AA AG CG AT TT GG CT GG CG 0 AA GG TT AG GT AA
1494_786 AA CT AA AG AA AA CT CT TT GG TT TT 0 CC AG CC GG CT AG CT CT CT TT CT 0 GG CC GG CC TT CG AG AC GG AA AA TT CG GG 0 AG TT 0 CC TT AA CC TT AA CT CC AC TT AC AA CC CC TT 0 GG CG CC AC AC CC GG CG AT CC AG CC AA AT AG AT TT TT CC CC CT CT TT CG CC CT TT GG TT CT CT CG AG 00 AG AG CG AA GT GG TT CG GG 0 AC GG CT AG GT AA
1494_787 AG CC AT GG AG AA TT CC TT AG TT CT 0 CC GG CC GG CT GG CC CT CC TT CC 0 AG AC GG CC TT CG AG AA GG AA AA GG CG GT 0 AG TT 0 CC TT AT TT CT CC CC AC CC AT AC AG CC CC TT 0 GG CC CC AC AA CT GG CG TT AC AG CC AA AT AA AT TT CT TT CG CT CT AT GG CT CT AT GG GT CC CT CG AA GT AG AA GG AT GT AA TT GG GG 0 AA GG CC AG GT GG
1494_788 AG CC AA AG AG AG TT TT GG GG TT CT 0 CC AA AC AG TT AA CT CC CC CT CC 0 AA AC AG CC TT CG AA AC TT AG AA TT CG GG 0 AA AA 0 CC CT AA CC CC AC CC AA CC AT AA AG TT CC GT 0 AG CG CC AA AA CT GG GG AA AC AA AC AA AT AA TT CT CC CC CG CT TT AA CG CC CT AA GG GT CT TT CC AA TT AG AG GG AA GT GG CC GG GG 0 AC AG CC AG TT AG
1494_789 AA TT TT AA AG AA CT CT TT AG AT CT 0 CT AG CC GG CT GG CC CC CT CT CT 0 GG AC AA CC TT CG AG AA GT GG AC GT GG GT 0 AA AT 0 GG CT AA CT CT CC CC AC CC TT AC AA TT CG GT 0 GG CC CC AC CC TT GG CC AT AA AA AC AA AT AA TT CC CT CT CG CC TT AA CC TT CT AT AG TT CT TT CC AG GG AA GG CG AT GT AG CT CG CG 0 AA AG TT AG GG AA
1494_790 AG TT AT AA AA AA CC CC GT AG TT TT 0 TT AG CC AG CT GG CT CT CT CC TT 0 AA AA GG CC TT CG AG AA TT GG AC TT CG GG 0 GG AT 0 GG CT AA CT CT AC CC AC AA TT AA AG CC CC GT 0 AG CG CC AC CC CC GG CC TT CC AA AC AT TT GG 00 CT TT CT CG CT CT AA GG TT CT AT GG TT CC CT CG GG TT AG AG CC AA TT AG CC GG CG 0 CC AG CT AG GT AA
1494_791 AG TT AT AG AA AA CC CT GT AA AT CT 0 TT AA CC AG CC AG CT CC CT CT CT 0 GG AC AA CC CT CC AG AA GT AG AC GT GG GT 0 AA AA 0 GG CT AA CC CC AC CC AC AA AA AC AG CT GG GT 0 GG CC CC CC CC CT GG CC AA AA AA AC AA TT AA TT CC TT TT GG CT TT AT CC TT TT AA AG TT CT TT CC AG GG AA AG CG AT GT AG CT GG CG 0 AC GG TT AG GG AA
1494_792 GG CT AT AG AA AA CT TT GG AG AA CT 0 CT AG CC GG CC AA CT CC CT CT CC 0 AG AC AG CT TT CG AA AA GT GG CC GT GG GT 0 AG AT 0 CG CT AT CT CT AC CT AA CC AA AC AG CT CC GT 0 AG CG CC AC AC CT 00 GG TT AC AG CC AA AT GG 00 TT CC TT CC CC CC AT GG CT CT AT GG GT CC CT CG AG GG AG GG GG AT GT GG CT CG GG 0 AC GG CT AG GT AG
1494_793 AG CC AT AA AA AA CT CT GG AA AT CT 0 CT GG CC AA CC GG CC CT CC CT CT 0 GG CC AG CC TT GG GG AC GT AG CC GT GG GT 0 AA TT 0 CG CT AA CC CT AA CT AC AC AT AC AA TT CG GT 0 AG CG CC AA AA CC GG GG AT AA AA AA AA TT AA AT CT CC CT CG TT CT AT CC CC CT AT AA TT CC CC CC AG GG AA AA CG AA TT AG CC CG GG 0 CC AA CC GG GT AA
1494_794 GG TT TT AG AA AA TT CT GT AG TT CT 0 TT GG AC AG CT AG TT TT CT TT CT 0 AG AC AG CC CT CG AG AA GG AG AA GT CC GT 0 GG TT 0 CG CC AT TT CC CC CC AC AA AT AC AG TT GG GG 0 GG CC CC AA AC TT GG CC TT AA AA AC AT AT AG AT CT TT CC CG CT CC AA GG TT TT AT AA GT CC TT CC GG TT GG AA GG AA GG GG CC GG GG 0 AA AG CT AG GT AA
1494_795 AG CT TT AG AG AG CT TT GT GG TT TT 0 TT AG AC AA CT AG CC TT TT CT CC 0 AA AC AA CC TT CG AG AA GT AG AA TT CC GT 0 AA AT 0 GG TT AA CC CT AC CT CC AC AT AA AG CT CG GG 0 GG CG AC AA CC CT GG CG TT CC AA AC AA AA AG AA CT CC CC CG CC TT AA CC TT CT AA AG GG CC TT CG AG GT AG AG CG AT GT AG CT CG CC 0 AA AA CC GG GT AA
1494_796 GG CC AT GG AA AG CT CT TT AG TT CT 0 CC AG AC GG CT AG CC TT TT CT TT 0 AA AA AA CT TT CG AG AA GG GG AA GG CG GG 0 AG TT 0 CG CT AA CT CT AC CT CC AA AT AC AG CT GG TT 0 GG CC AC AA AC TT GG CG TT AC GG AC AA AA AA AT CT TT CT GG TT CT AT GG TT CT AT AG GT CT CT CG AA GT AA GG CC AT GG AG CC GG CG 0 CC AA CC AG TT AG
1494_797 AA CT AT AA GG AA TT TT GT AA AA CT 0 CT AA CC GG CC AG CT CT CT TT CT 0 AA CC AG CC CC CG AG AA GT AA AC TT CG TT 0 AG TT 0 GG CT TT CC CT CC CT AC AC TT CC AG TT CG TT 0 AG CC AC AA AC TT GG CG TT CC AG CC AA TT AA AT CC TT TT CG TT CC TT GG CC CC AA GG TT CT CT CC GG GG AG AG CG AA GT GG CT CG GG 0 AC AG CT AG GT AG
1494_798 GG CT AT AG AG AA CC TT GT AA AT CT 0 TT AG AC GG CC GG CC CT CT CC CT 0 AG CC AA CT TT CG AG AA GG GG AC TT CG TT 0 AG TT 0 CC CT AT CT CC AC CC AC CC AT AA AG CT CG GG 0 GG CC AC AA AC CT 00 CG AT AA AA CC AT TT AG 00 CT CT CT CG TT CC AA CG TT CT AA AG GT CT TT CG AA GG AG AA CG AT TT AG TT GG CG 0 AC GG CT AG GG AG
1494_799 AG TT TT GG AA AA CT TT GT AG AT CC 0 CT GG AA AG CT GG CC CT CC CT CC 0 AG AC AA CC CT CG 00 CC GG GG CC GG CC GT 0 AA AT 0 GG CT AA 00 CC AC CT AC CC AA AC AG CT 00 TT 0 AG 00 CC AC AC CC 00 GG AT CC AA CC AA TT AG AT CC CT CT GG TT 00 TT CG CC TT AA AG TT CT CT CC AG TT AA 00 CC AA GG AA CT CC CG 0 AC AG CC AG TT AA
1494_800 AA CC TT AG AG AG CT TT GT GG TT TT 0 CC AG CC AG CT AA CT TT CT CT CT 0 AG CC GG CC CC CG AG AA GT AG AC TT CG GT 0 AG TT 0 GG CT AT CC TT AA CT AA CC TT AC AA CT CG GG 0 AG GG AC AC AC CC GG CG AT CC AA CC AA AT AG AT CT TT CC CC CC CT AT CG TT TT TT AG GT CT TT GG AG GG AG GG GG TT TT AA TT CG GG 0 AA GG CT GG GT AA
1494_801 AA CT TT AA AG AA CT CT TT AG TT CT 0 CT AA AC AG CT AA TT CT CT CT CT 0 AA AC AA CC CT GG AA AC GT AG AC TT CG GG 0 AG AA 0 CG CC TT CC CT AA CT AC AA AT AA AG CT CG TT 0 AA CC CC AA CC CC GG CC AT AC AG AC AA TT AG TT CT CT TT CC CT CT AT CG CC CT AT AG GT CC TT CG GG TT AA AG CG AA GT GG TT GG GG 0 CC AG CT AG TT AA
1494_802 AG CT AT AA GG AA TT CT GT AG AT TT 0 TT AA CC GG CC AG CT TT CC CT CC 0 AG AC AG CT TT CC GG AA TT AA AC TT CG GT 0 AG TT 0 CG CT TT CT CT AC TT AC AC TT AA AA TT CG GT 0 AG CC AC AA AC CT GG CG TT AC GG AC AA TT AA AT CT CT CT CG TT CT AT GG CC TT AT AG GT CC CT CG GG GT AG AG GG TT GG GG CT CG GG 0 AC GG CT AA GT AA
1494_803 GG TT AA AG AA AA CT CT GT AG TT CT 0 TT AA CC AA CC AG CC CT TT CT CT 0 AG AC GG CT TT CC AG AC GG AA AA GT CG GT 0 GG AT 0 GG CT AT CT CC CC CC AA CC AT CC GG TT CC TT 0 GG CG CC AA CC TT GG CG TT AC GG CC AA AT AA AA TT TT CT CG CC CT AT GG CC CT AT GG GT CC CT CG AG GT AA AG CG TT GT GG CT GG CC 0 AC AA TT AG GG GG
1494_804 AG TT AT AG AA AA CT CT GG AG AT CC 0 CT GG CC AG CT AG CC CT CC CT CC 0 AA AC AA CT CT GG AA AA GG AA AC GT CG GT 0 GG AT 0 CG CT AA CT CC CC CT AC AC AA AA AA CT CG GG 0 GG CG AA AA CC CC GG CG TT AA GG CC AA AA AA AA CC TT CT CG CC TT AA GG CC TT TT AG GT CC CT GG AA TT AA AA CG AA GT AG CT CG GG 0 AC AG CT GG GT AA
1494_805 AG TT TT AG AA AA TT CT GT AG TT CT 0 CT GG AA AG CT GG CT TT CC CT CC 0 AG AC AA CC TT CG GG AA TT GG AC TT CG GT 0 AA AT 0 CG CC AA CC CC AC CC AC CC AT AA AG CC CG GT 0 AG CC CC AC AC CC GG GG AT AC AG CC AA TT AG AT CC CT CT CG CC CT AT GG CT TT AA AG GT CC CC CG GG TT AG AA CC AA GG AA CT CC CG 0 AC AA CC AG TT AA
1494_806 AG CC AT GG AG AA TT CC TT AG AT CT 0 CC GG CC GG CT GG CC CT CC TT CC 0 AG AC AG CT CT GG AG AA GG GG AA GG GG GG 0 AG TT 0 CC TT AT CT CT AC CC AC CC AT AC AG CC CC GT 0 GG CC CC AA AC CT GG CG TT AA AG CC AA AT AG AA TT CT TT CG CT CC AA CG CT CC TT GG GT CC CT CG AA GT GG AG GG AT GG AG CT GG GG 0 AA GG CC AG GT AG
1494_807 AG CC AT GG AG AG TT CT TT AG AT CT 0 CT GG AC GG CT GG CT TT TT CT CT 0 AG AC GG CT CT GG AG AA GG GG AA GT CG GG 0 AG TT 0 CC TT AT CT CT CC CC AC CC AT AC AG CC CC GT 0 GG CC CC AC AC CT GG GG TT AC AG CC AA AT AG AA TT TT CT CC TT CT TT GG CT CT AT GG TT CT CC CG AA GT AG GG CG AT GT AA CT GG CG 0 CC AA CC AG GT AG
1494_808 AG TT AT AG AA AG CC TT GT AA AT CC 0 TT GG CC AG CT GG CT CC CT CT TT 0 AA CC AG CC CT CG AG AA GG AA AC TT CG GG 0 AG TT 0 CG CT AT CT CC AC CC AC AC TT AA AG TT CC GG 0 GG CC CC AA AC CT GG CC TT AC AG AC AA AT GG AT CT CT TT GG CT TT AA CG TT CT AA AG GT CC CC GG AA GG AG AA CC AA GT AA TT GG CG 0 AC GG CT AG GG AG
1494_809 AA CT AT AA GG AA TT TT GT GG AA CT 0 CT AA AC AG CC GG CT TT CC CT CC 0 AG AA AG CC CC CG AG AC TT AG AC TT CG TT 0 AG AT 0 CG TT AT CT CT CC CT AA CC TT AC AG TT CC GT 0 AG CC AC AA AC CT GG CG TT CC AG CC AA TT AA AA TT CT CT CG TT CT AT GG CC CT AA GG GT CC CT CG GG GT AG GG CG TT GT GG CT CG CG 0 CC AG CT AG GT AG
1494_810 AA TT TT AG AA AG TT CT GT AG TT CC 0 CT AG CC AA TT AA CT CC CC CT CC 0 AG AA GG CC CT CG 00 CC GG AG AC TT CG GG 0 GG AT 0 CG CT AA CT CT AC CT AC AC AT AC AG CC CG TT 0 GG CC AC AC AC CT GG CG AT CC GG AA AA AT AG AT CT CT TT GG TT TT AA GG CC CT AT AA GT CT CT CG AG GT AA AG CG AA GG AG CT GG CG 0 AC AA CT AA GT AA
1494_811 AA CT AT AA AG AA CT TT GT AG TT CT 0 CC AA CC AA CC GG CC TT CT CT CT 0 AG CC AG CC TT CG AA AA TT GG CC TT CG GT 0 AA AT 0 CG TT AA CC CC AA CT AC AC AT AC AG TT CG GT 0 GG CC CC AC AA CT GG CG AT AC AA AC AA TT AA 00 CC CT TT CG TT CT AA CG CT CT AT AA TT CC CT CC GG GG AG AA CC AA TT AG CT GG GG 0 CC AA CC GG GT AA
1494_812 AA CT AT AA AA GG CT CC TT GG AT CT 0 TT AG CC AG TT AA CC CT CC CC CC 0 AA AA AA CT TT CG AA AA GG AG AC TT CC GG 0 AG AA 0 CC CT AT CT CT CC CT AC AA AT CC AA CC GG GT 0 GG CC AA AA CC TT GG GG TT CC GG AC AA AT GG AA TT TT TT CG CT TT AA GG CC TT TT AA GG CC CT GG GG GT AA AG GG AA GT AG CT GG CC 0 CC AG CT GG GG AA
1494_813 AG TT TT GG AA AA TT CT GT AG TT CT 0 TT GG AA AG CT AG CT TT CT TT CT 0 AG CC AG CC CT CG AG AC GT GG AA GT CC GT 0 GG TT 0 CG CC AA CT CT AC CC AA AA AT AA AG CT CG GT 0 GG CG AA AA AC TT GG CC TT AA AA CC AT AA AG AT CT TT CC GG TT TT AT CG TT CC AA GG GG CT CT CG GG TT GG AA CC AT GT GG CT GG CG 0 AC AA CC AG GT AA
1494_814 AA CC AT AA AG AG TT TT TT AA AA CT 0 TT GG CC GG CC GG CT TT CC CC TT 0 AG CC AG CC TT GG AG AC GG AG CC GT CC GG 0 GG AT 0 CC TT AA CC CT CC CT AC AC AT AA AA CC CG TT 0 GG CC AC AA AC CT GG CG AA AC AA CC AT AT AG AT CC CT CC CG CT CC AT GG TT CT AA GG GT CC CT CG GG GT AA AA CG AT TT AA TT GG GG 0 CC AG TT GG GT AG
1494_815 GG 00 AT AA AA AA CT TT GT GG TT CT 0 CC AG CC AA CT AG CT CT CT CT TT 0 GG AC AG CC TT CG GG AC GT AG CC GT CG GG 0 AG TT 0 CG TT AA TT CT AC CT AC AA AT AA AG TT CG GT 0 GG CC AC AC AC CT GG CG AT AC AG AC AA AT AA TT TT CT CC CG CC CT AT GG CC 00 AA AA GT CC TT CG AG GG AA AG CG AA TT AG TT CC CG 0 CC AG TT AG GT AA
1494_816 AG CT AT AG AG AA CC CT GT AG TT CT 0 CT AG CC GG CT AA CT TT CT CT CT 0 AG CC GG CC TT CG AG CC GT AG AC GT CC GT 0 AG AT 0 GG CT AT CC CC AA CC AC AC AT AC AG TT GG TT 0 GG CG AC CC AC TT GG CG AT AC GG AC AA AA AG AT CT TT CC CC CT CT AT CG CT TT AT AG TT CC CT CG GG GT AA AA CG AT GT GG CT CG CG 0 AC GG CT GG TT AA
1494_817 AG TT TT AG AA AA TT CT GG GG AA CT 0 CT GG AA AG CT GG TT TT CT TT CT 0 AG AC AG CC CT CG AG AA GG AG AA GT CG TT 0 GG TT 0 CG CC AA TT CC AC CC CC AA AT AC AG TT GG GT 0 GG CC CC AA AC TT GG CG AT AC AG AA AT AA AG TT TT TT CT CC CC CC AA CG TT CT AT AG GG CC TT CG AG GT AG AA CC AT GG GG CC GG GG 0 AA AG CC GG GT AA
1494_818 AG CT AT AG AG AG CT TT GT AG AT CT 0 CC AA AC AG TT AG CT CC CT CT CT 0 AG AC GG CT CT CG GG AA TT AG CC GT CG GG 0 GG AT 0 GG CT AA CC CT AA CT AA AC TT AC GG CT CG GT 0 GG CG CC AC AA CC GG CG TT AC AG AC AT TT AG AT CC CT CT CG CT CT TT GG CC CC AA GG TT CC CT CC AA GG AG AA CG AA GT AA CT CG CG 0 CC AG CT GG GG AG
1494_819 AG CT AT GG AG AA CT CT TT AG TT CT 0 CT AA CC AG CT GG CC 00 CC TT TT 0 AG AC AG CT TT CC AA CC GT AG AA GT CC GG 0 AA AT 0 CG TT TT CC TT AA CT AA AA TT AA AG CT CG TT 0 GG CC CC AC AA CC GG GG AT AA GG AA AA TT AG AT TT TT CT CC CT CC AA CC CC CT AT GG GT CC CC CG GG GT AA AA CG AT GT AG CT CG GG 0 CC AG CC GG GT AG
1494_820 AG CC AA GG AA AA CC TT GT AG TT CT 0 CC AA CC GG CT AA CT CT CT TT TT 0 AG CC GG CT TT CG 00 AC GG AG AA GT CG GT 0 AG AT 0 GG CT AT CC CT AA CT CC AA TT CC AA CT CG TT 0 GG CG AC AC CC TT GG CG AT CC AG AA AT AT GG TT CT TT CC CG TT CC AT GG CC CT AT AG TT CC CT CG AG GT AA AG CG AA GT 00 TT CC CG 0 CC AA CT GG TT AA
1494_821 AA CC AT AG AG AG TT TT GT AG TT CT 0 CT AG CC AA CC AG TT TT CT CT CT 0 AA AC AG CT CT GG AG AA GT AG AC TT CG GT 0 AG TT 0 CG CC AT CC CC AA CT AA CC TT AC AG TT CC GT 0 AA CG AC AC AC CC GG GG AT CC AA CC AA AT AG AT CT CT CT CC CC CT AT CC CT CT TT GG TT CT TT GG AG TT AG GG CG AT GT AG TT CC CG 0 AA AG CT GG GT AG
1494_822 AG CT AT GG AA AG TT TT GT AG TT CC 0 CT AA CC AG CC AA CC TT TT TT CT 0 GG AC GG CT CT CC AG AA GT AG AA TT CG TT 0 AG TT 0 GG CT AT CC CC AC CT AC CC AT AC AG CC CC GT 0 AG GG AC AA AA CT GG GG AT AC AG CC AA TT AA AA CT TT CC CG CC TT AT GG CT CC AT GG TT CT TT GG AG GT GG AG CG AA GT AG TT CG CG 0 AC AG TT AG GT AG
1494_823 AG CT AT AG AA AG TT CC GT AG AT CT 0 CC GG AC GG TT GG CT TT TT CT CC 0 AA AA AG CT TT CG AA AA GG AG AA GG GG GG 0 GG TT 0 CC CT AT CT CT AC CT CC AC AT AC AG CC GG GT 0 GG CC CC AA AA TT GG CG TT AA AG CC AA AT GG AA TT CT TT CC CT CT AT CG TT CC TT GG GT CC CT CG AA GG AG GG CG AT GG AG CT GG CG 0 CC AG CC AA GT GG
1494_824 AA CC TT AG AA AA CT TT GT AG TT CT 0 CC AG CC AG CC GG TT TT CT CT CT 0 AG AC AG CT CT CG AA AC GT AA AA TT CC GT 0 AG TT 0 GG CT AT CC CC AA CT AC CC AT AC GG TT GG GG 0 AG CG AC AC AA CT GG CG AT CC AA CC AA AT AG AT CT CT TT CC CC CT AA CG CT TT TT GG GT CT TT GG AG TT AG GG CG AT GT AG TT CC GG 0 AA AG CT GG TT AA
1494_825 AA CC AA AG GG AG CC TT GT AG AT CC 0 TT AA CC GG CC AG CT TT CC TT CC 0 AA CC AG CT CT CC AA AA GT AA CC TT CC GT 0 AG TT 0 GG CT AT CC CC CC CT AC AC TT AA AG TT CC TT 0 AG CG CC CC AA CT GG CC TT CC AG AC AA TT AA AT CT TT TT CC CT TT AT GG CC TT AA GG GT CC CT CG GG GT AG AA GG AA TT GG TT CC CG 0 AC GG TT AG GT AA
1494_826 AG TT TT AA GG AA TT TT GG AG AT CC 0 CT GG AC AA CC GG CC CT CT CT CC 0 AA CC AA CC TT CG GG AA GG AA AC GG CG GT 0 AG TT 0 CG CC AT CC CC CC CC CC AC AA AC AG TT CG GT 0 GG CG AA AA CC CC GG CG TT AC AG CC AA AA AA TT CC TT CC CG TT CT TT GG CT TT TT AG GT CC CT CG AG GT AA AA GG AA GG AG TT CG GG 0 AA AA CT AG GT AA
1494_827 AG CT TT GG AG AG TT TT GT GG AT TT 0 CT GG CC AA CT AG CC CT CC CC CC 0 AG AC AG CC TT CC AG AA GG AA AA GT CC GT 0 AG TT 0 CG CT AA CC CT CC CC AA CC AT AC AA CT GG GT 0 GG CG AC AA CC TT GG CG TT CC AA AC AA TT AG AA CT TT TT CG CC TT AA CG TT CC AA AG GT CC TT GG AG GT AG AG CG AT GT AG CT GG CC 0 AA AA CC GG TT AA
1494_828 GG TT AA GG AA AA CT CT GG AG TT CT 0 CT AG CC AG CT GG CT TT TT CT CC 0 AA AA AG CC TT CC AG AC GG AG AA TT CG GT 0 GG TT 0 CG TT AT CT CC AC CC AC CC AT AC AG CC CG TT 0 GG CG CC AA AC TT GG GG TT CC GG CC AA AA AA AA TT TT CC GG CT CC AA GG CC CT AT GG GT CC CT CG AA GT GG AG CG TT GT GG CC GG CC 0 AC AA CT AG GT AA
1494_829 GG TT AT GG AA AA CT CT GT AG AT CC 0 CT GG AA AG CT GG TT CT CT TT CT 0 AG CC AG CC CT CC AG AA GT GG AC GT CG GT 0 GG TT 0 CG CC AT TT CC CC CC AA AA AT AA GG CC GG GG 0 GG CG AC AA AA TT GG CG AT AA AA CC AT AA AG 00 CT TT CC CG TT CT AA GG TT CT AA AG GT CT CT CC AG GT AG AA CG AT GG GG CT GG CG 0 CC AG CT GG GT AA
1494_830 AG CT AA AG AG GG CC CT GT AG AT TT 0 TT AG CC AG CC AG CT CT CT CC CT 0 AG CC AA CT CT CC AG CC GT AG AC GG CG GG 0 AA AT 0 GG CT AA CC CC AC CC AA AC AT AC AA CT GG TT 0 AG CC AC AC AA CT GG CC AA CC GG CC AA TT AG AT CT CT TT CG CT TT AT GG CT CC TT GG TT CC CT GG GG GT AA AA CC AT GT GG TT CG CC 0 AC AG CT GG GT AA
1494_831 AG TT AT AG AG AA CT CC GT AG TT CT 0 CT GG AA AG CT GG CT TT CC TT CC 0 AG AC AA CC CT CG AG CC GG GG AA GT CG GT 0 AG AA 0 GG CT AT CC CC AC CC AA AC AT AA AA CC CG GT 0 GG CG AC AA AC CC 00 GG AT CC AA CC AA TT AG TT CC CT CT GG TT CT TT CG TT TT AA AG TT TT CT CC GG TT AG AA CC AT GG GG CT CG CC 0 CC AA CT AG TT AA
1494_832 AG CT AT GG AG AA CT CT GT AG AT CC 0 TT AA CC AA CT AG CC 00 CC TT TT 0 AA CC GG CC CC CC AG CC GT AA AC GT CG GG 0 AA TT 0 CG TT TT CC CT AC TT AC AA TT AC GG CT CG TT 0 AA CC CC AA AA CC GG GG TT AA GG AC AA TT AA AT CT CT CT CG CT CT AA CG CT CT AT GG GT CC CC CG AG GT AA AA CG AT TT AG CT GG CG 0 CC GG CC GG GG AG
1494_833 AA CT AT GG AG AG CT CT GG AG TT CT 0 CT AA AC AA CC AA CT TT TT TT CC 0 AA AC AA CC TT CG AA AC TT AG AA TT CG GT 0 AA AT 0 GG CC AT CT CC AA CC AA AC AT AA AG TT CC TT 0 AG CC AC AA CC CT GG CC TT AC AG CC AA AT AA TT CT CT CT GG CT CT AA CC CT CT AT AG GT CC CC CG GG TT AG GG CC AT GT AG CT CG GG 0 CC AG CT GG GG GG
1494_834 AG CT AT AG AG AA CC TT TT AG TT CT 0 CC AA CC GG CT AA CT TT CT CT CT 0 AA CC GG CT TT CG AG CC TT AG AA GT CC GG 0 AG AT 0 CG TT AA CT CC AA CC AC AC AT AA GG TT CG TT 0 GG CG AC AA AC TT GG CC AT CC AG AA AA AA AG 00 CT TT CC CC TT CC AT CG CC CT TT GG GT CC TT CG AG GT AA AG CG AA GT GG CT CG CG 0 CC AA CT AG GT AA
1494_835 AG CT AA AG AG AA CC TT GT AG AT CC 0 TT GG CC AG CT AA CT TT CC TT TT 0 AG AA GG CC CT CG GG CC GT GG AC GT CG GT 0 AG TT 0 CC CC AA CT TT AC CC AC AC AA AC GG CC GG GT 0 AG CC AC AA AC CC GG GG AT CC AG AC AT AT GG TT CC TT CT CG CT CC AT GG CT TT AT GG TT CT CT CG GG GT AG AG CG AA GT AG CC GG GG 0 CC AA CT AG GT AG
1494_836 AA CT AT AG AG AA CT CT TT AA 00 CT 0 CC AG CC AA CC GG CC CT CC CT CT 0 GG CC AG CC TT CG AA AA TT GG CC TT CG GT 0 AA AT 0 CG TT AA CT CC AA CT AC AA AT AC AA CT CG TT 0 GG CC CC AA AA CC GG GG AT AC AA AA AT TT AA AT CC TT CT CG TT CT AA CC CC CT AT AA TT CC CC CC AA GG AA AG CC AA TT AG CT GG GG 0 CC AA CC GG GT AG
1494_837 AG CT AA AA AG GG CT CT GT AA TT TT 0 CC AG CC AG CT GG CT TT CT CC CC 0 AA AA AG CT TT CG GG AA GG AA AC TT CG GG 0 AG AA 0 GG CT AT CT CT AC CC AC AC TT AC AG CT GG GT 0 AG CG CC AC AA CT GG CG AT CC AG CC AA AA AG AT TT TT CT CC CC CC AA CC CT TT AT GG TT CC CT CG AA TT GG AG CG TT GT AG CT GG CG 0 AC AG CC GG GT AG
1494_838 AA CC AT AG AG AG TT CT GT AG TT CT 0 CC AG CC AA CT AA CT CT CC CT CT 0 AG AC AG CT CT CG AG AA GG AA AA TT CC GT 0 AG TT 0 GG CT AT CC CT AA CC AC CC TT AC GG CT CC GG 0 AA CG AC AC AC CC GG CG AT CC AA CC AA TT AA TT CT TT CC CC CC CT AT CG CT CT TT GG TT CT TT GG AG GT GG GG CG AA TT AA TT CG CC 0 AA AG TT GG GT AG
1494_839 AG CC AA GG AA AA CC TT GT GG TT CC 0 CC AG CC GG CT AG CT CT CT TT TT 0 AG CC GG CC TT CG AG AC GT AG AC GT CG GG 0 AG TT 0 GG CT AA CC CT AA CC AC AC AA AA AG CT GG GT 0 GG CG AC CC AC TT GG CG AT AC AG AA AT TT AG AT TT TT CT CC CT CT AT CG CC CT AT AG TT CC CT CG AG GT AA AG CG AA GT AA TT CC CG 0 AC GG TT GG TT AA
1494_840 AA CC AT AG AG AG CT CT GT AG TT CT 0 CC AA CC AG CC GG TT TT CC CT CT 0 GG AC GG CC CC CG AA CC GT AA AC TT CG GT 0 AA AT 0 GG CT TT CC CC AA CC AC CC TT AC AG CT CG GT 0 AA CC AC AC AA CT GG GG AA CC AA CC AA AT AG AT CT CT CT CC CC CT AT CG TT TT TT AG GT CT TT GG AG GG GG GG CG AA GT AG TT CC CC 0 AA AG TT GG GT AG
1494_841 AA CC AT AG AG AA CC CT GT AA TT TT 0 CT AA AC AG CC AG CT CT CT CT CC 0 AA AC AA CT TT CC GG AC TT AA CC GT GG GT 0 AG TT 0 CC CT AT CT CC AC CC AA CC TT AC AG TT CC TT 0 GG CG AC AA AA CT GG CC TT CC AA CC AT TT AA AT CT TT TT CC CT TT AT GG CC CT AT GG TT CC CC CG GG GG AA AA CG AT GT GG TT CG CG 0 AC AG TT AG GG GG
1494_842 AG CC AT GG AG AA TT CT TT AG TT CC 0 CC GG AC GG TT GG CT CT CT TT CC 0 AG AC AG CT CT GG AG AA GG AG AA GT GG GG 0 GG TT 0 CG CC AA TT CT AC CT CC AC AT AC AG CC CC TT 0 GG CC CC AC AC CT GG GG TT AC AG CC AA AT AG AT CT TT CT CG CT CC AT GG CT CC TT GG TT TT CC CG AA GG GG AG CG AT GG GG TT GG CG 0 AC AG CC AG TT AA
1494_843 AG CT TT AG AA AA CT TT GG AA TT CT 0 CT AG AC GG CT AG CC CC TT TT CT 0 AG AC AG CT CT CG 00 AC GG AG AA GG CG GG 0 GG AT 0 GG TT AT CC CC AA CC AA CC AT AA GG TT CC GT 0 AG GG AC AA CC CC GG CC AT CC AA AA AA TT AA TT CT TT CC CG CT TT TT CC CC CT AT AG GT CT CT CG AG 00 AG GG CC AT GG AG 00 GG CG 0 CC AG CT AA TT AA
1494_844 AA TT AT AG AG AG CT TT GT AG TT CC 0 TT AG CC AG CT AA CT CC CC CT CC 0 AG AC AG CT CT CG AG AC GT GG AC TT GG GT 0 AG AT 0 CG CC AA TT CC AC CC AC AC AA CC AG CC CG TT 0 GG CC AC AA CC CT GG GG AT CC AG AC AA TT AA TT TT TT CT GG CT CT AT GG CC CT AT AA GT CT CT CG AG GT AA AG CG AA GG AG TT CG GG 0 CC AA CT GG GG AA
1494_845 AG CT AT AG AA AA TT TT GG AA TT CT 0 TT AG CC GG CT GG CC TT CT CC CT 0 AG AC AA CT CT CC AG AC GT AG AA GT CG GT 0 GG TT 0 GG CT AT CC CT AA TT AA CC TT AA GG CT CC TT 0 AA GG AC AC AC TT GG CG AT AC AG AC AA TT AA AA CT TT CT CC TT CT AA CG CC CC AT AG GT CT TT CG AA GG AA AA GG AT GT GG CT CG CG 0 CC AG CC AA TT AA
1494_846 AA TT TT AA AG AG TT CT GT GG 00 CT 0 CT AA AC AG CT AG CT CT CC TT CT 0 AG AC AG CT CT CG AG AC TT GG AC GT CC GG 0 AG AT 0 CG TT AA CC CT CC CT AA CC AT AA AG CC CG GG 0 AG CC CC AA AA CT GG GG TT AA GG AC AA TT GG TT CT TT TT GG CT CT TT GG CC CC AT AG TT CC CC CC AA GT AA AG CC AT GG AA CT CC CG 0 CC GG TT GG GG AA
1495_847 AA TT TT GG AA AA CT TT GG GG TT TT 0 CT GG AC AA CC GG CC CT CC CC CT 0 AG AC AA CC TT CG AG AC GT AG AC TT CC TT 0 AG TT 0 CG TT AA CT CT CC CC AC AC AT AC AA CC CG GG 0 GG CC AC AA CC TT GG CG AT AC AG AA AA TT AG AA CT CT CT GG CC TT AT CG TT CC AT AG TT CC TT CG AG GT AA AG CG TT GT AG CT CG CC 0 AA AA CC GG GT AA
1495_848 AG TT AT AG AA AA CT CT GT AG 00 TT 0 00 AG CC AG TT AG TT CT CT CC CT 0 AG AA GG CC TT GG AG AC TT AA AC TT CG GT 0 GG AT 0 CG CT AA CT CT AC CT CC AA TT AA AG CT CG TT 0 AG CG CC AA CC CC GG CC TT CC AA AA AA TT AG 00 CT TT TT CG CT CC AT CG TT CT AT GG GT CC CT CG GG TT AA AG CC AT TT AG CC GG CC 0 AA AA CT AG TT AA
1495_849 AA 00 AT AG AA AA TT TT GG GG TT CT 0 00 AA CC GG CT AG CC TT CC CT CC 0 AA CC AG CT TT CG AA AA TT AG AC TT GG GG 0 AG AA 0 GG TT AA CC CC AC CC AC CC TT AC AG TT CG GG 0 AG CC CC AA AA CT GG GG AA AC AA AC AA TT AG AT CT CT CC CG TT TT AT GG CC CT AA AG TT CT TT CC AA TT AG GG CG TT GT GG CC CG GG 0 CC AG CC AA GT AG
1495_850 AA 00 AT GG AG AA CT TT TT AG 00 CT 0 CT AG CC AA CT AG CC 00 CC TT CT 0 AA CC AG CT TT CC AG CC GT AG AC GG CG GG 0 AG TT 0 CG TT AT CC CC AC CT AA AA TT AA AG CT CG TT 0 AG CG CC AC AC CT GG CG TT AA GG AA AT TT AA TT TT CT CT CG CT CC AA CG CT CT AT GG GT CC TT CG AG GT AG AA CG TT TT AG CT GG GG 0 CC AG CT GG GG AG
1495_851 AA TT TT AA GG AA CT CT GT GG TT CC 0 CT AG CC GG CC GG CC CC CT CT CT 0 AG AA AA CT CT CC AA AC TT GG AA GT GG GT 0 AA AA 0 GG CT AT CT CT AA CC AC AC AT AA AA CC GG GT 0 GG CC CC CC CC CT GG GG AA AC AA AC AA AT AA TT CC CT CT CG CC TT AT CG CC CC AT AG TT CT TT CG AG GT AA AG CG AT GT AG CT CG CG 0 AA AG TT AG TT AA
1495_852 AA CT TT AG AG AA CT TT TT AA TT CT 0 CT GG AC AG CT AA TT CT CC CT CT 0 AA CC AA CC CT CG AG AA GT AA AA GT CG GT 0 AG AT 0 CG CC TT CC CT AA CC AA AA AT AA AA CC CG TT 0 GG CC CC AA CC CC GG CC AT AC AA CC AA TT AA TT TT CC CT CC CT CT AT CG CT CC AA GG GG CT CT CG GG GT AA GG CG AA GT GG TT GG GG 0 CC AG CT AG TT AA
1495_853 AA CT AA AG AG AA CT CT GT AG TT CC 0 CC AG AC AG CC AG CT CC CT TT CC 0 GG AC AA CT TT CG AA AC GT GG CC GG GG GT 0 GG TT 0 CG CC AA CT CC AA CC AC AC AA AA GG CC CG TT 0 GG CC CC AC CC CC GG GG AT CC AA CC AT TT AG TT CT CT CT CG TT CT AA CG CC CT AA GG GT CT CT GG AG GG AA AG GG AT TT GG CT GG CC 0 AA AA CT AG GT AG
1495_854 AA CC TT AG AA GG TT TT GT AA TT TT 0 CC AA CC GG CT GG TT CT CC CT CT 0 AG CC GG CT CT GG AA AC TT AG AC TT CG GT 0 AG AT 0 CG CC AT CC CT AA CT AA CC TT AC AA CT CG GG 0 AA GG AC AC AC CT GG CG AA CC AA CC AA AT AG 00 CT CT TT CC CC CT AA CC CT TT TT GG TT CT TT GG AG GT GG GG GG AT TT AA TT CG CC 0 AA AG TT GG GG AG
1495_855 AG CT AT AG AA AG TT CT GT AG AT CT 0 CT GG CC GG TT GG CT TT CT TT CC 0 AG AC AG CT CT GG AA AA GG AG AA GG CG GT 0 AG TT 0 CG CC AA CT CC CC CT CC AC AT AC AG CC GG GT 0 GG CC CC AA AA CT GG GG TT AA AG CC AA AT GG AA CT CT TT CG CT CT AT GG TT CT TT GG TT CT CC CG AA GT AG GG CG AT GT AA CT GG GG 0 AC AG CC AA TT AG
1495_856 AG TT TT AA AG AG TT TT GG AG TT TT 0 CT AA AC AG CT GG CT CC CC CC CT 0 AG CC GG CT TT CC AG AA TT AG CC GT CG GG 0 AG AT 0 CG TT AA CT TT AA CT AA CC AT AA AA CC CG GG 0 AA CC CC AC AA CT GG CG TT AC AG AA AA TT GG TT CT TT TT CC 00 CT TT CG CC CC AT AG TT CC CC CC AG TT AG AG CC AT GT AG CT CG CG 0 CC AG CT GG GG AG
1495_857 GG CT TT AG AG AG CT CC TT AG TT CC 0 CT AG AC GG CT AG CC TT CT CT CC 0 AA AA AA CC TT CG GG AC GT GG AA GG CC GT 0 AG TT 0 CG TT AA CT TT AC CC AC AA AT AC AG CT GG TT 0 GG CC AC AA AC TT GG CG AT AA GG AC AT AT AG TT TT TT CT CG TT CT AT CG CT CC TT GG TT CC CT CG AG GT AA AA GG AT GG GG CT GG CG 0 AC AG CT GG TT AA
1495_858 AG TT AT AA AA AG CC TT GT AG TT CT 0 CT GG AC GG CT AG CC CC TT TT CT 0 AG AC GG CT CC CG GG AC GT GG AA GG GG GT 0 GG TT 0 GG TT AT CC CC AA CC AC AC AT AA GG CT CG GT 0 AA CG AC CC AC CT GG CG AT CC AA CC AA AT AA TT CT TT CC CG CT TT TT GG CT CT AA AG TT CC CT GG AG TT GG AG CC TT GT AG CT CG CG 0 CC AA TT AG GT AA
1495_859 AG TT AT AA AG AG CT CT GG AG TT CT 0 CT AG AC AA CC AG CC CT CT CT CC 0 AA AA AA CC TT GG AA AC TT AG AA TT CG GT 0 AA TT 0 CG CT AT CT TT AA CC AA AA AT AA GG CT CC TT 0 AG CG CC AC CC CT GG CC TT AC AG CC AA AT AG TT CT CT CT GG TT CT AT GG CT TT AT GG GT CC CC CG AG GT AG GG CC AT GT GG CT CG GG 0 CC AG CC AG GT AG
1495_860 AG TT AT AG AA AG CT CT GT GG AT CT 0 TT AA CC GG TT AG CT CT CT CT CC 0 AA AA AA CC TT CC AA CC TT GG AA TT CG GT 0 GG AT 0 CG CT TT CT CT CC CT AC AC AA CC AA CC CG GT 0 GG CC AA AA CC CT GG CG TT AC GG AC AA TT AG AT TT TT CT CG CT TT AA CG CT TT TT AG GT CC TT GG GG GT AG AG CG AA GT AG TT CG CG 0 AA AA TT GG GG AA
1495_861 GG CT AT AG AG AG CT TT GT AA AT CT 0 CT AG AC GG CC GG CC CT CT TT TT 0 AG CC AA CT TT CC GG AA GG AG AC TT CG TT 0 AG TT 0 CG TT AT CT CC CC TT AA AC AA AA AG CC CG GG 0 GG CC AC AA CC CT GG CG AT AA AA CC AA TT AG 00 CT CT CT CG TT CC AA CG CT CT AT AG TT CC CC GG AA GG AG AA CG AT TT AA CT GG CG 0 AC GG CC AG GT AA
1495_862 AA CC AT AG AG GG TT CT GT AG TT TT 0 CC AA CC AG CT AG CT CT CC CT CT 0 GG AC GG CC CC CG 00 AA GG AA AC TT CG GT 0 AA TT 0 CG CC TT CC TT AA CC AA CC AT AC GG CT CG GT 0 AA CG CC CC AC CT GG GG AA CC AA CC AA TT AA TT CT CT CT CC CC CT AA CC CT TT TT GG TT CC TT GG AG GG GG GG GG AT GT AG TT CC GG 0 AA GG CT GG GT AA
1495_863 AG CT AT AG AA AG CT TT GT AG AT CC 0 CT GG AA AG CT GG TT TT CC TT TT 0 AG AC GG CT TT GG AG AC TT AA AC GT CG GG 0 AG AT 0 GG TT AT CT TT AC CC AC CC AT AC GG CC GG GT 0 AG CC CC CC AA CC GG GG AA CC AG AC AA AT AA TT TT CC CT CG TT CT AT CG CT TT AT AG TT CT TT CG GG GT AG AG GG AT GT AG TT GG CG 0 CC AA TT GG GT AA
1495_864 GG 00 TT AA AA AA CT CT TT AG TT CT 0 CT AG CC AG CC GG CT CT CT TT TT 0 AG AC GG CC TT CG GG AC GT GG AC GT CG GG 0 AG TT 0 CG TT AT CC CT AC CC CC AA AT CC AA TT CC GT 0 AG CG AA AC AC CT 00 CG AT CC GG AC AA AT AA AT TT TT CC CG CC CT AA GG CC CT AA AG GT CC CT CG AA GT AG GG CG TT TT AG TT CC GG 0 CC AA CT GG GT AA
1495_865 AG CT AT AA AA AA CT TT GT GG TT CT 0 CT GG AC AG CC GG CC CC CT TT TT 0 AG CC AG CT TT CG GG AC GT GG AA GG GG GG 0 GG TT 0 CG CT AT CC CC AC CC AC AC AT CC AA TT CC GT 0 GG CG AC CC AC CT GG CC AA AC AG AC AA TT AA TT CT TT CC CG CT TT TT CG CC CC AT GG TT CC CT GG GG GT GG GG CC AT GG GG CT GG CG 0 AC AG TT GG GG AG
1495_866 AG CT AT AA AA AG CC CT GG GG TT TT 0 CT AA CC AG CT GG CT TT CT CT CC 0 GG AC GG CC CT CG AG AC GT AA AA TT CC GG 0 GG AT 0 GG CT AT CT CC AC CC CC AC TT AC AG TT CC TT 0 AG GG CC AC AC CT GG GG TT CC AG CC AA AT AA AT TT TT CT CC CC CC AT CG TT TT AT AG GG CC CT CG AA GT AG AG GG TT GG AG TT CG CC 0 AC AG CC AG TT AA
1495_867 AG CT AA AG AG AG CT TT GT AG 00 CC 0 CT AG AC AG CT AG CT 00 CC TT CT 0 AG AC GG CC CT CG GG CC GT GG AC GT CG GG 0 AG AT 0 CC CC AT CT TT AC CC AA CC AT AC AG CC CG TT 0 GG CC AC AA AC CC GG CG AA CC AA CC 00 TT GG TT CC CC CT CG TT TT AA GG CT TT AT AG TT CT TT GG GG 00 00 AA GG AT GT AG CC GG GG 0 AC AA CT AG GT AG
1495_868 AG TT TT GG AA AA CT CC GT GG TT CT 0 CT AG AC AA TT AG CT TT CC CT CC 0 AG AC AA CC CT CG AG AC GT GG AC GT CG GG 0 AG TT 0 CG CT AT CC CT AA CC AC CC AT AC AA CC CG GT 0 AG CC CC AA AA CT GG CG AT AC AG CC AA TT AG AT CC CT CT GG CT CT AT GG CT TT AA GG TT TT CT CG AG TT AA AA CC TT GG GG TT CG CG 0 AC AG CT AG GT AA
1495_869 AG CT TT AA AG AA TT TT GT AG TT CT 0 CT GG AC GG CC AG CT CT TT CT CC 0 GG AC AA CC TT GG AG AA TT AG AA GG CG GT 0 AG AA 0 CG CC AA CC CT CC CT AC AC AT AA AG CC GG GT 0 GG CG AC AC CC TT GG CG AT AC AA CC AT TT AA AT CC CT TT GG CC CT AT CG CC TT AA AA TT CT CT CG AA TT AA AG GG AA TT AG CT CG CG 0 AC AA CT GG GT AG
1495_870 GG TT AA AG AA AA CT CT GG AG AT CT 0 TT AA CC AA CT GG CT CT TT TT CT 0 AA AA AG CC TT CC GG AA GG AA AA TT GG GT 0 AG AT 0 GG CT AA CT CC AC CC CC AC TT AC AG CC CG TT 0 GG GG CC AA AA CT GG CG TT AC GG CC AA AT AA AA TT CT CC GG CT CC AA GG CT CT AA GG GT CC CT CG AG GT AG AA CC AT GT GG CC GG CC 0 CC AA CT AG GT AA
1495_871 AG CC AT GG AG AG TT CC TT AG TT CT 0 CT GG AC GG CT GG CT CT CC TT CC 0 AA AA GG CT TT CG AG AA GG GG AA GG CG GT 0 AG TT 0 CC TT AT CC TT AC CT CC AC AT AC AG CC CG GT 0 GG CC CC AA AA TT GG CC TT AC AG CC AA AT AG AT CT TT CT CC CT CT AT GG TT CT AT GG GT CC CT CG AA GG GG AG GG AA GG GG TT GG CG 0 CC AA CC AG TT AA
1495_872 AG TT AT AG AA AA TT CT GT GG AT CT 0 TT GG CC AA CT AA CC TT CT TT CT 0 AG AC AA CC CT CC AG AC GG GG AA GG GG TT 0 GG TT 0 CG CC AT CT TT AC CC AA AA AT AA GG CC GG GT 0 GG CC AC AA CC TT GG CG AT AC AG AC AA AA AA AT CT CT CT CG CC CC AA GG TT CT AA AG TT CC TT CC GG TT GG AA CC AT GG GG CC GG GG 0 AA AG CC GG GT AA
1495_873 AG CT TT AA AG AG CT TT GT AA TT TT 0 CT AA CC AG CT AG TT CC CC CT CT 0 AG CC AG CT CT CG AG AA TT AG CC TT CG GG 0 AG AA 0 CG CT AT CT CT AC CT AA CC AT AA AG CC CC GG 0 AG CC CC AA AA TT GG CG TT AA AG AC AA TT AG 00 CT TT TT CC CT CT TT CC CC CT AA AG TT CC CC CG AA GT AA AG CC AT GT AG CT GG CG 0 CC AG TT GG GT AG
1495_874 AA CT TT GG AA AA TT CT TT AA TT CT 0 CT AG CC AG CT GG TT CT CT TT CT 0 AG CC GG CT CT CC AG AC GT AG AA TT CG TT 0 AA TT 0 CG CT AT CC CC AC CT AA CC AT CC GG TT CG GT 0 AG CC CC AC CC TT GG CG AT AC AG CC AA AT AA AT CT TT CT CG CC TT AT GG CT CC AT GG TT CC TT GG AG GG GG AG CG AA GT AG CT CG CG 0 AC AA CT GG GG AG
1495_875 AG CT AT AG AA AG TT CT GT AG AT CC 0 CC GG CC GG CT GG CT TT CT TT CT 0 AA AA GG CT TT CG AG AA GG AG AA GT GG GG 0 AG TT 0 CG CT AA CC CT AC CC AC CC AT AC AG CC CG GT 0 GG CC CC AA AC TT GG CG TT AA AG CC AA AT AA AT CT CT TT CC CT CT AT CG TT CC TT GG TT CT CC CG AA GT GG AA GG AT GG AG CT GG GG 0 AC 00 CC AG GT AG
1495_876 AG 00 00 GG AG 00 TT CC 00 AG 00 CT 0 00 GG CC GG TT 00 CC 00 CT 00 CT 0 AA AA GG CT CT 00 AA 00 GG 00 00 GG GG GG 0 AG TT 0 CC CT AA CT 00 AC 00 00 CC AT 00 AG 00 CG 00 0 GG CC 00 AA AC CT GG CG TT AA AG CC 00 AT 00 AA 00 CT TT CC CT CC AA CG TT 00 TT GG TT CT CC CG AA GG AG AG GG AA 00 AG TT GG 00 0 CC AA CC AG TT 00
1495_877 AA CT AT AG AG AG CT TT GT AG AT CC 0 CT GG AA AG CT GG TT TT CC TT CT 0 AG AC AG CT CT GG 00 CC 00 GG AC GT CG GT 0 AG TT 0 CC CC AA TT CT AA CC AA CC AT AA AA CC CG TT 0 GG CC AC CC AA CC GG CG AA CC AG AC AT TT GG TT CT CT CT CG TT TT AA CG CT TT AT GG TT CT CT CG GG GT AG AA CG AA GT AG 00 GG CG 0 CC AA CT AG GT AG
1495_878 AA TT AA AG AG AG TT TT GT GG AT CC 0 TT AG CC AA CT AA CC CT CT TT CC 0 AG AC GG CT TT CG AG CC GG AA CC TT CG GG 0 GG AT 0 CG CT AT CT CT AC CT CC AC AT CC AG CC CG TT 0 GG CC AC AC AC CT GG GG AT CC AG AC AA TT AG 00 TT CT TT CG CT CT AT GG CC CT AT AA GT CT CT CG GG GT AG AA CG AA GG AG TT CG GG 0 AC AA TT AG GG AA
1495_879 AA TT AT AA AA AA TT TT TT AG TT TT 0 TT AG AC AG CT AG TT CT CC CC TT 0 AA AC GG CT CT CG 00 AA TT GG AC GT CG GT 0 GG AT 0 CG CT AT 00 CT AC CT AA AC AT AA AG CT CG GT 0 AG CG CC AA CC CT GG CC 00 CC AA AA AT TT GG AT CT TT CC CG CT CC AT GG TT CT AT GG GT CC CT CC GG GT AG AG CC AA TT 00 00 GG CG 0 AC AG CT AG TT AA
1495_880 AA CT AA AG AG AA CT CT GT GG AT CT 0 CT AG AC AG CT AG CC CT CT CT CT 0 AA CC GG CC TT GG AG AA GT AA CC GG CG GT 0 GG TT 0 CG CC AT CT CT AA CC AC AC AA AA GG CT GG TT 0 GG CC CC AA CC CC GG GG TT CC AG CC AT TT AA 00 CT TT TT CG TT CT AA CG CC TT AA GG GG CT TT CG AG GG AA GG CG TT TT GG CT CG CG 0 AC GG TT AG TT AA
1495_881 AA CT AA AG AA AA TT CT GT AG TT CT 0 CT GG CC GG CT AG CT CT TT TT CT 0 AG CC GG CC TT CG AA AC GT AA AA GT CG GG 0 AG AT 0 GG CT AA CC CT AA CC AC CC AT CC AG CT CG GT 0 GG CG CC CC AC CT GG CG AT AC AA AC AA AT GG AT CT TT CT CC CT CT AA CG CC CT TT GG TT CT CT CG AG GG AG AG GG AA TT AG TT CG CG 0 CC AA CT AA GT AA
1495_882 AG TT TT AA AA AA TT CT GT GG 00 CT 0 CT GG AA AG CT AG CT CC CC CT CT 0 AG AC AA CC CT CC AG AA GT AG AA GG CG TT 0 AG TT 0 CG CC 00 CT CT CC CC AA AA AT AC GG CT CG GG 0 GG CC AC AA CC TT GG CC AT AA AA CC AA AT AA TT TT TT CT CG CC CT AA GG TT TT AA AG GT CC TT CC GG TT GG AA GG AA GT GG CT GG CG 0 AC GG CT GG GT AA
1495_883 AG TT AT AG AA AA CC CC TT GG AT CT 0 TT AG AC AG CC GG CT CT CT CT CT 0 AA AC AG CC TT CG AG AA GT AA AC GT CG GT 0 GG AT 0 GG TT AA CC CC AA CT AC AA AT AA GG CC CC GT 0 AG CC CC AA CC CT GG CC AT CC AA AA AA TT AG AT CT CT TT CG CT TT AA CC CT CT AT GG GT CC TT CC GG TT AA GG CC AA TT AG CT GG CC 0 AA AA CT AG GT AA
1495_884 AG CT AT AG AA AG TT CT GT AG TT CT 0 CT GG AC GG CT GG CC TT TT CT CC 0 AA AA AG CT TT CG AG AA GG AA AA GT CG GG 0 GG TT 0 CC CT AT CC TT CC CT AC CC AT AC AG CC CG GT 0 GG CC CC AC AA TT GG CC TT AA AG CC AA AT AG AA TT TT CT CG TT CC AT GG TT CT AT GG TT TT CC CG AA GG AG AG CG AT GT AA CT GG GG 0 AC AG CC AA GT GG
1495_885 AG TT AT GG AA AG CT CC TT GG AT CT 0 TT AA CC AG CT GG CT CT TT TT CT 0 AA AA AG CC TT CC GG AC GG AA AC TT GG GT 0 AG TT 0 CG TT AA CT CC AC CC AC CC AT CC GG TT CC TT 0 GG GG CC AA AA TT GG GG TT AC GG CC AA AT AA AA TT CT CC GG CC CT AA CG TT CT AA GG GT CC CT CG AA GT GG AG CG TT GG AG TT GG CC 0 CC AA TT AA GT AG
1495_886 AG CC AT AG AG AA CC CC TT AG TT TT 0 CC AA CC AA CC GG CT CT CC TT CT 0 GG CC AG CC TT CG AA AA TT GG AC TT CG GG 0 AA AT 0 CG CT AT CC CT AA CT AC AA AT AC AG TT GG GT 0 GG GG AC AC CC CT GG CG AT AC AA AC AT TT AA AT CT CC CT CG TT CT AA CG CT CT AT AA TT CC TT CG GG GG AG AG CC AA GT AG CT GG GG 0 CC AA CC GG GT AA
1495_887 GG CT TT AG AG AG CT CT TT AG TT CC 0 CT AG CC GG CT AG CC TT TT CT CT 0 AA AA AG CC TT CG GG AC GT AG AA GG CC GG 0 AG TT 0 CG CT AA CC CT AC CC AC AC AA AC AG CT GG TT 0 GG CC AC AA CC TT GG CG TT AC GG AC AT AT GG 00 TT TT CT CG TT CT AA CG CT CC TT GG GT CC CT CG AG GT AG AG CG AT GG AG TT CG CG 0 CC AA CC AG TT AG
1495_888 GG CT AT AG AG AA TT CT GT AA AT CT 0 CT GG AC AA CT GG CC TT CT TT CC 0 AA CC AG CT CT GG AA AC GT AG CC GT CG GT 0 AG AT 0 CG CT AA CT CC AC CC CC AC AA AC AA CT GG GG 0 GG CG AA AA CC CC GG CG TT AC AG CC AA AA AA AA CT TT CT CC CT CT AA GG CT CT TT AG TT CC CT CG AG GT AA AG CG AA TT AG CT CG CG 0 AA AA CT AG GT AA
1495_889 AG CC AT AA AA AA TT CT GT AA AT TT 0 CT AG CC AA CC GG CC TT CT CT CT 0 AA CC AA CC CT CG AG AA TT GG CC TT CG GG 0 AA AT 0 GG CT AT CC CC AA CT AC AA TT CC AA TT CC TT 0 AG GG AC AC CC CC GG GG AT AC AA AA AA TT AA AA TT TT CT CG TT CT AT CG CT CT AT AA TT CC TT CG GG GG AG GG CC AT GT AG CC CC GG 0 CC AG CT GG GT AA
1495_890 AA TT AT GG AG AA TT TT GT AG AT CC 0 CT AG CC AG CT GG CC 00 CC CT CT 0 AG CC GG CT CT CC AA CC GT AG AA GT CC GT 0 AG AT 0 CG TT TT CC CC AC CC AC AC AT AC GG CT CG TT 0 AG CG CC AA AC CC GG GG TT AA GG AC AT TT AA 00 TT CT CT CG CT CT AT CC CT CC AA GG GT CC CT CG AG GT AA AG CC AT GT AA CT CG CG 0 CC GG CC AG GG AG
1495_891 AG 00 00 GG AA 00 TT TT 00 AA 00 CC 0 00 00 CC AG TT 00 CT 00 TT 00 TT 0 AG CC GG CC CT 00 AG 00 GG 00 00 TT CG TT 0 AG TT 0 CG CT AT CC 00 AC 00 00 CC TT 00 AG 00 CC 00 0 GG GG 00 AC AC CT GG GG AT AC AG CC 00 TT 00 AT 00 CT CC CG CC TT AA GG CT 00 AT GG TT CC TT GG AG GT GG GG GG TT 00 AG CT CG 00 0 AC AA CT GG GG 00
1495_892 AG CT AT AA AA AA TT CT GT GG TT CT 0 CC AG CC AG CC AG CT TT CT TT CT 0 GG CC GG CC CT CG AG AA GG GG AC GG CG TT 0 AA TT 0 CC CT AA TT CC CC CC CC AA AT AA AG TT GG GG 0 AG CC CC AA AA TT GG CG AT AC AG AA AA AA AA 00 CT TT CC CC CT TT AT GG CT CC AA AG GG CT CT CG AG TT GG AG CG AT GT AG TT CG CG 0 CC AG TT AG TT AA
1495_893 AA CT AT AA AA GG CT CC TT GG TT CT 0 TT AG CC AA CT AA CC CT CC CC CC 0 AA AC GG CT TT CG AA CC TT GG AC TT CG GT 0 GG AT 0 CG CT TT CT CT CC CC AC AC AT AC AA CC CC TT 0 AG CC AA AA CC CC GG CG TT AC GG AC AA AA AG AT TT TT TT GG CT TT AA CG CT TT TT AG GT CC TT GG GG GT AA AG CG AA TT GG TT CG CG 0 CC AG CC GG GT AA
1495_894 AG 00 AA AG AA 00 CT CT 00 AG 00 CT 0 00 AG CC AG CT GG CT 00 TT CT CC 0 GG AC GG CT TT CC AG CC GG AA 00 GT GG GT 0 AG TT 0 GG CT AT CT CC AC 00 00 CC TT 00 AG 00 CG TT 0 GG CG 00 AA CC TT GG CG AT AA GG CC 00 AT AA AA CT CC CT CG CC CT AT GG CT 00 AA GG GT CC CT CG AA GT GG AG CG TT 00 GG CT GG CC 0 CC AA CT GG GG 00
1495_895 AG CC AA AG AG AG TT TT GG GG TT CT 0 CT AA AC AG TT AA CT TT CT TT CC 0 AA AC AG CT TT CG AA AC TT GG AC TT GG GG 0 AA AA 0 CC CT AA CT CC AC CC AA CC AT AA GG CT GG GT 0 AG CG CC AA AA CC GG CC AA AC AA AC AA AT AG AT CT CT CC CG CT TT AA GG CC CT AA AG GT CC TT CG GG GT AG GG CG TT TT GG CT GG CG 0 AC AA CC AA GT AA
1495_896 AA 00 00 AG AG 00 TT CT 00 AG 00 CT 0 00 AA AA AA CC GG TT 00 CC 00 CC 0 AG AC GG CC TT 00 AG AA GT AA 00 TT CG TT 0 AG TT 0 GG TT AT CC CT AC TT 00 AC TT 00 AG 00 CC GT 0 AG CG 00 AA AC CT 00 CC TT AC AG CC 00 TT AA TT 00 TT TT CG TT CT AA GG CC TT AT AG GT CC CT CG GG GT GG AG GG AT 00 GG CT CG 00 0 CC AG CT AG GT 00
1495_897 GG 00 AA GG AA 00 CT CT 00 GG 00 CT 0 00 AG CC AG CC 00 CC 00 TT 00 CC 0 AG AA AG CT TT 00 AG AC GG AG 00 TT CG GT 0 GG TT 0 CG TT AT CT CC AC CC 00 AC AT 00 GG 00 CC 00 0 GG CG 00 AA CC CT GG CG AT AC GG CC 00 AA AA AA CT CT CT CG CT CC AA CG TT 00 AT GG TT CC CT CG AA GT AG AA CC AT 00 GG CC GG CC 0 CC AA CT AA GT 00
1495_898 AG TT TT AA GG AA CT TT GT AG TT CT 0 CT AG AC GG CT AG CT CT TT CT CC 0 GG CC AG CC TT GG AA AC GT AG AA GG CG GT 0 AG AT 0 CG CC AA CC CT AC CC AC AC AA AC GG TT CG GT 0 GG CG CC AC CC CT GG CC AA CC AA CC AA TT AA TT CC CT TT CG CT CT AT CG CT CT AT AA TT CT CT GG AA GG AG AG GG AA TT GG CC GG CG 0 AC AG CT AG TT AG
1495_899 AG TT TT AG AG AG TT CT TT AG TT TT 0 CT AG AC AG TT AG CT CT CC CT CT 0 AA CC AA CT TT CG AG AA TT AG AC GT CC TT 0 AG AT 0 CG CC TT CC CC AA CC AA AA AT AA AG CT CG TT 0 AG CC CC AA CC CT GG CC TT AA GG AA AA TT AA TT CT TT CT CG CT CT AT CG CC CT AT AG GT CC TT CG AG TT AA AG CG AA TT AG CT GG GG 0 CC AG CT GG GT AA
1495_900 AA TT TT 00 AA AA 00 CT GT GG TT TT 0 TT GG 00 AA CC AA CT TT CT CT CT 0 00 AA 00 CC TT CC AG AC GT AG AA GT 00 TT 0 AG TT 0 00 CT 00 CT CT AA CC AA CC 00 AA AG TT GG GT 0 GG CG AC AA CC TT GG CC TT 00 00 AC AA AT AA AA CT CC CT GG CC TT AT CG TT CC AT AG 00 00 00 00 AG GG AA AA 00 AT GT AA TT CG CC 0 AA AA CC GG TT AG
1495_901 AG CT AT AG AA AG CT TT GT GG TT CT 0 CT AA CC GG CT AG CC CT CT TT CC 0 AG CC GG CC TT CG AG CC TT GG AA TT CG GG 0 AA AT 0 CG CT AA CC CT AC CC AC CC TT AA GG TT CC GG 0 AG CG AC AC AC CT GG GG AA AC AA AC AA AT AG TT TT CC CC CG TT TT AT GG CC CT AA AG GT CC TT CG AG TT AG GG CG AT GT GG CC GG CG 0 AC AA CC AG TT AG
1495_902 AG CC AA AA AA AA CT CT TT AG AT CT 0 CT AG AC AG CT AG CC TT TT TT CT 0 AG CC AG CT TT CG AG AA TT AA AA GT GG GT 0 GG TT 0 CG CC AA CT CC AA CT CC AC AT AA GG CC GG TT 0 GG CC AC AA CC CC GG GG TT CC AA CC AT TT AA TT CT CT CT CC CT CT AA CG CC CT AA GG TT CC CC CG AA GT AA AG GG AT TT AG CC GG CC 0 AA AA CT AA TT AA
1495_903 AG CC AT AG AA AA CT CC TT GG AT CC 0 CC AG CC AA CC GG CC TT CT CT CT 0 AG CC AA CC TT GG AG AC GT AG CC GT GG GT 0 AA TT 0 CG TT AA CC CC AA CT AC AC AT CC AA TT CG TT 0 AG CC CC AC AC CT 00 CG AT AC AA AA AA TT AA AT CC CT CC CG TT CT AT CC CC CT AA AG TT CC CC CC GG GG AG GG CC AT TT AG CT GG GG 0 CC AA CT GG GT AA
1495_904 AA CT AT AG AG AA CT CT GT AG AT CC 0 CC AA CC AA CC GG CT CC CC CT CT 0 GG CC AG CC TT GG GG AC GT GG AC GT GG GG 0 AA TT 0 GG CT AT CT CC AA CT AC AA AT AA AG CT GG TT 0 GG CG AC AA AC CT AA CG AT AC AA AC AA TT AA AT CT CT CT CG TT CT AA CG CT CT AT AA TT CC CT CG GG GG AG AG CC AA GT AG CC CC GG 0 CC AG CC GG GT AG
1495_905 AG CT AT AG AA AA CT TT GG AG AA CT 0 CT GG CC AG CT AG CT CC CT CC CC 0 AG AC AG CT TT CG AA AC GT GG CC TT GG GT 0 AG AA 0 CG CT AT CT CT AA CT AA CC AA AA AA CC GG TT 0 AG CG AC AC AC CT GG GG TT AA AG AC AA AT GG AT TT CC TT CC CC CC AT CG CT CT AT AG TT CT CT CG GG GG AA AA CG AT GT GG CT GG GG 0 CC AG CT AG GT AA
1495_907 AG 00 00 AA AG 00 CT CT 00 AG 00 CC 0 00 GG AC AA CT 00 CC 00 CC 00 CC 0 AG AC AA CC TT 00 AG 00 TT 00 00 GG CC GG 0 AG AT 0 GG TT AT CC 00 AA 00 00 AC TT 00 GG 00 CG 00 0 AG CC 00 AC AC CC GG GG AT CC AA CC 00 TT 00 00 00 CT CT GG CT CT TT CG CC 00 AA AG TT TT CT CG GG TT AG AG CC AA 00 AA CT CC 00 0 CC AA CC AG GT 00
1495_908 GG CT TT AG AG AG CT CT GT AG AT CT 0 CC AG CC GG CT AG CC TT CC CT CT 0 AA AA AG CC TT CG AG AC 00 AG AA GG CG GG 0 GG TT 0 CG TT AA CT TT AC CT AC AC AA AC AG CT CG TT 0 GG CC AC AC CC TT GG CG TT AC GG AC AA AA AG AA TT TT CT CC TT CC AA CG TT CT AT AG TT CT CT CG AG GT AA AA CG TT GG 00 TT CG CG 0 AC AG CT AG TT AG
1495_909 AG CT TT GG AA AG TT CT TT AG TT TT 0 CT AG CC AG TT AA CT CT CT TT TT 0 GG CC AG CT TT CG AG AA GT AA AC GT CC GT 0 AG AT 0 CG CT AT CC CC AC CT AA AA TT AA AG CT CG TT 0 AG CG CC AA CC CC GG CC TT AA GG AA AA TT AG TT CT CT CC GG CT CT AT CG CC CT AT AG GT CC CT CG AG GT AA AG GG AA GT GG TT GG CG 0 CC AG CT AA TT AG
1495_910 GG CC AT GG AA AA CT TT GT AG AT CC 0 CT AG AC GG CT AG CC TT CT CT CT 0 AA AA AA CC TT CG AG AA GG GG AA GG CG GG 0 GG TT 0 CG CT AA CT CT AC CT CC AA AT AA GG CT GG TT 0 GG CC AC AA CC TT GG CG TT AC GG AC AT AT GG AT TT TT CT GG TT CC AA GG TT TT AA AG TT CC CT CG AA GT AA AA GG AT GG AA TT CG CG 0 AC AG CC AG TT AG
1495_911 GG CT TT AG AA AG CT CT GT AG AA CT 0 TT AG CC AG CC AG CT TT CC CT CT 0 AG AC AG CC CT CG AG AC GT GG AC GT CG GG 0 AG TT 0 GG TT AA CC CC AA CT AA CC AT AC AG CT CG TT 0 AA CC AA AA AC CT GG CC AT AC AG CC AA AT AG AT TT TT TT GG TT CT AT GG CT CT TT AG TT CT CT CC AG GG GG AG CC AA GT AG CT GG CC 0 CC AG CC AG GT AA
1495_912 AG CT AT AG AG AG CC TT GT AG TT TT 0 CC AA AA GG CT AG CC CC CT CT CT 0 AG AC AG CT CT CG AG AC GT AG AC GT CG GT 0 AG AT 0 GG CT AA CT CT AC CC AA AC TT AC GG CT GG GT 0 GG CG CC AC AC CT GG CG TT AC AA AC AA TT AA AT CT CT TT CG CT CT TT GG CC CC AA AG TT CC CT CG AG GG GG AG CG AA GG AG CT CG CG 0 CC AG CT GG GG AG
1495_913 AA CC AT AG GG AA CT TT GT GG TT CT 0 CC AG CC AA CT AA CT CT CT CT CT 0 AG CC GG CT CT GG AG AC GG AG AC TT CG GT 0 AG TT 0 CG CC TT CC CT AA CC AC CC TT AC AA TT GG GG 0 AG CG AC AC AA CC GG GG AA CC AA CC AA TT AA TT CT TT CT CC CC CT AA GG TT TT TT AG TT CT TT GG AG TT AG GG GG TT TT AA TT CG GG 0 AA GG CT GG TT AA
1495_914 AG 00 AT AA AA AA TT CT TT AG TT CT 0 CC AG CC AG CC GG CC CT CC CC TT 0 GG AC AG CC TT CG GG AA GT AG AC TT CC GG 0 AA AA 0 CG TT AA CT TT AC CT CC AC TT AC AG TT CC GT 0 AG CC AC AA AA CT AA CG AT AC AA AC AA AT AA TT TT TT CC CG CC CT AA GG CC CT AA AA GT CC CT CG AA GT AG AG CG AT TT AG TT CC CC 0 AC AG CT GG TT AG
1495_915 AA TT TT AA GG AG CT CT TT AG TT TT 0 CT AA CC AA CT GG CT CC CC CC CT 0 AG AC GG CT CT CG AG AC TT AG AC TT CC GG 0 AG AA 0 CG CT AA CC TT AA CT AC AC TT AA AG CC CC TT 0 GG CC CC AC AA CC GG GG TT AA GG AC AA TT GG TT CT TT TT GG CT CT TT GG CC CC AT AG TT CC CC CG AA TT AG AA CG AT GG AA CT CC CG 0 CC GG TT GG GG AA
1495_916 AG TT TT AG AA AA CT TT GT AA TT CT 0 CT AG CC GG CT AG CC TT TT CT CT 0 AG AC GG CT CT CG AA AC GG AG AA GT GG GT 0 GG TT 0 GG TT TT CC CC AA CC AC AC TT AA AG CT CG GT 0 GG CG AC AC AC TT GG CG AT CC AA AA AA AT AA AT CT TT CC CG CT TT TT CG CT CT AA AG TT CC CT GG GG GT GG AG CC AT GT AA CT CG CG 0 AC AG CT AA GT AG
1495_917 GG CT AT AG AA AG CT CT GT AG AA CT 0 TT GG CC GG CT GG CC CT CT TT CC 0 AA AC AG CC CT CG AG AA GT AG AA GT CC GT 0 AG AA 0 CG CT TT CT TT AC CC AA CC AT AA AA CT GG GT 0 AG CC AC AA AC CC GG GG TT AC GG AC AA TT GG AT CT TT CT CC CT TT AT CG CT TT AT AA TT CC TT CG GG GT AG AG GG AA TT AG TT CG GG 0 AC AA TT GG GG AG
1495_918 GG CT TT AG AA AA TT CT GT GG AT CC 0 CT AG CC AG CC GG CT TT CC CT CT 0 GG CC GG CC CT CG AG AA GT GG AA TT CC GT 0 AA AT 0 CC CT AT CT CT CC CC CC AA AT AA AG TT GG GG 0 AG CC AC AA AA TT GG CG AT AC AG AC AA AT AA 00 TT TT CC CG CT TT AT CG CT CT TT AA GT CT TT CG GG GT AG AG CG AT GG AG CT CG CG 0 AC AG CT GG TT AA
1495_919 GG CC AT GG AA AA TT TT GT GG AA CT 0 CT AA AA AA CC GG TT CT CC CT CC 0 AA AC AG CT TT CC GG AA TT AG AC TT CG TT 0 AG AT 0 CG CT TT CT CT AC TT AC AC AT AC AA CT CG GT 0 GG GG CC AA AC CT GG CC TT AC AA CC AA TT AA AA CT CT CT CG TT CC TT GG CC CT AT AG GT CC CC CG GG TT AG AG GG AT GG GG CT CG GG 0 AC GG CT AG GT AG
1495_920 GG TT AA AG AA AA CT CC TT GG AT CT 0 TT AA CC AA TT GG CT CT TT TT CT 0 AG AA AG CT TT CC GG AC GG AA AA GT CG GT 0 AG TT 0 CG TT AA CT CC AC CC AA CC AT AC AG CT CC TT 0 GG CG CC AA AC TT GG GG AT AA GG CC AA AT AA AA TT CC CT CG CT CT AA GG CC CT AT GG TT CC CT CG AA GT AG AG CG TT GT GG CT GG CC 0 CC AA CT GG GG AG
1495_921 GG CT TT AG AG AA CT CT TT AG TT CT 0 CC AG CC GG CT AG CC TT CT TT TT 0 AA AC AG CC TT CG AG AC GT AG AA GG CG GG 0 AG TT 0 CG CT AA CT CC AC CT CC AA AA AC AG CT CG TT 0 GG CC AC AA CC TT GG CC AT AA GG AC AT AT AG TT TT TT TT CG TT CC AA GG CT CT AT GG TT CT CT CG AA GT AA GG CG AA GG AA CT CG CG 0 AC AG CT AG TT AG
1495_922 AG CT AT AG AG AG CC CC GT AA AT CT 0 TT AG CC AG CC AG TT CT CT CT CT 0 AG CC AA CT CT CC AA AA GT AG AC TT CC GG 0 AG AT 0 CG CT AA CT CT CC CC AA AC AT AA AA TT CG TT 0 GG CC AC AC AC CC GG CC AA AC GG CC AT TT AG AT TT CT TT CG CT CT AT GG CT CC TT GG GT CC TT GG GG GT AG AA CG AA TT AG TT GG CC 0 AC GG CT GG GG AG
1495_923 AA TT TT AG AA AG CT TT TT GG TT TT 0 CT GG AC AA CT AA CT TT CT CT CC 0 AG CC AG CC TT CG AG AA GG AG AA GT CC GT 0 AG TT 0 GG CT AT CC CC AA CC AA CC AT AC AA CT CG GT 0 GG CG AC AA CC CT GG CG AA AC AG AA AA TT AG AA CT CT CT CG CC TT AT CG TT CT AA AG GG CC TT GG AG GT GG AG CC AT GT AA TT GG CC 0 AA AA CC GG TT AG
1495_924 AA CC AA AA AG AG TT CT TT AA AA CT 0 CT AA AC AG CC GG CC TT CT CC CT 0 AG CC GG CC TT GG AG AC GG AG AA GT CG GG 0 AG AT 0 GG CT AA CC CC CC CT AC AC AT AA AG TT CG TT 0 AG CC AC AC AC TT 00 CC TT CC AG CC AT AT AG AT CT CT CC CG CT CT AT CG TT TT AT GG GT CC CC CG AG GT AG AG CG AT TT AG TT GG CG 0 CC AG CC GG GT AG
1495_925 AG TT AT AA AG AG TT CT GT AG TT CT 0 CT AA AC AG CC GG CT CT CT CT CC 0 AG AC AA CC TT CG AA AC GT GG AC TT CG TT 0 AG TT 0 GG CC AA CT TT AC CT AA CC AT AA AG TT CC TT 0 AG CC CC AA CC CC GG CG AT CC AG AC AA AT AA TT CT TT CT GG CT CT AA GG CT TT AT GG GT CC CC CG GG TT AG AG GG AA GT AG CT CG GG 0 CC AA CT GG GG AA
1495_926 AG CC AT GG AG AA CT CC GT AA TT CT 0 00 AA CC GG CC AG CT CC CT CT CT 0 AA AC AA CT TT CC AG AC GT AA CC GT CG GT 0 AG AA 0 CC CT AT CT CT CC CT AC AC TT AA AG CT CG TT 0 GG CC CC CC AA CT GG CC TT CC AA CC AT TT AA AT TT TT TT CC CT TT AA GG CC CT AA GG GT CC CT CG GG GT AG AA GG AT GT GG TT CG CG 0 AC AG TT AG GG GG
1495_927 GG 00 TT AA AA AA CT TT GT AG TT CT 0 CC AG CC AA CT AG CT CT CC CT TT 0 AG AC AG CC TT CG AG AC GT AG AC GT CC GT 0 AG TT 0 GG CT AT TT CC AC CC CC AA TT AA AG TT CG GT 0 GG CC AC AA AA CT GG GG AT AC AA AC AA AT AA TT TT CT CC CG CC CT AA CC CC CT AT AG GT CC CC CG AA GT AG AG CG AA GG AG TT CC CG 0 AC AA TT AG GT AA
1495_928 AG CT AT GG GG AA CT TT GT AG AT CT 0 CT AG CC AG CT GG CC 00 CC TT TT 0 AG AC AG CT CT CC AA CC GT AG AA GT CC GT 0 AA 00 0 CG TT AT CC CC AC CT CC AC AT AC AG CT CC TT 0 AG CG CC AC AA CT GG GG AT AA GG AA AT TT AA TT CT TT CT CG CT TT AT CG CT CT AT GG GT CC CT CG GG GT AG AA CG TT GT AG CT CG CG 0 CC GG CT AG GT AG
1495_929 AG TT TT GG AA AA CT CC GT AG TT CT 0 CT AG AC AG TT AG CT TT CC CT CC 0 AG AC AA CC TT CG AG AC GT GG CC GG CC GT 0 AA AA 0 CG CC AA CC CT AC CC AA AC TT AC GG CT CG TT 0 AG CC CC AC AC CT 00 GG AT CC AA CC AA TT AG TT CC CT CT GG TT CT TT CC CT TT AA AA GT TT CT CG AG TT AG AG CC AT GG GG TT CG CG 0 AC AA CT AG TT AA
1495_930 AA TT TT AG AG AA CT CT TT AA TT CT 0 CT AG AC AG CT AG CT CT CT CT CT 0 AG AC AA CT CT CG GG AA TT AG AA GT CG GT 0 AG AA 0 CG CC AT CT TT AA CC AA AA TT AA AG CT CG TT 0 AG CG CC AA CC CT GG CC TT AA GG AA AA TT AA TT TT CC TT CC CT CT AT CG CC CT AT GG GG CT TT CG AG GT AA AG GG AA GT AG TT GG CG 0 CC AA CC GG GT AA
1495_931 AG CT AT AA AG AA CT CT TT AG AT CT 0 CT GG AC AG CT AG CT CT TT CT CT 0 AG AC AG CT TT GG AG AA GT AA AC GG GG GT 0 AG TT 0 CC TT AA CC CT AA CC AC AC AA AA GG CT CG TT 0 GG CC AC AA CC CC GG GG TT CC AG CC AT TT AA AT TT CT TT CC CT CT AA GG CC CC AA AG GT CT TT CG AA GT AA AG GG AT TT GG TT CG CC 0 AA AA TT AG TT AA
1495_932 AG TT AT AG AA AA TT TT GT GG AT CT 0 CT AG AC AG CC GG CT CT CC CC CT 0 AG AC GG CT CT CG AG AC TT AG AC GT CG GG 0 GG AT 0 CG CT AA CC CC AA CT CC AA TT AA AG CC CC GT 0 AG CG CC AA CC CT GG CC TT CC AA CC AA AT AG 00 CT CT CT CG CT TT AA CG CT CC TT GG TT CC CT CC GG GT AG AG CG AT TT AG CT GG CC 0 AA AA CT AG GT AA
1495_933 AG TT AT AA AA AG CT CT GT AA 00 CC 0 CT GG CC GG CT AG CT CT CT TT CT 0 AG CC AA CT TT CC AG AA GG AG AC TT CC GT 0 AG TT 0 CG TT AT TT CT CC TT AA AC AA AA AG CC GG GT 0 AG CC AC AC AC CT GG CC AA AC AG CC AA AT GG AT CT CT TT CG CT CT AA CG CT CT AT AG GT CT TT CG AA GG AG AA CG AA GG AG CT CG CC 0 AC GG CC AA GT AA
1495_934 AA TT TT AG AA AA CT CT GT GG TT TT 0 CT GG CC AA CT AA CT TT CT CT CT 0 AA CC AA CC TT CG AG AC GT AG AA TT CC TT 0 GG AT 0 GG CT AT CC CC AC CC AA CC AT AC AG CC CG GG 0 GG CG AC AA CC TT GG CG AT CC AG CC AA AT GG AA CT CT CT CG CC TT AT GG TT TT AT GG GT CC TT GG AG GT GG AG CC AT GT AG CT GG CC 0 AA AA CC GG TT AG
1495_935 GG CC AT GG AA AG CT TT GT AG TT CC 0 CT AG CC GG TT AG CC TT CC CT CT 0 AA AC GG CT TT CG GG AC GT AG AA GG CC TT 0 AG TT 0 CG CT AA CC CC AC CC AC AC AT AA GG CT CG TT 0 GG CC AC AA CC TT GG CG TT AC GG AC AA AA AA AT CT TT CT CG TT CT AA GG TT CT AT AG TT CC CT CG AG GT AG GG CC AA GG AG CC GG CG 0 AC AG CT GG TT AA
1495_936 GG CT AT AG AG AG CT CT GT AA AA TT 0 TT AG CC AG CC AG CT CT CT TT TT 0 AG CC AG CC CT CG AG AC TT GG AC GT CG GG 0 AG TT 0 GG TT AA CC TT AC CT AA CC AA AA AA CT CG TT 0 AA CG AC AA CC CT GG CC AT AC GG CC AA TT AG TT TT CT CT GG TT CT AT GG CT CT TT AG GT CC CT CG AG GG AG AG CC AA GG AG CT GG CG 0 AC GG CC GG TT AA
1495_937 AG CT AT AG AA AG CC CT TT AG AT CT 0 TT AG CC GG CT AG CT CT CT TT CT 0 AA AA AG CC CT CG AA AA GG GG AA GT CC TT 0 AG AT 0 CG CC AT CT TT AC CC AA AC AA AC AA CC CG GG 0 AG CC AA CC AC CT GG GG AT AC AG AC AA TT AG AT TT TT TT CG CT TT AA CG CT TT AT AA TT CC TT CG GG GT AG AA GG AA TT AG CT CG CG 0 CC AG TT GG GG AG
1495_938 AA CT AT AG AA AA CT CT GT AG TT CT 0 CT GG CC GG CT AG TT CC CC TT CT 0 GG CC GG CC TT CG AG AC GG AA AC GT CG GG 0 AG TT 0 CG CT TT CT CT AC CC AC CC AT CC AA CC CG GT 0 GG CG CC AC AC CT GG CG TT CC AA AC AA AT GG 00 TT TT CC CC CT CT AT GG CC CT AT AG TT CT CC CG AG GT AG AA GG AT GT GG TT CG CG 0 CC AA CT AA GT AG
1495_939 AA CT AT AA AA AG TT TT GT AA TT CT 0 00 AG AC GG CC AG CT TT TT CC CT 0 AA CC AA CT TT GG AG AC GG AG CC GT CG GG 0 AG AT 0 GG CT AA CT CC AC CT AC AC 00 AC AG CT CC TT 0 GG CG CC AA AA CC GG CC AT CC AG CC AT AT AG TT CT CT CT CG TT CC AT CG CT CT AA AG GG CC TT GG AG GG AG AG CG AA TT GG TT CG GG 0 CC AA CT GG GT AG
1496_940 AA 00 AT AG AG AA TT TT GG AG 00 CT 0 CT AG CC AA CC GG CT CT CC TT CT 0 AA CC AA CC CT CG AG AC GT AG CC TT CG GT 0 AA TT 0 GG CC AT CT CC AA CT AC AA AT 00 AA CT CC GT 0 GG CG AC AC CC CC 00 GG AT CC AA AC 00 TT AA 00 CT CT TT CG TT CT AT CC CC 00 AT AA TT CC CT CG GG GG AG AG CC AT TT AG CC CG GG 0 CC AA CC GG GT AG
1496_941 AG TT AT AA AA AA CT CT GT AG TT TT 0 TT AG CC AG TT AG TT CT CC CC CT 0 AA AA AG CC TT GG AA AC GG AA AC TT CG GG 0 AG AT 0 CC CT AT CT CT AC CC AC AC TT AC GG TT CG TT 0 AG CC CC AA CC CT 00 CC AT CC AG CC AT TT GG 00 CT CT CT CG CT CT AA CG CT CC TT GG GT CC CT CG GG TT AA GG CC AA TT AG CC GG CG 0 CC AG CT AG GT AA
1496_942 AA CC AT AG AG AG TT TT GT AG TT CT 0 CC AG CC AA CT AA TT CT CC CT CT 0 AA AC AG CT CT GG AA AC TT AG AC TT CG GT 0 AG AT 0 CG CT 00 CC TT AA CT AC CC TT AC AG TT GG GT 0 AA CG AC AC AC CT 00 CG AT CC AA CC AA AT AG 00 CT TT CC CC CC CT AA CG CT 00 TT GG GT CC TT GG AG GG GG GG GG TT GT AG TT CC CC 0 AA GG CT GG TT AA
1496_943 AA CC AT AG AA AA CT TT GT AG AA CT 0 CC AG CC GG CT AG CT CC CC CT CC 0 GG AC AG CT TT CG AA AC GT GG CC TT GG TT 0 AG AA 0 CG CT AT CT TT CC TT AA CC AT AA AA CC GG GT 0 AG CG CC AC AC CT 00 CG TT AA AG AC AA TT GG 00 TT CC TT CC CC CC AT CG CT TT AT AG GT CC CT CG AG GG AA GG GG AT TT AA TT GG GG 0 CC AG CC GG GT AG
1496_944 AA CC AT AG AG AA CT TT GT GG TT TT 0 CT AA CC AG CT AG TT TT CC CT CT 0 AG CC GG CC CC GG AG AA GT AG AC TT CG GT 0 AG AT 0 GG CT AT CC TT AA CT AA CC AT AC AG TT GG GT 0 AG CG AC AC AA CC 00 CG AT CC AA CC AA AT AG 00 CT CT CT CC CC CT AA CG CT 00 TT GG TT CC TT GG AG TT GG GG CG AA TT AA TT CG CG 0 AA GG TT GG GT AG
1496_945 GG CT TT GG AA AA CT CT TT AA TT CT 0 CT AG AC AG TT AG CT CT CT CT CT 0 AG AC AG CT CT CG AG AA GT AA AA TT CG GT 0 AG AT 0 CG CC AT CT CT AA CT AC AA AT AA AA CC CG TT 0 GG CC CC AA CC CT 00 CC AT AC AA CC AA TT AA 00 CT CC CT CG CT CT AT CG CT CC AA AG GG CT TT CG AG GT AA AG CG AA TT GG TT GG CG 0 CC AG CC GG GT AG
1496_946 AA CC AA AG AG AG CC TT GT AA TT CT 0 TT AA CC AG CC AG CC CC CT CT CT 0 AG CC AG CT TT CC GG AC TT AA CC GT CG GT 0 AG AT 0 CG CT AT CT CC AC CT AC AC TT AC AA CT GG TT 0 GG CC CC CC AA TT 00 CC AT CC AG CC AT TT AA 00 CT CT TT CC CT TT AT GG CC CC AT GG GT CC CT CG GG GG AA AG CG AT TT GG TT CC CG 0 AC GG TT AG GT AG
1496_947 AA CC AT AA AG AG TT CT TT AG AT CT 0 CT AA AC GG CT AG CC CT CT CT CT 0 AG AC AG CT CT CG AG AC GT AG AC GT CG GT 0 GG AT 0 GG CT AT CT CT CC CT AC CC TT AA AA CC GG GG 0 AG CG CC AC AA CT 00 CG TT AC AA AC AA TT AG 00 CC CT TT CC CT CT TT CG CC CC AA GG TT CC CT GG AA GT GG AG CC AA GG AG TT CC CG 0 AC GG CT AG GT GG
1496_948 AG TT AT AA AG AA TT CT GT AG TT CT 0 CT GG AC AA CT GG CT TT CC CT CC 0 AG AC AA CC CT CG GG AC GT GG AA GT CG GG 0 AG AA 0 CG CT AA CC CC AC CT AC CC AA AC AG CT CG TT 0 GG CG AC AA AC CT 00 GG AT CC AA CC AA TT AG 00 CT CT CT GG CT CT TT GG CT TT AA GG TT TT CT CG AG TT AG AG CC AT GG AA CT CC CC 0 CC AG CC AG GT AA
1496_949 AA TT TT AA AG AA CT CT GT AA AA CT 0 CT AG CC GG CT GG CC CC CT CT CC 0 GG AC AA CC CT CC 00 AA 00 AG AC GT GG GT 0 AA AT 0 GG CT AT 00 CT AC CC AC CC TT AA AA CC GG GT 0 AG CC CC CC AC CT 00 CG AA AC AA AC AA AT AA 00 CC CT CT GG CC TT AT CC TT TT AA AG TT CT TT CC AG GT AA GG CG AT GT GG 00 CG CG 0 AC AG TT AG GT AA
1496_950 AG CC AT AG AA AA CC CT TT AG AT CC 0 CT GG CC AA CC GG CC CT CT CT CT 0 AG CC AG CC TT GG AA AA TT GG AC GT CG GG 0 AA TT 0 GG CT AA CC CC AA CT AC AC AA CC AG TT GG GT 0 GG GG AC AA AC CT 00 CG AT AA AA AA AA TT AA 00 CT CC CT GG TT CT AA CG CT 00 AT AA TT CC TT CG GG GG AG GG CC AT GT AG CT CG GG 0 CC AG CC GG GT AG
1496_951 AA TT TT AA GG AA CC CT GT AG 00 CC 0 TT AA CC GG CC GG CC CC CC CT CC 0 GG CC AG CC CT CG AG AA TT AG AA GT GG GT 0 AA AA 0 GG CT AT CC CC AC CC AC AC AT AC AG TT CC GT 0 AG CC AC AC CC CC 00 GG AT AA AA AC AA AT AA 00 CC TT TT CG CT TT AT CG CT 00 AT AG TT CT TT CG AG GT AA GG CG AT GT AG CT CG CG 0 AC AG TT AG GG AA
1496_952 AG CC AT AG AA AA CC TT GG AA AA CT 0 CT GG CC AG CC AA CT CC CC CT CC 0 AG AC AG CT TT GG AA AC GT AA AC TT GG GG 0 AG AT 0 GG TT AT CT TT AA CT AA CC AT AC AG CC CG GT 0 AG CC AC AC AC CT 00 GG TT AC AG CC AA TT GG 00 TT CT CT CC CC CC AT CG CT CC AT GG GT CC CT CG GG GG AG AG GG AT GT AG CT GG CG 0 AC AG CC AG GT AA
1496_953 AG TT AT AG AA GG CT CT TT AG AA CT 0 TT GG CC AA TT AA CT CC CT CT CC 0 AA AA AA CC TT CG AA AC GT AG AC TT CG GT 0 AG AT 0 CG CT AA TT CT CC TT AC AA AT AC AA CC CG GT 0 GG CC AA AA CC CT 00 CG TT CC GG AC AA AT GG 00 TT TT CC CC CT TT AA CG CT TT TT AG GG CC CT GG AG GT AG AA GG AA GT GG TT CG CC 0 AC AG CC GG GT AA
1496_954 AG TT AT GG AA AA CT CT GT AG AT CT 0 CT AG CC AG CT GG CT TT TT TT CC 0 AG AC GG CT TT CC AG CC GG AG AA GT GG GT 0 AG TT 0 CG TT AA CT CC CC CC CC AC TT AC GG CT CC TT 0 GG GG CC AA AC CT 00 CG TT AC GG CC AA AA AA 00 TT CT CC GG CC CT AT CG CT TT AA GG TT CC CT CG AA GT GG AG GG TT GG AG CT GG CC 0 CC AA CT AG GG GG
1496_955 AG 00 TT AG AA AA CT TT GG AG TT CT 0 CC AA AA AG CC GG CT TT TT CT CT 0 AG AC AG CT TT CG AA CC GG AG AA GG GG GT 0 GG AT 0 GG TT TT CC CC AC CC AC AC TT CC AG TT CC GT 0 AA GG AC AC AC CC 00 CC AA AC AG CC AA TT AA 00 CT TT CC CG CT TT TT CC CC CC AT GG GT CT CT CG AG TT GG GG CC AT GG AG CT GG CG 0 AC AA TT GG GT AG
1496_956 GG TT AT AA AG AA TT CT GG AG AA CT 0 CT AG CC GG CT AG CC CT CC CC CC 0 AG CC GG CT CC CG AG AC GT GG AA GT CG GG 0 AG TT 0 GG CT AT CC CC AC CT AA CC AT AA GG CT CG GT 0 AG GG AA AC CC CT 00 CG TT AC AG AC AA AT AG 00 TT TT CT CG CT TT AT GG CT TT AT GG GT CC TT GG AG GT AA AG GG AA TT AG CT CC CG 0 AC AG CC AG GG AG
1496_957 AG TT AT GG AA AA CT CT GG GG AT CT 0 TT AA CC AA CT GG CT CT TT CT CT 0 AG AC GG CC TT CC GG AC GG AA AA TT GG GT 0 GG TT 0 CG TT AT CT CC CC CC CC AC TT CC AG CT CG TT 0 GG GG CC AA AC TT 00 CG AT AA GG CC AA AA AA 00 CT CC CC GG TT CC AA CG CT TT AT GG GT CC CT CG AG GT AG AA CC AT GG AG TT GG CC 0 CC AA CT AG GG GG
1496_958 AA TT TT AG AG AA CT CT TT AG TT CT 0 CT AA CC AG CT AA CT CT CT TT TT 0 AG AC AG CT TT CC AA AC GT AG AC TT CC GT 0 AG AT 0 CG CC AT CT CT CC CT AA AA TT AA AA CC CG TT 0 GG CG CC AA CC CC 00 CC AT AC AA CC AA TT AG 00 CT CT CC GG CT CT AT CG CT CC AA GG GG CT TT CG GG GT AA GG GG AA TT AG TT GG GG 0 CC AA CT AA TT AG
1496_959 AG TT AT AA AA AA CC CT GT AA AT CT 0 CT AG AC GG CC AG CC CT CT TT CT 0 AA AC AA CT CT CG GG AA GG AG AC TT CG GT 0 AG TT 0 CG CT AT TT CT AA CT AA AC AA AC AG CT CG GT 0 AG CC AC AA AC CT 00 CC AT AC AG AC AA AT GG 00 CC CT CT GG TT CT AA GG TT 00 AA AG GG CT CT CG AA GG AG AA CG AA GG AG CT CG CC 0 AA GG CT AG GG AG
1496_960 AA CT AT GG AG AG CT CT GG AG TT CT 0 CT AG AC AG CC GG CC TT TT TT CC 0 AG AA AA CC TT CG AG AC TT AG AC TT CG GT 0 AG TT 0 GG CC AA CT CT AA CC AA AA AT AA GG TT CC TT 0 AG CC CC AA CC CT 00 CC TT AC AG CC AA TT AA 00 CT TT CT CG CT TT AT GG CT TT AT GG TT CT CT CG GG TT AG GG CG AT TT AG CT CG GG 0 CC AG CC AG GT AG
1496_1000 AG TT AT AA AG AA CT CT GT AG TT TT 0 CT GG CC AG TT AG CC CT CC CT CC 0 AA AC AG CC TT CC AG AA GT AG AA GG CG GT 0 AG AT 0 CG CT AT CC CC AC CC CC AC AA AC AG TT GG GT 0 GG CG AA AA CC CC 00 CG TT AA AG AC AA AA AA 00 CC TT CT GG CT TT AT GG CC TT TT AG GT CC TT CG AA TT AA AG CC AA GT GG CT CG GG 0 AA AA CC GG GT AA
1496_1001 AG TT AT AG AA GG CT CC TT GG 00 CT 0 TT GG CC AG CT AA CT CT TT TT CC 0 AA AA AA CC TT CC AA AC GT AG AA TT CC GT 0 AG AA 0 CG TT AT CT CT CC CT AC AC AA CC AA CC CC TT 0 AG CC AA AC CC CC 00 GG TT AC GG AC AA TT GG 00 TT TT CT CG CT TT AA CG CT TT TT AG GG CC CT GG GG GT AA AG GG AA GG AA CT CG CG 0 AC AA CT GG GG AA
1496_1002 GG CC AT AG AG AA CT TT GT AG 00 TT 0 CT AA AC AG CC AG CT CC CT TT CT 0 AG AC GG CC CC CG GG AC TT AG 00 TT CG GT 0 AG AT 0 CG TT AT CC TT AC CT AA CC TT AA AA TT CC GT 0 GG GG CC AC AC CT 00 CC TT AC GG CC AA TT AA 00 CT TT TT CG TT TT AA GG CC 00 AA GG TT CT CC CC GG GT AG GG CC AT GG GG TT CG CG 0 CC AA CT AG GT AG
1496_1003 AA TT AT AA AA AA CC TT GT AG TT CT 0 TT GG CC AA CT AG CT CC CC CC TT 0 AG AA AA CC TT CG GG CC GT AG AA GT CG GG 0 AG AT 0 GG CT AA TT CT AC CC CC AA AT AA AG CT CG TT 0 GG CC CC AC CC CT 00 CC AT AC AA CC AT AT AG 00 TT CT CC CG CT CT AA CC CT 00 AA GG TT CC CT CC AG GG AA AG CG AA GT AA CT CG CG 0 AC AG CT GG GG AA
1496_1004 AG CT AA AG AG AG CT TT GT AG 00 CC 0 00 00 AC AG CT AG CT TT CC TT TT 0 AG AC AG CT TT GG GG CC GT AA 00 GT 00 00 0 AG AT 0 CC CC AT TT CT 00 CC AC AC 00 00 AG CC CG GT 0 00 CC AC AC AA CT 00 00 AT CC AG AC AA AT AG 00 CT CT CT CG CT CT AT CG CT TT AT AG TT CT TT CG GG GT AG AG GG 00 00 00 CT GG 00 0 AC AA CT AG GT AG
1496_1005 AG 00 AT AA AA AG TT CT GT AG TT CT 0 CT AG CC AG CT GG CC CT CT CT TT 0 AG AA AG CC TT CC GG AA GT GG AC TT CG GT 0 AA AA 0 GG CT AA TT CT AC CT CC AC TT AC AG TT CG GT 0 GG CC AC AA AA CT 00 CG AT AC AA AC AT TT AA 00 TT TT CC CG CC CT AA CC CC 00 AT AA GT CC TT CG AG GG AA GG CG TT GT AA TT CC CC 0 AC AG CT GG TT AG
1496_1006 AG CT AT AG AA AA CT CT GT AG 00 CC 0 CT AG CC AG CT AG CT CC CC CT CC 0 AG AC AG CT CT CC AG AA TT AG AA GT GG GT 0 AA AA 0 GG CT AT CC CC CC CC AC AC AT AC AG CT CG GT 0 GG CC AC AC AC CT 00 CG AT AA AA AC AA AT AA 00 CC CC CT CG CT TT AT CC CT TT AA AG TT CT TT CG AG GT AA AG CG AT GT GG CC GG CG 0 AA AG TT AG GT AA
1496_1007 GG TT TT GG AA AG CT TT TT AG TT TT 0 CT AA AC AG TT AA TT CT CT CT CT 0 AG AC AG CC TT CC AG AA GT AA AC TT CG GG 0 AG AA 0 CG CT TT CT TT AC CC AA AA TT AA AA CC CG TT 0 AG CC CC AA CC CC 00 CC TT AA GG AA AA TT AA 00 TT TT CT CG CC CC AT CG CC TT AT GG GG CT TT CG AG TT AA AG GG AA GT AG CT GG CC 0 CC AA CT AA TT AG
1496_1008 AG TT TT AA AG AA CC TT TT AG TT CT 0 00 GG AC GG CT AG CT CC CT CT CC 0 GG CC AG CC CT CG AG AA GT AG AA GT CG GG 0 AG AA 0 CG CC AA CC CT CC CT AC CC TT AC GG CT CG GT 0 GG CG CC AC CC CT 00 CG TT AC AA CC AT AT AA 00 CT CT CT GG CT CT AA CC CT TT AA AG TT CT CT CG AA GG AG AG GG AT TT GG CC GG CG 0 AC AG CT AG TT AG
1496_1009 AG CC AT AG AA AA CT CT GT AA 00 CT 0 CT AG CC AA CC GG CC TT CT CT CT 0 AG CC AG CC CT GG AG AC GT AG CC GT CG GT 0 AA TT 0 CG CT AA CC CT AA CT AC AC AT AA AG CT GG GT 0 AG CC CC AC AA CC 00 GG AT AA AA AA AT TT AA 00 CT TT TT CG TT CT AA CG CC TT AT AA TT CC CC CC AA GG AA AG CC AA TT AG CT GG GG 0 CC AG CT GG GT AG
1496_1010 AG CT TT AG AG AA CT CT TT GG TT CT 0 CC AA CC GG CT AA CT CT CC CT CT 0 AA CC GG CC TT CG GG CC TT AG AA GT CC GT 0 AG TT 0 CG CT AT CC TT AA CC AC AC AA AC AA CT CG TT 0 GG CG AC CC AC TT 00 CG AA AC GG AA AT TT GG 00 CT TT TT CG CT CC AT GG CT TT AT AG TT CC CT CG AG GT AA AA GG AT GT AG CT CG CG 0 AC AG TT GG TT AA
1496_1011 AG CT AT AG AG AA CC TT TT AG TT TT 0 CT AA CC GG CT AG CT CT CC CT CT 0 AG CC GG CC TT CG AG CC GT AG AA GT CG GT 0 AG AT 0 GG CT AT CC TT AA CC AC AC AT AA AG CT CG GT 0 GG CG AC AC CC TT 00 CC AT AC AG AC AT AT GG 00 CT TT CC CC TT CC AA CG CT TT AA AA GT CC TT CG AG GT AA AA GG AT GT AG CT CG CG 0 AC AG CT GG TT AA
1496_1012 AA TT AA AG AG AG CT CT GT GG AT CC 0 CT GG AC AG CT AG TT CT CC CT CC 0 AG AA AG CT TT GG AG AC GG GG CC TT GG GT 0 GG AT 0 GG TT AT TT CC CC CC CC AC AA AA AA CC GG TT 0 GG CC AC AA CC TT 00 CC AT CC AG AC AT AT GG 00 TT CT CT CC CT CT AT GG CC 00 AT AA GT CT CT CG AG GT AG AG CG AA GT GG CT CG CG 0 CC AA CC AA GT AA
1496_1013 AG CT AT GG AA AG TT CT GT GG AT CT 0 CT AA CC AG CT AA CC CC CT TT TT 0 GG CC GG CC CT CC AG AA GT AA AA TT CG TT 0 AA TT 0 GG CT AA CC CC AC CT AC CC AT AC GG CT CG GT 0 AG CG AC AA AA CT 00 GG AT CC AG CC AA TT AA 00 CT CT CT CG CT CT AA GG CT 00 AT GG TT CT TT GG AG GG GG AG CG AT GT AG CT CG CC 0 AC AG TT AG GT AG
1496_1014 AG CT AT AG AA AG CT CT GT AG TT TT 0 CT AG CC GG CC GG CT TT CT CT CC 0 AG AA AG CT TT CG AG AC GT AA CC TT GG GG 0 AG AT 0 GG CT TT CT CT AA CC CC AC TT AC AA CT GG TT 0 AG CG CC AC AA CT 00 GG AA AC AG CC AA AT AA 00 TT CT CT CC CC CC AA GG CT TT TT AG GT CC CT CG AA TT GG AG CG TT GT AA TT GG CG 0 AC AG CT AG GT AG
1496_1015 AG TT TT AG AA AA CT TT GT AA TT CT 0 TT GG AC AG TT GG TT CT CT TT TT 0 AA AA AG CC TT CG GG AC GT GG AC GT GG GT 0 AG AT 0 GG CT TT TT CT AC CT AC AC TT AC AG TT CC TT 0 GG CG AA AA AA CT 00 CG AT CC AG AC AT AT AG 00 TT CT CT GG CC CC AA CG CT TT AA GG TT CC TT CC AG GT AG AG CG AA GT AG CT CG CG 0 AC AA CT AG GT AG
1496_1016 AG TT AT AG AA AA CC CT GT AG AT CT 0 TT AA CC AG CT AG CT CC CC CT CT 0 AG AC AG CT CT CC AG AA TT AG AC GT GG GT 0 AA AA 0 GG CT AA CT CT AC CC AC AC AT AA AA CC CG GT 0 GG CC AC AC CC TT 00 CG AA AC AA AC AA AT AA 00 CC TT TT CG CC TT AT CC TT TT AT AG TT CT TT CC AG GT AA AG CG AT TT AG TT CG CG 0 AA GG TT AG TT AA
1496_1017 AG CT AT GG GG AA TT TT GT GG 00 CT 0 CT AG CC AG CC AG CT 00 CC CT CT 0 AG AC AG CC CC CC AA CC GT AA AA GG CC GT 0 AA TT 0 CG TT TT CC CT AA TT AC AA TT AC GG CT CC TT 0 AA CG CC AC AA CT 00 CG TT AA GG AA AA TT AG 00 CT CT CT CC CT CT AT CG CT 00 AT GG GT CC TT CG GG GT AA AG CC AT TT AG CT GG CG 0 CC GG CC GG GT AG
1496_1018 AG CC TT AG AA AA CT TT GT AG AA CT 0 CT GG CC AG CC AA CT CC CC CT CC 0 GG AC AG CT TT CG AA CC GT AG AC GT GG GT 0 AG AT 0 CG CT AT CT CT AC CT AC CC TT AC AG CT CC GT 0 AG CG CC AC AC CT 00 CG TT AC AG AC AA AT GG 00 TT CC TT CC CC CC AT GG CT 00 AT GG GT CC CT CG AG GG AA AG GG AA TT AG TT CG CG 0 AC GG CT GG GT AG
1496_1019 AA CT AA AG AG AA CT CT GT AG 00 CT 0 00 AG AC AG CT AG CC TT TT CT CT 0 AA CC AG CT TT CG AG AA GT AA AC GT CG GT 0 GG TT 0 CC TT AT CT CT AA CC AC AC AA AA AG CT GG TT 0 GG CC CC AC CC CC 00 GG AT CC GG CC AT TT AG 00 CT CC CT CG TT CT AA GG CC CC AA AG GT CC CT CC AA GT AA GG GG AA GT AG CT CG CC 0 AA AG CT AG GT AG
1496_1020 AG 00 TT AA AA AG TT CC TT AG TT CT 0 CC AG CC AA CT AG TT CT CC CT TT 0 AA AA AG CC TT CC GG AC GT AG AC GT CC GG 0 AA AT 0 GG CT AA TT CT AC CC CC AA AT AC AG TT CC GT 0 AG CG AA AA AA CT 00 CG AT CC GG AC AT TT AA 00 TT CT CC CG CC CT AA CG CC TT AT AA GT CC CT CG GG GG AA AG CG AA TT GG TT CC CG 0 CC AA TT 00 TT AG
1496_1021 AA CC TT AG AA AG TT TT GT GG TT CT 0 CT AA CC AG CT AG CT CT CC CT CT 0 AA AA AG CT CT GG AG AC GT AG 00 TT CC GT 0 AA AT 0 CG CC AT CC CT AA CT AA CC AT AC GG TT GG GG 0 AA CG CC CC CC CT 00 GG AA CC AA CC AA AT AG 00 CT CT CT CC CC CT AA CG TT 00 TT AG TT CT TT GG AG TT GG GG GG TT GT AG TT CC CC 0 AA AG TT GG GG AG
1496_1022 AA CT AT AG AA AA CT CT GT GG TT CT 0 CT GG CC GG CT GG CT TT CT TT CT 0 AG CC GG CT TT CG AG AC GG AG AA TT CG GG 0 AG AT 0 CG CT TT CT CT AA CT CC AC TT AC AA CC CC GT 0 GG CG CC AA AC CT 00 CC AT AC AA AC AA TT AA 00 TT TT CC CC CT CC AT GG CT 00 AT AG GT CC TT CG AG GG AG AA CG AT TT AA TT CG GG 0 AC AG CT AA TT AA
1496_1023 AG TT TT AA AG AG CT TT GT AG AT CT 0 CT AA AC AG CT AG CT CT CC CT CT 0 AG CC AG CT CT CG GG CC TT AG AC GT CC GG 0 AG AA 0 CG TT AA CT TT AA CT AC AC TT AA AG CC CC GG 0 AG CC CC AC AA CT 00 CG TT CC AA AA AA TT AG 00 CT TT TT GG TT TT TT CC CC 00 AA GG TT CC CC CC AG GT AG AG GG AA GT AG CC GG CG 0 CC AG CT GG GG AA
1496_1024 AG CC AA AA AA AA CT CT GT GG AT CT 0 TT AG AC AG TT AG CC TT TT TT TT 0 AG CC AG CT TT GG AG AA GT AA CC GG GG GT 0 AG TT 0 CG CT AT CT CC AA CT CC AC AT AA AG CT CG TT 0 GG CC AC AA CC CC 00 GG AT CC AG CC AT TT AA 00 TT CT TT CG CT CT AA GG CC CC AA AG GT CT TT CG AA GT AA AG GG AA GT AG TT CG CG 0 AA AA CT AA TT AA
1496_1025 AG CT TT AA AG AA CT TT TT GG TT CT 0 CT AG AC GG CC AG CT CT TT CT CC 0 GG AC AA CC CC CG AG AA TT AG AA GT CG GT 0 AG AT 0 CG CC AT CC CT CC CT AC AC AT AA AG CT GG GT 0 GG CG CC AC CC TT 00 CG AA CC AA CC AA TT AA 00 CT CT CT GG CC CT AT CC CC 00 AT AG GT TT TT CG AA GG AG AG GG AA GT AA CT CC CG 0 AC AA CT GG GG AG
1496_1026 AG CT AT AG AA AG CC CT TT AG AT CT 0 TT 00 AC AG CT AG CT CT CT TT CT 0 AA AA GG CC TT CG AG AC TT GG AA GT CC 00 0 AG AT 0 CG CT AT TT TT 00 CC AA CC AT AA AA CT GG GG 0 00 CC AC AC AC CC 00 GG TT AC AG CC AA TT GG 00 CT CT CC CC CT TT AA CG CT TT AT AG TT CC TT GG GG GT AG AA GG AA TT AG CT CG CG 0 CC 00 TT GG GT AA
1496_1027 AG CT AT AG AA AG CC CT TT AG AA CT 0 TT GG CC GG CT AG CC CT CT TT CT 0 AA AA AG CC CT CG AG AC GG AG AA GT CC GT 0 AA AT 0 GG CT AT TT TT AC CT AA AA AT AA AA CT GG GG 0 AG CC AA AC AC CC 00 CG AT AC GG AC AA TT AG 00 TT TT TT CC CT TT AT CG TT TT AT GG TT CC TT GG GG GT GG AA CG AA GT AA CC GG CG 0 CC AG TT GG GT AA
1496_1028 AG TT AT AA AA AA CT TT GG AG TT CT 0 TT GG CC AA CT AG CT CT CT TT TT 0 AG AA AA CC TT CC AG AC GT AG AA GT CG GG 0 AG AT 0 GG CT AT TT CC AC CC CC AA AT AC AG CT CG TT 0 GG CG AA AA AA CT 00 GG AT AC AG CC AA AT AA 00 TT CC CT CG CC CC AA CG CT TT AA AG TT CC CT CC AG GT AG AG GG AT GG GG CT CG CG 0 AA AA CT AG GT AG
1496_1029 AA CT AT AG AA AA CT CT TT GG TT CT 0 CT GG CC GG CT AG CT CT CT TT CT 0 AG AC GG CC TT CG AG AC GT AG AC GT CG GG 0 AG TT 0 GG CC AA TT CT AC CT CC AC TT CC AG CT GG GT 0 GG CG CC AA AC TT 00 CC AT CC AG AC AA AT GG 00 CT CT CT CC CT CC AT GG CT 00 AT AG GT CC CT CG AG GT AG AA CG AT TT AA TT CG CG 0 CC AG CT AG TT AA
1496_1030 AA CC AT AG AG GG TT CT GT GG TT CT 0 CC AA CC AA CC AG TT TT CT CT CT 0 AG AA AG CT CT CG AG AA GT AG AA TT CC GT 0 AA TT 0 CG CC TT CC TT AA CC AC CC TT AC AA CT CG GG 0 AG CG CC CC AC CC 00 GG AT CC AA CC AA TT AA 00 CT CT CT CC CC CT AA CG TT TT TT AG TT CT TT GG AG GT AG GG CG AA TT AA TT CG CC 0 AA AG CT GG TT AA
1496_1031 AG TT TT AG AA AA CT TT GG AG TT CT 0 CC AG AC GG CT AG CT CT CT CC CC 0 AG AC AG CT CT CC AG AA GG AG AA GT CG GT 0 GG AT 0 CG CT TT CC CC AC CC AC AC AA AA GG TT CC GT 0 GG CG AC AC CC CC 00 CG AT CC AA CC AA TT AA 00 CT TT CC CG CT TT TT CC CC TT AT AG TT CC CT GG AG GT AG GG CC AT GG GG CT GG CG 0 CC AA TT AG GT AG
1496_1032 AG CT AT AG AA AA CT TT TT GG 00 CT 0 CT AA AC AG CT AG CC CC CT TT CC 0 AA CC AG CT TT CG AG AA TT AA AC GT CG GT 0 GG TT 0 CG CT AA CC CC AA CT CC AC AT AA AG CC CG TT 0 GG CC AC AA CC CC 00 GG AT CC AA CC AT TT AA 00 CT CT TT CC TT CT AA CC CC TT AA GG TT CC CT CG AA GT AA GG CG TT GT AG CT GG GG 0 AC GG CT AA TT AA
1496_1033 AG CC TT 00 00 AG 00 TT TT AA TT CT 0 CT AA 00 AG CC GG CC TT CT CC TT 0 00 CC 00 00 TT GG AG CC GT AG CC GT 00 GG 0 GG 00 0 00 TT 00 CT CT CC TT CC AC 00 AA AG CT CC TT 0 AG CG CC 00 AA CC 00 CC AT 00 00 CC AT TT AG 00 CC CT CT CG 00 CC AT GG TT TT AA GG 00 00 00 00 AG GT AA AG 00 AT TT GG TT 00 CG 0 CC AA CT GG GT AG
1496_961 AG CC AT AA AA AA CT CT TT AG TT TT 0 CC AA CC AA CC GG CC TT CT TT CT 0 GG CC AG CC CT GG GG AC GT AG CC TT GG GG 0 AA TT 0 CG CT AA CT CT AA CT AC AA TT AA AG CT CC GT 0 GG CG AC AC CC CC 00 GG AT AC AA AA AT TT AA 00 CC TT CT CG TT CT AT CG CT 00 AA AG TT CC CT CC GG GG AG AA CG AA GT AG CC CC GG 0 CC AG CC GG GT AA
1496_962 AA CT TT AA AG AG TT TT TT AA AA CT 0 CT AG AC AG CC AG CT TT CT CC TT 0 AA CC AG CT TT GG AG AC GG AA AC GT CC GG 0 AG AT 0 CC CT AA CC CC AC TT AC CC TT AA AA CT GG TT 0 GG CC AC AC AC CT 00 CC AT AC AA CC AA TT AA 00 CC CT CC CG CT CC AT CG TT TT AT GG GT CC CT CG GG TT AG GG CG AA TT AG TT CG CG 0 CC AG CT GG GT AG
1496_963 AA TT AT GG AA AA TT TT GT GG AT CT 0 CT AA CC AG CC GG CT 00 CC CT TT 0 AG AC AG CC CT CC AA CC GG AG AA GG CG GG 0 AA AT 0 CG TT TT CC CT AC CC AC AC TT CC GG CT CC TT 0 AG CC CC AA AC CC 00 CG AT AA GG AC AA TT AG 00 CT CT CT CG CT TT AT CC CT CC AA GG GT CC CC CG AG GT AA AA CG AT GT AG CT CG GG 0 CC AG CT AG GG AG
1496_964 AA CT AA AA AA AG TT CT GT AA AT CC 0 TT AG AC GG CC GG CC TT TT CT TT 0 AA CC AG CT TT GG AG CC GT AG AA GT CC GG 0 GG AT 0 CG TT AA CT CC AC CT AC AC AT AA AA CC CG TT 0 AG CC AC AA AC TT 00 CG TT CC AG CC AA AT AA 00 CT CT CT CG TT CT AT CG CT 00 AA AG GT CC CT CG GG TT AA AG CG AA TT AG TT CG GG 0 CC AG CC GG GT AG
1496_965 AG CC AT GG AA AA CC CT GT AG TT CT 0 CC AA CC GG CT AG CT CT CT CT CT 0 AA AC AG CC TT CG AG AC GT AG AA GT CC GG 0 AG TT 0 GG TT AA CC TT AA CC AC AC AT AA AG TT GG GT 0 GG CG AC AA CC CT 00 CG AA AC AG AA AT TT AG 00 CT TT CT CG CT CT AA CG CC 00 AT AG GT CC CT CG GG GT AA AA CG AT GT GG CT CG CG 0 CC AA CT GG TT AA
1496_966 AA CT TT AG AG AG TT CT TT AG TT CT 0 CT AG CC AG TT AA CT CC CC CT CT 0 GG AC AG CT TT CC AG AC TT AA AA GT CG TT 0 AG AA 0 CG CC AT CT TT AC CC AA AA AT AA AG CT CG TT 0 GG CG CC AA CC CC 00 CC AT AC AA CC AA TT AA 00 TT CC CT CG CT CT AT CG CC 00 AT GG GG CT CT CG AG GT AA GG CG AA TT GG TT GG CG 0 CC AA CT AG TT AA
1496_967 AG CC AT AA AA AA CC CC GT AA AT CT 0 CC AA CC AA CC GG CT CT CC TT CT 0 AA CC AA CC TT CG AG AC GT AG CC TT CG GT 0 AA TT 0 CG TT AA CT CT AA CT AC AA AT AC AA TT CG GT 0 GG GG AC AA AC CC 00 GG AT AC AA AC AT TT AA 00 TT CC CC CG TT CT AT CC CC 00 AA AG TT CC CT CC AA GG AA AG CG AT TT AG CT GG GG 0 CC AA CC GG GT AG
1496_968 AG CT AT AA GG AG CC CC GT AG TT CC 0 TT AG AC AG CC AG CC CT CT CT CT 0 AA AC AA CT TT CC AA AA GT AG AC GT CG GT 0 AA TT 0 CG CT AA CT CC AC CC AA CC AT AC AA CT CG TT 0 AG CC AA AA AA CT 00 CC AA AC GG CC AT TT AG 00 CT TT TT CG CC TT AA GG CC TT AT AG GT CC TT GG AG GG AG AA CC AT TT AG TT CC CC 0 AC GG CT GG GT AG
1496_969 AG 00 AT AA AG AG CT CT GT AG AA TT 0 00 AG CC AG CC AG CT TT CC CT CT 0 AG AC AG CC TT CC AG AC GT AG AA TT CC TT 0 AA TT 0 GG CT AT CC TT CC TT AA CC AA AC 00 CT CG TT 0 AA CC AA AA AC TT 00 CG AT AC GG CC AA TT AG 00 TT TT TT GG TT CT AA GG CT CC AT GG TT CT CT CG GG TT AG AG CG AT GT GG TT CG CG 0 AC AG CC GG TT AA
1496_970 AA TT TT AG AG AG CT CT GG AG TT CT 0 CT AA AC AG CC GG CC CT CT CC CC 0 AG AA AA CC TT GG AA AC TT GG AC TT CG GT 0 AA TT 0 CG CT AT CC CT AC CT AA CC 00 AC GG TT CC TT 0 GG CG CC AC CC CC 00 CG TT AC AG CC AA TT AA 00 CT CT CT CG TT CC AA CG CC TT AT GG GT CC CC CG AG GT AG GG CG AA GT GG CT CG GG 0 CC AA CT GG GG AG
1496_971 AG CC AT AG AG AA TT CT GT AG AT CT 0 CT AA CC AG CC AG CT CC CT TT CT 0 AG AC GG CC CC CG GG AC GT AG CC TT CG TT 0 AG TT 0 GG TT AT CT TT AC CT AA CC TT AA AA CT CG GT 0 GG CC AC AA AC TT 00 CC TT AC AA CC AA TT AA 00 CC CT CT CG TT CT AT GG CC CC AA GG GT CC CT CC GG TT GG GG CG AT GG GG CT CG GG 0 AC AG CT AG GT AG
1496_972 GG CT AT GG AG AA CT TT GT AA 00 CT 0 00 AG AC GG CC AG CC CC CT CT CT 0 AA CC AG CC CT CG GG AA GG AG AC TT CC GT 0 AG TT 0 CG TT AT CT CT AA CC AC CC 00 AC AG CT CG GT 0 AG CG CC AC AC CT 00 CG TT AA AA CC AA TT GG 00 CC CC TT GG TT CT AA CG CT 00 AT AG TT CC CT GG AA GG AG AA CC AT GT AA CT GG CC 0 AC AG CC AA GT AA
1496_973 GG CC AT GG AA AA CT CT TT AG TT CT 0 CT AG AC GG TT AG CC TT CT TT CT 0 AA AA AG CC TT CG GG AC GT GG AA GG CG GT 0 GG TT 0 CG TT AA CT CT AC CT CC AA AT AA GG CT GG TT 0 GG CC AC AC AC TT 00 GG TT AC GG AC AA AA AG 00 TT TT CT CG TT CC AA GG TT TT AA AG TT CC CT CG AG GT AA GG CC AA GG AG CC GG CG 0 AC AG CC AG TT AA
1496_974 AG TT TT AA AA AA CT CT GT AG AT CT 0 TT GG CC AA CT AA CC CC CC CT CT 0 AG CC GG CC CT CG AG AA GT GG AA GG CC TT 0 GG TT 0 CG CC TT CT TT AC CC AA AA 00 AA AG CT CG GG 0 GG CC AC AA CC TT 00 CG TT AC AG AC AT AA AG 00 TT TT CC CG CC CT AT CG TT 00 AT AG GT CC TT CC GG TT GG AA CG AT GT AG CT GG GG 0 AC AG CC AG GT AA
1496_975 AG TT TT AG AA GG CT CT TT AG AT CT 0 TT GG CC AG TT AA CT CT TT CT CC 0 AA AA AA CC TT CG AA CC GT AG AA TT CG TT 0 AG AT 0 CG CT TT CT CT CC CC AC AC AA AC AA CC CG GT 0 GG CC AA AC CC CT 00 CG TT AC GG AC AA TT GG 00 TT TT CC CC CT TT AA GG CC TT TT AA GT CC TT GG GG GT AA AG CG AA GT AA CT CG GG 0 AA AA CT AG GT AA
1496_976 AA CC AT GG AG AA TT 00 GT 00 TT 00 0 CC 00 CC 00 CT GG TT TT 00 TT CT 0 AG 00 GG CT CT GG AG AC GT AG AC 00 GG 00 0 00 TT 0 CG CT AA TT CC 00 CC AC CC AT AC 00 CT CG TT 0 00 CG CC AC AC CC 00 00 AT CC AA 00 AA AT AG 00 CT TT 00 00 CC CC 00 00 00 00 TT 00 TT CT CT CG 00 00 00 AG CG 00 TT AG TT CG GG 0 AC 00 CT 00 00 AA
1496_977 GG CT AT AG AA AG CT CT TT AG AT CT 0 TT AG AC AG CT AG CT CT CC CT CT 0 AA AA GG CC CT CG AG CC GT GG AA GT CC GT 0 AA AA 0 CG CT AT CT TT AC CC AA AC AT AC AG CC CC GG 0 GG CC AC AC AC CC 00 CG TT CC AG CC AA TT GG 00 CT CT CT CC CT CT AT GG CT TT AT AG TT CC TT CG GG GT AG AG CG AA GT AA CC GG CG 0 CC AG TT GG GG AG
1496_978 AA TT TT AA AG AA CT TT GT AG AT CT 0 CT AG AC GG CT AG CT CT CT CT CC 0 GG AA AA CC CT GG AG AA GT AA AA GT CG GT 0 AG AT 0 GG CC AA CC CT CC CC AC AC AA AC GG TT CG GT 0 GG CG CC CC CC CC 00 CC AA CC AA CC AA TT AA 00 CC CC TT GG CC CT AT CC CT 00 AT AG TT CT CT GG AA TT AA AG GG AT TT AG CT CG CG 0 AC AA CT GG GG AG
1496_979 AG CT AT AA AA AG CC CT GG AG TT TT 0 TT AA CC AA CT AG CT TT CT CC CC 0 AG AC GG CC CT CG GG AC GG AA CC TT CG GG 0 GG AA 0 GG CC AT CT CC AC CC AC CC TT AC AG TT GG GT 0 AG GG CC AC CC CT 00 CG AA AC AG CC AA AA AG 00 TT CT CT CG CC CC AA CG TT TT AT AG GG CC CT CG AA GT AG AG CG TT TT AG CT GG CC 0 AA AG CT AG TT AA
1496_980 AG TT AT AA AG AG CT CT GT AG AT CT 0 CT AG AC AG CC AG CT TT CC CC CT 0 AA AC AG CC TT CC AG CC GT AG AA GT CC GG 0 AG TT 0 GG CT AT CC TT CC CT AA CC AT CC AG TT CG TT 0 AA CG AC AA AC CT 00 CG AT CC GG CC AA TT AG 00 CT CT CT GG CT CT AT GG CT CC AT AG GT CC CT GG GG GT AG AG CG AT GG GG CT CG CG 0 AC AG CC GG TT AA
1496_981 AG CC AT AG AA AA CC CC GT GG TT CT 0 CT AG CC AA CC GG CT TT CT CT CT 0 GG CC AG CC CT CG AA AA TT GG CC TT CG GT 0 AA AT 0 GG CT AT CC CC AA CT AC AC AA AC AG TT CC TT 0 AG CG CC AC AC CT 00 CG AT AC AA AC AA TT AA 00 CT TT CT CC TT CT AT CC CC TT AT AA TT CC TT CG AG GG AA AA CC AA TT AG CC CG GG 0 CC AA CT GG GT AA
1496_982 AG TT AT AG AA AG CT CT GT AA 00 CC 0 CT GG CC AG CT AG CT CT CT CT TT 0 AA AC AA CT TT CC GG AA GG AG AC TT CC GG 0 AG TT 0 CC TT AT CT CC AA TT AA AA AA AC AG CT CG GT 0 AG CG AC AA CC CT 00 CC AA AC GG AC AT AT AG 00 CT TT CT CG CT TT AA CG CT TT AA AG GG CT CT CG AA GG AG AA CG TT GT AA CT GG CC 0 AC AG CT GG GG AA
1496_983 AG TT TT AA AA AA CC TT GT GG AT CT 0 CT GG CC AA CT AG CT CC CC CC TT 0 AA AA AA CC TT CG GG AC GT AA AA GT GG GG 0 AG AT 0 GG CT AT CT CC AA CC CC AA AT AC AG CT CC TT 0 GG CG AA AA AA CT 00 CC AT AC AG CC AA AT AA 00 TT CC CT CG CT CT AA CC CT TT AA GG TT CC TT CC AA GG AA AG GG AT GT AG CT CG CG 0 AC AA CT AG GG AA
1496_984 AG CT AT AG AA AG CT CT GG AG TT TT 0 CT AG CC AA CT AG CT TT CT CC CC 0 AG AA AG CC CT CG AG CC GT AA AC TT CC GG 0 AG TT 0 GG CT AT CT CC AA CC AA CC AT AC AA TT CG GT 0 AG CG CC AC AC CT 00 CG AT CC AG CC AA AA AG 00 CT CT CT CC CC CC AA CG CT TT TT AG GT CC CT CG AA GT AG AG CC AT TT AG TT GG CG 0 AC AG CT GG GG GG
1496_985 AA CT TT GG AA AG TT TT GT GG AT CC 0 CT AG CC AG CT AG CT CC TT TT TT 0 AA AA AG CC CT CG AG AC GG AG AA TT CG TT 0 AA TT 0 GG CT AA CC CT AC CT AA CC AT CC AG TT CG GT 0 AG CG AC AA AA CT 00 GG AT CC AG CC AA TT AA 00 CT CT CC CG CC TT AA CG TT CC AT GG TT CT TT GG AG GT AG AG CG AT GT AG TT CG CC 0 AC AA TT AG GG AG
1496_986 AG CC AA AA AA AA CC CT GT AG 00 CT 0 TT AG CC GG CT GG CT CT CC CT CT 0 AA AC AG CC TT CG AA AC TT AG AA GT CC GT 0 AG AT 0 CC CC AA CT TT AC CC AA AC AA AA AA CT CC GG 0 GG CC AA AC AC CT 00 GG TT CC AG CC AA AA AG 00 CT TT CT CC CT CT AT CC TT TT AT AG GT CC CT GG GG GT AG AG CG AA GT AA CT GG GG 0 AC AA TT GG GT AA
1496_987 AG CT TT AA AA AA TT CT TT GG 00 CC 0 CC AG AC AA CT AA CT CT CC CT CT 0 GG CC GG CC CT CG AG AA GT GG AC GG CG GT 0 AA TT 0 CG CT AT TT CT CC CC AC AA AT AA GG CT GG GG 0 AG CC AC AA AC TT 00 CG TT AC AG AA AT TT AA 00 CT TT CC CG CT TT AT GG CT CC AA AG GG CC CT CG AG TT GG AA CG AA GT GG CT CG CG 0 CC AG TT AG TT AA
1496_988 AG TT TT AG AA AG CT CT GT AG AT CC 0 CT GG AC AA CT AG CT CC CC CT CT 0 AG AC AG CC CT CG AG AA GT AG AA GT CC GT 0 AG TT 0 CG CC TT TT CC AC CC CC AA AT AC GG CT CG GT 0 GG CC CC AA AC TT 00 CC AT AA AA CC AT AA AG 00 TT TT CC GG CC CT AT GG TT TT AA AG GT CT CT CG AG GT AG AA CC AT GG AG CT GG CG 0 AC GG CT GG GT AA
1496_989 AG CC AA AA AG AG TT TT GT AA AA CT 0 CT GG CC GG CC AG CT TT CT CT TT 0 AA CC AG CT TT GG AG AC GG AA AC GT CC GG 0 AG AT 0 CC TT AA CC CC CC CT AC AC AT AC AA CC CC TT 0 AG CC AC AC AC CT 00 CC AA AC AA AC AA AT AA 00 TT CT CC CG CT CT AT GG TT 00 AA GG GG CC CT GG GG TT AA AA CG AT TT AG TT CG GG 0 CC AG CT GG GT AG
1496_990 AG TT AT AA AA AA CC TT GT AA 00 CC 0 CT AG AC AG CC AG CC CC CT TT TT 0 AG AC AA CT TT CC AG AA GG AG AC TT CC TT 0 AG AT 0 CC CT AT TT CC AC CT AA AC AA AC AG TT CG GT 0 AG CC CC AA AC CT 00 CG AT AA AG AC AT AT AA 00 CT CT TT CG TT CC AA CG CT TT AA AG GT CC CT GG AA GG AG AA CG TT TT AG CT GG CG 0 AA GG CC AG GT AG
1496_991 AG CT AT AG AG AG CT TT TT AA TT TT 0 CC AA AC AG CT GG CT CC CT TT CT 0 AG AC AA CT CT CG AG AA TT AG AC TT CG GG 0 GG AT 0 GG CT AT CC CT AA CT AA AC TT AC AG CT CG GT 0 GG CG CC AC AC TT 00 CG TT AC AA AC AA TT AG 00 CC CT TT CC CC CT AT GG CC CC AA AG TT CC CT CG AG GG AG AA CG AA GG AG TT CC CG 0 CC AG CT 00 GT GG
1496_992 AG CC AA AA AA AG CT CT TT AG AT CT 0 TT 00 AC GG CT AG CT CT CC CT CC 0 AA AA AG CC CT CG AA AC TT AG AA GT CC GT 0 AG AT 0 CG CT AT CT TT 00 CC AA AC 00 00 AG CC CG GT 0 00 CC AC AC AC CC 00 CG AT AC AG AC AA AT AG 00 CT TT CT CC CT CT AT CG TT TT AT AG TT CC TT CG GG GT AG AG GG AA 00 AA CT GG 00 0 AC AG TT GG GT AG
1496_993 AG CT AT AG AA AA CC CT GG AA TT TT 0 CC AG CC GG CC GG CT TT CT CC CC 0 AG AC GG CC CT CG GG AA GG AA AA TT CG GG 0 AG AT 0 CG CT TT CT CC AA CC CC AC TT AC GG TT CC GT 0 AG GG CC AC AC CT 00 GG AT CC AG CC AA AT AA 00 TT TT CC CG CT CC AT GG TT TT AT AG GT CC CT CG AA TT AG AG CG TT TT AG CT GG CG 0 AA AG CT AG GT AG
1496_994 AA TT TT AA GG AA TT TT GT AA AT CT 0 00 AG AC GG CC AG CT CC CC CT CC 0 GG AC AA CC CT CG AG AA TT AG AA GT CG GG 0 AG AT 0 CG CC AT CC CT CC CT AC CC TT AA AG CT CG GT 0 GG CG CC AC CC TT 00 CG TT AC AA CC AA AT AA 00 CT TT CT CG CC CT AA CC CT 00 AT AA GT TT TT CG AA GG AG AG GG AA GT AG CC CG CG 0 AC AG CT GG GG AG
1496_995 AG CC AT AG AA AA CT TT GT AG AA CT 0 CC AG CC GG CT AG CC CC CT CT CC 0 GG AC AG CT TT GG AA AC GT AG CC GT GG GG 0 GG AA 0 GG CT AT CT CT AC CT AA CC AT AA AA CT CC TT 0 AG CG CC AC AC CT 00 CG TT CC AG AC AA TT GG 00 TT CC TT CC CT CC AT CG CT 00 AT AG GT CC CT CG AA GG AA AG CG AT GT GG CT CG GG 0 AC GG CC AG GT AA
1496_996 AG TT AT AG AG AG CT CT TT AA TT TT 0 CT AA AC AG TT GG TT CT CT CC CT 0 AG CC AG CT TT CG GG AA GT AG AA GT CG GT 0 AG AT 0 GG CT AT CT CT CC TT AC CC TT AA AA CC CG GG 0 GG CG CC AC AC CC 00 CG TT AA AG AC AT TT AA 00 CT CT TT CG CC CT AT GG CC 00 AA AG TT CC CT GG AA GG AG AA CC AA GG AG TT CC CG 0 CC AG CC AG GT AA
1496_997 AG 00 TT AA AA AA CT CT TT AG TT CT 0 CT AG CC AA TT AG TT CT CC CT TT 0 AA AA AG CC TT CG GG AA GT GG AC TT CG GG 0 AG TT 0 CG TT AT CC TT AC CC CC AA AT AA AG TT CG GT 0 AG CG AA AA AA CT 00 CG AT CC AG AC AT TT AA 00 TT CT CC CG CC CT AA GG CC 00 AA AG GT CC CT CG AA GT AG GG CG TT GT AA TT CC CG 0 CC AA CT GG GT AA
1496_998 AG CT AT AG AG AG CT CT GT AG AA TT 0 TT AG AC AA CC GG CT CT CT CT TT 0 AG CC AG CC CT CG AG AC TT AG AA TT CC TT 0 AA TT 0 GG CT AT CC CT CC CT AA CC AA AC AG TT CG GT 0 AG CC AA AA AC CT 00 CC AT AC GG CC AA TT AG 00 CT TT TT GG TT CC AT GG CC TT AT AG GT CC CT GG AG GG AG AG CG AT GG AG CT GG CG 0 AC AG CC AG GT AA
1496_999 GG CT AT AG AA AG CC CT GT AG AA CT 0 TT GG CC GG CT GG CT CT CT TT CC 0 AA AC AG CC CT CG AG AC GT AG AA GT CC GG 0 AG TT 0 CG CT AT TT TT AC CT AA AC TT AA AA CT CG GT 0 GG CC AC AC AC CT 00 GG AT AC AG CC AA AT AG 00 CT CT CC CG CT CT AA CC TT TT AT GG GT CC CT CG GG 00 GG AA CG AA TT AG CT CG CG 0 CC AG TT GG GG AA
1497_1034 GG CT AT AG AG AA CT CT GT AG TT CT 0 TT GG CC AG TT AG CC TT TT TT CC 0 AA AC AA CC TT CC AG AA GG AA AC GG GG GT 0 GG AT 0 GG CT AT CT CC AC CT AC AC AA AC AA CT CC GT 0 GG CC AA AA CC CC 00 CG TT AC AG AC AA AA AA 00 CT TT CC CG TT CT AT GG CT TT TT GG GT CC TT CG GG GG AA AG CC AA TT AG CT CG GG 0 AC AG CT GG GT AA
1497_1035 AG CT TT AG AG AA CC CT GT GG TT CT 0 CC AA CC GG CT AA CT CT CT TT TT 0 AA AC AG CC TT CG GG CC GT AG AA GT CG GT 0 AG TT 0 CG TT AA CT TT AA CC AC AC AA AC AA TT GG TT 0 GG CG AC AC AC TT 00 CG AT CC GG AC AA AA AG 00 TT TT CC CG TT CC AT CG CT TT AT AG TT CC TT CG GG GT AA AA CG AT GT GG CT CG CG 0 AC GG CT GG TT AA
1497_1036 AA TT TT AG AA AA CT CT GT GG AA CC 0 TT GG AA AG CT AG CT CC CC CT CT 0 AG CC GG CC CT CG AG AC GT GG AA GG CC GT 0 GG TT 0 CG CC AT CT TT AC CC AC AA AT AC AG CT CG GT 0 GG CG AC AA AA TT 00 CG AT AC AG AA AA AT AA 00 TT TT CT CG CC CT AT GG TT TT AT AA GT CT TT CG AG GT AG AA CG AT GT GG CC GG GG 0 AC GG CC AG GT AA
1497_1037 AA TT AT AG AA AA CT CT TT AG TT TT 0 CT AG CC AG CC AG TT CT CT CC CT 0 AG AA GG CC TT GG AG AA TT AG AC TT CG GG 0 AG AT 0 CC CT AT CC CT AA CC AA AA AT AC AG TT CG GT 0 AG CC CC AA CC CT 00 CC AT CC AG AC AA TT AG 00 CT TT TT CG CT CT AA CG TT TT AA GG GT CC TT CG GG GT AA GG CC AA TT AG CC GG CG 0 CC AG CT AG GT AA
1497_1038 AG CT AT AG AA AA TT CC GT AA TT TT 0 TT AA AC AG CC AG CC CT CT CC CC 0 AG AC AG CT CT CC AG AC GT AA CC GT CG GG 0 GG AT 0 GG CT AT CC CC AA CT AA AC TT AA AG CT CC GT 0 AA CG AC CC CC CC 00 CG AT AC AG AA AA TT AG 00 TT CT CT CC CT CT AT GG CT TT AT AG GT CT TT CG AA GT AG AG GG AT GT AG CT CG CG 0 AC AG CT AA TT AA
1497_1039 GG TT AA GG AA AG CT CT GT GG AT CT 0 00 AA CC AA TT GG CT CT TT TT CT 0 AG AC GG CT TT CC GG AC GG AG AA GT CG GT 0 AG AT 0 CG CT AT CT CC AC CC AC AC TT AC GG CT CC TT 0 GG GG CC AA AA CT 00 CG AT AC GG CC AA AA AA 00 CT CC CC GG CC CT AT CG TT 00 AT GG TT CC CT CG AG GT AA AA CC AT GT GG CC GG CC 0 AC AA CT AG GT AA
1497_1040 AG CT AA AA AG AG CC CT GT AA TT TT 0 00 AA CC GG CC GG CT TT CT CC CC 0 AG AA AG CT TT CG GG AC GG AA AC TT CG GG 0 AG TT 0 GG CT TT CT CT AC CC AC CC TT AC GG TT GG GT 0 AG GG CC AC AC CT 00 GG AT AC AG CC AA AA AG 00 TT TT CC CC CT CC AA CG CC TT TT GG GG CC CT CG AA TT AG AG GG TT GT AA TT GG CC 0 AC AG CT GG GG GG
1497_1041 AA CC TT AG AA GG TT TT GT AA TT TT 0 CT AA CC AG CC AG CT TT CT CT CT 0 AA AC AG CT CT GG 00 AC GG AG AC TT CG GT 0 AG AT 0 CG CT AT CC CT AA CT AA CC TT AC AG CT CC GG 0 AG GG AC AC AC CC 00 CG AA CC AA CC AA AT AG 00 CT TT CT CC CC CT AT CC CT TT TT GG TT CT TT GG AG TT AG GG GG AT GT AG TT CC CC 0 AA AG TT GG GG AG
1497_1042 AA CT AT GG AG AG CT CT GG AG TT CT 0 CT AA AC GG CC GG CC TT CT CT CC 0 AA AA AA CC TT CG AG AC GT AG AA TT CG TT 0 AG TT 0 CG CT AA CT CT AC CC AA AC AT AC GG CT CC TT 0 AG CG CC AC CC CC 00 CG TT AC AG CC AA TT AG 00 CT CT CT CG TT CC AA GG CT TT AT GG GT CT CT CG AG GT AG GG CC AT TT AA CT CG GG 0 CC AA CT AG GG AA
1497_1043 AG CC AA GG AG AG CC CT GT AG AT CT 0 CC AA CC GG CT AG CC CC CT TT CC 0 AA AC AG CC TT CG AG CC TT GG AC TT GG GG 0 AG AA 0 CG TT AA CT CC AC CC AA CC AT AC AA CT GG GG 0 GG CG CC AA AA CC 00 CG AA AC AA AC AA AT AG 00 CC CT CC CG TT TT AT GG CC TT AA AG GT CT CT CG AG TT AG GG CG TT TT GG CT CG CG 0 AC AA CC AA GT AG
1497_1044 AG TT TT AA AG AG CT CT GG GG AT CT 0 CT AG CC AG CC AG CC TT CT CT CC 0 AG AC AA CC TT CG AG AC GT AG AC TT CG GT 0 AA TT 0 GG CT AT CT CT AC CC AA AA AT AA GG CT CC TT 0 GG CG CC AC CC CC 00 CG AT CC AG AC AA AT AG 00 CT TT CT GG CT CT AA GG CT TT AT GG GT CC CC CG GG TT AG GG CG AA GT AG CT CG GG 0 CC AG CC AG GT AG
1497_1045 AG TT AT AG AA GG TT CC GT GG TT CC 0 CC 00 CC AG CC AG CC TT CC CT CT 0 GG CC GG CC CT CG AG AA GT GG CC GT CC GT 0 AG TT 0 CC CT AT CT TT CC CC AC AA AT AC AA TT GG GG 0 AG CC AC AA AA TT 00 CG AT AC AG AA AT AT AA 00 TT TT CT CC CC TT AT GG CT TT AT AG GT CT CC CG GG GT AG AG CC AT TT GG CT CG GG 0 CC AA TT 00 TT AA
1497_1046 AG CC AT AA AG AG TT CT TT AA AT TT 0 TT AG CC AG CC GG CC TT TT CT TT 0 AG CC GG CC TT GG AG AC GG AG AC GT CG GG 0 AG AT 0 CC TT AA CC CC AC CT AC AC AT AC AG CT CC TT 0 GG CC AC AC AC TT 00 CG AA AC AA CC AT AT AG 00 TT CT CT CG CT CC AT CG TT TT AT AG GT CC CT CG AG GT AG GG CG AA TT AG TT GG CG 0 CC AG TT GG GT AG
1497_1047 AG CT TT AA GG AA CC TT TT AG AT CT 0 CT GG AC GG CT AG CT CT CT CT CC 0 GG AC AG CC CT GG AA AC TT AA AA GT CG GG 0 AG AT 0 GG CC AT CC CT CC CT AC AC AT AA GG CT CG GT 0 GG CG AC AA CC CC 00 CG TT AC AA CC AA AT AA 00 CT CC TT GG CT CT AT CC CT TT AA AG GT TT TT CC AA GT AA AG GG AT GT AG CT CC CG 0 AC AA CT AG TT AG
1497_1048 AG CC AA AA AA AG CC CT GT AG AT CT 0 TT GG CC GG CT GG CT CT CT TT CC 0 AA AA AG CC TT CG AA CC GT AG AA GT CC GG 0 AG AT 0 GG TT TT CT TT AC CC AA CC AT AA AG CT CG GT 0 AG CC AA CC AC CT 00 GG AT AC AG AC AA AT AG 00 CT TT CT CC CT TT AA GG CT TT AT AG GT CC CT CG GG GT AA AG GG AA TT AG TT CG GG 0 AA AA CT GG TT AA
1497_1049 AG 00 AA AA GG 00 CC CC 00 AA 00 CT 0 TT AG CC AG CC AG TT 00 CT 00 CT 0 AG AC AA CT TT 00 AG CC TT AG 00 GT CC GG 0 AA TT 0 GG CT AA CT 00 CC 00 00 CC AT 00 AG 00 CG TT 0 GG CC 00 AC AC CT 00 CC AA CC GG CC 00 AT 00 00 CT TT TT CG CC TT AT GG CT 00 AT GG GT CC TT CG AG GG AA AA CG AA 00 AG TT CC CC 0 AC AG CT GG GT AG
1497_1050 GG 00 TT AA AA AA CT CT TT GG TT CT 0 CT AG CC AA CT AG TT CT CC CC TT 0 AA AA AG CC TT CC AG AA GT GG CC GT CC GT 0 AA TT 0 GG CT AA CT TT AC CT CC AC TT AC AA TT CC GT 0 AG CG AC AC AA CT 00 CG AT AC AG AC AT TT AA 00 TT TT CC CG CC CT AT CG CC TT AT AG GT CC CT CG AG GT AG GG CG TT GT GG TT CC CC 0 AC AG TT AG TT AG
1497_1051 AG TT TT AA AA AG TT CT TT AA TT TT 0 CT AA CC AG CT GG TT CC CC CT CT 0 AG CC AG CT TT CC AA AC TT AG CC GT CG GG 0 AG AA 0 CG CT AT CC TT AC CT AA CC AT AA AG CC CC GG 0 AA CC CC AA AA TT 00 CG TT AC AG AA AA TT GG 00 CT TT CT CG TT TT TT CG CC CC AT GG TT CC CC CC AA GG AA AG GG AA GG AA CC CG CG 0 CC GG CT AG GG AA
1497_1052 AA TT TT AA GG AG TT TT GG AG TT TT 0 CT AA AC AG CT AG CT CC CC CC CT 0 AG AC GG CT TT CC AG CC TT GG CC TT CC GG 0 AG AT 0 CG TT AA CC TT AA CT AA CC AT AA AG CC CG TT 0 AG CC CC AC AA CC 00 GG TT AC AG AA AA TT AA 00 TT TT TT CG CT CT AT GG CC CC AT GG TT CC CC CC AG TT AG AG GG AA GG AA CT CC CG 0 CC GG CT GG GG AA
1497_1053 GG TT AT AG AA AA CT CT GT AG 00 CC 0 TT GG CC AA CT AG CT CT CT TT CT 0 AG AC AG CC CT CG AG AC GG GG AA GT CG GT 0 GG TT 0 CG CC AA CT TT AC CC AC AA AT AA AG CT GG GT 0 GG CG AA AA AA TT 00 CG AT AA AA AC AT AT AG 00 TT TT CC GG CC CT AT GG TT 00 AA AG 00 CC TT CG AG GT AG AA CG AT GT GG CT GG GG 0 CC AG CC AG GT AA
1497_1054 GG 00 TT AA AA AG CT CT GT GG TT CT 0 CT AG CC AG CT GG CT CT CT TT TT 0 AA AA GG CC TT CC AG AC GT AG CC GT CG GG 0 AG AT 0 CG TT AT CC TT AC TT AC AC TT AC AA TT CG GT 0 AG CG AC AA AA CT 00 GG AT AC AA AC AT TT AA 00 TT CT CC CG CC CT AT GG CC 00 AA AG GT CC CT CG GG GG AA AG CG AA TT AG TT CC CC 0 CC AG CT GG GT AA
1497_1055 GG CT AT GG AA AG CT TT TT AA AA CT 0 TT AG CC GG CT AA CT CT TT CT CC 0 AG CC AG CT CT CG AA AA GT GG AA GG GG GG 0 AG TT 0 GG CT AA CC CT AC CT AC AA AT AA AG CC CC GG 0 AG CG AA AC CC CT 00 CG AT AA AG AC AA AT AG 00 CT TT CT CG CC TT AA GG CT TT AT GG TT CT CT CG AG GT AG AG GG AA GT GG CT CC CG 0 AA AA CC AA GT AA
1497_1056 AG TT AT AG AA AA CT TT GG AA TT CT 0 CC AG AC AG CC GG CT CT TT TT TT 0 AG AC GG CT CT GG GG AC GT GG AA GG CG GG 0 GG AT 0 GG TT AT CC CC AC CC AC AC AT AC AA CT CC GT 0 GG CG AC AC AC CT 00 CC AT CC AA AC AA AT AA 00 CT TT CC CG CT TT TT CG CC CC AT AG GT CT CT CG GG GG AG AG CC TT GG AG CT GG GG 0 CC AA CT AA TT AG
1497_1057 GG CT TT GG AA AG TT CT TT AG TT TT 0 CT AG AC AG CT AG CT CT CT CT CT 0 AG AC AG CT TT CC GG AA GT AA AC GT CC GT 0 AG AA 0 CG CT AT CT CT AC CT AC AA AT AA AA CC CG TT 0 AG CG CC AA CC CT 00 CC AT AC AA CC AA TT AG 00 CT CC TT CC CC CC AT CG CT CC AA GG GG CT TT CG AG GT AA GG GG AA TT GG TT GG CG 0 CC AG CC AG GT AG
1497_1058 AG CT AA AG AG AG CT TT GT AG AT CC 0 CT GG AC AG CT AG CT TT CC TT TT 0 AG AA GG CT TT GG GG CC GT AG AC GT CC GT 0 AG AT 0 CC CC AA CT TT AA CC AA CC AT AA AG CC GG GT 0 GG CC CC AC AC CT 00 CC AA CC AG AC AA AT AG 00 CC CT CT CC CT CC AT CG CT 00 AA AA TT CT TT GG GG GT AA AG GG AT GT AG TT GG GG 0 AC AA TT GG GT AA
1497_1059 AG CT TT AG AG AG CT CT TT GG AT TT 0 TT AG AC AA CC AA CT CT CC CC CT 0 AA CC AA CC TT CC AG AA GT AG AC TT CC GT 0 AA TT 0 CG CT AA CT CT CC CC AA CC AT AC AA CT CG GT 0 GG CG AC AA CC TT 00 CC AT AC GG AC AA AT GG 00 CT CT CT CG CC CT TT CG TT 00 TT GG GT CC TT CG AG GT AG AG CG TT GT AA TT GG CC 0 AA AA CC GG GT AA
1497_1060 AA CT TT GG AG AG TT TT GT AA TT CT 0 CT AA CC AG CT AA CC CT CT TT CT 0 AA AC AG CC CT CG AA CC GG AG AA TT CG TT 0 AG TT 0 CG CT AT CC CC AC CT AA CC AT AC GG CT CG GT 0 GG CG CC AC AC TT 00 CG AT CC AG CC AA AT AA 00 CT CT CT CG CT CT AT CG CT 00 AT GG TT CT TT GG GG GT AA GG GG AT GT AG TT CG CC 0 AC AA TT AG GT AG
1497_1061 GG CC AT GG AA AA CT CT GT AG AT CT 0 CT AG AC GG TT AG CC TT CC CT CT 0 AA AA AG CT TT CG GG AA GG GG AA GG CG GT 0 AG TT 0 CG TT AA CC CC AC CT CC AC AT AA GG CT CG TT 0 GG CC AC AA AC TT 00 GG AT AA GG AC AT AT AG 00 CT TT CT CG TT CC AA CG TT TT AA AG TT CT CT CG AA GT AG AG CG AA GG GG CT GG CG 0 AC AG CT AG TT AG
1497_1062 GG CT AT AG AA AA CC CT GT AG AA CT 0 TT AG CC AG CT AG CT CT CT TT CT 0 AA AA GG CC CT CG AA CC GT GG AA GT CC TT 0 AA AA 0 CC CC AA TT TT AC CC AA CC AT AA AA CT GG GG 0 AG CC AA AA AC CC 00 CG AT AC AG CC AA AT AG 00 CT CT CT CG CT CT AT CC TT TT AT GG GT CC CT CG GG GT GG AG CG AA TT AG CT CG GG 0 AA AA TT GG GT AA
1497_1063 AG TT TT AG AA AG CT CC GT AG AT CT 0 TT AA CC AG CT AA CC CT CT CC CC 0 AA AA GG CC TT CC AA AA GG AG AA TT CC GT 0 AA AT 0 CG CT AT CT CT CC TT AC AA TT AC AA CC CG GT 0 GG CC AA AC CC CC 00 GG TT CC GG AC AA AT AA 00 TT TT CC CC CT TT AA GG CC TT TT AA GG CC CT GG AG GT AA AA CG AA TT GG TT CG GG 0 AA AA CC GG GT AA
1497_1064 GG 00 AT AA AA AA TT CT TT GG TT CT 0 CT AG CC AA CT AG TT CT CC CC TT 0 AG AC AG CC TT CG AG AA GT AG AA TT CC GG 0 AA AT 0 GG CT 00 CT CC AC TT AC AA AT AC AA TT CC GT 0 AG CC AC AA AA CT 00 GG AT CC GG AC AA AT AA 00 TT TT CC CG CC CT AA GG CC TT AA AA GT CC CT 00 AA GT AG GG CG AT GT AA TT CC CG 0 CC AG TT AG TT AG
1497_1065 GG TT AT AG AA AG TT CT GT GG TT CT 0 CT AG AC AG CC GG CT CT CC CT CT 0 AG AC AG CC CT CC AG AA GG GG CC GT CC GT 0 AA AT 0 CG CT AT TT CC CC CT AA AA AT AA GG TT CG GG 0 AG CC AC AA AA TT 00 CG TT AA AA AA AT AT AA 00 CT TT CC CG CC TT AT CG CT CC AT AG GG CT CT CG AG TT GG AG CG AT GT AG CT CG CG 0 CC AA CT AG TT AA
1497_1066 AA TT AA AG AG AG CT CT GT GG AT CC 0 TT AA AC AG TT AG TT CT CT TT CT 0 AG AA AG CT CT CC AG AC GT AG AC TT CC GG 0 GG AT 0 CG CT AA CT CT CC CC CC AC AT AC AG CC GG TT 0 GG CC AC AA CC CC 00 GG AT CC GG AA AT AT AG 00 CT TT CT GG CT CT AT GG CC TT TT AG GT CT CT CG GG GT AG AA CG AA GG AG CT CG CC 0 AC AA CT AA GT AA
1497_1067 GG 00 TT AA AA AG CT CT TT GG TT CT 0 CT AG CC AA CT AG TT CT CC CC TT 0 AA AA AG CC TT CG GG AC GT GG CC GT CC GG 0 AG AA 0 GG CT AT TT CC AC CC CC AC TT CC AA TT CC GT 0 AG CC CC AC AC CT 00 CG AT AC AA AC AA AT AA 00 TT CT CC CG CC CT AA CC CC TT AT AA GT CC TT CG AG GG AA AG CG AT TT GG TT CC GG 0 CC AA CT GG GT AA
1497_1068 GG CT TT AG AG AG CT CT GT AG AA TT 0 TT 00 AC AA CC GG CT TT CC CC CT 0 AA AC AG CC TT CC AG AC TT GG AC GT CG 00 0 AG TT 0 GG CT AT CC CC 00 TT AA CC AT AA AA CT CG TT 0 AG CC AA AA AC CT 00 CC AT AA AG CC AA TT AG 00 CT CT CT GG CT CC AT GG CC 00 AT GG TT CT CT CG GG 00 00 AG CG AT GT AG TT CG CC 0 CC 00 CC GG TT AA
1497_1069 GG CT AT AG AA AG CT CT GT AG AA CT 0 TT GG AC GG CT AG CC CT CC CT CC 0 AA AC AA CC CT CG AA AC GG GG AA GT CC TT 0 AA TT 0 CG CT TT TT TT AC CC AA CC AT AC AG CC CC TT 0 AA CC AA AA AC CT 00 CG AT CC AG CC AA AA AA 00 TT CT CC CC CT TT AA CG TT TT AT GG GT CC CT GG GG GT AG AG CG AA GT AA CT GG GG 0 AC AA TT GG GG AG
1497_1070 AA CC AT AA AG AA CT CT TT GG AT CT 0 CC AG AC AG TT AG CC CT CT CT CT 0 AA CC GG CC TT GG AA AC GG AG AC GT GG GT 0 AG TT 0 CG CT AT CC CC 00 CC AC AC AA AA AG CT GG TT 0 GG CC CC AC CC CC 00 GG AT CC AG CC AT TT AA 00 CT CT CT CC TT CT AA CG CC CC AA AG GT CC CT CC AA GT AA GG CG TT GT AG CT CG CG 0 AA AA TT GG GT AG
1497_1071 AA CT AA AA AG AG TT CT TT AA AA TT 0 CT AA CC GG CC AG CC TT TT CT TT 0 AA CC AG CT TT GG AG CC GT AA AC GT CC GG 0 GG AT 0 CG CT AA CC CC CC TT CC CC TT AC AG TT GG TT 0 AG CG CC AC AA CT 00 CC AT CC AG AC AA AT AA 00 CT CT CC CG TT CC AT CC CT TT AT GG 00 CC TT GG GG TT AG AG CG AT TT GG TT CG CG 0 CC AG CT GG GT AG
1497_1072 AG TT AT AA AG AA TT CT GT GG TT CT 0 CT AG AA AG CT GG CT CT CC CT CC 0 AG AC AA CC TT CG GG AC GT GG AC GT CG GG 0 AA AT 0 CG CT AT CC CT AC CC AA AC TT AA GG CT CG GT 0 GG CC CC AC AC CT 00 CG AT CC AA CC AA TT AG 00 CC CT CT CG CT CT TT CC CT TT AA AA TT CT CC GG AG TT AG AA CC AT GG AG CT CG CC 0 CC AG CT AG GT AA
1497_1073 AG CT TT AG AG AA CT TT TT GG TT TT 0 CT AG CC GG CT AG CT CT CT TT TT 0 AG AC AG CT TT CG GG CC GT AG AA GT CG GG 0 AG AT 0 CG TT AT CC TT AA CT CC AA AT AA GG TT GG TT 0 GG CG AC AC AC CT 00 CG TT CC AG AA AA AT AG 00 CT TT CC CC TT CC AT CG CT TT AT AG TT CC CT CG GG GT AA AA GG AT GT AG CT CG CG 0 CC AG TT GG TT AA
1497_1074 AG TT AT GG AA AG CT CC GT AG TT CT 0 CT AG CC AG CT GG CT TT TT CT CC 0 AA AA AG CT TT CC AG AC GG AG AC TT GG GT 0 AG TT 0 GG CT AA CT CC CC CC CC AC TT CC AG TT CC TT 0 GG CG CC AA CC CT 00 CG AT AA GG CC AA AA AA 00 TT CT CC GG TT CC AT GG CC 00 AT GG TT CC CT CG AA GT GG AA CC AT GG AG TT GG CC 0 CC AA TT AG GG GG
1497_1075 AA CT AT AA GG GG CC CT GT AA TT CC 0 TT AG AC AG CC AG CT TT CC TT CT 0 AG CC AA CT CT CC AG AC TT AG AC GG CG GT 0 AG AT 0 CG CT AA CT CC AC CT AA CC AT AC AG TT CG TT 0 AG CC AA AA AC CT 00 CC AT AC AG CC AT AT AG 00 CT TT TT CG CC TT AA GG CC 00 TT AG GT CC TT CG AG GG AG AA CC AT GT GG TT CG CC 0 AC AG CT GG GT AA
1497_1076 AA CC AA GG AG AA CT CT TT AG TT CT 0 CC AG CC GG CT AG CT CC CT TT CT 0 AG AC GG CT CT GG AA AC GT AA AA TT GG GG 0 AG TT 0 GG CC AT TT CC AA CC AC CC AT CC AA CC CG GT 0 GG CG CC AC AA TT 00 CC AT CC AA AC AA AT AG 00 CT CT TT CC CT CT AT GG CC 00 TT GG GT CC CT CG AG GT AG AA CG AT GT GG TT CG CG 0 CC AG CT AA GT AA
1497_1077 GG CT TT GG AA AG TT TT TT AA TT CT 0 CT AA AC AG CT AG TT CT CT TT TT 0 AA CC AA CT TT CC AG AA GT AA AA GT CG GT 0 AG AT 0 CG CC AT CT TT AA CC AA AA TT AA AA CC CG TT 0 AG CC CC AA CC CC 00 CC AT AC AG AC AA TT AG 00 TT CC CT CG CT CT AT CG CC 00 AT GG GT CC TT CG GG GT AA AG GG AA TT AG CT GG CG 0 CC AG CT AA TT AG
1497_1078 AG CT AT AA GG AG TT CT GT AA AT TT 0 00 00 AC GG CC AG CT TT CC CT TT 0 AG CC AG CC TT GG AG AC GG AA AC GT CC GG 0 AG AT 0 CG CT AA CC CC AC CT CC AA AA AC AA CT CG TT 0 GG CG CC AA AC CT 00 CG AA AC AA AC AA TT AA 00 TT CT CC CG TT CT AT CG CT 00 AA GG GT CC CT CG GG TT AA AA CG AT TT GG TT CG CG 0 CC AA CC GG GT AG
1497_1079 AA CC AT AA AA AA TT TT GG GG AT TT 0 TT AG AC AA CC AG CC CT TT TT CC 0 AA AA AA CT CT CG GG AC GT AG CC GG CG GT 0 AG TT 0 CG CC AT CC CC AC CT AC CC 00 AC AA TT CG GT 0 AG CG AC AA AC CC 00 CG AT AA 00 CC AA AT AA 00 CT CT CT CC TT CC TT GG CC 00 AT GG TT CT CT GG AG GG AA AG GG AT GT AG CT GG CG 0 AC AG CC AG TT AA
1497_1080 AG CT AA AA AG AG CT CT GT AG TT TT 0 CT AG CC AG CC AG CT TT CT CT CC 0 AG AC GG CC CT CG AG CC GT AA AC TT CG GG 0 GG AT 0 GG CC AT CT CC AC CC AC CC AT AC AG TT CC GT 0 AG GG CC AC AC CT 00 CG TT CC AG CC AA AA AG 00 CT CT CT CC CT CC AA CC CT TT AT GG GT CC CT CG AA TT AG AG CG AT TT AG CT GG CC 0 AA AG TT AG GT AG
1497_1081 AA CT TT AA GG AG TT TT GG AA TT TT 0 CT AA AC AA CT AG CT CC CC CC CT 0 AG CC GG CT TT CC GG CC TT GG AC GT CC GG 0 AG AT 0 CG TT AT CT TT AA CT AC AC TT AA GG CC CG GT 0 AA CC CC AA AA CT 00 CG TT 00 AA AA AA TT GG 00 CT TT TT CG TT CT TT GG CC CC AT AG TT CC CC CC AA GG AA GG CG AA GG AA CT CC CG 0 CC GG CT AG GT AG
1497_1082 AA CC AT AG AG AA CT CT GT AG AT CC 0 CT AA AC AG CC AG CC CT CT CT CT 0 AA CC AG CT TT CC GG AC TT AA CC TT CG GT 0 AG AT 0 CG CT AT CC CT CC CT AA AC TT AA AA TT CG TT 0 AG CG CC AC AA CT 00 CC TT CC AG CC AA TT AA 00 CT TT TT CC CT CT TT GG CC 00 AA GG TT CC CT CG GG GT AA AG CG AT TT GG TT CG CG 0 AC GG TT AG GG GG
1497_1083 AG CC AT AA GG AG TT CT TT AA AT TT 0 TT GG AC AG CC GG CC TT CT CC CT 0 AA CC AA CC TT GG AG CC GT AA AC GT CG GG 0 AG AT 0 CG CT AA CT CC AC CT AC AC AT AA AG CT CC TT 0 GG CC AC AA AC CT 00 CG AA AC AA CC AT AT AG 00 CT CT CT CG TT CT AT CG CT TT AA AG GT CC CC CG AG GT AA AA CG AT TT AG TT CG CG 0 CC AA TT GG GT AG
1497_1084 AG CC AT AA AA AA CC CC TT AG TT TT 0 CT AG CC AA CC GG CT CT CT TT CT 0 AG CC AG CC TT GG AG AC GT AG AC GT CG GG 0 AA TT 0 CG CT AA CC CT AA CT AC AC AT AA AG CT CG TT 0 AG GG AC AC CC CC 00 GG AT AC AA AC AT TT AA 00 CC CT CC CC TT CT AA CG CT 00 AA AG TT CC CC CC AG GG AA AA CC AA GT AG CC CC GG 0 CC AG CT GG GT AG
1497_1085 AG TT AT AA AA AG CT TT GT AG TT CT 0 CT AG AA AG CC GG CT CT TT CT CT 0 AG AC GG CT TT CG AG AA GG AG AA GT CG GT 0 GG TT 0 CG CT AT CC CC AA CC AA CC AT AA AG CT CG GT 0 AA CG AC AC CC CC 00 CG AA AC AG CC AA TT AA 00 CT TT CC CG CT TT TT CG CC CC AT GG TT CC CT GG GG GT GG AG CC AT GG GG CT GG GG 0 AC AA TT AG GT AA
1497_1086 AG CT AA AG AG AG TT CT GT GG 00 CT 0 CT AA AC AG CC AG CT TT CT CT CC 0 AA AC AA CC TT GG AG AC GT GG AA TT CG GT 0 AA AT 0 GG CT AA CT CC AA CC AA AC AT AA AG TT CC TT 0 GG CC CC AA CC CT 00 CC TT AC AG CC AA AT AG 00 CT CC CT CG TT CC AA CG TT 00 AT AG TT CT CT CG AG GT AG AG GG AA GT GG CT CG GG 0 CC AA CC GG GT GG
1497_1087 AA CT AT AG AG GG CC CT GT AG TT CT 0 CT AG CC AG CC AG TT TT CC CT CT 0 AA AC AA CT TT CC AA AC GG AG AC GG CG GG 0 AG AT 0 CG CT AA CC CT CC CC AA AC AT AC AA TT CG TT 0 GG CC AC AC AA TT 00 CC AA CC GG CC AA AT AG 00 CT CT TT CG CC TT AA GG CT CC TT GG GT CC TT GG GG GT AG AA CG AA TT AG TT CG CC 0 AC GG CT GG TT AA
1497_1088 AA TT TT AA AG AA CC CT GT AG AT CC 0 TT AG CC AG CC AG CT CC CC CT CC 0 AG AA AG CT TT CG AA AC TT GG AC GT GG GT 0 AA AA 0 GG CT AA CT CT AC CC AC AC AT AA AA CC GG GT 0 AG CC AC AC CC TT 00 CG AT AA AA AC AA AT AA 00 CC TT TT CG CC TT AA CG CT TT AA AG TT CT TT GG AG GT AA AG CG AT TT AG CT GG CG 0 AC GG TT AG GT AA
1497_1089 AG CT AT AA AA AG TT CT TT GG AT CT 0 CC AA CC AA TT GG TT CT CT CC CT 0 AG AC AA CT CT CG AG AC GT AG CC TT CG GT 0 AG AT 0 GG CT AA CT CT CC CT AA AC TT AA AG CC CG TT 0 AG CG CC AC AA CT 00 CG TT AA AG AC AA TT AA 00 CC CT CT CG CT TT AT CG CC CC AA AG TT CC CT CC AA GG GG AA CG AA GG AG CT CC CG 0 AC GG CT GG GT GG
1497_1090 AG TT TT AG AA AA CT TT GT AG TT CT 0 TT GG CC AA CT AG CC CT CT TT TT 0 AG AC GG CC TT CG AG AC GT AG AC GT CG GT 0 GG TT 0 GG CT TT TT CC AC CT AC AC TT AC AG CT CC TT 0 GG CG AA AA AA CT 00 CC AT CC GG AC AA AT AA 00 TT TT CC GG CC CC AA GG CT TT AA AA GT CC CT CG AG GG AA AG CG AT GG AG CT CG CG 0 AA AA CT GG GG AA
1497_1091 GG CT AT AG AA AG CT CT TT AG AT CT 0 TT GG AC GG CT AG CC CT CC CT CT 0 AA AC AG CC CT CG AG AC GG GG AA GT CC GG 0 AG AT 0 CG CT TT CT TT AC CT AA AC TT AA AG CT CC TT 0 AG CC AA CC AC CC 00 GG TT CC GG CC AA AT AG 00 TT TT TT CC CT CT AT CG CT TT AT AG GT CC CT CG GG GT GG AG GG AA GT AA CT GG GG 0 AA AA CT GG TT AA
1497_1092 AG 00 AT AA AA AG TT CC TT AG TT CT 0 CC AG CC AG CC GG CC CT CT CT TT 0 AG AC AG CC TT CC GG AC GT AG AC GT CC GG 0 AG TT 0 CG TT AA CC CT AC TT AC AA AT CC AA TT CC GT 0 AG CC AC AA AA CT 00 CG AT AC AG AC AA AT AA 00 TT CT CC CG CC CT AA GG CC 00 AA AA GT CC CC CG AG GG AA AG CG AT GG AG TT CC CG 0 CC AG TT AG TT AG
1497_1093 AG TT AT AA GG AG CT CT GT AG AA TT 0 CT AG AC AA CC GG CT TT CC CC CT 0 AA AA AG CC CT CG AG AA TT AG AC GT CG TT 0 AG TT 0 GG TT AA CC CC AA TT AA CC 00 AC AA CT CG TT 0 AA CG AC AA CC TT 00 CG AT CC GG CC AA AT AG 00 TT CT CT GG TT CT AA GG CT TT AT AG GT CC CT CG AG GT AG AG CG AT GG GG TT CG CG 0 AC GG CC AG TT AA
1497_1094 AG CC TT AA AG AG TT CT TT AA 00 TT 0 CT AA CC AG CC AG CT TT TT CT TT 0 AA CC AA CC TT GG AG CC GT AA AC GT CG GG 0 GG AT 0 CG TT AA CT CC CC CT AC AC AT AA AA CT GG TT 0 AG CC AC AC AC CC 00 CG TT CC AG AC AA AT AA 00 CT CT CT CG TT CT AT CG TT TT AT GG GT CC CT CG GG TT AG AA CG AT TT AA TT GG GG 0 CC AA CT GG GT AG
1497_1095 AG TT TT AG AA AA CC CT TT GG AT CT 0 TT GG CC AA CT AG CC CC CC CC TT 0 AA AA AG CC TT CC GG AC GT AA AC GT CC GT 0 GG TT 0 GG CT TT TT CC AC CC CC AC TT AC AG TT CG TT 0 GG CC AC AC CC CT 00 CG AT CC AG AC AA AT AA 00 TT TT CC GG CT CT AA CC CT 00 AA GG TT CC CT CC GG GT AG AG CG AA GG GG CT CG CG 0 AC AA CT AG GG AA
1497_1096 AG TT AT AG AA AA CT CT GG AG AT CT 0 00 AA CC AA CT AG CC CT TT CT CT 0 AA AA AG CT TT CC AG CC GG AG AC TT CG GT 0 AG AT 0 CG CT AA CT CC CC CC AA CC AT AC GG CT CC TT 0 GG CG CC AA CC CT 00 GG AT AC GG CC AA AT AA 00 TT CT CT CG TT CC AA CG TT 00 AT GG TT CC CT CG AG GT AG AA CG AT GT AG TT GG CC 0 AC AA CC GG GG AG
1497_1097 AA CT TT AA GG AA CT TT GT GG TT CT 0 CT GG AC GG CT AG CT CT CT CT CC 0 GG AC AA CC TT CG AG AA TT AA AA GG CG GG 0 AG AT 0 GG CC AT CC CT CC CC AC AC AA AC AG CC CC GT 0 GG CG AC CC CC TT 00 CG TT CC AA CC AT TT AA 00 CC CT CT GG CT CT AT CC CT TT AA AG GT TT TT CC AA GG AG AG GG AA TT AG CT CG CG 0 AC AG CT AG GT AG
1497_1098 AA CT AT AG AA AA CT CT TT AG AT CT 0 CT AG AC AG CC AG CT CT TT TT CT 0 AA CC AG CC TT GG AG AA TT AA AA GT CG GT 0 GG TT 0 CC TT AT CC CT AA CT CC AC AT AA AG CC CG TT 0 GG CC CC AA CC CC 00 GG AT CC AG CC AT TT AG 00 CT CT CT CC CT CT AA CG CC 00 AA AG GT CC CT CC AG GG AA AG GG AA GT AG CC GG CC 0 AA AA CT AG GT AG
1497_1099 AG TT TT AA AA AA CT TT GG AG 00 CT 0 TT GG CC AA TT AG CC CC CC CC TT 0 AA AA AA CC TT CG AG CC GT AG AC GT CC GT 0 AG AT 0 GG CT AA CT CT AC CC AC AC TT AC AG TT CC TT 0 GG CG AA AA AA CT 00 CC AT AC AG CC AA AT AA 00 TT CT CC GG CT CT AA CG CT TT AA AG GT CC CT CG GG GT AG AG GG AT GG AG CT CG CG 0 CC AG CT AG GG AA
1497_1100 AA TT TT AA GG AA CT CT GT AG AT CC 0 00 AA CC GG CC GG CC CC CC CT CT 0 GG CC AA CC TT CC AG AA TT GG AC GT GG GT 0 AA AT 0 GG CT AA CC CC CC CC AC AC AT AC AA TT CG GT 0 GG CC CC CC CC CC 00 GG AT AA AA AC AA AT AA 00 CC CC CT CG CT TT AT CG CC CC AT AG TT CT TT GG AG GT AA AG CG AT GT AG CT CG CG 0 AA AG TT AG TT AA
1497_1101 AG 00 TT AA AA AA CT TT GT GG TT CT 0 CC AG CC AG CT GG CC CT CC CT TT 0 AG AC GG CC TT CC GG AA GT GG AA TT CG GG 0 AG AT 0 CG TT AT TT CT AC CT AC AA AT AA AG TT CG GT 0 GG CG AC AC AC CT 00 GG AT CC GG AC AT TT AA 00 TT TT CC CG CC CT AA GG CC 00 AA AA GT CC CC CG AG GT AG AG CG AT TT AG TT CC CC 0 CC AG TT AG TT AG
1497_1102 AG TT TT GG AA AA CT CT TT AA TT CC 0 CT AG AC AG CT AG CT CT CT CT CT 0 AG CC AA CC CT CG AG AC TT AA AC GT CG GT 0 AG AA 0 CG CT AT CC CT CC CT AC AA TT AA AG CT CG TT 0 AG CC CC AA CC CT 00 CC TT AA GG AA AA TT AG 00 CT CT CT GG CT CT AT CG CC 00 AT GG GG CT TT CG AG GT AA GG GG AA TT AG CT GG CG 0 CC AA CT AA GT AG
1497_1103 AG TT AT AA AA AA CT CC TT GG AT CT 0 CT GG AC AG CC GG CT CT CT CC CT 0 AG AA GG CT CT CG AG AA GT AG AC GT CG GG 0 AG AT 0 GG TT AA CC CT AA CT AC AC AT AC AG TT CG GT 0 AG CC CC AA CC CC 00 CC TT CC AA CC AA TT AG 00 CT TT CC CG CT CC AT CG TT TT AA GG GT CC CT CG GG TT AA AG CG AT TT AG CC GG CG 0 AC AG CT 00 GT AA
1497_1104 AG CC AT GG AA AA CC CT TT GG TT CT 0 CC AA CC GG CT AA CT CT CT CT CT 0 AG CC GG CT TT CG GG CC GT AG AA GT CG GG 0 AG AT 0 GG CT AT CC CT AA CT CC AA AT AC AG CT GG TT 0 GG CG AC AA CC TT 00 CG TT CC AG AA AT TT AG 00 CT TT CC CG TT CC AA GG CC 00 AT AG GT CC TT CG GG GT AA AG CC AA GT AG TT CC CG 0 AC AG CT GG TT AA
1497_1105 AA CT AT AG AA AG CC TT GT AG AT CC 0 CT GG AC AG CT AA CC CT CC TT CC 0 AG AC GG CC CC CG AG AC GT AA AC GT CG GT 0 AG TT 0 GG CT AT TT CT AC CC AA CC AT AC AG CC GG GT 0 AG CC AC AC AC CT 00 CG AT CC AG AC AA AT AA 00 TT TT CT CC TT CT AA CG CT 00 AA AG TT CT TT CG GG GT AG AG GG AT GT AG CT GG CG 0 CC AA CT AG TT AA
1497_1106 AA CC AT AG GG AA CC CT GT AA TT TT 0 TT AA CC GG CC AG CT CT CT CT CT 0 AG AC AG CT CC CC AA AA GT AA CC GT GG GT 0 AG AT 0 CC CT AT CT CT CC CT AC CC TT AC AG TT CG TT 0 AG CG AC AC AA CC 00 CC TT CC AG AC AA TT AA 00 TT TT TT CC CT CT AT GG CC TT AA GG GT CC CT CG GG GT AG AG CG AT TT GG TT CG CG 0 AC GG TT AG GG AG
1497_1107 AG CC AT AG AG AA CT CC GT AA AT CT 0 00 AA AC AG CC AG CT CT CC TT CC 0 AA AC AG CT CC CC GG AC GT AA CC GT CG GT 0 AG AT 0 CG CT AT CT CT CC CT AC AC TT AC AG CT CG TT 0 AG CC CC CC AA CT 00 CC AT AC GG CC AA TT AA 00 CT CT TT CC CT TT TT GG CC CC AT GG TT CC CT CG GG GT AG AG CG AT TT GG TT CC CG 0 AC GG TT AG GT AG
1497_1108 AG CC AT AA AG AA CT CT GT AG TT CT 0 CT GG CC AG CT GG CC TT CT CT CC 0 AA AA AA CT CT CG GG AC GG AA CC GG GG TT 0 GG AT 0 CG TT TT CC CC AC CT AC AC AA AC AG TT CG TT 0 AG CG AC AA AC CT 00 CG TT CC AG AC AA AT AA 00 CT CT CT CG CT CC TT GG CC 00 AT AG GT CT TT CC AA TT AA AA GG AA GT AG CT GG GG 0 AC AG CT AG TT AA
1497_1109 AA TT AA AG AG AG TT CT GT GG TT CC 0 TT AA AC AA CT AG CT CT CT TT CT 0 AG AC GG CT CT CC AG AC GG AG CC TT CC GG 0 AG AT 0 CG CT AT CT CT AC CC AC AC AT AC AG CC GG TT 0 GG CC AC AA CC CT 00 GG AT CC GG AA AA TT AA 00 CT CT TT CG CT CT AT GG CC 00 AT AA GT CT TT GG GG GT AG AG GG AT GT AG TT CG CG 0 CC AA CC AG GT AA
1497_1110 AG CC AT AA AA AA CT CT TT GG AT CT 0 CT AA AC AG TT AG CC CT CT CT CC 0 AA CC AG CC TT GG AA AC GT GG AC GT GG GT 0 AG TT 0 CC CT AA CC CT AA CT CC AC AT AA GG CC GG TT 0 GG CC CC AC CC CC 00 GG AA CC AG CC AT TT AG 00 TT CT CT CG TT CT AA CG CC 00 AA AG GT CC CT CC AA GT AA AG GG AT GT AG CC GG CG 0 AA AA CT AA GT AG
1497_1111 AG TT AT AA AA AA CT CT TT GG AT CT 0 TT GG AC AG CT GG CT CT CT CT TT 0 AG AA AA CC TT CC GG AA GT AA AC GT GG GT 0 GG AT 0 GG CT AT CT CT AC CT AC AA AT AC AG CT CG TT 0 GG CC AC AA AC CT 00 CG AT AC AA CC AT AT AG 00 TT CT CC CG CT CT AA CG CT TT AA GG GT CC CT CG GG GT AG AG GG AA GT AA CT CG CG 0 CC AG CT AG GG AA
1497_1112 GG CT TT AG AG AG CT CT TT AG AT CT 0 CT AG CC GG CT AG CC TT CC CT CT 0 AA AC GG CC TT CG GG AC GT GG AA GG CC TT 0 GG TT 0 CG CT AA CC CC AC CT CC AA AA AA GG CT GG TT 0 GG CC AC AA AC TT 00 GG TT AC GG AC AA AA AA 00 TT TT TT GG TT CC AT CG TT 00 AA AG TT CC CT CG AG GT AG AG CC AT GG AG TT CG CG 0 CC AA CC AG TT AG
1497_1113 GG CC AT GG AA AA CT CT GT AA AT TT 0 TT AA CC GG CC AG CC TT CC CT CC 0 AA AC GG CT TT CC GG AC TT AG AC TT CC GT 0 AG AT 0 GG CT TT CC CC AC TT AC AC TT CC AG CT CC GT 0 GG GG CC AC AC CT 00 CG TT CC GG AC AA TT AA 00 CC TT TT CG TT CT AT GG CC 00 AT AG TT CT CC CC GG GG AG AG GG TT GG GG CT CG CG 0 CC AG CT AA GT AA
1497_1114 AA CC AA AA AA AA CC CT GT AG AT CT 0 TT GG CC GG CT GG CT CT CC CT CC 0 AA AA AA CC CT CG AA CC GT GG AA GT CC TT 0 AA AT 0 CG TT TT CT TT AC CT AA AC TT AA AA CT GG GT 0 GG CC AA AA AC CT 00 CG AT AC AG CC AA TT GG 00 CT TT TT CC CT TT AA CC TT TT AT AG GT CC CT GG GG GT AG AA GG AA GT AA CC GG GG 0 AA AA TT GG GG AG
1497_1115 GG CC TT AG AA AA TT CT GT AG 00 TT 0 TT AA AC AG CC AG CC TT CC CT CC 0 AA CC GG CC CC CG AG AC TT AG CC TT CG TT 0 AG TT 0 CG TT AT CT CT CC CT AA CC TT AA AA CT CG GT 0 AG CC AC AC AC CT 00 CC TT AA AG AC AA TT AA 00 CT TT TT CG TT CT AT GG CC 00 AT AG GT CC CT CG GG TT GG GG CG AA GT GG TT CG GG 0 AC AG CT AG GT AG
1497_1116 AA CT AT AG AA AA CT TT TT GG 00 CT 0 00 AG AC AG CT AG CT CC CT TT CC 0 AA CC GG CT TT CG AG AA TT AA AC GT GG GT 0 AG TT 0 CC CT AA CC CT AA CT CC AC AT AA GG CC CG TT 0 GG CC AC AC CC CC 00 GG AA CC AG CC AT TT AG 00 TT CC CT CC TT CT AA CC CC TT AA GG GT CT CT GG AA GT AA AG GG AA GT AG CT GG CG 0 AA AA CT AG GT AG
1497_1117 AG TT AT AA GG AG CT CT GT AG AA TT 0 CT AG AC AG CC AG CC TT CC CT CT 0 AG AC AG CC CT CG AG CC GT AG AC TT CG GT 0 AA TT 0 GG TT AA CC TT AC CT AA CC AT AC AA CT CG TT 0 AA CC AA AA CC CT 00 CG AT CC GG CC AA AT AG 00 CT TT TT GG TT TT AA GG CC TT TT AA TT CT CT CC GG TT AG AG CG AT GT AG CT CG CG 0 AC GG CC GG GT AA
1497_1118 AG CT TT AA AA AA CT TT GT AG TT CT 0 CT GG AC GG CT AG CT TT TT CT CT 0 AG AC AG CT CT GG AG CC GG GG AA GG GG GG 0 GG AT 0 GG TT TT CC CC AA CC AA CC AA AC AG TT CC GT 0 AG GG AC CC AC CC 00 CG AA AC AG AC AA TT AA 00 CT TT CC CG CT TT TT GG CT TT AA AA TT CC CT GG GG GG AG GG CC AA GT AG CT CG CG 0 AC AG CT AG GT AG
1497_1119 AG CT AA AG AG AA TT TT GT AG AT CC 0 CT AG AC AG CT AG CT TT CC TT TT 0 AG AA AG CT TT GG AG AC GG AG AC GT CC GT 0 AG TT 0 CG CT AA TT CT AC CC AC CC AT AC GG CC CG GT 0 AG CC AC CC AA CT 00 CC AA CC AG AC AT TT AG 00 CT CT CC CG CT CT AT CG CT TT AT GG TT CT TT CG GG GT AG AA GG AT GT AG CC GG CG 0 CC AA TT GG GG AG
1497_1120 GG CC AT GG AA AA CT TT GT AG AT CC 0 CC AG CC GG TT AG CC TT CT TT CT 0 AA AC AG CT TT CG GG AC GT GG AA GG CG GT 0 AG TT 0 CG TT AA CT CT AC CC AC AC AT AC AG CT CG TT 0 GG CC AC AA AC TT 00 CG AT AA GG AC AA AA AA 00 TT TT TT GG TT CC AA CG CT CC TT GG TT CT CT CG AG GT AA GG CC AA GG AA CT CG CG 0 AA GG CC AG TT AG
1497_1121 AG CT TT AA AG AG TT TT GT AG TT CT 0 CT AA AC GG CT AA TT CT CC CT CT 0 AG AC GG CT TT CC AA AA TT AG 00 GT CG GG 0 AG AA 0 CG TT AA CT CT CC CC AA CC AT AA GG CC CG GT 0 AG CC CC AC AA CT 00 GG TT AA AG AA AA TT AG 00 CT TT CT CC CT CC AT CC CC TT AA AG TT CC CC CC AA TT AG GG CG AA GT AG CC GG CG 0 CC AG CT AG GT AG
1497_1122 AG CT AT AG AA AG TT CT GT AG AT CC 0 CT GG AC GG CT GG CT CT CC TT CT 0 AA AA GG CT CT GG AA AA GG AA AA GG GG GG 0 GG TT 0 CC TT AT CC CT AC CC CC AC AT AC AG CC CC GT 0 GG CC CC AA AC CT 00 GG TT AC AG CC AA AT AG 00 CT CT TT CG TT CT AT GG CT CC TT GG TT CT CC CG AA GT GG AG GG AT GT AA CT GG CG 0 CC AA CC AA TT AG
1497_1123 AG TT AT AA AG AA CT CT GT AG TT CT 0 CT AG AC AG TT AG CT CT CC CT CC 0 AG AC AA CC TT CG GG AC TT GG CC GT CG GG 0 AG AT 0 GG CT AA CC CC AA CC AA AC TT AA GG CT CG GT 0 GG CG AC AA AC CT 00 CG AT CC AA CC AA TT AG 00 CC CT CT CG TT CT TT CG CC TT AA GG GT CC CC CG AG TT AG AG CC AT GG AG CT CG CC 0 CC AA CC AG GT AA
1497_1124 AG TT AT AG AA AA TT CT TT GG TT CC 0 CT AG AC AA CT AA CT CT CC CT CT 0 AG AC AG CC CT CC AG AA GT GG AC GT CC GT 0 AG TT 0 CG CC AT TT CC CC CT AC AA AT AA AG TT CG GG 0 GG CC AC AA AA TT 00 CG AT AC AG AC AT AT AA 00 CT TT CT CC CC TT TT GG CT 00 AA AG GG CC TT CG AG TT GG AA CC AT GT AG TT CG CG 0 CC AA CC GG TT AA
1497_1125 AA TT TT AG AA AG CT CT GT AG TT CC 0 TT AG CC AA CT AA CT TT CC CT CT 0 AG AA GG CT CT CC AG CC GT AG CC TT CC GG 0 GG AT 0 CG CT AT TT CC CC CC AC AC AA CC AG CC GG TT 0 GG CC AC AA CC CT 00 CG AT CC GG AA AA TT AA 00 TT TT CT CC CT CT AT GG CC 00 AT AA GT CT TT GG GG GT AA AG GG AT GT GG TT GG CG 0 CC AA CT AA GT AA
1497_1126 GG CT AT AG AA AA CC CT GT AG AA CT 0 TT AG CC GG CT GG CT CT CT TT CT 0 AA AA AA CC TT CG AG AA GG GG AA GT CC GT 0 AG TT 0 CC CC AA CT TT AC CC AA AC AA AC AA CC CC GT 0 AG CC AC AC AC CT 00 CG TT AC GG CC AA AT GG 00 CT TT CT CC CT TT AA CG TT TT AT AG TT CC TT GG GG GT GG AA CG AA GT AA CC CG CG 0 AC AG CT GG TT AA
1497_1127 AA TT TT AA AG AA CT TT TT GG TT CT 0 00 AG AC GG CT AG CT CT CT CT CC 0 GG AA AG CC CT CG AG AA TT AA AA GG CG GG 0 AG AA 0 GG CC AT CC CT CC CC AC CC AT AA AG CT GG GT 0 GG CG CC CC CC TT 00 CG TT AC AA CC AA TT AA 00 CT CC TT CG CC CT AT CC TT TT AA AA GT TT TT CC AA GT AG AG GG AT TT AG CC GG CG 0 AC AA CT GG GG AG
1498_1128 AA CC AA GG AG AA TT CT TT AG TT CC 0 CT GG CC GG CT AG CT CT CT TT CT 0 AA AC GG CT TT CG AA AC GT AG AA TT CG GG 0 AG AT 0 CC TT AT CT TT AA CC CC AC TT AC AG CT CC GT 0 GG CG CC AA AC CT 00 CC TT AC AG CC AA TT AG 00 CT TT CT CC CC CT AA GG CC 00 AT AG TT CT CT CG AG GT AG AG CG AA TT AA TT CG CG 0 CC AG CT AG TT AA
1498_1129 AA CT AT AA AG AA CT CT GT AA TT CC 0 CC AG AC AG TT AG CC TT TT CT TT 0 AG AC AG CT TT CG AA AC GG AA AC GT GG GT 0 GG TT 0 CG CC AT CT CC AA CC AC AC AA AA GG CT CG TT 0 GG CC AC AA CC CC 00 GG TT CC AG CC AT TT AG 00 TT CT TT CC CT CT AA CG CC 00 AA AG GT CT TT CG AG GT AA AG CG AT TT GG TT CG GG 0 AC GG TT GG GT AG
1498_1130 AA CC AA GG AG AA TT CT GT AG TT TT 0 CC AG CC GG CT AG TT TT TT TT CT 0 AA AC GG CT CT GG AG AC GG AA AA GT CG GG 0 AG TT 0 CG CT AT CT CT AA CT AC CC TT CC AG CT GG TT 0 GG CG CC AC AA CC 00 CG AT CC AA AC AA AT AG 00 CT TT CT CC CC CT AA GG CC 00 TT GG TT CT CT CG AG GG AG AG GG AA GT AG TT CG GG 0 AC GG CT AA GT AA
1498_1131 AG CT AT AG AA AA TT CC TT AA TT CT 0 TT AA CC GG CT AG CT TT CC CC CT 0 AA AC AG CT TT CC AG AA GT AG AA GT CG GG 0 GG AT 0 GG TT AT CC CT AA TT AA AC TT AA AG CT CC TT 0 AA CG AA CC CC CT 00 CG AA AA AG CC AA TT AA 00 CT CT CT CG TT CC AA CG CT TT AA GG GT TT CT CG AG GT AG GG GG AT GT GG CT CG CG 0 CC AG CT AA GT AA
1498_1132 AA CT AT AA AA GG CT CT TT AG TT CT 0 TT AG CC AG TT AA CT CC CT TT CC 0 AA AC AG CT TT CC AA AC GT GG AC TT CG TT 0 AG AT 0 GG TT AT CT CT CC CC AC AC AT AC AA CC GG GT 0 GG CC AA AC CC CC 00 GG TT CC GG AC AA AA AG 00 TT TT TT CC CT TT AA CG CT TT TT AG GT CC TT GG AG GT AG AG GG AA GT AG TT CG GG 0 AC AA CT GG GG AA
1498_1133 AG CT AT AG AG AA CT TT TT AG TT CT 0 CT AA CC GG CT AG CT TT CT CT CT 0 AA CC GG CC TT CG GG AC GG AG AA GT CC GG 0 AG AT 0 GG CT AT CT CC AA CC AC AC AA AA GG TT GG GT 0 GG CG AC CC AC TT 00 CC TT CC AG AA AT AT GG 00 CT TT CT CG CT CT AA CG CT TT AA AA TT CC TT CG AG GT AA AG CG AA GT AG CT CG CG 0 AC AG CT GG TT AA
1498_1134 AG TT AT AA AG AA CT TT GT AG TT CT 0 CT AG AC AG TT AG CC TT CC CT CC 0 AG AC AA CC CT CG GG AC GT GG AA GT CG GT 0 AA AA 0 CG TT AT CC CC AC CC AC CC AT AC AA CC CG TT 0 GG CC CC AC AC TT 00 CG AT AC AG CC AA TT AG 00 CT CT CT GG CT CT TT GG CT TT AA GG TT CC CC CG AA TT AA AA CC AA GG AA CT CC CG 0 AC AG CC AG TT AA
1498_1135 AG CC AT AG AA AA TT CT GT GG AA TT 0 TT AA CC GG CC AG CC CC CT TT CT 0 AA AC AG CT CC CG AG AA GT AG AC TT CG GT 0 AG AT 0 GG CT TT CC CT CC CT AA CC AT CC AG CT CG TT 0 AA CG AC AC AC CT 00 CC TT AC AA CC AA TT AA 00 CT CT CT CG TT TT AA GG CC CC AA GG TT CT CC CC GG GT AG AG GG AT GT GG TT CG CG 0 CC AA CT AA GT AA
1498_1136 GG CT TT AG AA AG TT CT TT AG TT CT 0 CT GG CC AG CT AG CC CT CT TT TT 0 AG AC AA CT TT CG AG AC GT AA AA TT GG GG 0 AG AT 0 CG CC TT CT CT CC CC AA AA AT AA AG CT CG TT 0 AG CG CC AA CC CC 00 CC AT AC AG AC AA TT AA 00 CT CT CC CC CT CT AT CG CT CC AA AG GG CT TT CG GG GT AA GG CG AA GT AG CT GG GG 0 CC AG CC AA TT AG
1498_1137 AG TT AT GG AA AA CT CT GT GG TT CT 0 CT GG CC AA TT AG CC CT CC CT CC 0 AG AC AA CC CT CG AG AC GT GG CC GT CG GG 0 AG TT 0 CG CT AT CC CC AA CC AC CC AT AC AG CT CG GT 0 GG CC CC AA AA CT 00 CG AT AC AG CC AA TT AG 00 CC CT CT CG CT CT AT CG CT TT AA AA GT TT CT CG GG TT AG AA CC TT GG AA CT CC CG 0 AC AA CC AG GT AA
1498_1138 AG CC AT AA AA AA CT CT GT AG TT CC 0 00 AA AC AG CT AG CC TT TT TT 00 0 AG CC GG CC TT GG AG AA TT AA AC GT GG GT 0 GG TT 0 CC CT AA CC CC AA CC AC AC AA AA GG CT CG TT 0 GG CC CC AA CC CC 00 GG AT CC AG CC AT TT AG 00 CT CT CT CG CT CT AA CG CC 00 AA GG GT CC CC CG AG GG AA AG GG TT TT GG CT GG CG 0 AC GG CT AA TT AA
1498_1139 AG CT AA AA AG AA CC CT GT GG TT TT 0 CC AG CC AA CC AG CT TT CT CC CC 0 AA AA AG CC CT CG AG AC GT AA AC TT CG GG 0 AG AT 0 CG CT TT CT CT AA CC AA CC AT AC AA CT CG TT 0 AG CG CC AC AA CT 00 GG AT AC AG CC AA AA AG 00 CT CC TT CC CC CC AT CG TT TT AT AG GT CC CT CG AA TT AG AG GG TT GG AG TT CG CG 0 AC AG CT AG TT AA
1498_1140 AA CC AA AA AA AG CT CT GT AG AA CT 0 TT GG CC AG CT AA CC CT CT TT CC 0 AA AC AG CC CT CG AA CC GT GG AA GT CC GT 0 AG AT 0 CG CT TT CT TT AC CC AA AC AA AC AG CC GG TT 0 AG CC AC CC AC CT 00 CG TT CC GG CC AA AT AG 00 TT CT CT CC CT TT AT GG CT TT AT AA TT CC TT GG GG GT AG AA CG AA GT AA CT GG GG 0 AC AA TT GG GG AG
[truncated: 440,411 more chars]
