# Supplementary material for: Judging a salmon by its spots: environmental variation is the primary determinant of spot patterns in Salmo salar
Source: BMC Ecol. 2018 Apr 12;18:14. doi: 10.1186/s12898-018-0170-3 (PMC5897946; doi:10.1186/s12898-018-0170-3)
Supplement: Supplementary file 7 — Additional file 7. Transcripts in QTL hit. [file 12898_2018_170_MOESM7_ESM.xls]

## Sheet: transcripts_annot_raw
transcript	transcript	length	_	_	_	_	transcript	geneID	scaffold	start	end	transcript	transcript	annot	_	swissprot	genesymbol	sp_e	sp_score
XM_014139073.1 PREDICTED: Salmo salar kelch-like family member 18 (klhl18), mRNA	XM_014139073.1 PREDICTED: Salmo salar kelch-like family member 18 (klhl18), mRNA	4358				XM_014139073.1	XM_014139073.1 PREDICTED: Salmo salar kelch-like family member 18 (klhl18), mRNA	106568617	NC_027313.1	28735	40233	XM_014139073.1	XM_014139073.1	PREDICTED: Salmo salar kelch-like family member 18 (klhl18), mRNA	1	sp|O94889|KLH18_HUMAN Kelch-like protein 18 OS=Homo sapiens GN=KLHL18 PE=1 SV=3"	KLHL18	0	2526
XM_014139077.1 PREDICTED: Salmo salar kelch-like protein 18 (LOC106568621), mRNA	XM_014139077.1 PREDICTED: Salmo salar kelch-like protein 18 (LOC106568621), mRNA	543				XM_014139077.1	XM_014139077.1 PREDICTED: Salmo salar kelch-like protein 18 (LOC106568621), mRNA	106568621	NC_027313.1	59297	68657	XM_014139077.1	XM_014139077.1	PREDICTED: Salmo salar kelch-like protein 18 (LOC106568621), mRNA	1	sp|O94889|KLH18_HUMAN Kelch-like protein 18 OS=Homo sapiens GN=KLHL18 PE=1 SV=3"	KLHL18	1.24665e-53	461
XM_014139074.1 PREDICTED: Salmo salar poly(U)-binding-splicing factor PUF60-like (LOC106568618), mRNA	XM_014139074.1 PREDICTED: Salmo salar poly(U)-binding-splicing factor PUF60-like (LOC106568618), mRNA	1351				XM_014139074.1	XM_014139074.1 PREDICTED: Salmo salar poly(U)-binding-splicing factor PUF60-like (LOC106568618), mRNA	106568618	NC_027313.1	165480	256867	XM_014139074.1	XM_014139074.1	PREDICTED: Salmo salar poly(U)-binding-splicing factor PUF60-like (LOC106568618), mRNA	1	sp|Q2HJG2|PUF60_BOVIN Poly(U)-binding-splicing factor PUF60 OS=Bos taurus GN=PUF60 PE=2 SV=1"	PUF60	0	1388
XM_014139075.1 PREDICTED: Salmo salar transmembrane and ubiquitin-like domain-containing protein 1 (LOC106568619), mRNA	XM_014139075.1 PREDICTED: Salmo salar transmembrane and ubiquitin-like domain-containing protein 1 (LOC106568619), mRNA	1853				XM_014139075.1	XM_014139075.1 PREDICTED: Salmo salar transmembrane and ubiquitin-like domain-containing protein 1 (LOC106568619), mRNA	106568619	NC_027313.1	289755	310532	XM_014139075.1	XM_014139075.1	PREDICTED: Salmo salar transmembrane and ubiquitin-like domain-containing protein 1 (LOC106568619), mRNA	1	sp|Q6P135|TMUB1_DANRE Transmembrane and ubiquitin-like domain-containing protein 1 OS=Danio rerio GN=tmub1 PE=2 SV=1"	tmub1	1.0068e-80	662
XM_014139076.1 PREDICTED: Salmo salar ArfGAP with SH3 domain, ankyrin repeat and PH domain 1 (asap1), mRNA	XM_014139076.1 PREDICTED: Salmo salar ArfGAP with SH3 domain, ankyrin repeat and PH domain 1 (asap1), mRNA	6835				XM_014139076.1	XM_014139076.1 PREDICTED: Salmo salar ArfGAP with SH3 domain, ankyrin repeat and PH domain 1 (asap1), mRNA	106568620	NC_027313.1	336749	532979	XM_014139076.1	XM_014139076.1	PREDICTED: Salmo salar ArfGAP with SH3 domain, ankyrin repeat and PH domain 1 (asap1), mRNA	1	sp|Q9ULH1|ASAP1_HUMAN Arf-GAP with SH3 domain, ANK repeat and PH domain-containing protein 1 OS=Homo sapiens GN=ASAP1 PE=1 SV=4"	ASAP1	0	3868
XM_014139079.1 PREDICTED: Salmo salar SAYSvFN domain-containing protein 1-like (LOC106568623), mRNA	XM_014139079.1 PREDICTED: Salmo salar SAYSvFN domain-containing protein 1-like (LOC106568623), mRNA	1553				XM_014139079.1	XM_014139079.1 PREDICTED: Salmo salar SAYSvFN domain-containing protein 1-like (LOC106568623), mRNA	106568623	NC_027313.1	936633	938419	XM_014139079.1	XM_014139079.1	PREDICTED: Salmo salar SAYSvFN domain-containing protein 1-like (LOC106568623), mRNA	1	sp|Q8K190|SMDC1_MOUSE SAYSvFN domain-containing protein 1 OS=Mus musculus GN=Saysd1 PE=2 SV=1"	Saysd1	1.00103e-13	178
XM_014139078.1 PREDICTED: Salmo salar cytospin-A-like (LOC106568622), mRNA	XM_014139078.1 PREDICTED: Salmo salar cytospin-A-like (LOC106568622), mRNA	3825				XM_014139078.1	XM_014139078.1 PREDICTED: Salmo salar cytospin-A-like (LOC106568622), mRNA	106568622	NC_027313.1	940750	946762	XM_014139078.1	XM_014139078.1	PREDICTED: Salmo salar cytospin-A-like (LOC106568622), mRNA	1	sp|Q2KN97|CYTSA_CHICK Cytospin-A OS=Gallus gallus GN=SPECC1L PE=2 SV=2"	SPECC1L	6.25472e-39	409
XM_014139091.1 PREDICTED: Salmo salar tripartite motif-containing protein 47-like (LOC106568624), mRNA	XM_014139091.1 PREDICTED: Salmo salar tripartite motif-containing protein 47-like (LOC106568624), mRNA	1633				XM_014139091.1	XM_014139091.1 PREDICTED: Salmo salar tripartite motif-containing protein 47-like (LOC106568624), mRNA	106568624	NC_027313.1	1028918	1033424	XM_014139091.1	XM_014139091.1	PREDICTED: Salmo salar tripartite motif-containing protein 47-like (LOC106568624), mRNA	1	sp|Q96LD4|TRI47_HUMAN Tripartite motif-containing protein 47 OS=Homo sapiens GN=TRIM47 PE=1 SV=2"	TRIM47	2.91537e-32	338
XM_014139453.1 PREDICTED: Salmo salar tripartite motif-containing protein 29-like (LOC106568789), mRNA	XM_014139453.1 PREDICTED: Salmo salar tripartite motif-containing protein 29-like (LOC106568789), mRNA	685				XM_014139453.1	XM_014139453.1 PREDICTED: Salmo salar tripartite motif-containing protein 29-like (LOC106568789), mRNA	106568789	NC_027313.1	1060047	1062116	XM_014139453.1	XM_014139453.1	PREDICTED: Salmo salar tripartite motif-containing protein 29-like (LOC106568789), mRNA	1	sp|Q8R2Q0|TRI29_MOUSE Tripartite motif-containing protein 29 OS=Mus musculus GN=Trim29 PE=2 SV=1"	Trim29	2.07844e-28	288
XM_014139092.1 PREDICTED: Salmo salar v-myc avian myelocytomatosis viral oncogene homolog (myc), transcript variant X1, mRNA	XM_014139092.1 PREDICTED: Salmo salar v-myc avian myelocytomatosis viral oncogene homolog (myc), transcript variant X1, mRNA	2657				XM_014139092.1	XM_014139092.1 PREDICTED: Salmo salar v-myc avian myelocytomatosis viral oncogene homolog (myc), transcript variant X1, mRNA	106568625	NC_027313.1	1380895	1384532	XM_014139092.1	XM_014139092.1	PREDICTED: Salmo salar v-myc avian myelocytomatosis viral oncogene homolog (myc), transcript variant X1, mRNA	1	sp|Q7ZVS9|MYCB_DANRE Transcriptional regulator Myc-B OS=Danio rerio GN=mycb PE=2 SV=1"	mycb	1.07781e-151	1169
XM_014139093.1 PREDICTED: Salmo salar v-myc avian myelocytomatosis viral oncogene homolog (myc), transcript variant X2, mRNA	XM_014139093.1 PREDICTED: Salmo salar v-myc avian myelocytomatosis viral oncogene homolog (myc), transcript variant X2, mRNA	2516				XM_014139093.1	XM_014139093.1 PREDICTED: Salmo salar v-myc avian myelocytomatosis viral oncogene homolog (myc), transcript variant X2, mRNA	106568625	NC_027313.1	1380895	1384543	XM_014139093.1	XM_014139093.1	PREDICTED: Salmo salar v-myc avian myelocytomatosis viral oncogene homolog (myc), transcript variant X2, mRNA	1	sp|Q7ZVS9|MYCB_DANRE Transcriptional regulator Myc-B OS=Danio rerio GN=mycb PE=2 SV=1"	mycb	2.89416e-152	1169
XM_014139085.1 PREDICTED: Salmo salar ANKH inorganic pyrophosphate transport regulator (ankh), transcript variant X1, mRNA	XM_014139085.1 PREDICTED: Salmo salar ANKH inorganic pyrophosphate transport regulator (ankh), transcript variant X1, mRNA	3108				XM_014139085.1	XM_014139085.1 PREDICTED: Salmo salar ANKH inorganic pyrophosphate transport regulator (ankh), transcript variant X1, mRNA	100195604	NC_027313.1	1433599	1513146	XM_014139085.1	XM_014139085.1	PREDICTED: Salmo salar ANKH inorganic pyrophosphate transport regulator (ankh), transcript variant X1, mRNA	1	sp|P58368|ANKHB_DANRE Progressive ankylosis protein homolog B OS=Danio rerio GN=ankhb PE=2 SV=2"	ankhb	0	2126
NM_001140633.1 Salmo salar Progressive ankylosis protein homolog (ankh), mRNA	NM_001140633.1 Salmo salar Progressive ankylosis protein homolog (ankh), mRNA	1343				NM_001140633.1	NM_001140633.1 Salmo salar Progressive ankylosis protein homolog (ankh), mRNA	100195604	NC_027313.1	1433950	1513144	NM_001140633.1	NM_001140633.1	Salmo salar Progressive ankylosis protein homolog (ankh), mRNA	1	sp|P58368|ANKHB_DANRE Progressive ankylosis protein homolog B OS=Danio rerio GN=ankhb PE=2 SV=2"	ankhb	0	1503
XR_001320356.1 PREDICTED: Salmo salar uncharacterized LOC106568626 (LOC106568626), transcript variant X2, ncRNA	XR_001320356.1 PREDICTED: Salmo salar uncharacterized LOC106568626 (LOC106568626), transcript variant X2, ncRNA	573				XR_001320356.1	XR_001320356.1 PREDICTED: Salmo salar uncharacterized LOC106568626 (LOC106568626), transcript variant X2, ncRNA	106568626	NC_027313.1	1454848	1464955	XR_001320356.1	XR_001320356.1	PREDICTED: Salmo salar uncharacterized LOC106568626 (LOC106568626), transcript variant X2, ncRNA	1	sp|Q2TCH3|ACLY_SHEEP ATP-citrate synthase OS=Ovis aries GN=ACLY PE=2 SV=1"	ACLY	0.0032221	71
XR_001320355.1 PREDICTED: Salmo salar uncharacterized LOC106568626 (LOC106568626), transcript variant X1, ncRNA	XR_001320355.1 PREDICTED: Salmo salar uncharacterized LOC106568626 (LOC106568626), transcript variant X1, ncRNA	575				XR_001320355.1	XR_001320355.1 PREDICTED: Salmo salar uncharacterized LOC106568626 (LOC106568626), transcript variant X1, ncRNA	106568626	NC_027313.1	1454855	1464979	XR_001320355.1	XR_001320355.1	PREDICTED: Salmo salar uncharacterized LOC106568626 (LOC106568626), transcript variant X1, ncRNA	1	sp|Q2TCH3|ACLY_SHEEP ATP-citrate synthase OS=Ovis aries GN=ACLY PE=2 SV=1"	ACLY	0.00326105	71
XM_014139086.1 PREDICTED: Salmo salar ANKH inorganic pyrophosphate transport regulator (ankh), transcript variant X2, mRNA	XM_014139086.1 PREDICTED: Salmo salar ANKH inorganic pyrophosphate transport regulator (ankh), transcript variant X2, mRNA	2391				XM_014139086.1	XM_014139086.1 PREDICTED: Salmo salar ANKH inorganic pyrophosphate transport regulator (ankh), transcript variant X2, mRNA	106568626	NC_027313.1	1465260	1513146	XM_014139086.1	XM_014139086.1	PREDICTED: Salmo salar ANKH inorganic pyrophosphate transport regulator (ankh), transcript variant X2, mRNA	1	sp|P58368|ANKHB_DANRE Progressive ankylosis protein homolog B OS=Danio rerio GN=ankhb PE=2 SV=2"	ankhb	0	1647
XM_014139098.1 PREDICTED: Salmo salar leucine rich repeat containing 6 (lrrc6), transcript variant X4, mRNA	XM_014139098.1 PREDICTED: Salmo salar leucine rich repeat containing 6 (lrrc6), transcript variant X4, mRNA	1809				XM_014139098.1	XM_014139098.1 PREDICTED: Salmo salar leucine rich repeat containing 6 (lrrc6), transcript variant X4, mRNA	106568627	NC_027313.1	1544184	1645980	XM_014139098.1	XM_014139098.1	PREDICTED: Salmo salar leucine rich repeat containing 6 (lrrc6), transcript variant X4, mRNA	1	sp|Q28FY0|TILB_XENTR Protein tilB homolog OS=Xenopus tropicalis GN=lrrc6 PE=2 SV=1"	lrrc6	3.85972e-167	1254
XM_014139094.1 PREDICTED: Salmo salar leucine rich repeat containing 6 (lrrc6), transcript variant X1, mRNA	XM_014139094.1 PREDICTED: Salmo salar leucine rich repeat containing 6 (lrrc6), transcript variant X1, mRNA	1888				XM_014139094.1	XM_014139094.1 PREDICTED: Salmo salar leucine rich repeat containing 6 (lrrc6), transcript variant X1, mRNA	106568627	NC_027313.1	1544185	1645980	XM_014139094.1	XM_014139094.1	PREDICTED: Salmo salar leucine rich repeat containing 6 (lrrc6), transcript variant X1, mRNA	1	sp|Q28FY0|TILB_XENTR Protein tilB homolog OS=Xenopus tropicalis GN=lrrc6 PE=2 SV=1"	lrrc6	1.81664e-179	1338
XM_014139095.1 PREDICTED: Salmo salar leucine rich repeat containing 6 (lrrc6), transcript variant X2, mRNA	XM_014139095.1 PREDICTED: Salmo salar leucine rich repeat containing 6 (lrrc6), transcript variant X2, mRNA	1819				XM_014139095.1	XM_014139095.1 PREDICTED: Salmo salar leucine rich repeat containing 6 (lrrc6), transcript variant X2, mRNA	106568627	NC_027313.1	1544185	1645980	XM_014139095.1	XM_014139095.1	PREDICTED: Salmo salar leucine rich repeat containing 6 (lrrc6), transcript variant X2, mRNA	1	sp|Q28FY0|TILB_XENTR Protein tilB homolog OS=Xenopus tropicalis GN=lrrc6 PE=2 SV=1"	lrrc6	1.34412e-157	1191
XM_014139097.1 PREDICTED: Salmo salar leucine rich repeat containing 6 (lrrc6), transcript variant X3, mRNA	XM_014139097.1 PREDICTED: Salmo salar leucine rich repeat containing 6 (lrrc6), transcript variant X3, mRNA	1810				XM_014139097.1	XM_014139097.1 PREDICTED: Salmo salar leucine rich repeat containing 6 (lrrc6), transcript variant X3, mRNA	106568627	NC_027313.1	1544185	1645980	XM_014139097.1	XM_014139097.1	PREDICTED: Salmo salar leucine rich repeat containing 6 (lrrc6), transcript variant X3, mRNA	1	sp|Q28FY0|TILB_XENTR Protein tilB homolog OS=Xenopus tropicalis GN=lrrc6 PE=2 SV=1"	lrrc6	8.58232e-158	1192
XM_014139099.1 PREDICTED: Salmo salar potassium channel, voltage gated KQT-like subfamily Q, member 3 (kcnq3), transcript variant X1, mRNA	XM_014139099.1 PREDICTED: Salmo salar potassium channel, voltage gated KQT-like subfamily Q, member 3 (kcnq3), transcript variant X1, mRNA	5481				XM_014139099.1	XM_014139099.1 PREDICTED: Salmo salar potassium channel, voltage gated KQT-like subfamily Q, member 3 (kcnq3), transcript variant X1, mRNA	106568628	NC_027313.1	1707330	1876304	XM_014139099.1	XM_014139099.1	PREDICTED: Salmo salar potassium channel, voltage gated KQT-like subfamily Q, member 3 (kcnq3), transcript variant X1, mRNA	1	sp|Q8K3F6|KCNQ3_MOUSE Potassium voltage-gated channel subfamily KQT member 3 OS=Mus musculus GN=Kcnq3 PE=1 SV=2"	Kcnq3	0	2608
XM_014139100.1 PREDICTED: Salmo salar potassium channel, voltage gated KQT-like subfamily Q, member 3 (kcnq3), transcript variant X2, mRNA	XM_014139100.1 PREDICTED: Salmo salar potassium channel, voltage gated KQT-like subfamily Q, member 3 (kcnq3), transcript variant X2, mRNA	5465				XM_014139100.1	XM_014139100.1 PREDICTED: Salmo salar potassium channel, voltage gated KQT-like subfamily Q, member 3 (kcnq3), transcript variant X2, mRNA	106568628	NC_027313.1	1707331	1876304	XM_014139100.1	XM_014139100.1	PREDICTED: Salmo salar potassium channel, voltage gated KQT-like subfamily Q, member 3 (kcnq3), transcript variant X2, mRNA	1	sp|Q8K3F6|KCNQ3_MOUSE Potassium voltage-gated channel subfamily KQT member 3 OS=Mus musculus GN=Kcnq3 PE=1 SV=2"	Kcnq3	0	2624
XR_001320394.1 PREDICTED: Salmo salar uncharacterized LOC106568790 (LOC106568790), ncRNA	XR_001320394.1 PREDICTED: Salmo salar uncharacterized LOC106568790 (LOC106568790), ncRNA	837				XR_001320394.1	XR_001320394.1 PREDICTED: Salmo salar uncharacterized LOC106568790 (LOC106568790), ncRNA	106568790	NC_027313.1	1945680	1950923	XR_001320394.1	XR_001320394.1	PREDICTED: Salmo salar uncharacterized LOC106568790 (LOC106568790), ncRNA	1	sp|Q9Z0L3|OC90_MOUSE Otoconin-90 OS=Mus musculus GN=Oc90 PE=1 SV=2"	Oc90	3.99123e-17	193
XR_001320395.1	XR_001320395.1	492				XR_001320395.1	XR_001320395.1	106568791	NC_027313.1	1952686	1953927	XR_001320395.1	XR_001320395.1	PREDICTED: Salmo salar uncharacterized LOC106568791 (LOC106568791), ncRNA	1
XM_014139101.1 PREDICTED: Salmo salar EFR3 homolog A (efr3a), transcript variant X1, mRNA	XM_014139101.1 PREDICTED: Salmo salar EFR3 homolog A (efr3a), transcript variant X1, mRNA	7026				XM_014139101.1	XM_014139101.1 PREDICTED: Salmo salar EFR3 homolog A (efr3a), transcript variant X1, mRNA	106568629	NC_027313.1	1971400	2223603	XM_014139101.1	XM_014139101.1	PREDICTED: Salmo salar EFR3 homolog A (efr3a), transcript variant X1, mRNA	1	sp|Q641A2|EFR3A_XENLA Protein EFR3 homolog A OS=Xenopus laevis GN=efr3a PE=2 SV=1"	efr3a	0	3298
XM_014139102.1 PREDICTED: Salmo salar EFR3 homolog A (efr3a), transcript variant X2, mRNA	XM_014139102.1 PREDICTED: Salmo salar EFR3 homolog A (efr3a), transcript variant X2, mRNA	6970				XM_014139102.1	XM_014139102.1 PREDICTED: Salmo salar EFR3 homolog A (efr3a), transcript variant X2, mRNA	106568629	NC_027313.1	1971400	2223588	XM_014139102.1	XM_014139102.1	PREDICTED: Salmo salar EFR3 homolog A (efr3a), transcript variant X2, mRNA	1	sp|Q641A2|EFR3A_XENLA Protein EFR3 homolog A OS=Xenopus laevis GN=efr3a PE=2 SV=1"	efr3a	0	3298
XM_014139103.1 PREDICTED: Salmo salar EFR3 homolog A (efr3a), transcript variant X3, mRNA	XM_014139103.1 PREDICTED: Salmo salar EFR3 homolog A (efr3a), transcript variant X3, mRNA	6847				XM_014139103.1	XM_014139103.1 PREDICTED: Salmo salar EFR3 homolog A (efr3a), transcript variant X3, mRNA	106568629	NC_027313.1	1971400	2223583	XM_014139103.1	XM_014139103.1	PREDICTED: Salmo salar EFR3 homolog A (efr3a), transcript variant X3, mRNA	1	sp|Q641A2|EFR3A_XENLA Protein EFR3 homolog A OS=Xenopus laevis GN=efr3a PE=2 SV=1"	efr3a	0	3282
XM_014139104.1 PREDICTED: Salmo salar adenylate cyclase 8 (brain) (adcy8), transcript variant X1, mRNA	XM_014139104.1 PREDICTED: Salmo salar adenylate cyclase 8 (brain) (adcy8), transcript variant X1, mRNA	5050				XM_014139104.1	XM_014139104.1 PREDICTED: Salmo salar adenylate cyclase 8 (brain) (adcy8), transcript variant X1, mRNA	106568630	NC_027313.1	2430936	2733033	XM_014139104.1	XM_014139104.1	PREDICTED: Salmo salar adenylate cyclase 8 (brain) (adcy8), transcript variant X1, mRNA	1	sp|P40145|ADCY8_HUMAN Adenylate cyclase type 8 OS=Homo sapiens GN=ADCY8 PE=1 SV=1"	ADCY8	0	5112
XM_014139106.1 PREDICTED: Salmo salar adenylate cyclase 8 (brain) (adcy8), transcript variant X2, mRNA	XM_014139106.1 PREDICTED: Salmo salar adenylate cyclase 8 (brain) (adcy8), transcript variant X2, mRNA	4850				XM_014139106.1	XM_014139106.1 PREDICTED: Salmo salar adenylate cyclase 8 (brain) (adcy8), transcript variant X2, mRNA	106568630	NC_027313.1	2430938	2733033	XM_014139106.1	XM_014139106.1	PREDICTED: Salmo salar adenylate cyclase 8 (brain) (adcy8), transcript variant X2, mRNA	1	sp|P40145|ADCY8_HUMAN Adenylate cyclase type 8 OS=Homo sapiens GN=ADCY8 PE=1 SV=1"	ADCY8	0	2454
XR_001320357.1	XR_001320357.1	300				XR_001320357.1	XR_001320357.1	106568631	NC_027313.1	2546688	2548668	XR_001320357.1	XR_001320357.1	PREDICTED: Salmo salar uncharacterized LOC106568631 (LOC106568631), ncRNA	1
XM_014139438.1	XM_014139438.1	3258				XM_014139438.1	XM_014139438.1	106568774	NC_027313.1	2904168	2907877	XM_014139438.1	XM_014139438.1	PREDICTED: Salmo salar uncharacterized LOC106568774 (LOC106568774), mRNA	1
XM_014139107.1	XM_014139107.1	1949				XM_014139107.1	XM_014139107.1	106568632	NC_027313.1	2955764	3044211	XM_014139107.1	XM_014139107.1	PREDICTED: Salmo salar brain abundant, membrane attached signal protein 1 (basp1), mRNA	1
XM_014139109.1 PREDICTED: Salmo salar myosin X (myo10), transcript variant X2, mRNA	XM_014139109.1 PREDICTED: Salmo salar myosin X (myo10), transcript variant X2, mRNA	10115				XM_014139109.1	XM_014139109.1 PREDICTED: Salmo salar myosin X (myo10), transcript variant X2, mRNA	106568633	NC_027313.1	3073707	3363549	XM_014139109.1	XM_014139109.1	PREDICTED: Salmo salar myosin X (myo10), transcript variant X2, mRNA	1	sp|P79114|MYO10_BOVIN Unconventional myosin-X OS=Bos taurus GN=MYO10 PE=1 SV=1"	MYO10	0	4219
XM_014139108.1 PREDICTED: Salmo salar myosin X (myo10), transcript variant X1, mRNA	XM_014139108.1 PREDICTED: Salmo salar myosin X (myo10), transcript variant X1, mRNA	10057				XM_014139108.1	XM_014139108.1 PREDICTED: Salmo salar myosin X (myo10), transcript variant X1, mRNA	106568633	NC_027313.1	3185074	3363549	XM_014139108.1	XM_014139108.1	PREDICTED: Salmo salar myosin X (myo10), transcript variant X1, mRNA	1	sp|P79114|MYO10_BOVIN Unconventional myosin-X OS=Bos taurus GN=MYO10 PE=1 SV=1"	MYO10	0	4219
XM_014139082.1 PREDICTED: Salmo salar zinc finger protein 622 (znf622), transcript variant X1, mRNA	XM_014139082.1 PREDICTED: Salmo salar zinc finger protein 622 (znf622), transcript variant X1, mRNA	2780				XM_014139082.1	XM_014139082.1 PREDICTED: Salmo salar zinc finger protein 622 (znf622), transcript variant X1, mRNA	100194794	NC_027313.1	3391917	3403864	XM_014139082.1	XM_014139082.1	PREDICTED: Salmo salar zinc finger protein 622 (znf622), transcript variant X1, mRNA	1	sp|Q969S3|ZN622_HUMAN Zinc finger protein 622 OS=Homo sapiens GN=ZNF622 PE=1 SV=1"	ZNF622	3.91495e-169	1297
XM_014139083.1 PREDICTED: Salmo salar zinc finger protein 622 (znf622), transcript variant X2, mRNA	XM_014139083.1 PREDICTED: Salmo salar zinc finger protein 622 (znf622), transcript variant X2, mRNA	2777				XM_014139083.1	XM_014139083.1 PREDICTED: Salmo salar zinc finger protein 622 (znf622), transcript variant X2, mRNA	100194794	NC_027313.1	3391917	3403864	XM_014139083.1	XM_014139083.1	PREDICTED: Salmo salar zinc finger protein 622 (znf622), transcript variant X2, mRNA	1	sp|Q969S3|ZN622_HUMAN Zinc finger protein 622 OS=Homo sapiens GN=ZNF622 PE=1 SV=1"	ZNF622	2.69523e-169	1298
NM_001139823.1 Salmo salar Zinc finger protein 622 (zn622), mRNA	NM_001139823.1 Salmo salar Zinc finger protein 622 (zn622), mRNA	1992				NM_001139823.1	NM_001139823.1 Salmo salar Zinc finger protein 622 (zn622), mRNA	100194794	NC_027313.1	3392666	3403797	NM_001139823.1	NM_001139823.1	Salmo salar Zinc finger protein 622 (zn622), mRNA	1	sp|Q969S3|ZN622_HUMAN Zinc finger protein 622 OS=Homo sapiens GN=ZNF622 PE=1 SV=1"	ZNF622	1.21931e-172	1297
XM_014139110.1 PREDICTED: Salmo salar family with sequence similarity 134, member B (fam134b), transcript variant X1, mRNA	XM_014139110.1 PREDICTED: Salmo salar family with sequence similarity 134, member B (fam134b), transcript variant X1, mRNA	4452				XM_014139110.1	XM_014139110.1 PREDICTED: Salmo salar family with sequence similarity 134, member B (fam134b), transcript variant X1, mRNA	106568634	NC_027313.1	3419274	3495878	XM_014139110.1	XM_014139110.1	PREDICTED: Salmo salar family with sequence similarity 134, member B (fam134b), transcript variant X1, mRNA	1	sp|Q5FVM3|F134B_RAT Protein FAM134B OS=Rattus norvegicus GN=Fam134b PE=2 SV=1"	Fam134b	1.24289e-63	582
XM_014139111.1 PREDICTED: Salmo salar family with sequence similarity 134, member B (fam134b), transcript variant X2, mRNA	XM_014139111.1 PREDICTED: Salmo salar family with sequence similarity 134, member B (fam134b), transcript variant X2, mRNA	4203				XM_014139111.1	XM_014139111.1 PREDICTED: Salmo salar family with sequence similarity 134, member B (fam134b), transcript variant X2, mRNA	106568634	NC_027313.1	3419274	3447715	XM_014139111.1	XM_014139111.1	PREDICTED: Salmo salar family with sequence similarity 134, member B (fam134b), transcript variant X2, mRNA	1	sp|Q8VE91|F134B_MOUSE Protein FAM134B OS=Mus musculus GN=Fam134b PE=1 SV=1"	Fam134b	1.81178e-52	487
XM_014139112.1 PREDICTED: Salmo salar family with sequence similarity 134, member B (fam134b), transcript variant X3, mRNA	XM_014139112.1 PREDICTED: Salmo salar family with sequence similarity 134, member B (fam134b), transcript variant X3, mRNA	4378				XM_014139112.1	XM_014139112.1 PREDICTED: Salmo salar family with sequence similarity 134, member B (fam134b), transcript variant X3, mRNA	106568634	NC_027313.1	3419274	3451679	XM_014139112.1	XM_014139112.1	PREDICTED: Salmo salar family with sequence similarity 134, member B (fam134b), transcript variant X3, mRNA	1	sp|Q8VE91|F134B_MOUSE Protein FAM134B OS=Mus musculus GN=Fam134b PE=1 SV=1"	Fam134b	2.62695e-54	501
XM_014139113.1 PREDICTED: Salmo salar family with sequence similarity 134, member B (fam134b), transcript variant X4, mRNA	XM_014139113.1 PREDICTED: Salmo salar family with sequence similarity 134, member B (fam134b), transcript variant X4, mRNA	4155				XM_014139113.1	XM_014139113.1 PREDICTED: Salmo salar family with sequence similarity 134, member B (fam134b), transcript variant X4, mRNA	106568634	NC_027313.1	3419274	3448701	XM_014139113.1	XM_014139113.1	PREDICTED: Salmo salar family with sequence similarity 134, member B (fam134b), transcript variant X4, mRNA	1	sp|Q8VE91|F134B_MOUSE Protein FAM134B OS=Mus musculus GN=Fam134b PE=1 SV=1"	Fam134b	1.78604e-52	487
XM_014139456.1 PREDICTED: Salmo salar ring finger protein 182 (rnf182), mRNA	XM_014139456.1 PREDICTED: Salmo salar ring finger protein 182 (rnf182), mRNA	1755				XM_014139456.1	XM_014139456.1 PREDICTED: Salmo salar ring finger protein 182 (rnf182), mRNA	106568792	NC_027313.1	3527438	3529192	XM_014139456.1	XM_014139456.1	PREDICTED: Salmo salar ring finger protein 182 (rnf182), mRNA	1	sp|Q8N6D2|RN182_HUMAN E3 ubiquitin-protein ligase RNF182 OS=Homo sapiens GN=RNF182 PE=1 SV=1"	RNF182	5.7461e-64	542
XM_014139090.1 PREDICTED: Salmo salar RAN binding protein 9 (ranbp9), transcript variant X1, mRNA	XM_014139090.1 PREDICTED: Salmo salar RAN binding protein 9 (ranbp9), transcript variant X1, mRNA	4376				XM_014139090.1	XM_014139090.1 PREDICTED: Salmo salar RAN binding protein 9 (ranbp9), transcript variant X1, mRNA	100380434	NC_027313.1	3547185	3571301	XM_014139090.1	XM_014139090.1	PREDICTED: Salmo salar RAN binding protein 9 (ranbp9), transcript variant X1, mRNA	1	sp|A1L252|RANB9_DANRE Ran-binding protein 9 OS=Danio rerio GN=ranbp9 PE=2 SV=1"	ranbp9	0	2660
NM_001173718.1 Salmo salar Ran-binding protein 9 (ranb9), mRNA	NM_001173718.1 Salmo salar Ran-binding protein 9 (ranb9), mRNA	3102				NM_001173718.1	NM_001173718.1 Salmo salar Ran-binding protein 9 (ranb9), mRNA	100380434	NC_027313.1	3547281	3570138	NM_001173718.1	NM_001173718.1	Salmo salar Ran-binding protein 9 (ranb9), mRNA	1	sp|A1L252|RANB9_DANRE Ran-binding protein 9 OS=Danio rerio GN=ranbp9 PE=2 SV=1"	ranbp9	0	2677
XM_014139115.1 PREDICTED: Salmo salar nucleolar protein 7, 27kDa (nol7), mRNA	XM_014139115.1 PREDICTED: Salmo salar nucleolar protein 7, 27kDa (nol7), mRNA	1232				XM_014139115.1	XM_014139115.1 PREDICTED: Salmo salar nucleolar protein 7, 27kDa (nol7), mRNA	106568635	NC_027313.1	3574073	3582648	XM_014139115.1	XM_014139115.1	PREDICTED: Salmo salar nucleolar protein 7, 27kDa (nol7), mRNA	1	sp|Q9UMY1|NOL7_HUMAN Nucleolar protein 7 OS=Homo sapiens GN=NOL7 PE=1 SV=2"	NOL7	5.70199e-17	205
XM_014139116.1 PREDICTED: Salmo salar mammalian ependymin-related protein 1-like (LOC106568636), mRNA	XM_014139116.1 PREDICTED: Salmo salar mammalian ependymin-related protein 1-like (LOC106568636), mRNA	4518				XM_014139116.1	XM_014139116.1 PREDICTED: Salmo salar mammalian ependymin-related protein 1-like (LOC106568636), mRNA	106568636	NC_027313.1	3588178	3606390	XM_014139116.1	XM_014139116.1	PREDICTED: Salmo salar mammalian ependymin-related protein 1-like (LOC106568636), mRNA	1	sp|Q99M71|EPDR1_MOUSE Mammalian ependymin-related protein 1 OS=Mus musculus GN=Epdr1 PE=2 SV=1"	Epdr1	1.13693e-77	662
XR_001320358.1	XR_001320358.1	3257				XR_001320358.1	XR_001320358.1	106568637	NC_027313.1	3590399	3594873	XR_001320358.1	XR_001320358.1	PREDICTED: Salmo salar uncharacterized LOC106568637 (LOC106568637), ncRNA	1
XM_014139117.1 PREDICTED: Salmo salar STARD3 N-terminal like (stard3nl), transcript variant X1, mRNA	XM_014139117.1 PREDICTED: Salmo salar STARD3 N-terminal like (stard3nl), transcript variant X1, mRNA	3099				XM_014139117.1	XM_014139117.1 PREDICTED: Salmo salar STARD3 N-terminal like (stard3nl), transcript variant X1, mRNA	106568638	NC_027313.1	3617888	3670050	XM_014139117.1	XM_014139117.1	PREDICTED: Salmo salar STARD3 N-terminal like (stard3nl), transcript variant X1, mRNA	1	sp|O95772|MENTO_HUMAN MLN64 N-terminal domain homolog OS=Homo sapiens GN=STARD3NL PE=1 SV=1"	STARD3NL	2.58505e-90	745
XM_014139118.1 PREDICTED: Salmo salar STARD3 N-terminal like (stard3nl), transcript variant X3, mRNA	XM_014139118.1 PREDICTED: Salmo salar STARD3 N-terminal like (stard3nl), transcript variant X3, mRNA	3102				XM_014139118.1	XM_014139118.1 PREDICTED: Salmo salar STARD3 N-terminal like (stard3nl), transcript variant X3, mRNA	106568638	NC_027313.1	3617888	3670050	XM_014139118.1	XM_014139118.1	PREDICTED: Salmo salar STARD3 N-terminal like (stard3nl), transcript variant X3, mRNA	1	sp|O95772|MENTO_HUMAN MLN64 N-terminal domain homolog OS=Homo sapiens GN=STARD3NL PE=1 SV=1"	STARD3NL	2.62069e-90	745
XR_001320359.1 PREDICTED: Salmo salar STARD3 N-terminal like (stard3nl), transcript variant X2, misc_RNA	XR_001320359.1 PREDICTED: Salmo salar STARD3 N-terminal like (stard3nl), transcript variant X2, misc_RNA	3155				XR_001320359.1	XR_001320359.1 PREDICTED: Salmo salar STARD3 N-terminal like (stard3nl), transcript variant X2, misc_RNA	106568638	NC_027313.1	3617888	3670050	XR_001320359.1	XR_001320359.1	PREDICTED: Salmo salar STARD3 N-terminal like (stard3nl), transcript variant X2, misc_RNA	1	sp|O95772|MENTO_HUMAN MLN64 N-terminal domain homolog OS=Homo sapiens GN=STARD3NL PE=1 SV=1"	STARD3NL	3.33744e-90	745
XR_001320360.1 PREDICTED: Salmo salar STARD3 N-terminal like (stard3nl), transcript variant X4, misc_RNA	XR_001320360.1 PREDICTED: Salmo salar STARD3 N-terminal like (stard3nl), transcript variant X4, misc_RNA	3158				XR_001320360.1	XR_001320360.1 PREDICTED: Salmo salar STARD3 N-terminal like (stard3nl), transcript variant X4, misc_RNA	106568638	NC_027313.1	3617888	3670050	XR_001320360.1	XR_001320360.1	PREDICTED: Salmo salar STARD3 N-terminal like (stard3nl), transcript variant X4, misc_RNA	1	sp|O95772|MENTO_HUMAN MLN64 N-terminal domain homolog OS=Homo sapiens GN=STARD3NL PE=1 SV=1"	STARD3NL	3.38141e-90	745
XM_014139119.1 PREDICTED: Salmo salar amphiphysin (amph), transcript variant X1, mRNA	XM_014139119.1 PREDICTED: Salmo salar amphiphysin (amph), transcript variant X1, mRNA	3738				XM_014139119.1	XM_014139119.1 PREDICTED: Salmo salar amphiphysin (amph), transcript variant X1, mRNA	106568639	NC_027313.1	3709100	3844044	XM_014139119.1	XM_014139119.1	PREDICTED: Salmo salar amphiphysin (amph), transcript variant X1, mRNA	1	sp|O08838|AMPH_RAT Amphiphysin OS=Rattus norvegicus GN=Amph PE=1 SV=1"	Amph	3.94092e-141	1150
XM_014139120.1 PREDICTED: Salmo salar amphiphysin (amph), transcript variant X2, mRNA	XM_014139120.1 PREDICTED: Salmo salar amphiphysin (amph), transcript variant X2, mRNA	3729				XM_014139120.1	XM_014139120.1 PREDICTED: Salmo salar amphiphysin (amph), transcript variant X2, mRNA	106568639	NC_027313.1	3709100	3844044	XM_014139120.1	XM_014139120.1	PREDICTED: Salmo salar amphiphysin (amph), transcript variant X2, mRNA	1	sp|O08838|AMPH_RAT Amphiphysin OS=Rattus norvegicus GN=Amph PE=1 SV=1"	Amph	1.89991e-141	1152
XM_014139122.1 PREDICTED: Salmo salar amphiphysin (amph), transcript variant X3, mRNA	XM_014139122.1 PREDICTED: Salmo salar amphiphysin (amph), transcript variant X3, mRNA	3633				XM_014139122.1	XM_014139122.1 PREDICTED: Salmo salar amphiphysin (amph), transcript variant X3, mRNA	106568639	NC_027313.1	3709100	3844044	XM_014139122.1	XM_014139122.1	PREDICTED: Salmo salar amphiphysin (amph), transcript variant X3, mRNA	1	sp|O08838|AMPH_RAT Amphiphysin OS=Rattus norvegicus GN=Amph PE=1 SV=1"	Amph	1.93333e-141	1150
XM_014139123.1 PREDICTED: Salmo salar amphiphysin (amph), transcript variant X4, mRNA	XM_014139123.1 PREDICTED: Salmo salar amphiphysin (amph), transcript variant X4, mRNA	3630				XM_014139123.1	XM_014139123.1 PREDICTED: Salmo salar amphiphysin (amph), transcript variant X4, mRNA	106568639	NC_027313.1	3709100	3844044	XM_014139123.1	XM_014139123.1	PREDICTED: Salmo salar amphiphysin (amph), transcript variant X4, mRNA	1	sp|O08838|AMPH_RAT Amphiphysin OS=Rattus norvegicus GN=Amph PE=1 SV=1"	Amph	1.89409e-141	1150
XM_014139124.1 PREDICTED: Salmo salar amphiphysin (amph), transcript variant X5, mRNA	XM_014139124.1 PREDICTED: Salmo salar amphiphysin (amph), transcript variant X5, mRNA	3627				XM_014139124.1	XM_014139124.1 PREDICTED: Salmo salar amphiphysin (amph), transcript variant X5, mRNA	106568639	NC_027313.1	3709100	3844044	XM_014139124.1	XM_014139124.1	PREDICTED: Salmo salar amphiphysin (amph), transcript variant X5, mRNA	1	sp|P50478|AMPH_CHICK Amphiphysin OS=Gallus gallus GN=AMPH PE=2 SV=1"	AMPH	1.88876e-140	1143
XM_014139125.1 PREDICTED: Salmo salar amphiphysin (amph), transcript variant X6, mRNA	XM_014139125.1 PREDICTED: Salmo salar amphiphysin (amph), transcript variant X6, mRNA	3507				XM_014139125.1	XM_014139125.1 PREDICTED: Salmo salar amphiphysin (amph), transcript variant X6, mRNA	106568639	NC_027313.1	3709100	3844044	XM_014139125.1	XM_014139125.1	PREDICTED: Salmo salar amphiphysin (amph), transcript variant X6, mRNA	1	sp|O08838|AMPH_RAT Amphiphysin OS=Rattus norvegicus GN=Amph PE=1 SV=1"	Amph	7.96427e-142	1150
XM_014139126.1 PREDICTED: Salmo salar amphiphysin (amph), transcript variant X7, mRNA	XM_014139126.1 PREDICTED: Salmo salar amphiphysin (amph), transcript variant X7, mRNA	3342				XM_014139126.1	XM_014139126.1 PREDICTED: Salmo salar amphiphysin (amph), transcript variant X7, mRNA	106568639	NC_027313.1	3709100	3844044	XM_014139126.1	XM_014139126.1	PREDICTED: Salmo salar amphiphysin (amph), transcript variant X7, mRNA	1	sp|O08838|AMPH_RAT Amphiphysin OS=Rattus norvegicus GN=Amph PE=1 SV=1"	Amph	0	1440
XM_014139127.1 PREDICTED: Salmo salar amphiphysin (amph), transcript variant X8, mRNA	XM_014139127.1 PREDICTED: Salmo salar amphiphysin (amph), transcript variant X8, mRNA	3291				XM_014139127.1	XM_014139127.1 PREDICTED: Salmo salar amphiphysin (amph), transcript variant X8, mRNA	106568639	NC_027313.1	3709100	3844044	XM_014139127.1	XM_014139127.1	PREDICTED: Salmo salar amphiphysin (amph), transcript variant X8, mRNA	1	sp|P50478|AMPH_CHICK Amphiphysin OS=Gallus gallus GN=AMPH PE=2 SV=1"	AMPH	6.95455e-145	1166
XM_014139128.1 PREDICTED: Salmo salar amphiphysin (amph), transcript variant X9, mRNA	XM_014139128.1 PREDICTED: Salmo salar amphiphysin (amph), transcript variant X9, mRNA	3237				XM_014139128.1	XM_014139128.1 PREDICTED: Salmo salar amphiphysin (amph), transcript variant X9, mRNA	106568639	NC_027313.1	3709100	3844044	XM_014139128.1	XM_014139128.1	PREDICTED: Salmo salar amphiphysin (amph), transcript variant X9, mRNA	1	sp|O08838|AMPH_RAT Amphiphysin OS=Rattus norvegicus GN=Amph PE=1 SV=1"	Amph	0	1451
XM_014139135.1 PREDICTED: Salmo salar zinc finger and SCAN domain-containing protein 23-like (LOC106568641), mRNA	XM_014139135.1 PREDICTED: Salmo salar zinc finger and SCAN domain-containing protein 23-like (LOC106568641), mRNA	2286				XM_014139135.1	XM_014139135.1 PREDICTED: Salmo salar zinc finger and SCAN domain-containing protein 23-like (LOC106568641), mRNA	106568641	NC_027313.1	3890765	3902550	XM_014139135.1	XM_014139135.1	PREDICTED: Salmo salar zinc finger and SCAN domain-containing protein 23-like (LOC106568641), mRNA	1	sp|P18743|ZO2_XENLA Oocyte zinc finger protein XlCOF2 (Fragment) OS=Xenopus laevis PE=3 SV=1"		5.73921e-25	261
XM_014139130.1 PREDICTED: Salmo salar zinc finger protein 135-like (LOC106568640), transcript variant X2, mRNA	XM_014139130.1 PREDICTED: Salmo salar zinc finger protein 135-like (LOC106568640), transcript variant X2, mRNA	1871				XM_014139130.1	XM_014139130.1 PREDICTED: Salmo salar zinc finger protein 135-like (LOC106568640), transcript variant X2, mRNA	106568640	NC_027313.1	3919714	3922415	XM_014139130.1	XM_014139130.1	PREDICTED: Salmo salar zinc finger protein 135-like (LOC106568640), transcript variant X2, mRNA	1	sp|Q9BR84|ZN559_HUMAN Zinc finger protein 559 OS=Homo sapiens GN=ZNF559 PE=1 SV=1"	ZNF559	3.88244e-32	337
XM_014139129.1 PREDICTED: Salmo salar zinc finger protein 135-like (LOC106568640), transcript variant X1, mRNA	XM_014139129.1 PREDICTED: Salmo salar zinc finger protein 135-like (LOC106568640), transcript variant X1, mRNA	1881				XM_014139129.1	XM_014139129.1 PREDICTED: Salmo salar zinc finger protein 135-like (LOC106568640), transcript variant X1, mRNA	106568640	NC_027313.1	3919716	3922415	XM_014139129.1	XM_014139129.1	PREDICTED: Salmo salar zinc finger protein 135-like (LOC106568640), transcript variant X1, mRNA	1	sp|Q9BR84|ZN559_HUMAN Zinc finger protein 559 OS=Homo sapiens GN=ZNF559 PE=1 SV=1"	ZNF559	3.97296e-32	337
XM_014139132.1 PREDICTED: Salmo salar zinc finger protein 135-like (LOC106568640), transcript variant X3, mRNA	XM_014139132.1 PREDICTED: Salmo salar zinc finger protein 135-like (LOC106568640), transcript variant X3, mRNA	1997				XM_014139132.1	XM_014139132.1 PREDICTED: Salmo salar zinc finger protein 135-like (LOC106568640), transcript variant X3, mRNA	106568640	NC_027313.1	3919718	3922415	XM_014139132.1	XM_014139132.1	PREDICTED: Salmo salar zinc finger protein 135-like (LOC106568640), transcript variant X3, mRNA	1	sp|Q9BR84|ZN559_HUMAN Zinc finger protein 559 OS=Homo sapiens GN=ZNF559 PE=1 SV=1"	ZNF559	5.19396e-32	337
XM_014139133.1 PREDICTED: Salmo salar zinc finger protein 135-like (LOC106568640), transcript variant X4, mRNA	XM_014139133.1 PREDICTED: Salmo salar zinc finger protein 135-like (LOC106568640), transcript variant X4, mRNA	1940				XM_014139133.1	XM_014139133.1 PREDICTED: Salmo salar zinc finger protein 135-like (LOC106568640), transcript variant X4, mRNA	106568640	NC_027313.1	3919718	3922415	XM_014139133.1	XM_014139133.1	PREDICTED: Salmo salar zinc finger protein 135-like (LOC106568640), transcript variant X4, mRNA	1	sp|Q9BR84|ZN559_HUMAN Zinc finger protein 559 OS=Homo sapiens GN=ZNF559 PE=1 SV=1"	ZNF559	4.59079e-32	337
XM_014139134.1 PREDICTED: Salmo salar zinc finger protein 135-like (LOC106568640), transcript variant X5, mRNA	XM_014139134.1 PREDICTED: Salmo salar zinc finger protein 135-like (LOC106568640), transcript variant X5, mRNA	1872				XM_014139134.1	XM_014139134.1 PREDICTED: Salmo salar zinc finger protein 135-like (LOC106568640), transcript variant X5, mRNA	106568640	NC_027313.1	3919718	3922415	XM_014139134.1	XM_014139134.1	PREDICTED: Salmo salar zinc finger protein 135-like (LOC106568640), transcript variant X5, mRNA	1	sp|Q9BR84|ZN559_HUMAN Zinc finger protein 559 OS=Homo sapiens GN=ZNF559 PE=1 SV=1"	ZNF559	3.88244e-32	337
XM_014139088.1 PREDICTED: Salmo salar transmembrane protein 71 (tmem71), transcript variant X1, mRNA	XM_014139088.1 PREDICTED: Salmo salar transmembrane protein 71 (tmem71), transcript variant X1, mRNA	3619				XM_014139088.1	XM_014139088.1 PREDICTED: Salmo salar transmembrane protein 71 (tmem71), transcript variant X1, mRNA	100380408	NC_027313.1	3923086	3949767	XM_014139088.1	XM_014139088.1	PREDICTED: Salmo salar transmembrane protein 71 (tmem71), transcript variant X1, mRNA	1	sp|B0S728|TMM71_DANRE Transmembrane protein 71 OS=Danio rerio GN=tmem71 PE=3 SV=1"	tmem71	3.5406e-52	478
NM_001173692.1 Salmo salar Transmembrane protein 71 (tmm71), mRNA	NM_001173692.1 Salmo salar Transmembrane protein 71 (tmm71), mRNA	3623				NM_001173692.1	NM_001173692.1 Salmo salar Transmembrane protein 71 (tmm71), mRNA	100380408	NC_027313.1	3923089	3943558	NM_001173692.1	NM_001173692.1	Salmo salar Transmembrane protein 71 (tmm71), mRNA	1	sp|B0S728|TMM71_DANRE Transmembrane protein 71 OS=Danio rerio GN=tmem71 PE=3 SV=1"	tmem71	3.54857e-52	478
XM_014139136.1 PREDICTED: Salmo salar intraflagellar transport 57 (ift57), transcript variant X1, mRNA	XM_014139136.1 PREDICTED: Salmo salar intraflagellar transport 57 (ift57), transcript variant X1, mRNA	2143				XM_014139136.1	XM_014139136.1 PREDICTED: Salmo salar intraflagellar transport 57 (ift57), transcript variant X1, mRNA	106568642	NC_027313.1	3978133	3990628	XM_014139136.1	XM_014139136.1	PREDICTED: Salmo salar intraflagellar transport 57 (ift57), transcript variant X1, mRNA	1	sp|A9ULY7|IFT57_XENLA Intraflagellar transport protein 57 homolog OS=Xenopus laevis GN=ift57 PE=2 SV=2"	ift57	0	1350
XM_014139137.1 PREDICTED: Salmo salar intraflagellar transport 57 (ift57), transcript variant X2, mRNA	XM_014139137.1 PREDICTED: Salmo salar intraflagellar transport 57 (ift57), transcript variant X2, mRNA	2072				XM_014139137.1	XM_014139137.1 PREDICTED: Salmo salar intraflagellar transport 57 (ift57), transcript variant X2, mRNA	106568642	NC_027313.1	3978133	3990629	XM_014139137.1	XM_014139137.1	PREDICTED: Salmo salar intraflagellar transport 57 (ift57), transcript variant X2, mRNA	1	sp|A9ULY7|IFT57_XENLA Intraflagellar transport protein 57 homolog OS=Xenopus laevis GN=ift57 PE=2 SV=2"	ift57	1.23522e-158	1200
XM_014139138.1 PREDICTED: Salmo salar muscle-related coiled-coil protein-like (LOC106568643), mRNA	XM_014139138.1 PREDICTED: Salmo salar muscle-related coiled-coil protein-like (LOC106568643), mRNA	1563				XM_014139138.1	XM_014139138.1 PREDICTED: Salmo salar muscle-related coiled-coil protein-like (LOC106568643), mRNA	106568643	NC_027313.1	4017656	4025087	XM_014139138.1	XM_014139138.1	PREDICTED: Salmo salar muscle-related coiled-coil protein-like (LOC106568643), mRNA	1	sp|A1L260|MURC_DANRE Muscle-related coiled-coil protein OS=Danio rerio GN=murc PE=1 SV=1"	murc	8.74635e-116	892
XM_014139139.1 PREDICTED: Salmo salar transmembrane protein with EGF-like and two follistatin-like domains 1 (tmeff1), transcript variant X1, mRNA	XM_014139139.1 PREDICTED: Salmo salar transmembrane protein with EGF-like and two follistatin-like domains 1 (tmeff1), transcript variant X1, mRNA	3237				XM_014139139.1	XM_014139139.1 PREDICTED: Salmo salar transmembrane protein with EGF-like and two follistatin-like domains 1 (tmeff1), transcript variant X1, mRNA	106568644	NC_027313.1	4060069	4152668	XM_014139139.1	XM_014139139.1	PREDICTED: Salmo salar transmembrane protein with EGF-like and two follistatin-like domains 1 (tmeff1), transcript variant X1, mRNA	1	sp|Q91590|TEFF1_XENLA Tomoregulin-1 OS=Xenopus laevis GN=tmeff1 PE=1 SV=2"	tmeff1	7.35382e-130	1033
XM_014139140.1 PREDICTED: Salmo salar transmembrane protein with EGF-like and two follistatin-like domains 1 (tmeff1), transcript variant X2, mRNA	XM_014139140.1 PREDICTED: Salmo salar transmembrane protein with EGF-like and two follistatin-like domains 1 (tmeff1), transcript variant X2, mRNA	3234				XM_014139140.1	XM_014139140.1 PREDICTED: Salmo salar transmembrane protein with EGF-like and two follistatin-like domains 1 (tmeff1), transcript variant X2, mRNA	106568644	NC_027313.1	4060069	4152668	XM_014139140.1	XM_014139140.1	PREDICTED: Salmo salar transmembrane protein with EGF-like and two follistatin-like domains 1 (tmeff1), transcript variant X2, mRNA	1	sp|Q91590|TEFF1_XENLA Tomoregulin-1 OS=Xenopus laevis GN=tmeff1 PE=1 SV=2"	tmeff1	3.6561e-130	1035
XM_014139141.1 PREDICTED: Salmo salar transmembrane protein with EGF-like and two follistatin-like domains 1 (tmeff1), transcript variant X3, mRNA	XM_014139141.1 PREDICTED: Salmo salar transmembrane protein with EGF-like and two follistatin-like domains 1 (tmeff1), transcript variant X3, mRNA	3183				XM_014139141.1	XM_014139141.1 PREDICTED: Salmo salar transmembrane protein with EGF-like and two follistatin-like domains 1 (tmeff1), transcript variant X3, mRNA	106568644	NC_027313.1	4060069	4152668	XM_014139141.1	XM_014139141.1	PREDICTED: Salmo salar transmembrane protein with EGF-like and two follistatin-like domains 1 (tmeff1), transcript variant X3, mRNA	1	sp|Q91590|TEFF1_XENLA Tomoregulin-1 OS=Xenopus laevis GN=tmeff1 PE=1 SV=2"	tmeff1	9.24494e-126	1004
XM_014139142.1 PREDICTED: Salmo salar solute carrier family 39 (zinc transporter), member 6 (slc39a6), mRNA	XM_014139142.1 PREDICTED: Salmo salar solute carrier family 39 (zinc transporter), member 6 (slc39a6), mRNA	3940				XM_014139142.1	XM_014139142.1 PREDICTED: Salmo salar solute carrier family 39 (zinc transporter), member 6 (slc39a6), mRNA	106568646	NC_027313.1	4189362	4234625	XM_014139142.1	XM_014139142.1	PREDICTED: Salmo salar solute carrier family 39 (zinc transporter), member 6 (slc39a6), mRNA	1	sp|Q5R9M9|S39A6_PONAB Zinc transporter ZIP6 OS=Pongo abelii GN=SLC39A6 PE=2 SV=1"	SLC39A6	7.78727e-143	1171
XR_001320363.1 PREDICTED: Salmo salar uncharacterized LOC106568647 (LOC106568647), transcript variant X3, ncRNA	XR_001320363.1 PREDICTED: Salmo salar uncharacterized LOC106568647 (LOC106568647), transcript variant X3, ncRNA	2362				XR_001320363.1	XR_001320363.1 PREDICTED: Salmo salar uncharacterized LOC106568647 (LOC106568647), transcript variant X3, ncRNA	106568647	NC_027313.1	4245257	4260484	XR_001320363.1	XR_001320363.1	PREDICTED: Salmo salar uncharacterized LOC106568647 (LOC106568647), transcript variant X3, ncRNA	1	sp|Q9NPD5|SO1B3_HUMAN Solute carrier organic anion transporter family member 1B3 OS=Homo sapiens GN=SLCO1B3 PE=1 SV=1"	SLCO1B3	5.06657e-22	164
XR_001320362.1 PREDICTED: Salmo salar uncharacterized LOC106568647 (LOC106568647), transcript variant X2, ncRNA	XR_001320362.1 PREDICTED: Salmo salar uncharacterized LOC106568647 (LOC106568647), transcript variant X2, ncRNA	2190				XR_001320362.1	XR_001320362.1 PREDICTED: Salmo salar uncharacterized LOC106568647 (LOC106568647), transcript variant X2, ncRNA	106568647	NC_027313.1	4251747	4260484	XR_001320362.1	XR_001320362.1	PREDICTED: Salmo salar uncharacterized LOC106568647 (LOC106568647), transcript variant X2, ncRNA	1	sp|Q9NPD5|SO1B3_HUMAN Solute carrier organic anion transporter family member 1B3 OS=Homo sapiens GN=SLCO1B3 PE=1 SV=1"	SLCO1B3	4.65587e-22	164
XR_001320361.1 PREDICTED: Salmo salar uncharacterized LOC106568647 (LOC106568647), transcript variant X1, ncRNA	XR_001320361.1 PREDICTED: Salmo salar uncharacterized LOC106568647 (LOC106568647), transcript variant X1, ncRNA	1939				XR_001320361.1	XR_001320361.1 PREDICTED: Salmo salar uncharacterized LOC106568647 (LOC106568647), transcript variant X1, ncRNA	106568647	NC_027313.1	4257925	4260484	XR_001320361.1	XR_001320361.1	PREDICTED: Salmo salar uncharacterized LOC106568647 (LOC106568647), transcript variant X1, ncRNA	1	sp|Q9NPD5|SO1B3_HUMAN Solute carrier organic anion transporter family member 1B3 OS=Homo sapiens GN=SLCO1B3 PE=1 SV=1"	SLCO1B3	4.04982e-22	164
XR_001320364.1 PREDICTED: Salmo salar uncharacterized LOC106568647 (LOC106568647), transcript variant X4, ncRNA	XR_001320364.1 PREDICTED: Salmo salar uncharacterized LOC106568647 (LOC106568647), transcript variant X4, ncRNA	1841				XR_001320364.1	XR_001320364.1 PREDICTED: Salmo salar uncharacterized LOC106568647 (LOC106568647), transcript variant X4, ncRNA	106568647	NC_027313.1	4257925	4260484	XR_001320364.1	XR_001320364.1	PREDICTED: Salmo salar uncharacterized LOC106568647 (LOC106568647), transcript variant X4, ncRNA	1	sp|Q9NPD5|SO1B3_HUMAN Solute carrier organic anion transporter family member 1B3 OS=Homo sapiens GN=SLCO1B3 PE=1 SV=1"	SLCO1B3	3.79747e-22	164
XR_001320365.1 PREDICTED: Salmo salar uncharacterized LOC106568647 (LOC106568647), transcript variant X5, ncRNA	XR_001320365.1 PREDICTED: Salmo salar uncharacterized LOC106568647 (LOC106568647), transcript variant X5, ncRNA	1773				XR_001320365.1	XR_001320365.1 PREDICTED: Salmo salar uncharacterized LOC106568647 (LOC106568647), transcript variant X5, ncRNA	106568647	NC_027313.1	4257925	4260484	XR_001320365.1	XR_001320365.1	PREDICTED: Salmo salar uncharacterized LOC106568647 (LOC106568647), transcript variant X5, ncRNA	1	sp|Q9NPD5|SO1B3_HUMAN Solute carrier organic anion transporter family member 1B3 OS=Homo sapiens GN=SLCO1B3 PE=1 SV=1"	SLCO1B3	3.6523e-22	164
XM_014139440.1 PREDICTED: Salmo salar uncharacterized LOC106568775 (LOC106568775), mRNA	XM_014139440.1 PREDICTED: Salmo salar uncharacterized LOC106568775 (LOC106568775), mRNA	2557				XM_014139440.1	XM_014139440.1 PREDICTED: Salmo salar uncharacterized LOC106568775 (LOC106568775), mRNA	106568775	NC_027313.1	4263165	4266633	XM_014139440.1	XM_014139440.1	PREDICTED: Salmo salar uncharacterized LOC106568775 (LOC106568775), mRNA	1	sp|A8MUU9|YV023_HUMAN Putative uncharacterized protein ENSP00000383309 OS=Homo sapiens PE=5 SV=3"		1.89228e-05	123
XM_014139441.1 PREDICTED: Salmo salar uncharacterized protein KIAA0754-like (LOC106568776), mRNA	XM_014139441.1 PREDICTED: Salmo salar uncharacterized protein KIAA0754-like (LOC106568776), mRNA	2607				XM_014139441.1	XM_014139441.1 PREDICTED: Salmo salar uncharacterized protein KIAA0754-like (LOC106568776), mRNA	106568776	NC_027313.1	4273431	4279090	XM_014139441.1	XM_014139441.1	PREDICTED: Salmo salar uncharacterized protein KIAA0754-like (LOC106568776), mRNA	1	sp|Q5VY43|PEAR1_HUMAN Platelet endothelial aggregation receptor 1 OS=Homo sapiens GN=PEAR1 PE=1 SV=1"	PEAR1	1.3748e-36	385
XM_014139144.1 PREDICTED: Salmo salar interleukin-20 receptor subunit beta-like (LOC106568648), mRNA	XM_014139144.1 PREDICTED: Salmo salar interleukin-20 receptor subunit beta-like (LOC106568648), mRNA	2715				XM_014139144.1	XM_014139144.1 PREDICTED: Salmo salar interleukin-20 receptor subunit beta-like (LOC106568648), mRNA	106568648	NC_027313.1	4286008	4299116	XM_014139144.1	XM_014139144.1	PREDICTED: Salmo salar interleukin-20 receptor subunit beta-like (LOC106568648), mRNA	1	sp|Q6UXL0|I20RB_HUMAN Interleukin-20 receptor subunit beta OS=Homo sapiens GN=IL20RB PE=1 SV=1"	IL20RB	4.66004e-31	320
XM_014139145.1 PREDICTED: Salmo salar claudin-15-like (LOC106568649), mRNA	XM_014139145.1 PREDICTED: Salmo salar claudin-15-like (LOC106568649), mRNA	1191				XM_014139145.1	XM_014139145.1 PREDICTED: Salmo salar claudin-15-like (LOC106568649), mRNA	106568649	NC_027313.1	4332609	4336390	XM_014139145.1	XM_014139145.1	PREDICTED: Salmo salar claudin-15-like (LOC106568649), mRNA	1	sp|Q9Z0S5|CLD15_MOUSE Claudin-15 OS=Mus musculus GN=Cldn15 PE=1 SV=2"	Cldn15	6.97707e-46	405
XM_014139146.1 PREDICTED: Salmo salar S-arrestin-like (LOC106568650), mRNA	XM_014139146.1 PREDICTED: Salmo salar S-arrestin-like (LOC106568650), mRNA	1881				XM_014139146.1	XM_014139146.1 PREDICTED: Salmo salar S-arrestin-like (LOC106568650), mRNA	106568650	NC_027313.1	4343178	4356316	XM_014139146.1	XM_014139146.1	PREDICTED: Salmo salar S-arrestin-like (LOC106568650), mRNA	1	sp|P51477|ARRS_XENLA S-arrestin OS=Xenopus laevis GN=sag PE=2 SV=1"	sag	1.17094e-141	1080
XR_001320396.1 PREDICTED: Salmo salar uncharacterized LOC106568793 (LOC106568793), ncRNA	XR_001320396.1 PREDICTED: Salmo salar uncharacterized LOC106568793 (LOC106568793), ncRNA	437				XR_001320396.1	XR_001320396.1 PREDICTED: Salmo salar uncharacterized LOC106568793 (LOC106568793), ncRNA	106568793	NC_027313.1	4363968	4365632	XR_001320396.1	XR_001320396.1	PREDICTED: Salmo salar uncharacterized LOC106568793 (LOC106568793), ncRNA	1	sp|Q08CH6|CATIP_DANRE Ciliogenesis-associated TTC17-interacting protein OS=Danio rerio GN=catip PE=1 SV=1"	catip	0.00415811	91
XM_014139457.1 PREDICTED: Salmo salar inner ear-specific collagen-like (LOC106568794), transcript variant X1, mRNA	XM_014139457.1 PREDICTED: Salmo salar inner ear-specific collagen-like (LOC106568794), transcript variant X1, mRNA	2051				XM_014139457.1	XM_014139457.1 PREDICTED: Salmo salar inner ear-specific collagen-like (LOC106568794), transcript variant X1, mRNA	106568794	NC_027313.1	4370112	4375538	XM_014139457.1	XM_014139457.1	PREDICTED: Salmo salar inner ear-specific collagen-like (LOC106568794), transcript variant X1, mRNA	1	sp|Q4ZJM7|OTOL1_MOUSE Otolin-1 OS=Mus musculus GN=Otol1 PE=1 SV=2"	Otol1	1.60386e-56	515
XM_014139458.1 PREDICTED: Salmo salar inner ear-specific collagen-like (LOC106568794), transcript variant X2, mRNA	XM_014139458.1 PREDICTED: Salmo salar inner ear-specific collagen-like (LOC106568794), transcript variant X2, mRNA	2050				XM_014139458.1	XM_014139458.1 PREDICTED: Salmo salar inner ear-specific collagen-like (LOC106568794), transcript variant X2, mRNA	106568794	NC_027313.1	4370112	4375540	XM_014139458.1	XM_014139458.1	PREDICTED: Salmo salar inner ear-specific collagen-like (LOC106568794), transcript variant X2, mRNA	1	sp|Q4ZJM7|OTOL1_MOUSE Otolin-1 OS=Mus musculus GN=Otol1 PE=1 SV=2"	Otol1	1.57878e-56	515
XM_014139147.1 PREDICTED: Salmo salar protein C (inactivator of coagulation factors Va and VIIIa) (proc), mRNA	XM_014139147.1 PREDICTED: Salmo salar protein C (inactivator of coagulation factors Va and VIIIa) (proc), mRNA	1638				XM_014139147.1	XM_014139147.1 PREDICTED: Salmo salar protein C (inactivator of coagulation factors Va and VIIIa) (proc), mRNA	106568651	NC_027313.1	4379793	4386728	XM_014139147.1	XM_014139147.1	PREDICTED: Salmo salar protein C (inactivator of coagulation factors Va and VIIIa) (proc), mRNA	1	sp|Q9GLP2|PROC_PIG Vitamin K-dependent protein C OS=Sus scrofa GN=PROC PE=2 SV=1"	PROC	1.66809e-114	898
XM_014139148.1 PREDICTED: Salmo salar dual specificity phosphatase 28-like (LOC106568652), mRNA	XM_014139148.1 PREDICTED: Salmo salar dual specificity phosphatase 28-like (LOC106568652), mRNA	2268				XM_014139148.1	XM_014139148.1 PREDICTED: Salmo salar dual specificity phosphatase 28-like (LOC106568652), mRNA	106568652	NC_027313.1	4390651	4402300	XM_014139148.1	XM_014139148.1	PREDICTED: Salmo salar dual specificity phosphatase 28-like (LOC106568652), mRNA	1	sp|Q4G0W2|DUS28_HUMAN Dual specificity phosphatase 28 OS=Homo sapiens GN=DUSP28 PE=2 SV=1"	DUSP28	8.21774e-42	387
XM_014139149.1 PREDICTED: Salmo salar WD repeat domain 33 (wdr33), transcript variant X1, mRNA	XM_014139149.1 PREDICTED: Salmo salar WD repeat domain 33 (wdr33), transcript variant X1, mRNA	5067				XM_014139149.1	XM_014139149.1 PREDICTED: Salmo salar WD repeat domain 33 (wdr33), transcript variant X1, mRNA	106568653	NC_027313.1	4406823	4448382	XM_014139149.1	XM_014139149.1	PREDICTED: Salmo salar WD repeat domain 33 (wdr33), transcript variant X1, mRNA	1	sp|Q8K4P0|WDR33_MOUSE pre-mRNA 3 end processing protein WDR33 OS=Mus musculus GN=Wdr33 PE=1 SV=1"	Wdr33	0	2563
XM_014139152.1 PREDICTED: Salmo salar WD repeat domain 33 (wdr33), transcript variant X3, mRNA	XM_014139152.1 PREDICTED: Salmo salar WD repeat domain 33 (wdr33), transcript variant X3, mRNA	5064				XM_014139152.1	XM_014139152.1 PREDICTED: Salmo salar WD repeat domain 33 (wdr33), transcript variant X3, mRNA	106568653	NC_027313.1	4406823	4448382	XM_014139152.1	XM_014139152.1	PREDICTED: Salmo salar WD repeat domain 33 (wdr33), transcript variant X3, mRNA	1	sp|Q8K4P0|WDR33_MOUSE pre-mRNA 3 end processing protein WDR33 OS=Mus musculus GN=Wdr33 PE=1 SV=1"	Wdr33	0	2563
XM_014139153.1 PREDICTED: Salmo salar WD repeat domain 33 (wdr33), transcript variant X4, mRNA	XM_014139153.1 PREDICTED: Salmo salar WD repeat domain 33 (wdr33), transcript variant X4, mRNA	5061				XM_014139153.1	XM_014139153.1 PREDICTED: Salmo salar WD repeat domain 33 (wdr33), transcript variant X4, mRNA	106568653	NC_027313.1	4406823	4448382	XM_014139153.1	XM_014139153.1	PREDICTED: Salmo salar WD repeat domain 33 (wdr33), transcript variant X4, mRNA	1	sp|Q8K4P0|WDR33_MOUSE pre-mRNA 3 end processing protein WDR33 OS=Mus musculus GN=Wdr33 PE=1 SV=1"	Wdr33	0	2500
XM_014139155.1 PREDICTED: Salmo salar WD repeat domain 33 (wdr33), transcript variant X6, mRNA	XM_014139155.1 PREDICTED: Salmo salar WD repeat domain 33 (wdr33), transcript variant X6, mRNA	4959				XM_014139155.1	XM_014139155.1 PREDICTED: Salmo salar WD repeat domain 33 (wdr33), transcript variant X6, mRNA	106568653	NC_027313.1	4406823	4448382	XM_014139155.1	XM_014139155.1	PREDICTED: Salmo salar WD repeat domain 33 (wdr33), transcript variant X6, mRNA	1	sp|Q8K4P0|WDR33_MOUSE pre-mRNA 3 end processing protein WDR33 OS=Mus musculus GN=Wdr33 PE=1 SV=1"	Wdr33	0	2563
XM_014139154.1 PREDICTED: Salmo salar WD repeat domain 33 (wdr33), transcript variant X5, mRNA	XM_014139154.1 PREDICTED: Salmo salar WD repeat domain 33 (wdr33), transcript variant X5, mRNA	4973				XM_014139154.1	XM_014139154.1 PREDICTED: Salmo salar WD repeat domain 33 (wdr33), transcript variant X5, mRNA	106568653	NC_027313.1	4406824	4448382	XM_014139154.1	XM_014139154.1	PREDICTED: Salmo salar WD repeat domain 33 (wdr33), transcript variant X5, mRNA	1	sp|Q8K4P0|WDR33_MOUSE pre-mRNA 3 end processing protein WDR33 OS=Mus musculus GN=Wdr33 PE=1 SV=1"	Wdr33	0	2563
XM_014139151.1 PREDICTED: Salmo salar WD repeat domain 33 (wdr33), transcript variant X2, mRNA	XM_014139151.1 PREDICTED: Salmo salar WD repeat domain 33 (wdr33), transcript variant X2, mRNA	4874				XM_014139151.1	XM_014139151.1 PREDICTED: Salmo salar WD repeat domain 33 (wdr33), transcript variant X2, mRNA	106568653	NC_027313.1	4409618	4448382	XM_014139151.1	XM_014139151.1	PREDICTED: Salmo salar WD repeat domain 33 (wdr33), transcript variant X2, mRNA	1	sp|Q8K4P0|WDR33_MOUSE pre-mRNA 3 end processing protein WDR33 OS=Mus musculus GN=Wdr33 PE=1 SV=1"	Wdr33	0	2563
XM_014139156.1 PREDICTED: Salmo salar SFT2 domain containing 3 (sft2d3), mRNA	XM_014139156.1 PREDICTED: Salmo salar SFT2 domain containing 3 (sft2d3), mRNA	1665				XM_014139156.1	XM_014139156.1 PREDICTED: Salmo salar SFT2 domain containing 3 (sft2d3), mRNA	106568654	NC_027313.1	4448953	4450789	XM_014139156.1	XM_014139156.1	PREDICTED: Salmo salar SFT2 domain containing 3 (sft2d3), mRNA	1	sp|Q9CSV6|SFT2C_MOUSE Vesicle transport protein SFT2C OS=Mus musculus GN=Sft2d3 PE=2 SV=2"	Sft2d3	9.44366e-18	210
XM_014139459.1 PREDICTED: Salmo salar dual specificity protein phosphatase 18-like (LOC106568795), mRNA	XM_014139459.1 PREDICTED: Salmo salar dual specificity protein phosphatase 18-like (LOC106568795), mRNA	893				XM_014139459.1	XM_014139459.1 PREDICTED: Salmo salar dual specificity protein phosphatase 18-like (LOC106568795), mRNA	106568795	NC_027313.1	4496351	4498092	XM_014139459.1	XM_014139459.1	PREDICTED: Salmo salar dual specificity protein phosphatase 18-like (LOC106568795), mRNA	1	sp|Q5R8X2|DUS18_PONAB Dual specificity protein phosphatase 18 OS=Pongo abelii GN=DUSP18 PE=2 SV=1"	DUSP18	3.3439e-40	356
XM_014139157.1 PREDICTED: Salmo salar erythroferrone-like (LOC106568655), mRNA	XM_014139157.1 PREDICTED: Salmo salar erythroferrone-like (LOC106568655), mRNA	2177				XM_014139157.1	XM_014139157.1 PREDICTED: Salmo salar erythroferrone-like (LOC106568655), mRNA	106568655	NC_027313.1	4513567	4537684	XM_014139157.1	XM_014139157.1	PREDICTED: Salmo salar erythroferrone-like (LOC106568655), mRNA	1	sp|Q6PGN1|ERFE_MOUSE Erythroferrone OS=Mus musculus GN=Fam132b PE=1 SV=1"	Fam132b	4.16903e-29	306
XM_014139158.1 PREDICTED: Salmo salar mitofusin-1-like (LOC106568656), transcript variant X1, mRNA	XM_014139158.1 PREDICTED: Salmo salar mitofusin-1-like (LOC106568656), transcript variant X1, mRNA	2885				XM_014139158.1	XM_014139158.1 PREDICTED: Salmo salar mitofusin-1-like (LOC106568656), transcript variant X1, mRNA	106568656	NC_027313.1	4600014	4630038	XM_014139158.1	XM_014139158.1	PREDICTED: Salmo salar mitofusin-1-like (LOC106568656), transcript variant X1, mRNA	1	sp|Q811U4|MFN1_MOUSE Mitofusin-1 OS=Mus musculus GN=Mfn1 PE=1 SV=3"	Mfn1	0	2159
XM_014139160.1 PREDICTED: Salmo salar mitofusin-1-like (LOC106568656), transcript variant X2, mRNA	XM_014139160.1 PREDICTED: Salmo salar mitofusin-1-like (LOC106568656), transcript variant X2, mRNA	2876				XM_014139160.1	XM_014139160.1 PREDICTED: Salmo salar mitofusin-1-like (LOC106568656), transcript variant X2, mRNA	106568656	NC_027313.1	4600014	4630038	XM_014139160.1	XM_014139160.1	PREDICTED: Salmo salar mitofusin-1-like (LOC106568656), transcript variant X2, mRNA	1	sp|Q811U4|MFN1_MOUSE Mitofusin-1 OS=Mus musculus GN=Mfn1 PE=1 SV=3"	Mfn1	0	2173
XM_014139161.1 PREDICTED: Salmo salar mitofusin-1-like (LOC106568656), transcript variant X3, mRNA	XM_014139161.1 PREDICTED: Salmo salar mitofusin-1-like (LOC106568656), transcript variant X3, mRNA	2861				XM_014139161.1	XM_014139161.1 PREDICTED: Salmo salar mitofusin-1-like (LOC106568656), transcript variant X3, mRNA	106568656	NC_027313.1	4600014	4630038	XM_014139161.1	XM_014139161.1	PREDICTED: Salmo salar mitofusin-1-like (LOC106568656), transcript variant X3, mRNA	1	sp|Q811U4|MFN1_MOUSE Mitofusin-1 OS=Mus musculus GN=Mfn1 PE=1 SV=3"	Mfn1	0	2149
XM_014139162.1 PREDICTED: Salmo salar mitofusin-1-like (LOC106568656), transcript variant X4, mRNA	XM_014139162.1 PREDICTED: Salmo salar mitofusin-1-like (LOC106568656), transcript variant X4, mRNA	2858				XM_014139162.1	XM_014139162.1 PREDICTED: Salmo salar mitofusin-1-like (LOC106568656), transcript variant X4, mRNA	106568656	NC_027313.1	4600014	4630038	XM_014139162.1	XM_014139162.1	PREDICTED: Salmo salar mitofusin-1-like (LOC106568656), transcript variant X4, mRNA	1	sp|Q811U4|MFN1_MOUSE Mitofusin-1 OS=Mus musculus GN=Mfn1 PE=1 SV=3"	Mfn1	0	2179
XM_014139163.1 PREDICTED: Salmo salar mitofusin-1-like (LOC106568656), transcript variant X5, mRNA	XM_014139163.1 PREDICTED: Salmo salar mitofusin-1-like (LOC106568656), transcript variant X5, mRNA	2849				XM_014139163.1	XM_014139163.1 PREDICTED: Salmo salar mitofusin-1-like (LOC106568656), transcript variant X5, mRNA	106568656	NC_027313.1	4600014	4630038	XM_014139163.1	XM_014139163.1	PREDICTED: Salmo salar mitofusin-1-like (LOC106568656), transcript variant X5, mRNA	1	sp|Q811U4|MFN1_MOUSE Mitofusin-1 OS=Mus musculus GN=Mfn1 PE=1 SV=3"	Mfn1	0	2193
XM_014139164.1 PREDICTED: Salmo salar PEX5-related protein-like (LOC106568657), transcript variant X1, mRNA	XM_014139164.1 PREDICTED: Salmo salar PEX5-related protein-like (LOC106568657), transcript variant X1, mRNA	3733				XM_014139164.1	XM_014139164.1 PREDICTED: Salmo salar PEX5-related protein-like (LOC106568657), transcript variant X1, mRNA	106568657	NC_027313.1	4658690	4830442	XM_014139164.1	XM_014139164.1	PREDICTED: Salmo salar PEX5-related protein-like (LOC106568657), transcript variant X1, mRNA	1	sp|Q925N3|PEX5R_RAT PEX5-related protein OS=Rattus norvegicus GN=Pex5l PE=1 SV=1"	Pex5l	0	1535
XM_014139165.1 PREDICTED: Salmo salar PEX5-related protein-like (LOC106568657), transcript variant X2, mRNA	XM_014139165.1 PREDICTED: Salmo salar PEX5-related protein-like (LOC106568657), transcript variant X2, mRNA	3730				XM_014139165.1	XM_014139165.1 PREDICTED: Salmo salar PEX5-related protein-like (LOC106568657), transcript variant X2, mRNA	106568657	NC_027313.1	4658690	4830442	XM_014139165.1	XM_014139165.1	PREDICTED: Salmo salar PEX5-related protein-like (LOC106568657), transcript variant X2, mRNA	1	sp|Q925N3|PEX5R_RAT PEX5-related protein OS=Rattus norvegicus GN=Pex5l PE=1 SV=1"	Pex5l	0	1542
XM_014139166.1 PREDICTED: Salmo salar PEX5-related protein-like (LOC106568657), transcript variant X3, mRNA	XM_014139166.1 PREDICTED: Salmo salar PEX5-related protein-like (LOC106568657), transcript variant X3, mRNA	3407				XM_014139166.1	XM_014139166.1 PREDICTED: Salmo salar PEX5-related protein-like (LOC106568657), transcript variant X3, mRNA	106568657	NC_027313.1	4658690	4812371	XM_014139166.1	XM_014139166.1	PREDICTED: Salmo salar PEX5-related protein-like (LOC106568657), transcript variant X3, mRNA	1	sp|Q925N3|PEX5R_RAT PEX5-related protein OS=Rattus norvegicus GN=Pex5l PE=1 SV=1"	Pex5l	0	1525
XM_014139167.1 PREDICTED: Salmo salar PEX5-related protein-like (LOC106568657), transcript variant X4, mRNA	XM_014139167.1 PREDICTED: Salmo salar PEX5-related protein-like (LOC106568657), transcript variant X4, mRNA	3637				XM_014139167.1	XM_014139167.1 PREDICTED: Salmo salar PEX5-related protein-like (LOC106568657), transcript variant X4, mRNA	106568657	NC_027313.1	4658690	4830442	XM_014139167.1	XM_014139167.1	PREDICTED: Salmo salar PEX5-related protein-like (LOC106568657), transcript variant X4, mRNA	1	sp|Q8C437|PEX5R_MOUSE PEX5-related protein OS=Mus musculus GN=Pex5l PE=1 SV=2"	Pex5l	0	1465
XR_001320367.1	XR_001320367.1	586				XR_001320367.1	XR_001320367.1	106568658	NC_027313.1	4747313	4748333	XR_001320367.1	XR_001320367.1	PREDICTED: Salmo salar uncharacterized LOC106568658 (LOC106568658), transcript variant X2, ncRNA	1
XR_001320366.1	XR_001320366.1	361				XR_001320366.1	XR_001320366.1	106568658	NC_027313.1	4747316	4748592	XR_001320366.1	XR_001320366.1	PREDICTED: Salmo salar uncharacterized LOC106568658 (LOC106568658), transcript variant X1, ncRNA	1
XM_014139168.1 PREDICTED: Salmo salar prohibitin-2-like (LOC106568660), transcript variant X1, mRNA	XM_014139168.1 PREDICTED: Salmo salar prohibitin-2-like (LOC106568660), transcript variant X1, mRNA	2240				XM_014139168.1	XM_014139168.1 PREDICTED: Salmo salar prohibitin-2-like (LOC106568660), transcript variant X1, mRNA	106568660	NC_027313.1	4882719	4908733	XM_014139168.1	XM_014139168.1	PREDICTED: Salmo salar prohibitin-2-like (LOC106568660), transcript variant X1, mRNA	1	sp|Q5XIH7|PHB2_RAT Prohibitin-2 OS=Rattus norvegicus GN=Phb2 PE=1 SV=1"	Phb2	3.08779e-135	1038
XM_014139169.1 PREDICTED: Salmo salar prohibitin-2-like (LOC106568660), transcript variant X2, mRNA	XM_014139169.1 PREDICTED: Salmo salar prohibitin-2-like (LOC106568660), transcript variant X2, mRNA	1908				XM_014139169.1	XM_014139169.1 PREDICTED: Salmo salar prohibitin-2-like (LOC106568660), transcript variant X2, mRNA	106568660	NC_027313.1	4882719	4908733	XM_014139169.1	XM_014139169.1	PREDICTED: Salmo salar prohibitin-2-like (LOC106568660), transcript variant X2, mRNA	1	sp|Q5XIH7|PHB2_RAT Prohibitin-2 OS=Rattus norvegicus GN=Phb2 PE=1 SV=1"	Phb2	1.13618e-136	1038
XM_014139170.1 PREDICTED: Salmo salar tetratricopeptide repeat protein 19, mitochondrial-like (LOC106568661), mRNA	XM_014139170.1 PREDICTED: Salmo salar tetratricopeptide repeat protein 19, mitochondrial-like (LOC106568661), mRNA	2091				XM_014139170.1	XM_014139170.1 PREDICTED: Salmo salar tetratricopeptide repeat protein 19, mitochondrial-like (LOC106568661), mRNA	106568661	NC_027313.1	4920811	4949267	XM_014139170.1	XM_014139170.1	PREDICTED: Salmo salar tetratricopeptide repeat protein 19, mitochondrial-like (LOC106568661), mRNA	1	sp|A4QP73|TTC19_DANRE Tetratricopeptide repeat protein 19, mitochondrial OS=Danio rerio GN=ttc19 PE=2 SV=2"	ttc19	1.00397e-145	1114
XM_014139172.1 PREDICTED: Salmo salar chromodomain Y-like protein (LOC106568662), transcript variant X2, mRNA	XM_014139172.1 PREDICTED: Salmo salar chromodomain Y-like protein (LOC106568662), transcript variant X2, mRNA	3276				XM_014139172.1	XM_014139172.1 PREDICTED: Salmo salar chromodomain Y-like protein (LOC106568662), transcript variant X2, mRNA	106568662	NC_027313.1	4985316	5018351	XM_014139172.1	XM_014139172.1	PREDICTED: Salmo salar chromodomain Y-like protein (LOC106568662), transcript variant X2, mRNA	1	sp|Q6AYK9|CDYL_RAT Chromodomain Y-like protein OS=Rattus norvegicus GN=Cdyl PE=2 SV=1"	Cdyl	0	1411
XM_014139173.1 PREDICTED: Salmo salar chromodomain Y-like protein (LOC106568662), transcript variant X3, mRNA	XM_014139173.1 PREDICTED: Salmo salar chromodomain Y-like protein (LOC106568662), transcript variant X3, mRNA	3234				XM_014139173.1	XM_014139173.1 PREDICTED: Salmo salar chromodomain Y-like protein (LOC106568662), transcript variant X3, mRNA	106568662	NC_027313.1	4985316	5018351	XM_014139173.1	XM_014139173.1	PREDICTED: Salmo salar chromodomain Y-like protein (LOC106568662), transcript variant X3, mRNA	1	sp|Q6AYK9|CDYL_RAT Chromodomain Y-like protein OS=Rattus norvegicus GN=Cdyl PE=2 SV=1"	Cdyl	8.63482e-175	1358
XM_014139171.1 PREDICTED: Salmo salar chromodomain Y-like protein (LOC106568662), transcript variant X1, mRNA	XM_014139171.1 PREDICTED: Salmo salar chromodomain Y-like protein (LOC106568662), transcript variant X1, mRNA	2372				XM_014139171.1	XM_014139171.1 PREDICTED: Salmo salar chromodomain Y-like protein (LOC106568662), transcript variant X1, mRNA	106568662	NC_027313.1	4985320	5015495	XM_014139171.1	XM_014139171.1	PREDICTED: Salmo salar chromodomain Y-like protein (LOC106568662), transcript variant X1, mRNA	1	sp|Q6AYK9|CDYL_RAT Chromodomain Y-like protein OS=Rattus norvegicus GN=Cdyl PE=2 SV=1"	Cdyl	0	1605
XM_014139174.1 PREDICTED: Salmo salar LIM zinc-binding domain-containing Nebulette-like (LOC106568663), mRNA	XM_014139174.1 PREDICTED: Salmo salar LIM zinc-binding domain-containing Nebulette-like (LOC106568663), mRNA	1510				XM_014139174.1	XM_014139174.1 PREDICTED: Salmo salar LIM zinc-binding domain-containing Nebulette-like (LOC106568663), mRNA	106568663	NC_027313.1	5027513	5040552	XM_014139174.1	XM_014139174.1	PREDICTED: Salmo salar LIM zinc-binding domain-containing Nebulette-like (LOC106568663), mRNA	1	sp|Q9DC07|LNEBL_MOUSE LIM zinc-binding domain-containing Nebulette OS=Mus musculus GN=Nebl PE=2 SV=1"	Nebl	5.77447e-126	952
NM_001139820.1 Salmo salar DnaJ homolog subfamily C member 1 (dnjc1), mRNA	NM_001139820.1 Salmo salar DnaJ homolog subfamily C member 1 (dnjc1), mRNA	2274				NM_001139820.1	NM_001139820.1 Salmo salar DnaJ homolog subfamily C member 1 (dnjc1), mRNA	100194791	NC_027313.1	5040847	5048537	NM_001139820.1	NM_001139820.1	Salmo salar DnaJ homolog subfamily C member 1 (dnjc1), mRNA	1	sp|Q61712|DNJC1_MOUSE DnaJ homolog subfamily C member 1 OS=Mus musculus GN=Dnajc1 PE=1 SV=1"	Dnajc1	3.23212e-133	1050
XM_014139175.1 PREDICTED: Salmo salar polycomb complex protein BMI-1-B-like (LOC106568664), transcript variant X1, mRNA	XM_014139175.1 PREDICTED: Salmo salar polycomb complex protein BMI-1-B-like (LOC106568664), transcript variant X1, mRNA	1721				XM_014139175.1	XM_014139175.1 PREDICTED: Salmo salar polycomb complex protein BMI-1-B-like (LOC106568664), transcript variant X1, mRNA	106568664	NC_027313.1	5066792	5073425	XM_014139175.1	XM_014139175.1	PREDICTED: Salmo salar polycomb complex protein BMI-1-B-like (LOC106568664), transcript variant X1, mRNA	1	sp|Q7T3E6|BMI1B_DANRE Polycomb complex protein BMI-1-B OS=Danio rerio GN=bmi1b PE=2 SV=1"	bmi1b	1.55527e-149	1120
XM_014139176.1 PREDICTED: Salmo salar polycomb complex protein BMI-1-B-like (LOC106568664), transcript variant X2, mRNA	XM_014139176.1 PREDICTED: Salmo salar polycomb complex protein BMI-1-B-like (LOC106568664), transcript variant X2, mRNA	1321				XM_014139176.1	XM_014139176.1 PREDICTED: Salmo salar polycomb complex protein BMI-1-B-like (LOC106568664), transcript variant X2, mRNA	106568664	NC_027313.1	5066792	5069543	XM_014139176.1	XM_014139176.1	PREDICTED: Salmo salar polycomb complex protein BMI-1-B-like (LOC106568664), transcript variant X2, mRNA	1	sp|Q7T3E6|BMI1B_DANRE Polycomb complex protein BMI-1-B OS=Danio rerio GN=bmi1b PE=2 SV=1"	bmi1b	1.4679e-111	856
XM_014139181.1 PREDICTED: Salmo salar anion exchange protein 2-like (LOC106568665), transcript variant X5, mRNA	XM_014139181.1 PREDICTED: Salmo salar anion exchange protein 2-like (LOC106568665), transcript variant X5, mRNA	3877				XM_014139181.1	XM_014139181.1 PREDICTED: Salmo salar anion exchange protein 2-like (LOC106568665), transcript variant X5, mRNA	106568665	NC_027313.1	5130579	5185764	XM_014139181.1	XM_014139181.1	PREDICTED: Salmo salar anion exchange protein 2-like (LOC106568665), transcript variant X5, mRNA	1	sp|P48746|B3A2_RABIT Anion exchange protein 2 OS=Oryctolagus cuniculus GN=SLC4A2 PE=2 SV=1"	SLC4A2	0	2536
XM_014139177.1 PREDICTED: Salmo salar anion exchange protein 2-like (LOC106568665), transcript variant X1, mRNA	XM_014139177.1 PREDICTED: Salmo salar anion exchange protein 2-like (LOC106568665), transcript variant X1, mRNA	5265				XM_014139177.1	XM_014139177.1 PREDICTED: Salmo salar anion exchange protein 2-like (LOC106568665), transcript variant X1, mRNA	106568665	NC_027313.1	5130580	5187029	XM_014139177.1	XM_014139177.1	PREDICTED: Salmo salar anion exchange protein 2-like (LOC106568665), transcript variant X1, mRNA	1	sp|P48746|B3A2_RABIT Anion exchange protein 2 OS=Oryctolagus cuniculus GN=SLC4A2 PE=2 SV=1"	SLC4A2	0	3424
XM_014139178.1 PREDICTED: Salmo salar anion exchange protein 2-like (LOC106568665), transcript variant X2, mRNA	XM_014139178.1 PREDICTED: Salmo salar anion exchange protein 2-like (LOC106568665), transcript variant X2, mRNA	5187				XM_014139178.1	XM_014139178.1 PREDICTED: Salmo salar anion exchange protein 2-like (LOC106568665), transcript variant X2, mRNA	106568665	NC_027313.1	5130580	5187029	XM_014139178.1	XM_014139178.1	PREDICTED: Salmo salar anion exchange protein 2-like (LOC106568665), transcript variant X2, mRNA	1	sp|P48746|B3A2_RABIT Anion exchange protein 2 OS=Oryctolagus cuniculus GN=SLC4A2 PE=2 SV=1"	SLC4A2	0	3461
XM_014139179.1 PREDICTED: Salmo salar anion exchange protein 2-like (LOC106568665), transcript variant X3, mRNA	XM_014139179.1 PREDICTED: Salmo salar anion exchange protein 2-like (LOC106568665), transcript variant X3, mRNA	5181				XM_014139179.1	XM_014139179.1 PREDICTED: Salmo salar anion exchange protein 2-like (LOC106568665), transcript variant X3, mRNA	106568665	NC_027313.1	5130580	5187029	XM_014139179.1	XM_014139179.1	PREDICTED: Salmo salar anion exchange protein 2-like (LOC106568665), transcript variant X3, mRNA	1	sp|P48746|B3A2_RABIT Anion exchange protein 2 OS=Oryctolagus cuniculus GN=SLC4A2 PE=2 SV=1"	SLC4A2	0	3442
XM_014139180.1 PREDICTED: Salmo salar anion exchange protein 2-like (LOC106568665), transcript variant X4, mRNA	XM_014139180.1 PREDICTED: Salmo salar anion exchange protein 2-like (LOC106568665), transcript variant X4, mRNA	5102				XM_014139180.1	XM_014139180.1 PREDICTED: Salmo salar anion exchange protein 2-like (LOC106568665), transcript variant X4, mRNA	106568665	NC_027313.1	5130581	5187029	XM_014139180.1	XM_014139180.1	PREDICTED: Salmo salar anion exchange protein 2-like (LOC106568665), transcript variant X4, mRNA	1	sp|P48746|B3A2_RABIT Anion exchange protein 2 OS=Oryctolagus cuniculus GN=SLC4A2 PE=2 SV=1"	SLC4A2	0	3479
XM_014139182.1 PREDICTED: Salmo salar nucleolar transcription factor 1-A-like (LOC106568666), transcript variant X1, mRNA	XM_014139182.1 PREDICTED: Salmo salar nucleolar transcription factor 1-A-like (LOC106568666), transcript variant X1, mRNA	2862				XM_014139182.1	XM_014139182.1 PREDICTED: Salmo salar nucleolar transcription factor 1-A-like (LOC106568666), transcript variant X1, mRNA	106568666	NC_027313.1	5190678	5207108	XM_014139182.1	XM_014139182.1	PREDICTED: Salmo salar nucleolar transcription factor 1-A-like (LOC106568666), transcript variant X1, mRNA	1	sp|P17480|UBF1_HUMAN Nucleolar transcription factor 1 OS=Homo sapiens GN=UBTF PE=1 SV=1"	UBTF	0	1942
XM_014139186.1 PREDICTED: Salmo salar nucleolar transcription factor 1-A-like (LOC106568666), transcript variant X5, mRNA	XM_014139186.1 PREDICTED: Salmo salar nucleolar transcription factor 1-A-like (LOC106568666), transcript variant X5, mRNA	2897				XM_014139186.1	XM_014139186.1 PREDICTED: Salmo salar nucleolar transcription factor 1-A-like (LOC106568666), transcript variant X5, mRNA	106568666	NC_027313.1	5191308	5207108	XM_014139186.1	XM_014139186.1	PREDICTED: Salmo salar nucleolar transcription factor 1-A-like (LOC106568666), transcript variant X5, mRNA	1	sp|P17480|UBF1_HUMAN Nucleolar transcription factor 1 OS=Homo sapiens GN=UBTF PE=1 SV=1"	UBTF	0	1930
XM_014139184.1 PREDICTED: Salmo salar nucleolar transcription factor 1-A-like (LOC106568666), transcript variant X3, mRNA	XM_014139184.1 PREDICTED: Salmo salar nucleolar transcription factor 1-A-like (LOC106568666), transcript variant X3, mRNA	2914				XM_014139184.1	XM_014139184.1 PREDICTED: Salmo salar nucleolar transcription factor 1-A-like (LOC106568666), transcript variant X3, mRNA	106568666	NC_027313.1	5191309	5207108	XM_014139184.1	XM_014139184.1	PREDICTED: Salmo salar nucleolar transcription factor 1-A-like (LOC106568666), transcript variant X3, mRNA	1	sp|P17480|UBF1_HUMAN Nucleolar transcription factor 1 OS=Homo sapiens GN=UBTF PE=1 SV=1"	UBTF	0	1942
XM_014139185.1 PREDICTED: Salmo salar nucleolar transcription factor 1-A-like (LOC106568666), transcript variant X4, mRNA	XM_014139185.1 PREDICTED: Salmo salar nucleolar transcription factor 1-A-like (LOC106568666), transcript variant X4, mRNA	2902				XM_014139185.1	XM_014139185.1 PREDICTED: Salmo salar nucleolar transcription factor 1-A-like (LOC106568666), transcript variant X4, mRNA	106568666	NC_027313.1	5191309	5207108	XM_014139185.1	XM_014139185.1	PREDICTED: Salmo salar nucleolar transcription factor 1-A-like (LOC106568666), transcript variant X4, mRNA	1	sp|P17480|UBF1_HUMAN Nucleolar transcription factor 1 OS=Homo sapiens GN=UBTF PE=1 SV=1"	UBTF	0	1959
XM_014139183.1 PREDICTED: Salmo salar nucleolar transcription factor 1-A-like (LOC106568666), transcript variant X2, mRNA	XM_014139183.1 PREDICTED: Salmo salar nucleolar transcription factor 1-A-like (LOC106568666), transcript variant X2, mRNA	2752				XM_014139183.1	XM_014139183.1 PREDICTED: Salmo salar nucleolar transcription factor 1-A-like (LOC106568666), transcript variant X2, mRNA	106568666	NC_027313.1	5191310	5206944	XM_014139183.1	XM_014139183.1	PREDICTED: Salmo salar nucleolar transcription factor 1-A-like (LOC106568666), transcript variant X2, mRNA	1	sp|P17480|UBF1_HUMAN Nucleolar transcription factor 1 OS=Homo sapiens GN=UBTF PE=1 SV=1"	UBTF	0	1942
XM_014139187.1 PREDICTED: Salmo salar FAST kinase domain-containing protein 3-like (LOC106568668), transcript variant X1, mRNA	XM_014139187.1 PREDICTED: Salmo salar FAST kinase domain-containing protein 3-like (LOC106568668), transcript variant X1, mRNA	3999				XM_014139187.1	XM_014139187.1 PREDICTED: Salmo salar FAST kinase domain-containing protein 3-like (LOC106568668), transcript variant X1, mRNA	106568668	NC_027313.1	5211795	5238993	XM_014139187.1	XM_014139187.1	PREDICTED: Salmo salar FAST kinase domain-containing protein 3-like (LOC106568668), transcript variant X1, mRNA	1	sp|Q14296|FASTK_HUMAN Fas-activated serine/threonine kinase OS=Homo sapiens GN=FASTK PE=1 SV=1"	FASTK	1.28972e-57	541
XM_014139188.1 PREDICTED: Salmo salar FAST kinase domain-containing protein 3-like (LOC106568668), transcript variant X2, mRNA	XM_014139188.1 PREDICTED: Salmo salar FAST kinase domain-containing protein 3-like (LOC106568668), transcript variant X2, mRNA	3995				XM_014139188.1	XM_014139188.1 PREDICTED: Salmo salar FAST kinase domain-containing protein 3-like (LOC106568668), transcript variant X2, mRNA	106568668	NC_027313.1	5211795	5238993	XM_014139188.1	XM_014139188.1	PREDICTED: Salmo salar FAST kinase domain-containing protein 3-like (LOC106568668), transcript variant X2, mRNA	1	sp|Q14296|FASTK_HUMAN Fas-activated serine/threonine kinase OS=Homo sapiens GN=FASTK PE=1 SV=1"	FASTK	1.28806e-57	541
XM_014139190.1 PREDICTED: Salmo salar FAST kinase domain-containing protein 3-like (LOC106568668), transcript variant X3, mRNA	XM_014139190.1 PREDICTED: Salmo salar FAST kinase domain-containing protein 3-like (LOC106568668), transcript variant X3, mRNA	3820				XM_014139190.1	XM_014139190.1 PREDICTED: Salmo salar FAST kinase domain-containing protein 3-like (LOC106568668), transcript variant X3, mRNA	106568668	NC_027313.1	5211795	5237790	XM_014139190.1	XM_014139190.1	PREDICTED: Salmo salar FAST kinase domain-containing protein 3-like (LOC106568668), transcript variant X3, mRNA	1	sp|Q14296|FASTK_HUMAN Fas-activated serine/threonine kinase OS=Homo sapiens GN=FASTK PE=1 SV=1"	FASTK	1.1872e-57	541
XM_014139191.1 PREDICTED: Salmo salar FAST kinase domain-containing protein 3-like (LOC106568668), transcript variant X4, mRNA	XM_014139191.1 PREDICTED: Salmo salar FAST kinase domain-containing protein 3-like (LOC106568668), transcript variant X4, mRNA	3869				XM_014139191.1	XM_014139191.1 PREDICTED: Salmo salar FAST kinase domain-containing protein 3-like (LOC106568668), transcript variant X4, mRNA	106568668	NC_027313.1	5211795	5350181	XM_014139191.1	XM_014139191.1	PREDICTED: Salmo salar FAST kinase domain-containing protein 3-like (LOC106568668), transcript variant X4, mRNA	1	sp|Q14296|FASTK_HUMAN Fas-activated serine/threonine kinase OS=Homo sapiens GN=FASTK PE=1 SV=1"	FASTK	1.21618e-57	541
XM_014139192.1 PREDICTED: Salmo salar FAST kinase domain-containing protein 3-like (LOC106568668), transcript variant X5, mRNA	XM_014139192.1 PREDICTED: Salmo salar FAST kinase domain-containing protein 3-like (LOC106568668), transcript variant X5, mRNA	3923				XM_014139192.1	XM_014139192.1 PREDICTED: Salmo salar FAST kinase domain-containing protein 3-like (LOC106568668), transcript variant X5, mRNA	106568668	NC_027313.1	5211796	5238993	XM_014139192.1	XM_014139192.1	PREDICTED: Salmo salar FAST kinase domain-containing protein 3-like (LOC106568668), transcript variant X5, mRNA	1	sp|Q14296|FASTK_HUMAN Fas-activated serine/threonine kinase OS=Homo sapiens GN=FASTK PE=1 SV=1"	FASTK	2.32302e-62	577
XR_001320372.1 PREDICTED: Salmo salar uncharacterized LOC106568673 (LOC106568673), ncRNA	XR_001320372.1 PREDICTED: Salmo salar uncharacterized LOC106568673 (LOC106568673), ncRNA	789				XR_001320372.1	XR_001320372.1 PREDICTED: Salmo salar uncharacterized LOC106568673 (LOC106568673), ncRNA	106568673	NC_027313.1	5257814	5260941	XR_001320372.1	XR_001320372.1	PREDICTED: Salmo salar uncharacterized LOC106568673 (LOC106568673), ncRNA	1	sp|Q28256|GP1BA_CANFA Platelet glycoprotein Ib alpha chain OS=Canis familiaris GN=GP1BA PE=2 SV=2"	GP1BA	5.8077e-05	112
XM_014139193.1 PREDICTED: Salmo salar ATP-binding cassette sub-family F member 2-like (LOC106568669), mRNA	XM_014139193.1 PREDICTED: Salmo salar ATP-binding cassette sub-family F member 2-like (LOC106568669), mRNA	2252				XM_014139193.1	XM_014139193.1 PREDICTED: Salmo salar ATP-binding cassette sub-family F member 2-like (LOC106568669), mRNA	106568669	NC_027313.1	5284513	5297392	XM_014139193.1	XM_014139193.1	PREDICTED: Salmo salar ATP-binding cassette sub-family F member 2-like (LOC106568669), mRNA	1	sp|Q9UG63|ABCF2_HUMAN ATP-binding cassette sub-family F member 2 OS=Homo sapiens GN=ABCF2 PE=1 SV=2"	ABCF2	0	2518
XR_001320371.1	XR_001320371.1	966				XR_001320371.1	XR_001320371.1	106568672	NC_027313.1	5298781	5300399	XR_001320371.1	XR_001320371.1	PREDICTED: Salmo salar uncharacterized LOC106568672 (LOC106568672), ncRNA	1
XM_014139194.1 PREDICTED: Salmo salar phakinin-like (LOC106568670), transcript variant X1, mRNA	XM_014139194.1 PREDICTED: Salmo salar phakinin-like (LOC106568670), transcript variant X1, mRNA	1690				XM_014139194.1	XM_014139194.1 PREDICTED: Salmo salar phakinin-like (LOC106568670), transcript variant X1, mRNA	106568670	NC_027313.1	5300411	5306378	XM_014139194.1	XM_014139194.1	PREDICTED: Salmo salar phakinin-like (LOC106568670), transcript variant X1, mRNA	1	sp|Q13515|BFSP2_HUMAN Phakinin OS=Homo sapiens GN=BFSP2 PE=1 SV=1"	BFSP2	4.7113e-130	999
XM_014139195.1 PREDICTED: Salmo salar phakinin-like (LOC106568670), transcript variant X2, mRNA	XM_014139195.1 PREDICTED: Salmo salar phakinin-like (LOC106568670), transcript variant X2, mRNA	1690				XM_014139195.1	XM_014139195.1 PREDICTED: Salmo salar phakinin-like (LOC106568670), transcript variant X2, mRNA	106568670	NC_027313.1	5300411	5306381	XM_014139195.1	XM_014139195.1	PREDICTED: Salmo salar phakinin-like (LOC106568670), transcript variant X2, mRNA	1	sp|Q13515|BFSP2_HUMAN Phakinin OS=Homo sapiens GN=BFSP2 PE=1 SV=1"	BFSP2	3.76962e-129	993
NM_001140518.1 Salmo salar C-C chemokine receptor type 9 (ccr9), mRNA	NM_001140518.1 Salmo salar C-C chemokine receptor type 9 (ccr9), mRNA	2282				NM_001140518.1	NM_001140518.1 Salmo salar C-C chemokine receptor type 9 (ccr9), mRNA	100195489	NC_027313.1	5372143	5375220	NM_001140518.1	NM_001140518.1	Salmo salar C-C chemokine receptor type 9 (ccr9), mRNA	1	sp|Q1WLP9|CCR9_SHEEP C-C chemokine receptor type 9 OS=Ovis aries GN=CCR9 PE=2 SV=1"	CCR9	2.61298e-82	689
XR_001320373.1	XR_001320373.1	2145				XR_001320373.1	XR_001320373.1	106568676	NC_027313.1	5396661	5399335	XR_001320373.1	XR_001320373.1	PREDICTED: Salmo salar uncharacterized LOC106568676 (LOC106568676), ncRNA	1
XM_014139196.1 PREDICTED: Salmo salar serine/threonine-protein kinase PRP4 homolog (LOC106568675), mRNA	XM_014139196.1 PREDICTED: Salmo salar serine/threonine-protein kinase PRP4 homolog (LOC106568675), mRNA	3787				XM_014139196.1	XM_014139196.1 PREDICTED: Salmo salar serine/threonine-protein kinase PRP4 homolog (LOC106568675), mRNA	106568675	NC_027313.1	5400649	5431331	XM_014139196.1	XM_014139196.1	PREDICTED: Salmo salar serine/threonine-protein kinase PRP4 homolog (LOC106568675), mRNA	1	sp|Q13523|PRP4B_HUMAN Serine/threonine-protein kinase PRP4 homolog OS=Homo sapiens GN=PRPF4B PE=1 SV=3"	PRPF4B	0	2086
XM_014139197.1 PREDICTED: Salmo salar zinc finger protein 70-like (LOC106568677), mRNA	XM_014139197.1 PREDICTED: Salmo salar zinc finger protein 70-like (LOC106568677), mRNA	2493				XM_014139197.1	XM_014139197.1 PREDICTED: Salmo salar zinc finger protein 70-like (LOC106568677), mRNA	106568677	NC_027313.1	5431538	5447424	XM_014139197.1	XM_014139197.1	PREDICTED: Salmo salar zinc finger protein 70-like (LOC106568677), mRNA	1	sp|Q6ZN19|ZN841_HUMAN Zinc finger protein 841 OS=Homo sapiens GN=ZNF841 PE=2 SV=1"	ZNF841	1.11758e-29	326
XM_014139200.1 PREDICTED: Salmo salar protein disulfide-isomerase TMX3-like (LOC106568678), mRNA	XM_014139200.1 PREDICTED: Salmo salar protein disulfide-isomerase TMX3-like (LOC106568678), mRNA	2089				XM_014139200.1	XM_014139200.1 PREDICTED: Salmo salar protein disulfide-isomerase TMX3-like (LOC106568678), mRNA	106568678	NC_027313.1	5469183	5498889	XM_014139200.1	XM_014139200.1	PREDICTED: Salmo salar protein disulfide-isomerase TMX3-like (LOC106568678), mRNA	1	sp|Q96JJ7|TMX3_HUMAN Protein disulfide-isomerase TMX3 OS=Homo sapiens GN=TMX3 PE=1 SV=2"	TMX3	5.40138e-154	1174
XM_014139201.1 PREDICTED: Salmo salar cadherin-7-like (LOC106568679), transcript variant X1, mRNA	XM_014139201.1 PREDICTED: Salmo salar cadherin-7-like (LOC106568679), transcript variant X1, mRNA	3796				XM_014139201.1	XM_014139201.1 PREDICTED: Salmo salar cadherin-7-like (LOC106568679), transcript variant X1, mRNA	106568679	NC_027313.1	5710253	5892411	XM_014139201.1	XM_014139201.1	PREDICTED: Salmo salar cadherin-7-like (LOC106568679), transcript variant X1, mRNA	1	sp|Q90763|CADH7_CHICK Cadherin-7 OS=Gallus gallus GN=CDH7 PE=2 SV=1"	CDH7	0	2646
XM_014139202.1 PREDICTED: Salmo salar cadherin-7-like (LOC106568679), transcript variant X2, mRNA	XM_014139202.1 PREDICTED: Salmo salar cadherin-7-like (LOC106568679), transcript variant X2, mRNA	3543				XM_014139202.1	XM_014139202.1 PREDICTED: Salmo salar cadherin-7-like (LOC106568679), transcript variant X2, mRNA	106568679	NC_027313.1	5710253	5890818	XM_014139202.1	XM_014139202.1	PREDICTED: Salmo salar cadherin-7-like (LOC106568679), transcript variant X2, mRNA	1	sp|Q90763|CADH7_CHICK Cadherin-7 OS=Gallus gallus GN=CDH7 PE=2 SV=1"	CDH7	0	2646
XM_014139203.1 PREDICTED: Salmo salar cadherin-7-like (LOC106568679), transcript variant X3, mRNA	XM_014139203.1 PREDICTED: Salmo salar cadherin-7-like (LOC106568679), transcript variant X3, mRNA	3791				XM_014139203.1	XM_014139203.1 PREDICTED: Salmo salar cadherin-7-like (LOC106568679), transcript variant X3, mRNA	106568679	NC_027313.1	5710253	5892411	XM_014139203.1	XM_014139203.1	PREDICTED: Salmo salar cadherin-7-like (LOC106568679), transcript variant X3, mRNA	1	sp|Q90763|CADH7_CHICK Cadherin-7 OS=Gallus gallus GN=CDH7 PE=2 SV=1"	CDH7	0	2646
XM_014139204.1 PREDICTED: Salmo salar cadherin-7-like (LOC106568679), transcript variant X4, mRNA	XM_014139204.1 PREDICTED: Salmo salar cadherin-7-like (LOC106568679), transcript variant X4, mRNA	3598				XM_014139204.1	XM_014139204.1 PREDICTED: Salmo salar cadherin-7-like (LOC106568679), transcript variant X4, mRNA	106568679	NC_027313.1	5710253	5892411	XM_014139204.1	XM_014139204.1	PREDICTED: Salmo salar cadherin-7-like (LOC106568679), transcript variant X4, mRNA	1	sp|Q90763|CADH7_CHICK Cadherin-7 OS=Gallus gallus GN=CDH7 PE=2 SV=1"	CDH7	0	2646
XM_014139205.1 PREDICTED: Salmo salar cadherin-7-like (LOC106568679), transcript variant X5, mRNA	XM_014139205.1 PREDICTED: Salmo salar cadherin-7-like (LOC106568679), transcript variant X5, mRNA	3298				XM_014139205.1	XM_014139205.1 PREDICTED: Salmo salar cadherin-7-like (LOC106568679), transcript variant X5, mRNA	106568679	NC_027313.1	5710253	5892411	XM_014139205.1	XM_014139205.1	PREDICTED: Salmo salar cadherin-7-like (LOC106568679), transcript variant X5, mRNA	1	sp|Q90763|CADH7_CHICK Cadherin-7 OS=Gallus gallus GN=CDH7 PE=2 SV=1"	CDH7	0	2517
XM_014139206.1 PREDICTED: Salmo salar E3 ubiquitin-protein ligase RNF31-like (LOC106568680), transcript variant X1, mRNA	XM_014139206.1 PREDICTED: Salmo salar E3 ubiquitin-protein ligase RNF31-like (LOC106568680), transcript variant X1, mRNA	3663				XM_014139206.1	XM_014139206.1 PREDICTED: Salmo salar E3 ubiquitin-protein ligase RNF31-like (LOC106568680), transcript variant X1, mRNA	106568680	NC_027313.1	6173448	6195176	XM_014139206.1	XM_014139206.1	PREDICTED: Salmo salar E3 ubiquitin-protein ligase RNF31-like (LOC106568680), transcript variant X1, mRNA	1	sp|Q96EP0|RNF31_HUMAN E3 ubiquitin-protein ligase RNF31 OS=Homo sapiens GN=RNF31 PE=1 SV=1"	RNF31	8.44145e-94	842
XM_014139207.1 PREDICTED: Salmo salar E3 ubiquitin-protein ligase RNF31-like (LOC106568680), transcript variant X2, mRNA	XM_014139207.1 PREDICTED: Salmo salar E3 ubiquitin-protein ligase RNF31-like (LOC106568680), transcript variant X2, mRNA	3659				XM_014139207.1	XM_014139207.1 PREDICTED: Salmo salar E3 ubiquitin-protein ligase RNF31-like (LOC106568680), transcript variant X2, mRNA	106568680	NC_027313.1	6173449	6195176	XM_014139207.1	XM_014139207.1	PREDICTED: Salmo salar E3 ubiquitin-protein ligase RNF31-like (LOC106568680), transcript variant X2, mRNA	1	sp|Q96EP0|RNF31_HUMAN E3 ubiquitin-protein ligase RNF31 OS=Homo sapiens GN=RNF31 PE=1 SV=1"	RNF31	8.23585e-94	842
XM_014139208.1 PREDICTED: Salmo salar E3 ubiquitin-protein ligase RNF31-like (LOC106568680), transcript variant X3, mRNA	XM_014139208.1 PREDICTED: Salmo salar E3 ubiquitin-protein ligase RNF31-like (LOC106568680), transcript variant X3, mRNA	3567				XM_014139208.1	XM_014139208.1 PREDICTED: Salmo salar E3 ubiquitin-protein ligase RNF31-like (LOC106568680), transcript variant X3, mRNA	106568680	NC_027313.1	6173450	6195176	XM_014139208.1	XM_014139208.1	PREDICTED: Salmo salar E3 ubiquitin-protein ligase RNF31-like (LOC106568680), transcript variant X3, mRNA	1	sp|Q96EP0|RNF31_HUMAN E3 ubiquitin-protein ligase RNF31 OS=Homo sapiens GN=RNF31 PE=1 SV=1"	RNF31	5.62028e-94	842
XM_014139209.1 PREDICTED: Salmo salar E3 ubiquitin-protein ligase RNF31-like (LOC106568680), transcript variant X4, mRNA	XM_014139209.1 PREDICTED: Salmo salar E3 ubiquitin-protein ligase RNF31-like (LOC106568680), transcript variant X4, mRNA	3570				XM_014139209.1	XM_014139209.1 PREDICTED: Salmo salar E3 ubiquitin-protein ligase RNF31-like (LOC106568680), transcript variant X4, mRNA	106568680	NC_027313.1	6173450	6195176	XM_014139209.1	XM_014139209.1	PREDICTED: Salmo salar E3 ubiquitin-protein ligase RNF31-like (LOC106568680), transcript variant X4, mRNA	1	sp|Q96EP0|RNF31_HUMAN E3 ubiquitin-protein ligase RNF31 OS=Homo sapiens GN=RNF31 PE=1 SV=1"	RNF31	5.69448e-94	842
XM_014139442.1 PREDICTED: Salmo salar neogenin-like (LOC106568778), mRNA	XM_014139442.1 PREDICTED: Salmo salar neogenin-like (LOC106568778), mRNA	1608				XM_014139442.1	XM_014139442.1 PREDICTED: Salmo salar neogenin-like (LOC106568778), mRNA	106568778	NC_027313.1	6235157	6247949	XM_014139442.1	XM_014139442.1	PREDICTED: Salmo salar neogenin-like (LOC106568778), mRNA	1	sp|P97603|NEO1_RAT Neogenin (Fragment) OS=Rattus norvegicus GN=Neo1 PE=2 SV=1"	Neo1	3.11421e-171	1347
XR_001320374.1	XR_001320374.1	1066				XR_001320374.1	XR_001320374.1	106568682	NC_027313.1	6430376	6436952	XR_001320374.1	XR_001320374.1	PREDICTED: Salmo salar uncharacterized LOC106568682 (LOC106568682), ncRNA	1
XM_014139210.1 PREDICTED: Salmo salar inhibin beta A chain-like (LOC106568683), mRNA	XM_014139210.1 PREDICTED: Salmo salar inhibin beta A chain-like (LOC106568683), mRNA	2344				XM_014139210.1	XM_014139210.1 PREDICTED: Salmo salar inhibin beta A chain-like (LOC106568683), mRNA	106568683	NC_027313.1	6444195	6457191	XM_014139210.1	XM_014139210.1	PREDICTED: Salmo salar inhibin beta A chain-like (LOC106568683), mRNA	1	sp|P03970|INHBA_PIG Inhibin beta A chain OS=Sus scrofa GN=INHBA PE=1 SV=1"	INHBA	1.55718e-139	1082
XM_014139211.1 PREDICTED: Salmo salar disks large homolog 1-like (LOC106568684), transcript variant X1, mRNA	XM_014139211.1 PREDICTED: Salmo salar disks large homolog 1-like (LOC106568684), transcript variant X1, mRNA	6165				XM_014139211.1	XM_014139211.1 PREDICTED: Salmo salar disks large homolog 1-like (LOC106568684), transcript variant X1, mRNA	106568684	NC_027313.1	6474496	6824618	XM_014139211.1	XM_014139211.1	PREDICTED: Salmo salar disks large homolog 1-like (LOC106568684), transcript variant X1, mRNA	1	sp|Q12959|DLG1_HUMAN Disks large homolog 1 OS=Homo sapiens GN=DLG1 PE=1 SV=2"	DLG1	0	3680
XM_014139213.1 PREDICTED: Salmo salar disks large homolog 1-like (LOC106568684), transcript variant X2, mRNA	XM_014139213.1 PREDICTED: Salmo salar disks large homolog 1-like (LOC106568684), transcript variant X2, mRNA	6163				XM_014139213.1	XM_014139213.1 PREDICTED: Salmo salar disks large homolog 1-like (LOC106568684), transcript variant X2, mRNA	106568684	NC_027313.1	6474496	6824619	XM_014139213.1	XM_014139213.1	PREDICTED: Salmo salar disks large homolog 1-like (LOC106568684), transcript variant X2, mRNA	1	sp|Q12959|DLG1_HUMAN Disks large homolog 1 OS=Homo sapiens GN=DLG1 PE=1 SV=2"	DLG1	0	3681
XM_014139214.1 PREDICTED: Salmo salar disks large homolog 1-like (LOC106568684), transcript variant X3, mRNA	XM_014139214.1 PREDICTED: Salmo salar disks large homolog 1-like (LOC106568684), transcript variant X3, mRNA	6163				XM_014139214.1	XM_014139214.1 PREDICTED: Salmo salar disks large homolog 1-like (LOC106568684), transcript variant X3, mRNA	106568684	NC_027313.1	6474496	6824619	XM_014139214.1	XM_014139214.1	PREDICTED: Salmo salar disks large homolog 1-like (LOC106568684), transcript variant X3, mRNA	1	sp|Q12959|DLG1_HUMAN Disks large homolog 1 OS=Homo sapiens GN=DLG1 PE=1 SV=2"	DLG1	0	3673
XM_014139215.1 PREDICTED: Salmo salar disks large homolog 1-like (LOC106568684), transcript variant X4, mRNA	XM_014139215.1 PREDICTED: Salmo salar disks large homolog 1-like (LOC106568684), transcript variant X4, mRNA	6147				XM_014139215.1	XM_014139215.1 PREDICTED: Salmo salar disks large homolog 1-like (LOC106568684), transcript variant X4, mRNA	106568684	NC_027313.1	6474496	6824615	XM_014139215.1	XM_014139215.1	PREDICTED: Salmo salar disks large homolog 1-like (LOC106568684), transcript variant X4, mRNA	1	sp|Q12959|DLG1_HUMAN Disks large homolog 1 OS=Homo sapiens GN=DLG1 PE=1 SV=2"	DLG1	0	3696
XM_014139216.1 PREDICTED: Salmo salar disks large homolog 1-like (LOC106568684), transcript variant X5, mRNA	XM_014139216.1 PREDICTED: Salmo salar disks large homolog 1-like (LOC106568684), transcript variant X5, mRNA	6101				XM_014139216.1	XM_014139216.1 PREDICTED: Salmo salar disks large homolog 1-like (LOC106568684), transcript variant X5, mRNA	106568684	NC_027313.1	6474496	6824617	XM_014139216.1	XM_014139216.1	PREDICTED: Salmo salar disks large homolog 1-like (LOC106568684), transcript variant X5, mRNA	1	sp|Q12959|DLG1_HUMAN Disks large homolog 1 OS=Homo sapiens GN=DLG1 PE=1 SV=2"	DLG1	0	3732
XM_014139217.1 PREDICTED: Salmo salar disks large homolog 1-like (LOC106568684), transcript variant X6, mRNA	XM_014139217.1 PREDICTED: Salmo salar disks large homolog 1-like (LOC106568684), transcript variant X6, mRNA	6091				XM_014139217.1	XM_014139217.1 PREDICTED: Salmo salar disks large homolog 1-like (LOC106568684), transcript variant X6, mRNA	106568684	NC_027313.1	6474496	6824616	XM_014139217.1	XM_014139217.1	PREDICTED: Salmo salar disks large homolog 1-like (LOC106568684), transcript variant X6, mRNA	1	sp|Q12959|DLG1_HUMAN Disks large homolog 1 OS=Homo sapiens GN=DLG1 PE=1 SV=2"	DLG1	0	3719
XM_014139218.1 PREDICTED: Salmo salar disks large homolog 1-like (LOC106568684), transcript variant X7, mRNA	XM_014139218.1 PREDICTED: Salmo salar disks large homolog 1-like (LOC106568684), transcript variant X7, mRNA	6083				XM_014139218.1	XM_014139218.1 PREDICTED: Salmo salar disks large homolog 1-like (LOC106568684), transcript variant X7, mRNA	106568684	NC_027313.1	6474496	6824614	XM_014139218.1	XM_014139218.1	PREDICTED: Salmo salar disks large homolog 1-like (LOC106568684), transcript variant X7, mRNA	1	sp|Q12959|DLG1_HUMAN Disks large homolog 1 OS=Homo sapiens GN=DLG1 PE=1 SV=2"	DLG1	0	3748
XM_014139219.1 PREDICTED: Salmo salar disks large homolog 1-like (LOC106568684), transcript variant X8, mRNA	XM_014139219.1 PREDICTED: Salmo salar disks large homolog 1-like (LOC106568684), transcript variant X8, mRNA	6062				XM_014139219.1	XM_014139219.1 PREDICTED: Salmo salar disks large homolog 1-like (LOC106568684), transcript variant X8, mRNA	106568684	NC_027313.1	6474496	6824617	XM_014139219.1	XM_014139219.1	PREDICTED: Salmo salar disks large homolog 1-like (LOC106568684), transcript variant X8, mRNA	1	sp|Q12959|DLG1_HUMAN Disks large homolog 1 OS=Homo sapiens GN=DLG1 PE=1 SV=2"	DLG1	0	3698
XM_014139220.1 PREDICTED: Salmo salar disks large homolog 1-like (LOC106568684), transcript variant X9, mRNA	XM_014139220.1 PREDICTED: Salmo salar disks large homolog 1-like (LOC106568684), transcript variant X9, mRNA	6049				XM_014139220.1	XM_014139220.1 PREDICTED: Salmo salar disks large homolog 1-like (LOC106568684), transcript variant X9, mRNA	106568684	NC_027313.1	6474496	6824616	XM_014139220.1	XM_014139220.1	PREDICTED: Salmo salar disks large homolog 1-like (LOC106568684), transcript variant X9, mRNA	1	sp|Q12959|DLG1_HUMAN Disks large homolog 1 OS=Homo sapiens GN=DLG1 PE=1 SV=2"	DLG1	0	3671
XM_014139221.1 PREDICTED: Salmo salar disks large homolog 1-like (LOC106568684), transcript variant X10, mRNA	XM_014139221.1 PREDICTED: Salmo salar disks large homolog 1-like (LOC106568684), transcript variant X10, mRNA	6046				XM_014139221.1	XM_014139221.1 PREDICTED: Salmo salar disks large homolog 1-like (LOC106568684), transcript variant X10, mRNA	106568684	NC_027313.1	6474496	6824616	XM_014139221.1	XM_014139221.1	PREDICTED: Salmo salar disks large homolog 1-like (LOC106568684), transcript variant X10, mRNA	1	sp|Q12959|DLG1_HUMAN Disks large homolog 1 OS=Homo sapiens GN=DLG1 PE=1 SV=2"	DLG1	0	3672
XM_014139222.1 PREDICTED: Salmo salar disks large homolog 1-like (LOC106568684), transcript variant X11, mRNA	XM_014139222.1 PREDICTED: Salmo salar disks large homolog 1-like (LOC106568684), transcript variant X11, mRNA	5573				XM_014139222.1	XM_014139222.1 PREDICTED: Salmo salar disks large homolog 1-like (LOC106568684), transcript variant X11, mRNA	106568684	NC_027313.1	6474496	6824623	XM_014139222.1	XM_014139222.1	PREDICTED: Salmo salar disks large homolog 1-like (LOC106568684), transcript variant X11, mRNA	1	sp|Q12959|DLG1_HUMAN Disks large homolog 1 OS=Homo sapiens GN=DLG1 PE=1 SV=2"	DLG1	0	3648
XM_014139223.1 PREDICTED: Salmo salar disks large homolog 1-like (LOC106568684), transcript variant X12, mRNA	XM_014139223.1 PREDICTED: Salmo salar disks large homolog 1-like (LOC106568684), transcript variant X12, mRNA	6027				XM_014139223.1	XM_014139223.1 PREDICTED: Salmo salar disks large homolog 1-like (LOC106568684), transcript variant X12, mRNA	106568684	NC_027313.1	6474496	6824615	XM_014139223.1	XM_014139223.1	PREDICTED: Salmo salar disks large homolog 1-like (LOC106568684), transcript variant X12, mRNA	1	sp|Q12959|DLG1_HUMAN Disks large homolog 1 OS=Homo sapiens GN=DLG1 PE=1 SV=2"	DLG1	0	3771
XM_014139224.1 PREDICTED: Salmo salar disks large homolog 1-like (LOC106568684), transcript variant X13, mRNA	XM_014139224.1 PREDICTED: Salmo salar disks large homolog 1-like (LOC106568684), transcript variant X13, mRNA	6008				XM_014139224.1	XM_014139224.1 PREDICTED: Salmo salar disks large homolog 1-like (LOC106568684), transcript variant X13, mRNA	106568684	NC_027313.1	6474496	6824611	XM_014139224.1	XM_014139224.1	PREDICTED: Salmo salar disks large homolog 1-like (LOC106568684), transcript variant X13, mRNA	1	sp|Q12959|DLG1_HUMAN Disks large homolog 1 OS=Homo sapiens GN=DLG1 PE=1 SV=2"	DLG1	0	3787
XM_014139225.1 PREDICTED: Salmo salar disks large homolog 1-like (LOC106568684), transcript variant X14, mRNA	XM_014139225.1 PREDICTED: Salmo salar disks large homolog 1-like (LOC106568684), transcript variant X14, mRNA	6000				XM_014139225.1	XM_014139225.1 PREDICTED: Salmo salar disks large homolog 1-like (LOC106568684), transcript variant X14, mRNA	106568684	NC_027313.1	6474496	6824615	XM_014139225.1	XM_014139225.1	PREDICTED: Salmo salar disks large homolog 1-like (LOC106568684), transcript variant X14, mRNA	1	sp|Q12959|DLG1_HUMAN Disks large homolog 1 OS=Homo sapiens GN=DLG1 PE=1 SV=2"	DLG1	0	3709
XM_014139226.1 PREDICTED: Salmo salar disks large homolog 1-like (LOC106568684), transcript variant X15, mRNA	XM_014139226.1 PREDICTED: Salmo salar disks large homolog 1-like (LOC106568684), transcript variant X15, mRNA	5998				XM_014139226.1	XM_014139226.1 PREDICTED: Salmo salar disks large homolog 1-like (LOC106568684), transcript variant X15, mRNA	106568684	NC_027313.1	6474496	6824616	XM_014139226.1	XM_014139226.1	PREDICTED: Salmo salar disks large homolog 1-like (LOC106568684), transcript variant X15, mRNA	1	sp|Q12959|DLG1_HUMAN Disks large homolog 1 OS=Homo sapiens GN=DLG1 PE=1 SV=2"	DLG1	0	3703
XM_014139227.1 PREDICTED: Salmo salar disks large homolog 1-like (LOC106568684), transcript variant X16, mRNA	XM_014139227.1 PREDICTED: Salmo salar disks large homolog 1-like (LOC106568684), transcript variant X16, mRNA	5984				XM_014139227.1	XM_014139227.1 PREDICTED: Salmo salar disks large homolog 1-like (LOC106568684), transcript variant X16, mRNA	106568684	NC_027313.1	6474496	6824614	XM_014139227.1	XM_014139227.1	PREDICTED: Salmo salar disks large homolog 1-like (LOC106568684), transcript variant X16, mRNA	1	sp|Q12959|DLG1_HUMAN Disks large homolog 1 OS=Homo sapiens GN=DLG1 PE=1 SV=2"	DLG1	0	3675
XM_014139229.1 PREDICTED: Salmo salar disks large homolog 1-like (LOC106568684), transcript variant X17, mRNA	XM_014139229.1 PREDICTED: Salmo salar disks large homolog 1-like (LOC106568684), transcript variant X17, mRNA	7255				XM_014139229.1	XM_014139229.1 PREDICTED: Salmo salar disks large homolog 1-like (LOC106568684), transcript variant X17, mRNA	106568684	NC_027313.1	6474496	6747464	XM_014139229.1	XM_014139229.1	PREDICTED: Salmo salar disks large homolog 1-like (LOC106568684), transcript variant X17, mRNA	1	sp|Q5PYH5|DLG1L_DANRE Discs large homolog 1-like protein OS=Danio rerio GN=dlg1l PE=2 SV=1"	dlg1l	0	3501
XM_014139230.1 PREDICTED: Salmo salar disks large homolog 1-like (LOC106568684), transcript variant X18, mRNA	XM_014139230.1 PREDICTED: Salmo salar disks large homolog 1-like (LOC106568684), transcript variant X18, mRNA	5966				XM_014139230.1	XM_014139230.1 PREDICTED: Salmo salar disks large homolog 1-like (LOC106568684), transcript variant X18, mRNA	106568684	NC_027313.1	6474496	6824611	XM_014139230.1	XM_014139230.1	PREDICTED: Salmo salar disks large homolog 1-like (LOC106568684), transcript variant X18, mRNA	1	sp|Q12959|DLG1_HUMAN Disks large homolog 1 OS=Homo sapiens GN=DLG1 PE=1 SV=2"	DLG1	0	3691
XM_014139231.1 PREDICTED: Salmo salar disks large homolog 1-like (LOC106568684), transcript variant X19, mRNA	XM_014139231.1 PREDICTED: Salmo salar disks large homolog 1-like (LOC106568684), transcript variant X19, mRNA	5846				XM_014139231.1	XM_014139231.1 PREDICTED: Salmo salar disks large homolog 1-like (LOC106568684), transcript variant X19, mRNA	106568684	NC_027313.1	6474496	6645515	XM_014139231.1	XM_014139231.1	PREDICTED: Salmo salar disks large homolog 1-like (LOC106568684), transcript variant X19, mRNA	1	sp|Q28C55|DLG1_XENTR Disks large homolog 1 OS=Xenopus tropicalis GN=dlg1 PE=2 SV=1"	dlg1	0	3220
XM_014139232.1 PREDICTED: Salmo salar disks large homolog 1-like (LOC106568684), transcript variant X20, mRNA	XM_014139232.1 PREDICTED: Salmo salar disks large homolog 1-like (LOC106568684), transcript variant X20, mRNA	7221				XM_014139232.1	XM_014139232.1 PREDICTED: Salmo salar disks large homolog 1-like (LOC106568684), transcript variant X20, mRNA	106568684	NC_027313.1	6474496	6747463	XM_014139232.1	XM_014139232.1	PREDICTED: Salmo salar disks large homolog 1-like (LOC106568684), transcript variant X20, mRNA	1	sp|Q5PYH5|DLG1L_DANRE Discs large homolog 1-like protein OS=Danio rerio GN=dlg1l PE=2 SV=1"	dlg1l	0	3501
XM_014139233.1 PREDICTED: Salmo salar disks large homolog 1-like (LOC106568684), transcript variant X21, mRNA	XM_014139233.1 PREDICTED: Salmo salar disks large homolog 1-like (LOC106568684), transcript variant X21, mRNA	5918				XM_014139233.1	XM_014139233.1 PREDICTED: Salmo salar disks large homolog 1-like (LOC106568684), transcript variant X21, mRNA	106568684	NC_027313.1	6474496	6824611	XM_014139233.1	XM_014139233.1	PREDICTED: Salmo salar disks large homolog 1-like (LOC106568684), transcript variant X21, mRNA	1	sp|Q12959|DLG1_HUMAN Disks large homolog 1 OS=Homo sapiens GN=DLG1 PE=1 SV=2"	DLG1	0	3777
XM_014139234.1 PREDICTED: Salmo salar disks large homolog 1-like (LOC106568684), transcript variant X22, mRNA	XM_014139234.1 PREDICTED: Salmo salar disks large homolog 1-like (LOC106568684), transcript variant X22, mRNA	5907				XM_014139234.1	XM_014139234.1 PREDICTED: Salmo salar disks large homolog 1-like (LOC106568684), transcript variant X22, mRNA	106568684	NC_027313.1	6474496	6824609	XM_014139234.1	XM_014139234.1	PREDICTED: Salmo salar disks large homolog 1-like (LOC106568684), transcript variant X22, mRNA	1	sp|Q12959|DLG1_HUMAN Disks large homolog 1 OS=Homo sapiens GN=DLG1 PE=1 SV=2"	DLG1	0	3764
XM_014139235.1 PREDICTED: Salmo salar disks large homolog 1-like (LOC106568684), transcript variant X23, mRNA	XM_014139235.1 PREDICTED: Salmo salar disks large homolog 1-like (LOC106568684), transcript variant X23, mRNA	5897				XM_014139235.1	XM_014139235.1 PREDICTED: Salmo salar disks large homolog 1-like (LOC106568684), transcript variant X23, mRNA	106568684	NC_027313.1	6474496	6824614	XM_014139235.1	XM_014139235.1	PREDICTED: Salmo salar disks large homolog 1-like (LOC106568684), transcript variant X23, mRNA	1	sp|Q12959|DLG1_HUMAN Disks large homolog 1 OS=Homo sapiens GN=DLG1 PE=1 SV=2"	DLG1	0	3664
XM_014139236.1 PREDICTED: Salmo salar disks large homolog 1-like (LOC106568684), transcript variant X24, mRNA	XM_014139236.1 PREDICTED: Salmo salar disks large homolog 1-like (LOC106568684), transcript variant X24, mRNA	5878				XM_014139236.1	XM_014139236.1 PREDICTED: Salmo salar disks large homolog 1-like (LOC106568684), transcript variant X24, mRNA	106568684	NC_027313.1	6474496	6824610	XM_014139236.1	XM_014139236.1	PREDICTED: Salmo salar disks large homolog 1-like (LOC106568684), transcript variant X24, mRNA	1	sp|Q12959|DLG1_HUMAN Disks large homolog 1 OS=Homo sapiens GN=DLG1 PE=1 SV=2"	DLG1	0	3680
XM_014139237.1 PREDICTED: Salmo salar disks large homolog 1-like (LOC106568684), transcript variant X25, mRNA	XM_014139237.1 PREDICTED: Salmo salar disks large homolog 1-like (LOC106568684), transcript variant X25, mRNA	5843				XM_014139237.1	XM_014139237.1 PREDICTED: Salmo salar disks large homolog 1-like (LOC106568684), transcript variant X25, mRNA	106568684	NC_027313.1	6474496	6824608	XM_014139237.1	XM_014139237.1	PREDICTED: Salmo salar disks large homolog 1-like (LOC106568684), transcript variant X25, mRNA	1	sp|Q12959|DLG1_HUMAN Disks large homolog 1 OS=Homo sapiens GN=DLG1 PE=1 SV=2"	DLG1	0	3816
XM_014139238.1 PREDICTED: Salmo salar disks large homolog 1-like (LOC106568684), transcript variant X26, mRNA	XM_014139238.1 PREDICTED: Salmo salar disks large homolog 1-like (LOC106568684), transcript variant X26, mRNA	5743				XM_014139238.1	XM_014139238.1 PREDICTED: Salmo salar disks large homolog 1-like (LOC106568684), transcript variant X26, mRNA	106568684	NC_027313.1	6474496	6645514	XM_014139238.1	XM_014139238.1	PREDICTED: Salmo salar disks large homolog 1-like (LOC106568684), transcript variant X26, mRNA	1	sp|Q28C55|DLG1_XENTR Disks large homolog 1 OS=Xenopus tropicalis GN=dlg1 PE=2 SV=1"	dlg1	0	3222
XM_014139239.1 PREDICTED: Salmo salar disks large homolog 1-like (LOC106568684), transcript variant X27, mRNA	XM_014139239.1 PREDICTED: Salmo salar disks large homolog 1-like (LOC106568684), transcript variant X27, mRNA	5801				XM_014139239.1	XM_014139239.1 PREDICTED: Salmo salar disks large homolog 1-like (LOC106568684), transcript variant X27, mRNA	106568684	NC_027313.1	6474496	6824608	XM_014139239.1	XM_014139239.1	PREDICTED: Salmo salar disks large homolog 1-like (LOC106568684), transcript variant X27, mRNA	1	sp|Q12959|DLG1_HUMAN Disks large homolog 1 OS=Homo sapiens GN=DLG1 PE=1 SV=2"	DLG1	0	3712
XM_014139240.1 PREDICTED: Salmo salar disks large homolog 1-like (LOC106568684), transcript variant X28, mRNA	XM_014139240.1 PREDICTED: Salmo salar disks large homolog 1-like (LOC106568684), transcript variant X28, mRNA	5740				XM_014139240.1	XM_014139240.1 PREDICTED: Salmo salar disks large homolog 1-like (LOC106568684), transcript variant X28, mRNA	106568684	NC_027313.1	6474496	6824607	XM_014139240.1	XM_014139240.1	PREDICTED: Salmo salar disks large homolog 1-like (LOC106568684), transcript variant X28, mRNA	1	sp|Q12959|DLG1_HUMAN Disks large homolog 1 OS=Homo sapiens GN=DLG1 PE=1 SV=2"	DLG1	0	3771
XM_014139241.1 PREDICTED: Salmo salar disks large homolog 1-like (LOC106568684), transcript variant X29, mRNA	XM_014139241.1 PREDICTED: Salmo salar disks large homolog 1-like (LOC106568684), transcript variant X29, mRNA	5318				XM_014139241.1	XM_014139241.1 PREDICTED: Salmo salar disks large homolog 1-like (LOC106568684), transcript variant X29, mRNA	106568684	NC_027313.1	6474496	6663208	XM_014139241.1	XM_014139241.1	PREDICTED: Salmo salar disks large homolog 1-like (LOC106568684), transcript variant X29, mRNA	1	sp|Q28C55|DLG1_XENTR Disks large homolog 1 OS=Xenopus tropicalis GN=dlg1 PE=2 SV=1"	dlg1	0	3208
XM_014139242.1 PREDICTED: Salmo salar disks large homolog 1-like (LOC106568684), transcript variant X30, mRNA	XM_014139242.1 PREDICTED: Salmo salar disks large homolog 1-like (LOC106568684), transcript variant X30, mRNA	5019				XM_014139242.1	XM_014139242.1 PREDICTED: Salmo salar disks large homolog 1-like (LOC106568684), transcript variant X30, mRNA	106568684	NC_027313.1	6474496	6641812	XM_014139242.1	XM_014139242.1	PREDICTED: Salmo salar disks large homolog 1-like (LOC106568684), transcript variant X30, mRNA	1	sp|Q28C55|DLG1_XENTR Disks large homolog 1 OS=Xenopus tropicalis GN=dlg1 PE=2 SV=1"	dlg1	0	3211
XM_014139243.1 PREDICTED: Salmo salar disks large homolog 1-like (LOC106568684), transcript variant X31, mRNA	XM_014139243.1 PREDICTED: Salmo salar disks large homolog 1-like (LOC106568684), transcript variant X31, mRNA	5759				XM_014139243.1	XM_014139243.1 PREDICTED: Salmo salar disks large homolog 1-like (LOC106568684), transcript variant X31, mRNA	106568684	NC_027313.1	6474496	6824608	XM_014139243.1	XM_014139243.1	PREDICTED: Salmo salar disks large homolog 1-like (LOC106568684), transcript variant X31, mRNA	1	sp|Q12959|DLG1_HUMAN Disks large homolog 1 OS=Homo sapiens GN=DLG1 PE=1 SV=2"	DLG1	0	3672
XR_001320375.1	XR_001320375.1	1238				XR_001320375.1	XR_001320375.1	106568687	NC_027313.1	6690144	6692960	XR_001320375.1	XR_001320375.1	PREDICTED: Salmo salar uncharacterized LOC106568687 (LOC106568687), ncRNA	1
XM_014139245.1	XM_014139245.1	3375				XM_014139245.1	XM_014139245.1	106568688	NC_027313.1	6875852	6879755	XM_014139245.1	XM_014139245.1	PREDICTED: Salmo salar uncharacterized LOC106568688 (LOC106568688), transcript variant X1, mRNA	1
XM_014139246.1	XM_014139246.1	3396				XM_014139246.1	XM_014139246.1	106568688	NC_027313.1	6875852	6879756	XM_014139246.1	XM_014139246.1	PREDICTED: Salmo salar uncharacterized LOC106568688 (LOC106568688), transcript variant X2, mRNA	1
XM_014139444.1 PREDICTED: Salmo salar transferrin receptor protein 1-like (LOC106568779), mRNA	XM_014139444.1 PREDICTED: Salmo salar transferrin receptor protein 1-like (LOC106568779), mRNA	1603				XM_014139444.1	XM_014139444.1 PREDICTED: Salmo salar transferrin receptor protein 1-like (LOC106568779), mRNA	106568779	NC_027313.1	6903427	6916548	XM_014139444.1	XM_014139444.1	PREDICTED: Salmo salar transferrin receptor protein 1-like (LOC106568779), mRNA	1	sp|Q9GLD3|TFR1_CANFA Transferrin receptor protein 1 OS=Canis familiaris GN=TFRC PE=1 SV=1"	TFRC	3.91319e-40	400
XM_014139250.1 PREDICTED: Salmo salar tyrosine kinase, non-receptor, 2 (tnk2), transcript variant X4, mRNA	XM_014139250.1 PREDICTED: Salmo salar tyrosine kinase, non-receptor, 2 (tnk2), transcript variant X4, mRNA	6069				XM_014139250.1	XM_014139250.1 PREDICTED: Salmo salar tyrosine kinase, non-receptor, 2 (tnk2), transcript variant X4, mRNA	106568689	NC_027313.1	6921311	7088596	XM_014139250.1	XM_014139250.1	PREDICTED: Salmo salar tyrosine kinase, non-receptor, 2 (tnk2), transcript variant X4, mRNA	1	sp|O54967|ACK1_MOUSE Activated CDC42 kinase 1 OS=Mus musculus GN=Tnk2 PE=1 SV=2"	Tnk2	0	3109
XM_014139248.1 PREDICTED: Salmo salar tyrosine kinase, non-receptor, 2 (tnk2), transcript variant X2, mRNA	XM_014139248.1 PREDICTED: Salmo salar tyrosine kinase, non-receptor, 2 (tnk2), transcript variant X2, mRNA	7345				XM_014139248.1	XM_014139248.1 PREDICTED: Salmo salar tyrosine kinase, non-receptor, 2 (tnk2), transcript variant X2, mRNA	106568689	NC_027313.1	6973175	7088596	XM_014139248.1	XM_014139248.1	PREDICTED: Salmo salar tyrosine kinase, non-receptor, 2 (tnk2), transcript variant X2, mRNA	1	sp|O54967|ACK1_MOUSE Activated CDC42 kinase 1 OS=Mus musculus GN=Tnk2 PE=1 SV=2"	Tnk2	0	3109
XM_014139247.1 PREDICTED: Salmo salar tyrosine kinase, non-receptor, 2 (tnk2), transcript variant X1, mRNA	XM_014139247.1 PREDICTED: Salmo salar tyrosine kinase, non-receptor, 2 (tnk2), transcript variant X1, mRNA	6424				XM_014139247.1	XM_014139247.1 PREDICTED: Salmo salar tyrosine kinase, non-receptor, 2 (tnk2), transcript variant X1, mRNA	106568689	NC_027313.1	7014284	7088596	XM_014139247.1	XM_014139247.1	PREDICTED: Salmo salar tyrosine kinase, non-receptor, 2 (tnk2), transcript variant X1, mRNA	1	sp|O54967|ACK1_MOUSE Activated CDC42 kinase 1 OS=Mus musculus GN=Tnk2 PE=1 SV=2"	Tnk2	0	3109
XM_014139249.1 PREDICTED: Salmo salar tyrosine kinase, non-receptor, 2 (tnk2), transcript variant X3, mRNA	XM_014139249.1 PREDICTED: Salmo salar tyrosine kinase, non-receptor, 2 (tnk2), transcript variant X3, mRNA	6379				XM_014139249.1	XM_014139249.1 PREDICTED: Salmo salar tyrosine kinase, non-receptor, 2 (tnk2), transcript variant X3, mRNA	106568689	NC_027313.1	7014284	7088596	XM_014139249.1	XM_014139249.1	PREDICTED: Salmo salar tyrosine kinase, non-receptor, 2 (tnk2), transcript variant X3, mRNA	1	sp|Q5U2X5|ACK1_RAT Activated CDC42 kinase 1 OS=Rattus norvegicus GN=Tnk2 PE=2 SV=1"	Tnk2	0	3080
XM_014139254.1 PREDICTED: Salmo salar vertebrate ancient opsin-like (LOC106568690), transcript variant X3, mRNA	XM_014139254.1 PREDICTED: Salmo salar vertebrate ancient opsin-like (LOC106568690), transcript variant X3, mRNA	3732				XM_014139254.1	XM_014139254.1 PREDICTED: Salmo salar vertebrate ancient opsin-like (LOC106568690), transcript variant X3, mRNA	106568690	NC_027313.1	7188182	7300413	XM_014139254.1	XM_014139254.1	PREDICTED: Salmo salar vertebrate ancient opsin-like (LOC106568690), transcript variant X3, mRNA	1	sp|Q9H1Y3|OPN3_HUMAN Opsin-3 OS=Homo sapiens GN=OPN3 PE=1 SV=1"	OPN3	6.58888e-43	418
XM_014139252.1 PREDICTED: Salmo salar vertebrate ancient opsin-like (LOC106568690), transcript variant X2, mRNA	XM_014139252.1 PREDICTED: Salmo salar vertebrate ancient opsin-like (LOC106568690), transcript variant X2, mRNA	1966				XM_014139252.1	XM_014139252.1 PREDICTED: Salmo salar vertebrate ancient opsin-like (LOC106568690), transcript variant X2, mRNA	106568690	NC_027313.1	7188185	7274714	XM_014139252.1	XM_014139252.1	PREDICTED: Salmo salar vertebrate ancient opsin-like (LOC106568690), transcript variant X2, mRNA	1	sp|Q9H1Y3|OPN3_HUMAN Opsin-3 OS=Homo sapiens GN=OPN3 PE=1 SV=1"	OPN3	1.51211e-57	515
XM_014139251.1 PREDICTED: Salmo salar vertebrate ancient opsin-like (LOC106568690), transcript variant X1, mRNA	XM_014139251.1 PREDICTED: Salmo salar vertebrate ancient opsin-like (LOC106568690), transcript variant X1, mRNA	3962				XM_014139251.1	XM_014139251.1 PREDICTED: Salmo salar vertebrate ancient opsin-like (LOC106568690), transcript variant X1, mRNA	106568690	NC_027313.1	7188186	7300413	XM_014139251.1	XM_014139251.1	PREDICTED: Salmo salar vertebrate ancient opsin-like (LOC106568690), transcript variant X1, mRNA	1	sp|Q9H1Y3|OPN3_HUMAN Opsin-3 OS=Homo sapiens GN=OPN3 PE=1 SV=1"	OPN3	1.51931e-59	544
XM_014139255.1 PREDICTED: Salmo salar adiponectin, C1Q and collagen domain containing (adipoq), mRNA	XM_014139255.1 PREDICTED: Salmo salar adiponectin, C1Q and collagen domain containing (adipoq), mRNA	1734				XM_014139255.1	XM_014139255.1 PREDICTED: Salmo salar adiponectin, C1Q and collagen domain containing (adipoq), mRNA	106568691	NC_027313.1	7471014	7473860	XM_014139255.1	XM_014139255.1	PREDICTED: Salmo salar adiponectin, C1Q and collagen domain containing (adipoq), mRNA	1	sp|Q60994|ADIPO_MOUSE Adiponectin OS=Mus musculus GN=Adipoq PE=1 SV=2"	Adipoq	4.15225e-71	590
XM_014139257.1 PREDICTED: Salmo salar WW domain-containing adapter protein with coiled-coil-like (LOC106568693), transcript variant X1, mRNA	XM_014139257.1 PREDICTED: Salmo salar WW domain-containing adapter protein with coiled-coil-like (LOC106568693), transcript variant X1, mRNA	3452				XM_014139257.1	XM_014139257.1 PREDICTED: Salmo salar WW domain-containing adapter protein with coiled-coil-like (LOC106568693), transcript variant X1, mRNA	106568693	NC_027313.1	7475264	7498031	XM_014139257.1	XM_014139257.1	PREDICTED: Salmo salar WW domain-containing adapter protein with coiled-coil-like (LOC106568693), transcript variant X1, mRNA	1	sp|Q7ZUK7|WAC_DANRE WW domain-containing adapter protein with coiled-coil OS=Danio rerio GN=waca PE=2 SV=1"	waca	1.30583e-155	1231
XM_014139258.1 PREDICTED: Salmo salar WW domain-containing adapter protein with coiled-coil-like (LOC106568693), transcript variant X2, mRNA	XM_014139258.1 PREDICTED: Salmo salar WW domain-containing adapter protein with coiled-coil-like (LOC106568693), transcript variant X2, mRNA	3449				XM_014139258.1	XM_014139258.1 PREDICTED: Salmo salar WW domain-containing adapter protein with coiled-coil-like (LOC106568693), transcript variant X2, mRNA	106568693	NC_027313.1	7475264	7498031	XM_014139258.1	XM_014139258.1	PREDICTED: Salmo salar WW domain-containing adapter protein with coiled-coil-like (LOC106568693), transcript variant X2, mRNA	1	sp|Q7ZUK7|WAC_DANRE WW domain-containing adapter protein with coiled-coil OS=Danio rerio GN=waca PE=2 SV=1"	waca	7.3391e-163	1280
XM_014139256.1 PREDICTED: Salmo salar MAGUK p55 subfamily member 7-like (LOC106568692), mRNA	XM_014139256.1 PREDICTED: Salmo salar MAGUK p55 subfamily member 7-like (LOC106568692), mRNA	1929				XM_014139256.1	XM_014139256.1 PREDICTED: Salmo salar MAGUK p55 subfamily member 7-like (LOC106568692), mRNA	106568692	NC_027313.1	7504662	7557418	XM_014139256.1	XM_014139256.1	PREDICTED: Salmo salar MAGUK p55 subfamily member 7-like (LOC106568692), mRNA	1	sp|A6QQZ7|MPP7_BOVIN MAGUK p55 subfamily member 7 OS=Bos taurus GN=MPP7 PE=2 SV=1"	MPP7	0	1506
XM_014139460.1 PREDICTED: Salmo salar homeobox protein Mohawk-like (LOC106568797), mRNA	XM_014139460.1 PREDICTED: Salmo salar homeobox protein Mohawk-like (LOC106568797), mRNA	1701				XM_014139460.1	XM_014139460.1 PREDICTED: Salmo salar homeobox protein Mohawk-like (LOC106568797), mRNA	106568797	NC_027313.1	7563912	7576084	XM_014139460.1	XM_014139460.1	PREDICTED: Salmo salar homeobox protein Mohawk-like (LOC106568797), mRNA	1	sp|Q8IYA7|MKX_HUMAN Homeobox protein Mohawk OS=Homo sapiens GN=MKX PE=2 SV=2"	MKX	1.80634e-110	863
XR_001320377.1	XR_001320377.1	1284				XR_001320377.1	XR_001320377.1	106568694	NC_027313.1	7587779	7590680	XR_001320377.1	XR_001320377.1	PREDICTED: Salmo salar uncharacterized LOC106568694 (LOC106568694), transcript variant X2, ncRNA	1
XR_001320376.1	XR_001320376.1	2011				XR_001320376.1	XR_001320376.1	106568694	NC_027313.1	7587855	7590680	XR_001320376.1	XR_001320376.1	PREDICTED: Salmo salar uncharacterized LOC106568694 (LOC106568694), transcript variant X1, ncRNA	1
XR_001320378.1	XR_001320378.1	1105				XR_001320378.1	XR_001320378.1	106568694	NC_027313.1	7587855	7590865	XR_001320378.1	XR_001320378.1	PREDICTED: Salmo salar uncharacterized LOC106568694 (LOC106568694), transcript variant X3, ncRNA	1
XR_001320379.1	XR_001320379.1	1107				XR_001320379.1	XR_001320379.1	106568694	NC_027313.1	7587855	7590870	XR_001320379.1	XR_001320379.1	PREDICTED: Salmo salar uncharacterized LOC106568694 (LOC106568694), transcript variant X4, ncRNA	1
XM_014139260.1 PREDICTED: Salmo salar probable G-protein coupled receptor 158 (LOC106568695), mRNA	XM_014139260.1 PREDICTED: Salmo salar probable G-protein coupled receptor 158 (LOC106568695), mRNA	6364				XM_014139260.1	XM_014139260.1 PREDICTED: Salmo salar probable G-protein coupled receptor 158 (LOC106568695), mRNA	106568695	NC_027313.1	7627490	7713023	XM_014139260.1	XM_014139260.1	PREDICTED: Salmo salar probable G-protein coupled receptor 158 (LOC106568695), mRNA	1	sp|D4A6L0|GP158_RAT Probable G-protein coupled receptor 158 OS=Rattus norvegicus GN=Gpr158 PE=3 SV=1"	Gpr158	0	2455
XM_014139261.1 PREDICTED: Salmo salar amyloid beta A4 precursor protein-binding family B member 1-interacting protein-like (LOC106568696), transcript variant X1, mRNA	XM_014139261.1 PREDICTED: Salmo salar amyloid beta A4 precursor protein-binding family B member 1-interacting protein-like (LOC106568696), transcript variant X1, mRNA	1822				XM_014139261.1	XM_014139261.1 PREDICTED: Salmo salar amyloid beta A4 precursor protein-binding family B member 1-interacting protein-like (LOC106568696), transcript variant X1, mRNA	106568696	NC_027313.1	7722635	7758381	XM_014139261.1	XM_014139261.1	PREDICTED: Salmo salar amyloid beta A4 precursor protein-binding family B member 1-interacting protein-like (LOC106568696), transcript variant X1, mRNA	1	sp|Q6PFT9|AB1IP_DANRE Amyloid beta A4 precursor protein-binding family B member 1-interacting protein OS=Danio rerio GN=apbb1ip PE=2 SV=1"	apbb1ip	4.23929e-152	1171
XM_014139262.1 PREDICTED: Salmo salar amyloid beta A4 precursor protein-binding family B member 1-interacting protein-like (LOC106568696), transcript variant X2, mRNA	XM_014139262.1 PREDICTED: Salmo salar amyloid beta A4 precursor protein-binding family B member 1-interacting protein-like (LOC106568696), transcript variant X2, mRNA	1804				XM_014139262.1	XM_014139262.1 PREDICTED: Salmo salar amyloid beta A4 precursor protein-binding family B member 1-interacting protein-like (LOC106568696), transcript variant X2, mRNA	106568696	NC_027313.1	7722635	7758381	XM_014139262.1	XM_014139262.1	PREDICTED: Salmo salar amyloid beta A4 precursor protein-binding family B member 1-interacting protein-like (LOC106568696), transcript variant X2, mRNA	1	sp|Q6PFT9|AB1IP_DANRE Amyloid beta A4 precursor protein-binding family B member 1-interacting protein OS=Danio rerio GN=apbb1ip PE=2 SV=1"	apbb1ip	1.73957e-152	1173
XM_014139263.1 PREDICTED: Salmo salar abl interactor 1-like (LOC106568697), transcript variant X1, mRNA	XM_014139263.1 PREDICTED: Salmo salar abl interactor 1-like (LOC106568697), transcript variant X1, mRNA	2244				XM_014139263.1	XM_014139263.1 PREDICTED: Salmo salar abl interactor 1-like (LOC106568697), transcript variant X1, mRNA	106568697	NC_027313.1	7785768	7839682	XM_014139263.1	XM_014139263.1	PREDICTED: Salmo salar abl interactor 1-like (LOC106568697), transcript variant X1, mRNA	1	sp|Q8IZP0|ABI1_HUMAN Abl interactor 1 OS=Homo sapiens GN=ABI1 PE=1 SV=4"	ABI1	0	1718
XM_014139264.1 PREDICTED: Salmo salar abl interactor 1-like (LOC106568697), transcript variant X2, mRNA	XM_014139264.1 PREDICTED: Salmo salar abl interactor 1-like (LOC106568697), transcript variant X2, mRNA	2229				XM_014139264.1	XM_014139264.1 PREDICTED: Salmo salar abl interactor 1-like (LOC106568697), transcript variant X2, mRNA	106568697	NC_027313.1	7785768	7839682	XM_014139264.1	XM_014139264.1	PREDICTED: Salmo salar abl interactor 1-like (LOC106568697), transcript variant X2, mRNA	1	sp|Q8IZP0|ABI1_HUMAN Abl interactor 1 OS=Homo sapiens GN=ABI1 PE=1 SV=4"	ABI1	0	1687
XR_001320380.1	XR_001320380.1	859				XR_001320380.1	XR_001320380.1	106568698	NC_027313.1	7829133	7830573	XR_001320380.1	XR_001320380.1	PREDICTED: Salmo salar uncharacterized LOC106568698 (LOC106568698), ncRNA	1
XM_014139265.1 PREDICTED: Salmo salar ATP-dependent zinc metalloprotease YME1L1-like (LOC106568699), transcript variant X1, mRNA	XM_014139265.1 PREDICTED: Salmo salar ATP-dependent zinc metalloprotease YME1L1-like (LOC106568699), transcript variant X1, mRNA	3395				XM_014139265.1	XM_014139265.1 PREDICTED: Salmo salar ATP-dependent zinc metalloprotease YME1L1-like (LOC106568699), transcript variant X1, mRNA	106568699	NC_027313.1	7866756	7923564	XM_014139265.1	XM_014139265.1	PREDICTED: Salmo salar ATP-dependent zinc metalloprotease YME1L1-like (LOC106568699), transcript variant X1, mRNA	1	sp|O88967|YMEL1_MOUSE ATP-dependent zinc metalloprotease YME1L1 OS=Mus musculus GN=Yme1l1 PE=2 SV=1"	Yme1l1	0	2625
XM_014139266.1 PREDICTED: Salmo salar ATP-dependent zinc metalloprotease YME1L1-like (LOC106568699), transcript variant X2, mRNA	XM_014139266.1 PREDICTED: Salmo salar ATP-dependent zinc metalloprotease YME1L1-like (LOC106568699), transcript variant X2, mRNA	3374				XM_014139266.1	XM_014139266.1 PREDICTED: Salmo salar ATP-dependent zinc metalloprotease YME1L1-like (LOC106568699), transcript variant X2, mRNA	106568699	NC_027313.1	7866756	7923564	XM_014139266.1	XM_014139266.1	PREDICTED: Salmo salar ATP-dependent zinc metalloprotease YME1L1-like (LOC106568699), transcript variant X2, mRNA	1	sp|O88967|YMEL1_MOUSE ATP-dependent zinc metalloprotease YME1L1 OS=Mus musculus GN=Yme1l1 PE=2 SV=1"	Yme1l1	0	2576
XM_014139267.1 PREDICTED: Salmo salar ATP-dependent zinc metalloprotease YME1L1-like (LOC106568699), transcript variant X3, mRNA	XM_014139267.1 PREDICTED: Salmo salar ATP-dependent zinc metalloprotease YME1L1-like (LOC106568699), transcript variant X3, mRNA	3297				XM_014139267.1	XM_014139267.1 PREDICTED: Salmo salar ATP-dependent zinc metalloprotease YME1L1-like (LOC106568699), transcript variant X3, mRNA	106568699	NC_027313.1	7866756	7923565	XM_014139267.1	XM_014139267.1	PREDICTED: Salmo salar ATP-dependent zinc metalloprotease YME1L1-like (LOC106568699), transcript variant X3, mRNA	1	sp|O88967|YMEL1_MOUSE ATP-dependent zinc metalloprotease YME1L1 OS=Mus musculus GN=Yme1l1 PE=2 SV=1"	Yme1l1	0	2582
XM_014139269.1 PREDICTED: Salmo salar chromosomal protein D1-like (LOC106568700), transcript variant X1, mRNA	XM_014139269.1 PREDICTED: Salmo salar chromosomal protein D1-like (LOC106568700), transcript variant X1, mRNA	4071				XM_014139269.1	XM_014139269.1 PREDICTED: Salmo salar chromosomal protein D1-like (LOC106568700), transcript variant X1, mRNA	106568700	NC_027313.1	7878440	7883492	XM_014139269.1	XM_014139269.1	PREDICTED: Salmo salar chromosomal protein D1-like (LOC106568700), transcript variant X1, mRNA	1	sp|P35072|TCB1_CAEBR Transposable element Tcb1 transposase OS=Caenorhabditis briggsae PE=3 SV=1"		9.12017e-07	128
XM_014139270.1 PREDICTED: Salmo salar chromosomal protein D1-like (LOC106568700), transcript variant X2, mRNA	XM_014139270.1 PREDICTED: Salmo salar chromosomal protein D1-like (LOC106568700), transcript variant X2, mRNA	3935				XM_014139270.1	XM_014139270.1 PREDICTED: Salmo salar chromosomal protein D1-like (LOC106568700), transcript variant X2, mRNA	106568700	NC_027313.1	7878440	7883156	XM_014139270.1	XM_014139270.1	PREDICTED: Salmo salar chromosomal protein D1-like (LOC106568700), transcript variant X2, mRNA	1	sp|P35072|TCB1_CAEBR Transposable element Tcb1 transposase OS=Caenorhabditis briggsae PE=3 SV=1"		8.78848e-07	128
XR_001320381.1	XR_001320381.1	3435				XR_001320381.1	XR_001320381.1	106568701	NC_027313.1	7930443	7937725	XR_001320381.1	XR_001320381.1	PREDICTED: Salmo salar uncharacterized LOC106568701 (LOC106568701), transcript variant X1, ncRNA	1
XR_001320382.1	XR_001320382.1	3371				XR_001320382.1	XR_001320382.1	106568701	NC_027313.1	7930443	7937761	XR_001320382.1	XR_001320382.1	PREDICTED: Salmo salar uncharacterized LOC106568701 (LOC106568701), transcript variant X2, ncRNA	1
XM_014139271.1 PREDICTED: Salmo salar sodium/potassium-transporting ATPase subunit beta-3-like (LOC106568702), transcript variant X1, mRNA	XM_014139271.1 PREDICTED: Salmo salar sodium/potassium-transporting ATPase subunit beta-3-like (LOC106568702), transcript variant X1, mRNA	2801				XM_014139271.1	XM_014139271.1 PREDICTED: Salmo salar sodium/potassium-transporting ATPase subunit beta-3-like (LOC106568702), transcript variant X1, mRNA	106568702	NC_027313.1	7968140	7983029	XM_014139271.1	XM_014139271.1	PREDICTED: Salmo salar sodium/potassium-transporting ATPase subunit beta-3-like (LOC106568702), transcript variant X1, mRNA	1	sp|P21188|AT1B3_XENLA Sodium/potassium-transporting ATPase subunit beta-3 OS=Xenopus laevis GN=atp1b3 PE=2 SV=1"	atp1b3	2.98673e-82	689
XM_014139272.1 PREDICTED: Salmo salar sodium/potassium-transporting ATPase subunit beta-3-like (LOC106568702), transcript variant X2, mRNA	XM_014139272.1 PREDICTED: Salmo salar sodium/potassium-transporting ATPase subunit beta-3-like (LOC106568702), transcript variant X2, mRNA	2714				XM_014139272.1	XM_014139272.1 PREDICTED: Salmo salar sodium/potassium-transporting ATPase subunit beta-3-like (LOC106568702), transcript variant X2, mRNA	106568702	NC_027313.1	7968140	7983029	XM_014139272.1	XM_014139272.1	PREDICTED: Salmo salar sodium/potassium-transporting ATPase subunit beta-3-like (LOC106568702), transcript variant X2, mRNA	1	sp|P21188|AT1B3_XENLA Sodium/potassium-transporting ATPase subunit beta-3 OS=Xenopus laevis GN=atp1b3 PE=2 SV=1"	atp1b3	4.91209e-65	567
XM_014139273.1 PREDICTED: Salmo salar G-protein-coupled receptor kinase 7A-like (LOC106568703), mRNA	XM_014139273.1 PREDICTED: Salmo salar G-protein-coupled receptor kinase 7A-like (LOC106568703), mRNA	3339				XM_014139273.1	XM_014139273.1 PREDICTED: Salmo salar G-protein-coupled receptor kinase 7A-like (LOC106568703), mRNA	106568703	NC_027313.1	7984373	7996369	XM_014139273.1	XM_014139273.1	PREDICTED: Salmo salar G-protein-coupled receptor kinase 7A-like (LOC106568703), mRNA	1	sp|Q49HM9|GRK7A_DANRE G-protein-coupled receptor kinase 7A OS=Danio rerio GN=grk7a PE=1 SV=2"	grk7a	0	2317
XM_014139274.1 PREDICTED: Salmo salar arf-GAP domain and FG repeat-containing protein 1-like (LOC106568704), transcript variant X1, mRNA	XM_014139274.1 PREDICTED: Salmo salar arf-GAP domain and FG repeat-containing protein 1-like (LOC106568704), transcript variant X1, mRNA	2413				XM_014139274.1	XM_014139274.1 PREDICTED: Salmo salar arf-GAP domain and FG repeat-containing protein 1-like (LOC106568704), transcript variant X1, mRNA	106568704	NC_027313.1	8020122	8030691	XM_014139274.1	XM_014139274.1	PREDICTED: Salmo salar arf-GAP domain and FG repeat-containing protein 1-like (LOC106568704), transcript variant X1, mRNA	1	sp|P52594|AGFG1_HUMAN Arf-GAP domain and FG repeat-containing protein 1 OS=Homo sapiens GN=AGFG1 PE=1 SV=2"	AGFG1	1.95159e-137	1083
XM_014139276.1 PREDICTED: Salmo salar arf-GAP domain and FG repeat-containing protein 1-like (LOC106568704), transcript variant X2, mRNA	XM_014139276.1 PREDICTED: Salmo salar arf-GAP domain and FG repeat-containing protein 1-like (LOC106568704), transcript variant X2, mRNA	2394				XM_014139276.1	XM_014139276.1 PREDICTED: Salmo salar arf-GAP domain and FG repeat-containing protein 1-like (LOC106568704), transcript variant X2, mRNA	106568704	NC_027313.1	8020122	8030690	XM_014139276.1	XM_014139276.1	PREDICTED: Salmo salar arf-GAP domain and FG repeat-containing protein 1-like (LOC106568704), transcript variant X2, mRNA	1	sp|P52594|AGFG1_HUMAN Arf-GAP domain and FG repeat-containing protein 1 OS=Homo sapiens GN=AGFG1 PE=1 SV=2"	AGFG1	5.46298e-135	1066
XM_014139277.1 PREDICTED: Salmo salar arf-GAP domain and FG repeat-containing protein 1-like (LOC106568704), transcript variant X3, mRNA	XM_014139277.1 PREDICTED: Salmo salar arf-GAP domain and FG repeat-containing protein 1-like (LOC106568704), transcript variant X3, mRNA	2306				XM_014139277.1	XM_014139277.1 PREDICTED: Salmo salar arf-GAP domain and FG repeat-containing protein 1-like (LOC106568704), transcript variant X3, mRNA	106568704	NC_027313.1	8020122	8030692	XM_014139277.1	XM_014139277.1	PREDICTED: Salmo salar arf-GAP domain and FG repeat-containing protein 1-like (LOC106568704), transcript variant X3, mRNA	1	sp|Q4KLH5|AGFG1_RAT Arf-GAP domain and FG repeat-containing protein 1 OS=Rattus norvegicus GN=Agfg1 PE=1 SV=1"	Agfg1	1.18781e-83	715
XM_014139278.1 PREDICTED: Salmo salar probable flap endonuclease 1 homolog (LOC106568705), transcript variant X1, mRNA	XM_014139278.1 PREDICTED: Salmo salar probable flap endonuclease 1 homolog (LOC106568705), transcript variant X1, mRNA	1874				XM_014139278.1	XM_014139278.1 PREDICTED: Salmo salar probable flap endonuclease 1 homolog (LOC106568705), transcript variant X1, mRNA	106568705	NC_027313.1	8030790	8038945	XM_014139278.1	XM_014139278.1	PREDICTED: Salmo salar probable flap endonuclease 1 homolog (LOC106568705), transcript variant X1, mRNA	1	sp|B0UXL7|FEN1B_DANRE Probable flap endonuclease 1 homolog OS=Danio rerio GN=si:dkeyp-13a3.3 PE=2 SV=1"	si:dkeyp-13a3.3	1.49229e-137	1048
XM_014139279.1 PREDICTED: Salmo salar probable flap endonuclease 1 homolog (LOC106568705), transcript variant X2, mRNA	XM_014139279.1 PREDICTED: Salmo salar probable flap endonuclease 1 homolog (LOC106568705), transcript variant X2, mRNA	1715				XM_014139279.1	XM_014139279.1 PREDICTED: Salmo salar probable flap endonuclease 1 homolog (LOC106568705), transcript variant X2, mRNA	106568705	NC_027313.1	8030790	8038270	XM_014139279.1	XM_014139279.1	PREDICTED: Salmo salar probable flap endonuclease 1 homolog (LOC106568705), transcript variant X2, mRNA	1	sp|B0UXL7|FEN1B_DANRE Probable flap endonuclease 1 homolog OS=Danio rerio GN=si:dkeyp-13a3.3 PE=2 SV=1"	si:dkeyp-13a3.3	9.6289e-117	905
XM_014139280.1 PREDICTED: Salmo salar neuronal tyrosine-phosphorylated phosphoinositide-3-kinase adapter 2-like (LOC106568706), mRNA	XM_014139280.1 PREDICTED: Salmo salar neuronal tyrosine-phosphorylated phosphoinositide-3-kinase adapter 2-like (LOC106568706), mRNA	6207				XM_014139280.1	XM_014139280.1 PREDICTED: Salmo salar neuronal tyrosine-phosphorylated phosphoinositide-3-kinase adapter 2-like (LOC106568706), mRNA	106568706	NC_027313.1	8058298	8084602	XM_014139280.1	XM_014139280.1	PREDICTED: Salmo salar neuronal tyrosine-phosphorylated phosphoinositide-3-kinase adapter 2-like (LOC106568706), mRNA	1	sp|Q9P242|NYAP2_HUMAN Neuronal tyrosine-phosphorylated phosphoinositide-3-kinase adapter 2 OS=Homo sapiens GN=NYAP2 PE=1 SV=3"	NYAP2	2.14281e-84	755
XM_014139445.1 PREDICTED: Salmo salar collagen alpha-2(IV) chain-like (LOC106568780), mRNA	XM_014139445.1 PREDICTED: Salmo salar collagen alpha-2(IV) chain-like (LOC106568780), mRNA	519				XM_014139445.1	XM_014139445.1 PREDICTED: Salmo salar collagen alpha-2(IV) chain-like (LOC106568780), mRNA	106568780	NC_027313.1	8085820	8086460	XM_014139445.1	XM_014139445.1	PREDICTED: Salmo salar collagen alpha-2(IV) chain-like (LOC106568780), mRNA	1	sp|Q14031|CO4A6_HUMAN Collagen alpha-6(IV) chain OS=Homo sapiens GN=COL4A6 PE=1 SV=3"	COL4A6	1.04372e-33	323
XR_001320383.1 PREDICTED: Salmo salar uncharacterized LOC106568708 (LOC106568708), ncRNA	XR_001320383.1 PREDICTED: Salmo salar uncharacterized LOC106568708 (LOC106568708), ncRNA	378				XR_001320383.1	XR_001320383.1 PREDICTED: Salmo salar uncharacterized LOC106568708 (LOC106568708), ncRNA	106568708	NC_027313.1	8114768	8115502	XR_001320383.1	XR_001320383.1	PREDICTED: Salmo salar uncharacterized LOC106568708 (LOC106568708), ncRNA	1	sp|Q08CH6|CATIP_DANRE Ciliogenesis-associated TTC17-interacting protein OS=Danio rerio GN=catip PE=1 SV=1"	catip	2.151e-06	114
XM_014139281.1 PREDICTED: Salmo salar collagen alpha-3(IV) chain-like (LOC106568707), transcript variant X1, mRNA	XM_014139281.1 PREDICTED: Salmo salar collagen alpha-3(IV) chain-like (LOC106568707), transcript variant X1, mRNA	5640				XM_014139281.1	XM_014139281.1 PREDICTED: Salmo salar collagen alpha-3(IV) chain-like (LOC106568707), transcript variant X1, mRNA	106568707	NC_027313.1	8122243	8196121	XM_014139281.1	XM_014139281.1	PREDICTED: Salmo salar collagen alpha-3(IV) chain-like (LOC106568707), transcript variant X1, mRNA	1	sp|P02462|CO4A1_HUMAN Collagen alpha-1(IV) chain OS=Homo sapiens GN=COL4A1 PE=1 SV=3"	COL4A1	1.49923e-125	952
XM_014139282.1 PREDICTED: Salmo salar collagen alpha-3(IV) chain-like (LOC106568707), transcript variant X2, mRNA	XM_014139282.1 PREDICTED: Salmo salar collagen alpha-3(IV) chain-like (LOC106568707), transcript variant X2, mRNA	5532				XM_014139282.1	XM_014139282.1 PREDICTED: Salmo salar collagen alpha-3(IV) chain-like (LOC106568707), transcript variant X2, mRNA	106568707	NC_027313.1	8122243	8196121	XM_014139282.1	XM_014139282.1	PREDICTED: Salmo salar collagen alpha-3(IV) chain-like (LOC106568707), transcript variant X2, mRNA	1	sp|P02462|CO4A1_HUMAN Collagen alpha-1(IV) chain OS=Homo sapiens GN=COL4A1 PE=1 SV=3"	COL4A1	1.46853e-125	952
XM_014139284.1 PREDICTED: Salmo salar fibroblast growth factor 12 (LOC106568709), transcript variant X1, mRNA	XM_014139284.1 PREDICTED: Salmo salar fibroblast growth factor 12 (LOC106568709), transcript variant X1, mRNA	4941				XM_014139284.1	XM_014139284.1 PREDICTED: Salmo salar fibroblast growth factor 12 (LOC106568709), transcript variant X1, mRNA	106568709	NC_027313.1	8235025	8280753	XM_014139284.1	XM_014139284.1	PREDICTED: Salmo salar fibroblast growth factor 12 (LOC106568709), transcript variant X1, mRNA	1	sp|P61150|FGF12_RAT Fibroblast growth factor 12 OS=Rattus norvegicus GN=Fgf12 PE=1 SV=1"	Fgf12	7.93845e-130	1045
XM_014139285.1 PREDICTED: Salmo salar fibroblast growth factor 12 (LOC106568709), transcript variant X2, mRNA	XM_014139285.1 PREDICTED: Salmo salar fibroblast growth factor 12 (LOC106568709), transcript variant X2, mRNA	4893				XM_014139285.1	XM_014139285.1 PREDICTED: Salmo salar fibroblast growth factor 12 (LOC106568709), transcript variant X2, mRNA	106568709	NC_027313.1	8235025	8280753	XM_014139285.1	XM_014139285.1	PREDICTED: Salmo salar fibroblast growth factor 12 (LOC106568709), transcript variant X2, mRNA	1	sp|P61150|FGF12_RAT Fibroblast growth factor 12 OS=Rattus norvegicus GN=Fgf12 PE=1 SV=1"	Fgf12	1.37529e-131	1057
XM_014139286.1 PREDICTED: Salmo salar fibroblast growth factor 12 (LOC106568709), transcript variant X3, mRNA	XM_014139286.1 PREDICTED: Salmo salar fibroblast growth factor 12 (LOC106568709), transcript variant X3, mRNA	4468				XM_014139286.1	XM_014139286.1 PREDICTED: Salmo salar fibroblast growth factor 12 (LOC106568709), transcript variant X3, mRNA	106568709	NC_027313.1	8235025	8294155	XM_014139286.1	XM_014139286.1	PREDICTED: Salmo salar fibroblast growth factor 12 (LOC106568709), transcript variant X3, mRNA	1	sp|P61150|FGF12_RAT Fibroblast growth factor 12 OS=Rattus norvegicus GN=Fgf12 PE=1 SV=1"	Fgf12	8.6455e-103	848
XR_001320384.1	XR_001320384.1	624				XR_001320384.1	XR_001320384.1	106568710	NC_027313.1	8255153	8257237	XR_001320384.1	XR_001320384.1	PREDICTED: Salmo salar uncharacterized LOC106568710 (LOC106568710), transcript variant X1, ncRNA	1
XR_001320385.1	XR_001320385.1	822				XR_001320385.1	XR_001320385.1	106568710	NC_027313.1	8255153	8257249	XR_001320385.1	XR_001320385.1	PREDICTED: Salmo salar uncharacterized LOC106568710 (LOC106568710), transcript variant X2, ncRNA	1
XM_014139287.1	XM_014139287.1	2260				XM_014139287.1	XM_014139287.1	106568711	NC_027313.1	8344348	8350855	XM_014139287.1	XM_014139287.1	PREDICTED: Salmo salar uncharacterized LOC106568711 (LOC106568711), mRNA	1
XM_014139446.1 PREDICTED: Salmo salar uncharacterized protein K02A2.6-like (LOC106568781), mRNA	XM_014139446.1 PREDICTED: Salmo salar uncharacterized protein K02A2.6-like (LOC106568781), mRNA	706				XM_014139446.1	XM_014139446.1 PREDICTED: Salmo salar uncharacterized protein K02A2.6-like (LOC106568781), mRNA	106568781	NC_027313.1	8354507	8366597	XM_014139446.1	XM_014139446.1	PREDICTED: Salmo salar uncharacterized protein K02A2.6-like (LOC106568781), mRNA	1	sp|Q09575|YRD6_CAEEL Uncharacterized protein K02A2.6 OS=Caenorhabditis elegans GN=K02A2.6 PE=3 SV=1"	K02A2.6	4.10114e-14	182
XM_014139447.1 PREDICTED: Salmo salar apolipoprotein D-like (LOC106568782), mRNA	XM_014139447.1 PREDICTED: Salmo salar apolipoprotein D-like (LOC106568782), mRNA	593				XM_014139447.1	XM_014139447.1 PREDICTED: Salmo salar apolipoprotein D-like (LOC106568782), mRNA	106568782	NC_027313.1	8376716	8385069	XM_014139447.1	XM_014139447.1	PREDICTED: Salmo salar apolipoprotein D-like (LOC106568782), mRNA	1	sp|P05090|APOD_HUMAN Apolipoprotein D OS=Homo sapiens GN=APOD PE=1 SV=1"	APOD	2.08196e-23	235
XM_014139463.1 PREDICTED: Salmo salar sterile alpha motif domain-containing protein 7-like (LOC106568799), transcript variant X2, mRNA	XM_014139463.1 PREDICTED: Salmo salar sterile alpha motif domain-containing protein 7-like (LOC106568799), transcript variant X2, mRNA	2207				XM_014139463.1	XM_014139463.1 PREDICTED: Salmo salar sterile alpha motif domain-containing protein 7-like (LOC106568799), transcript variant X2, mRNA	106568799	NC_027313.1	8399664	8412033	XM_014139463.1	XM_014139463.1	PREDICTED: Salmo salar sterile alpha motif domain-containing protein 7-like (LOC106568799), transcript variant X2, mRNA	1	sp|Q7Z3H4|SAMD7_HUMAN Sterile alpha motif domain-containing protein 7 OS=Homo sapiens GN=SAMD7 PE=2 SV=1"	SAMD7	1.17526e-51	480
XM_014139462.1 PREDICTED: Salmo salar sterile alpha motif domain-containing protein 7-like (LOC106568799), transcript variant X1, mRNA	XM_014139462.1 PREDICTED: Salmo salar sterile alpha motif domain-containing protein 7-like (LOC106568799), transcript variant X1, mRNA	2068				XM_014139462.1	XM_014139462.1 PREDICTED: Salmo salar sterile alpha motif domain-containing protein 7-like (LOC106568799), transcript variant X1, mRNA	106568799	NC_027313.1	8406000	8412033	XM_014139462.1	XM_014139462.1	PREDICTED: Salmo salar sterile alpha motif domain-containing protein 7-like (LOC106568799), transcript variant X1, mRNA	1	sp|Q7Z3H4|SAMD7_HUMAN Sterile alpha motif domain-containing protein 7 OS=Homo sapiens GN=SAMD7 PE=2 SV=1"	SAMD7	6.49317e-52	480
XM_014139288.1 PREDICTED: Salmo salar translocation protein SEC62-like (LOC106568713), mRNA	XM_014139288.1 PREDICTED: Salmo salar translocation protein SEC62-like (LOC106568713), mRNA	4246				XM_014139288.1	XM_014139288.1 PREDICTED: Salmo salar translocation protein SEC62-like (LOC106568713), mRNA	106568713	NC_027313.1	8417341	8442459	XM_014139288.1	XM_014139288.1	PREDICTED: Salmo salar translocation protein SEC62-like (LOC106568713), mRNA	1	sp|Q5F3A1|SEC62_CHICK Translocation protein SEC62 OS=Gallus gallus GN=SEC62 PE=2 SV=1"	SEC62	1.76519e-142	1141
XM_014139289.1 PREDICTED: Salmo salar type III endosome membrane protein TEMP-like (LOC106568714), transcript variant X1, mRNA	XM_014139289.1 PREDICTED: Salmo salar type III endosome membrane protein TEMP-like (LOC106568714), transcript variant X1, mRNA	1671				XM_014139289.1	XM_014139289.1 PREDICTED: Salmo salar type III endosome membrane protein TEMP-like (LOC106568714), transcript variant X1, mRNA	106568714	NC_027313.1	8452187	8462223	XM_014139289.1	XM_014139289.1	PREDICTED: Salmo salar type III endosome membrane protein TEMP-like (LOC106568714), transcript variant X1, mRNA	1	sp|Q8IVY1|CA210_HUMAN Type III endosome membrane protein TEMP OS=Homo sapiens GN=C1orf210 PE=3 SV=1"	C1orf210	1.81383e-09	141
XM_014139290.1 PREDICTED: Salmo salar type III endosome membrane protein TEMP-like (LOC106568714), transcript variant X2, mRNA	XM_014139290.1 PREDICTED: Salmo salar type III endosome membrane protein TEMP-like (LOC106568714), transcript variant X2, mRNA	1643				XM_014139290.1	XM_014139290.1 PREDICTED: Salmo salar type III endosome membrane protein TEMP-like (LOC106568714), transcript variant X2, mRNA	106568714	NC_027313.1	8452187	8462222	XM_014139290.1	XM_014139290.1	PREDICTED: Salmo salar type III endosome membrane protein TEMP-like (LOC106568714), transcript variant X2, mRNA	1	sp|Q8IVY1|CA210_HUMAN Type III endosome membrane protein TEMP OS=Homo sapiens GN=C1orf210 PE=3 SV=1"	C1orf210	1.56633e-08	134
XM_014139464.1 PREDICTED: Salmo salar transmembrane protein 125-like (LOC106568800), mRNA	XM_014139464.1 PREDICTED: Salmo salar transmembrane protein 125-like (LOC106568800), mRNA	1233				XM_014139464.1	XM_014139464.1 PREDICTED: Salmo salar transmembrane protein 125-like (LOC106568800), mRNA	106568800	NC_027313.1	8472009	8473561	XM_014139464.1	XM_014139464.1	PREDICTED: Salmo salar transmembrane protein 125-like (LOC106568800), mRNA	1	sp|Q8CHQ6|TM125_MOUSE Transmembrane protein 125 OS=Mus musculus GN=Tmem125 PE=2 SV=1"	Tmem125	2.11453e-15	191
XM_014139292.1 PREDICTED: Salmo salar low-density lipoprotein receptor-related protein 8-like (LOC106568715), transcript variant X2, mRNA	XM_014139292.1 PREDICTED: Salmo salar low-density lipoprotein receptor-related protein 8-like (LOC106568715), transcript variant X2, mRNA	6911				XM_014139292.1	XM_014139292.1 PREDICTED: Salmo salar low-density lipoprotein receptor-related protein 8-like (LOC106568715), transcript variant X2, mRNA	106568715	NC_027313.1	8518638	8691267	XM_014139292.1	XM_014139292.1	PREDICTED: Salmo salar low-density lipoprotein receptor-related protein 8-like (LOC106568715), transcript variant X2, mRNA	1	sp|Q98931|LRP8_CHICK Low-density lipoprotein receptor-related protein 8 OS=Gallus gallus GN=LRP8 PE=1 SV=1"	LRP8	0	2764
XM_014139293.1 PREDICTED: Salmo salar low-density lipoprotein receptor-related protein 8-like (LOC106568715), transcript variant X3, mRNA	XM_014139293.1 PREDICTED: Salmo salar low-density lipoprotein receptor-related protein 8-like (LOC106568715), transcript variant X3, mRNA	6899				XM_014139293.1	XM_014139293.1 PREDICTED: Salmo salar low-density lipoprotein receptor-related protein 8-like (LOC106568715), transcript variant X3, mRNA	106568715	NC_027313.1	8518638	8691267	XM_014139293.1	XM_014139293.1	PREDICTED: Salmo salar low-density lipoprotein receptor-related protein 8-like (LOC106568715), transcript variant X3, mRNA	1	sp|Q98931|LRP8_CHICK Low-density lipoprotein receptor-related protein 8 OS=Gallus gallus GN=LRP8 PE=1 SV=1"	LRP8	0	2769
XM_014139294.1 PREDICTED: Salmo salar low-density lipoprotein receptor-related protein 8-like (LOC106568715), transcript variant X4, mRNA	XM_014139294.1 PREDICTED: Salmo salar low-density lipoprotein receptor-related protein 8-like (LOC106568715), transcript variant X4, mRNA	6794				XM_014139294.1	XM_014139294.1 PREDICTED: Salmo salar low-density lipoprotein receptor-related protein 8-like (LOC106568715), transcript variant X4, mRNA	106568715	NC_027313.1	8518638	8691267	XM_014139294.1	XM_014139294.1	PREDICTED: Salmo salar low-density lipoprotein receptor-related protein 8-like (LOC106568715), transcript variant X4, mRNA	1	sp|Q98931|LRP8_CHICK Low-density lipoprotein receptor-related protein 8 OS=Gallus gallus GN=LRP8 PE=1 SV=1"	LRP8	0	2548
XM_014139291.1 PREDICTED: Salmo salar low-density lipoprotein receptor-related protein 8-like (LOC106568715), transcript variant X1, mRNA	XM_014139291.1 PREDICTED: Salmo salar low-density lipoprotein receptor-related protein 8-like (LOC106568715), transcript variant X1, mRNA	6916				XM_014139291.1	XM_014139291.1 PREDICTED: Salmo salar low-density lipoprotein receptor-related protein 8-like (LOC106568715), transcript variant X1, mRNA	106568715	NC_027313.1	8518639	8691267	XM_014139291.1	XM_014139291.1	PREDICTED: Salmo salar low-density lipoprotein receptor-related protein 8-like (LOC106568715), transcript variant X1, mRNA	1	sp|Q98931|LRP8_CHICK Low-density lipoprotein receptor-related protein 8 OS=Gallus gallus GN=LRP8 PE=1 SV=1"	LRP8	0	2766
XM_014139295.1 PREDICTED: Salmo salar low-density lipoprotein receptor-related protein 8-like (LOC106568715), transcript variant X5, mRNA	XM_014139295.1 PREDICTED: Salmo salar low-density lipoprotein receptor-related protein 8-like (LOC106568715), transcript variant X5, mRNA	6787				XM_014139295.1	XM_014139295.1 PREDICTED: Salmo salar low-density lipoprotein receptor-related protein 8-like (LOC106568715), transcript variant X5, mRNA	106568715	NC_027313.1	8518639	8691267	XM_014139295.1	XM_014139295.1	PREDICTED: Salmo salar low-density lipoprotein receptor-related protein 8-like (LOC106568715), transcript variant X5, mRNA	1	sp|Q98931|LRP8_CHICK Low-density lipoprotein receptor-related protein 8 OS=Gallus gallus GN=LRP8 PE=1 SV=1"	LRP8	0	2571
XM_014139296.1 PREDICTED: Salmo salar KN motif and ankyrin repeat domain-containing protein 4-like (LOC106568717), mRNA	XM_014139296.1 PREDICTED: Salmo salar KN motif and ankyrin repeat domain-containing protein 4-like (LOC106568717), mRNA	4531				XM_014139296.1	XM_014139296.1 PREDICTED: Salmo salar KN motif and ankyrin repeat domain-containing protein 4-like (LOC106568717), mRNA	106568717	NC_027313.1	8692785	8723935	XM_014139296.1	XM_014139296.1	PREDICTED: Salmo salar KN motif and ankyrin repeat domain-containing protein 4-like (LOC106568717), mRNA	1	sp|Q5T7N3|KANK4_HUMAN KN motif and ankyrin repeat domain-containing protein 4 OS=Homo sapiens GN=KANK4 PE=2 SV=1"	KANK4	1.10145e-105	935
XM_014139298.1 PREDICTED: Salmo salar angiopoietin-related protein 3-like (LOC106568719), mRNA	XM_014139298.1 PREDICTED: Salmo salar angiopoietin-related protein 3-like (LOC106568719), mRNA	2349				XM_014139298.1	XM_014139298.1 PREDICTED: Salmo salar angiopoietin-related protein 3-like (LOC106568719), mRNA	106568719	NC_027313.1	8736981	8740532	XM_014139298.1	XM_014139298.1	PREDICTED: Salmo salar angiopoietin-related protein 3-like (LOC106568719), mRNA	1	sp|Q9R182|ANGL3_MOUSE Angiopoietin-related protein 3 OS=Mus musculus GN=Angptl3 PE=2 SV=1"	Angptl3	7.23389e-121	960
XM_014139297.1 PREDICTED: Salmo salar phosphoglucomutase-1-like (LOC106568718), mRNA	XM_014139297.1 PREDICTED: Salmo salar phosphoglucomutase-1-like (LOC106568718), mRNA	2149				XM_014139297.1	XM_014139297.1 PREDICTED: Salmo salar phosphoglucomutase-1-like (LOC106568718), mRNA	106568718	NC_027313.1	8741562	8749307	XM_014139297.1	XM_014139297.1	PREDICTED: Salmo salar phosphoglucomutase-1-like (LOC106568718), mRNA	1	sp|Q4R5E4|PGM1_MACFA Phosphoglucomutase-1 OS=Macaca fascicularis GN=PGM1 PE=2 SV=3"	PGM1	0	2270
XM_014139300.1 PREDICTED: Salmo salar tyrosine-protein kinase JAK1-like (LOC106568720), mRNA	XM_014139300.1 PREDICTED: Salmo salar tyrosine-protein kinase JAK1-like (LOC106568720), mRNA	3965				XM_014139300.1	XM_014139300.1 PREDICTED: Salmo salar tyrosine-protein kinase JAK1-like (LOC106568720), mRNA	106568720	NC_027313.1	8762240	8786214	XM_014139300.1	XM_014139300.1	PREDICTED: Salmo salar tyrosine-protein kinase JAK1-like (LOC106568720), mRNA	1	sp|O12990|JAK1_DANRE Tyrosine-protein kinase JAK1 OS=Danio rerio GN=jak1 PE=1 SV=1"	jak1	0	3707
XM_014139301.1 PREDICTED: Salmo salar leptin receptor gene-related protein-like (LOC106568721), mRNA	XM_014139301.1 PREDICTED: Salmo salar leptin receptor gene-related protein-like (LOC106568721), mRNA	1119				XM_014139301.1	XM_014139301.1 PREDICTED: Salmo salar leptin receptor gene-related protein-like (LOC106568721), mRNA	106568721	NC_027313.1	8786921	8789863	XM_014139301.1	XM_014139301.1	PREDICTED: Salmo salar leptin receptor gene-related protein-like (LOC106568721), mRNA	1	sp|Q5PSV5|OBRG_MELGA Leptin receptor gene-related protein OS=Meleagris gallopavo GN=LEPROT PE=2 SV=1"	LEPROT	1.12856e-56	467
XM_014139302.1 PREDICTED: Salmo salar cAMP-specific 3,5-cyclic phosphodiesterase 4B-like (LOC106568722), transcript variant X1, mRNA	XM_014139302.1 PREDICTED: Salmo salar cAMP-specific 3,5-cyclic phosphodiesterase 4B-like (LOC106568722), transcript variant X1, mRNA	4717				XM_014139302.1	XM_014139302.1 PREDICTED: Salmo salar cAMP-specific 3,5-cyclic phosphodiesterase 4B-like (LOC106568722), transcript variant X1, mRNA	106568722	NC_027313.1	8797361	8972141	XM_014139302.1	XM_014139302.1	PREDICTED: Salmo salar cAMP-specific 3',5'-cyclic phosphodiesterase 4B-like (LOC106568722), transcript variant X1, mRNA	1	sp|P14646|PDE4B_RAT cAMP-specific 3,5-cyclic phosphodiesterase 4B OS=Rattus norvegicus GN=Pde4b PE=1 SV=4"	Pde4b	0	2579
XM_014139303.1 PREDICTED: Salmo salar cAMP-specific 3,5-cyclic phosphodiesterase 4B-like (LOC106568722), transcript variant X2, mRNA	XM_014139303.1 PREDICTED: Salmo salar cAMP-specific 3,5-cyclic phosphodiesterase 4B-like (LOC106568722), transcript variant X2, mRNA	4523				XM_014139303.1	XM_014139303.1 PREDICTED: Salmo salar cAMP-specific 3,5-cyclic phosphodiesterase 4B-like (LOC106568722), transcript variant X2, mRNA	106568722	NC_027313.1	8884178	8972141	XM_014139303.1	XM_014139303.1	PREDICTED: Salmo salar cAMP-specific 3',5'-cyclic phosphodiesterase 4B-like (LOC106568722), transcript variant X2, mRNA	1	sp|P14646|PDE4B_RAT cAMP-specific 3,5-cyclic phosphodiesterase 4B OS=Rattus norvegicus GN=Pde4b PE=1 SV=4"	Pde4b	0	2427
XM_014139304.1 PREDICTED: Salmo salar cAMP-specific 3,5-cyclic phosphodiesterase 4B-like (LOC106568722), transcript variant X3, mRNA	XM_014139304.1 PREDICTED: Salmo salar cAMP-specific 3,5-cyclic phosphodiesterase 4B-like (LOC106568722), transcript variant X3, mRNA	4845				XM_014139304.1	XM_014139304.1 PREDICTED: Salmo salar cAMP-specific 3,5-cyclic phosphodiesterase 4B-like (LOC106568722), transcript variant X3, mRNA	106568722	NC_027313.1	8960674	8972141	XM_014139304.1	XM_014139304.1	PREDICTED: Salmo salar cAMP-specific 3',5'-cyclic phosphodiesterase 4B-like (LOC106568722), transcript variant X3, mRNA	1	sp|P14646|PDE4B_RAT cAMP-specific 3,5-cyclic phosphodiesterase 4B OS=Rattus norvegicus GN=Pde4b PE=1 SV=4"	Pde4b	0	1821
XM_014139305.1 PREDICTED: Salmo salar SH3-containing GRB2-like protein 3-interacting protein 1 (LOC106568723), mRNA	XM_014139305.1 PREDICTED: Salmo salar SH3-containing GRB2-like protein 3-interacting protein 1 (LOC106568723), mRNA	4663				XM_014139305.1	XM_014139305.1 PREDICTED: Salmo salar SH3-containing GRB2-like protein 3-interacting protein 1 (LOC106568723), mRNA	106568723	NC_027313.1	9003308	9038532	XM_014139305.1	XM_014139305.1	PREDICTED: Salmo salar SH3-containing GRB2-like protein 3-interacting protein 1 (LOC106568723), mRNA	1	sp|Q9BQI5|SGIP1_HUMAN SH3-containing GRB2-like protein 3-interacting protein 1 OS=Homo sapiens GN=SGIP1 PE=1 SV=2"	SGIP1	6.52343e-158	1296
XM_014139306.1 PREDICTED: Salmo salar mesoderm induction early response protein 1 (LOC100380719), transcript variant X1, mRNA	XM_014139306.1 PREDICTED: Salmo salar mesoderm induction early response protein 1 (LOC100380719), transcript variant X1, mRNA	3057				XM_014139306.1	XM_014139306.1 PREDICTED: Salmo salar mesoderm induction early response protein 1 (LOC100380719), transcript variant X1, mRNA	100380719	NC_027313.1	9044114	9058310	XM_014139306.1	XM_014139306.1	PREDICTED: Salmo salar mesoderm induction early response protein 1 (LOC100380719), transcript variant X1, mRNA	1	sp|Q5REE1|MIER1_PONAB Mesoderm induction early response protein 1 OS=Pongo abelii GN=MIER1 PE=2 SV=2"	MIER1	1.26128e-152	1197
XM_014139307.1 PREDICTED: Salmo salar mesoderm induction early response protein 1 (LOC100380719), transcript variant X2, mRNA	XM_014139307.1 PREDICTED: Salmo salar mesoderm induction early response protein 1 (LOC100380719), transcript variant X2, mRNA	3054				XM_014139307.1	XM_014139307.1 PREDICTED: Salmo salar mesoderm induction early response protein 1 (LOC100380719), transcript variant X2, mRNA	100380719	NC_027313.1	9044114	9058310	XM_014139307.1	XM_014139307.1	PREDICTED: Salmo salar mesoderm induction early response protein 1 (LOC100380719), transcript variant X2, mRNA	1	sp|Q5REE1|MIER1_PONAB Mesoderm induction early response protein 1 OS=Pongo abelii GN=MIER1 PE=2 SV=2"	MIER1	4.10842e-150	1180
XM_014139309.1 PREDICTED: Salmo salar mesoderm induction early response protein 1 (LOC100380719), transcript variant X4, mRNA	XM_014139309.1 PREDICTED: Salmo salar mesoderm induction early response protein 1 (LOC100380719), transcript variant X4, mRNA	2976				XM_014139309.1	XM_014139309.1 PREDICTED: Salmo salar mesoderm induction early response protein 1 (LOC100380719), transcript variant X4, mRNA	100380719	NC_027313.1	9044114	9058310	XM_014139309.1	XM_014139309.1	PREDICTED: Salmo salar mesoderm induction early response protein 1 (LOC100380719), transcript variant X4, mRNA	1	sp|Q5REE1|MIER1_PONAB Mesoderm induction early response protein 1 OS=Pongo abelii GN=MIER1 PE=2 SV=2"	MIER1	2.89668e-125	1010
XM_014139310.1 PREDICTED: Salmo salar mesoderm induction early response protein 1 (LOC100380719), transcript variant X5, mRNA	XM_014139310.1 PREDICTED: Salmo salar mesoderm induction early response protein 1 (LOC100380719), transcript variant X5, mRNA	2973				XM_014139310.1	XM_014139310.1 PREDICTED: Salmo salar mesoderm induction early response protein 1 (LOC100380719), transcript variant X5, mRNA	100380719	NC_027313.1	9044114	9058310	XM_014139310.1	XM_014139310.1	PREDICTED: Salmo salar mesoderm induction early response protein 1 (LOC100380719), transcript variant X5, mRNA	1	sp|Q5REE1|MIER1_PONAB Mesoderm induction early response protein 1 OS=Pongo abelii GN=MIER1 PE=2 SV=2"	MIER1	8.92674e-123	993
XM_014139308.1 PREDICTED: Salmo salar mesoderm induction early response protein 1 (LOC100380719), transcript variant X3, mRNA	XM_014139308.1 PREDICTED: Salmo salar mesoderm induction early response protein 1 (LOC100380719), transcript variant X3, mRNA	3026				XM_014139308.1	XM_014139308.1 PREDICTED: Salmo salar mesoderm induction early response protein 1 (LOC100380719), transcript variant X3, mRNA	100380719	NC_027313.1	9045079	9058310	XM_014139308.1	XM_014139308.1	PREDICTED: Salmo salar mesoderm induction early response protein 1 (LOC100380719), transcript variant X3, mRNA	1	sp|Q5REE1|MIER1_PONAB Mesoderm induction early response protein 1 OS=Pongo abelii GN=MIER1 PE=2 SV=2"	MIER1	2.35988e-146	1154
XM_014139311.1 PREDICTED: Salmo salar UDP-N-acetylglucosamine/UDP-glucose/GDP-mannose transporter-like (LOC106568725), mRNA	XM_014139311.1 PREDICTED: Salmo salar UDP-N-acetylglucosamine/UDP-glucose/GDP-mannose transporter-like (LOC106568725), mRNA	1671				XM_014139311.1	XM_014139311.1 PREDICTED: Salmo salar UDP-N-acetylglucosamine/UDP-glucose/GDP-mannose transporter-like (LOC106568725), mRNA	106568725	NC_027313.1	9058362	9068808	XM_014139311.1	XM_014139311.1	PREDICTED: Salmo salar UDP-N-acetylglucosamine/UDP-glucose/GDP-mannose transporter-like (LOC106568725), mRNA	1	sp|Q5RDC9|S35D2_PONAB UDP-N-acetylglucosamine/UDP-glucose/GDP-mannose transporter OS=Pongo abelii GN=SLC35D2 PE=2 SV=1"	SLC35D2	3.34182e-175	1291
XM_014139313.1 PREDICTED: Salmo salar plasminogen activator inhibitor 1 RNA-binding protein-like (LOC106568726), transcript variant X1, mRNA	XM_014139313.1 PREDICTED: Salmo salar plasminogen activator inhibitor 1 RNA-binding protein-like (LOC106568726), transcript variant X1, mRNA	3064				XM_014139313.1	XM_014139313.1 PREDICTED: Salmo salar plasminogen activator inhibitor 1 RNA-binding protein-like (LOC106568726), transcript variant X1, mRNA	106568726	NC_027313.1	9071020	9078051	XM_014139313.1	XM_014139313.1	PREDICTED: Salmo salar plasminogen activator inhibitor 1 RNA-binding protein-like (LOC106568726), transcript variant X1, mRNA	1	sp|Q6AXS5|PAIRB_RAT Plasminogen activator inhibitor 1 RNA-binding protein OS=Rattus norvegicus GN=Serbp1 PE=1 SV=2"	Serbp1	5.59436e-60	545
XM_014139314.1 PREDICTED: Salmo salar plasminogen activator inhibitor 1 RNA-binding protein-like (LOC106568726), transcript variant X2, mRNA	XM_014139314.1 PREDICTED: Salmo salar plasminogen activator inhibitor 1 RNA-binding protein-like (LOC106568726), transcript variant X2, mRNA	3062				XM_014139314.1	XM_014139314.1 PREDICTED: Salmo salar plasminogen activator inhibitor 1 RNA-binding protein-like (LOC106568726), transcript variant X2, mRNA	106568726	NC_027313.1	9071020	9078052	XM_014139314.1	XM_014139314.1	PREDICTED: Salmo salar plasminogen activator inhibitor 1 RNA-binding protein-like (LOC106568726), transcript variant X2, mRNA	1	sp|Q6AXS5|PAIRB_RAT Plasminogen activator inhibitor 1 RNA-binding protein OS=Rattus norvegicus GN=Serbp1 PE=1 SV=2"	Serbp1	7.62442e-60	544
XM_014139315.1 PREDICTED: Salmo salar 3-keto-steroid reductase-like (LOC106568727), transcript variant X1, mRNA	XM_014139315.1 PREDICTED: Salmo salar 3-keto-steroid reductase-like (LOC106568727), transcript variant X1, mRNA	1530				XM_014139315.1	XM_014139315.1 PREDICTED: Salmo salar 3-keto-steroid reductase-like (LOC106568727), transcript variant X1, mRNA	106568727	NC_027313.1	9083570	9102221	XM_014139315.1	XM_014139315.1	PREDICTED: Salmo salar 3-keto-steroid reductase-like (LOC106568727), transcript variant X1, mRNA	1	sp|Q62904|DHB7_RAT 3-keto-steroid reductase OS=Rattus norvegicus GN=Hsd17b7 PE=1 SV=1"	Hsd17b7	3.81603e-147	1099
XM_014139316.1 PREDICTED: Salmo salar 3-keto-steroid reductase-like (LOC106568727), transcript variant X2, mRNA	XM_014139316.1 PREDICTED: Salmo salar 3-keto-steroid reductase-like (LOC106568727), transcript variant X2, mRNA	1241				XM_014139316.1	XM_014139316.1 PREDICTED: Salmo salar 3-keto-steroid reductase-like (LOC106568727), transcript variant X2, mRNA	106568727	NC_027313.1	9083834	9102221	XM_014139316.1	XM_014139316.1	PREDICTED: Salmo salar 3-keto-steroid reductase-like (LOC106568727), transcript variant X2, mRNA	1	sp|Q62904|DHB7_RAT 3-keto-steroid reductase OS=Rattus norvegicus GN=Hsd17b7 PE=1 SV=1"	Hsd17b7	2.14229e-127	959
XM_014139317.1 PREDICTED: Salmo salar discoidin domain-containing receptor 2-like (LOC106568728), transcript variant X1, mRNA	XM_014139317.1 PREDICTED: Salmo salar discoidin domain-containing receptor 2-like (LOC106568728), transcript variant X1, mRNA	3827				XM_014139317.1	XM_014139317.1 PREDICTED: Salmo salar discoidin domain-containing receptor 2-like (LOC106568728), transcript variant X1, mRNA	106568728	NC_027313.1	9107292	9121372	XM_014139317.1	XM_014139317.1	PREDICTED: Salmo salar discoidin domain-containing receptor 2-like (LOC106568728), transcript variant X1, mRNA	1	sp|Q16832|DDR2_HUMAN Discoidin domain-containing receptor 2 OS=Homo sapiens GN=DDR2 PE=1 SV=2"	DDR2	0	2829
XM_014139318.1 PREDICTED: Salmo salar discoidin domain-containing receptor 2-like (LOC106568728), transcript variant X2, mRNA	XM_014139318.1 PREDICTED: Salmo salar discoidin domain-containing receptor 2-like (LOC106568728), transcript variant X2, mRNA	3961				XM_014139318.1	XM_014139318.1 PREDICTED: Salmo salar discoidin domain-containing receptor 2-like (LOC106568728), transcript variant X2, mRNA	106568728	NC_027313.1	9107292	9126891	XM_014139318.1	XM_014139318.1	PREDICTED: Salmo salar discoidin domain-containing receptor 2-like (LOC106568728), transcript variant X2, mRNA	1	sp|Q16832|DDR2_HUMAN Discoidin domain-containing receptor 2 OS=Homo sapiens GN=DDR2 PE=1 SV=2"	DDR2	0	2829
XM_014139319.1 PREDICTED: Salmo salar discoidin domain-containing receptor 2-like (LOC106568728), transcript variant X3, mRNA	XM_014139319.1 PREDICTED: Salmo salar discoidin domain-containing receptor 2-like (LOC106568728), transcript variant X3, mRNA	3825				XM_014139319.1	XM_014139319.1 PREDICTED: Salmo salar discoidin domain-containing receptor 2-like (LOC106568728), transcript variant X3, mRNA	106568728	NC_027313.1	9107292	9121373	XM_014139319.1	XM_014139319.1	PREDICTED: Salmo salar discoidin domain-containing receptor 2-like (LOC106568728), transcript variant X3, mRNA	1	sp|Q16832|DDR2_HUMAN Discoidin domain-containing receptor 2 OS=Homo sapiens GN=DDR2 PE=1 SV=2"	DDR2	0	2838
XM_014139320.1 PREDICTED: Salmo salar discoidin domain-containing receptor 2-like (LOC106568728), transcript variant X4, mRNA	XM_014139320.1 PREDICTED: Salmo salar discoidin domain-containing receptor 2-like (LOC106568728), transcript variant X4, mRNA	3819				XM_014139320.1	XM_014139320.1 PREDICTED: Salmo salar discoidin domain-containing receptor 2-like (LOC106568728), transcript variant X4, mRNA	106568728	NC_027313.1	9107292	9121373	XM_014139320.1	XM_014139320.1	PREDICTED: Salmo salar discoidin domain-containing receptor 2-like (LOC106568728), transcript variant X4, mRNA	1	sp|Q16832|DDR2_HUMAN Discoidin domain-containing receptor 2 OS=Homo sapiens GN=DDR2 PE=1 SV=2"	DDR2	0	2842
XR_001320387.1 PREDICTED: Salmo salar discoidin domain-containing receptor 2-like (LOC106568728), transcript variant X5, misc_RNA	XR_001320387.1 PREDICTED: Salmo salar discoidin domain-containing receptor 2-like (LOC106568728), transcript variant X5, misc_RNA	3861				XR_001320387.1	XR_001320387.1 PREDICTED: Salmo salar discoidin domain-containing receptor 2-like (LOC106568728), transcript variant X5, misc_RNA	106568728	NC_027313.1	9107292	9121373	XR_001320387.1	XR_001320387.1	PREDICTED: Salmo salar discoidin domain-containing receptor 2-like (LOC106568728), transcript variant X5, misc_RNA	1	sp|Q16832|DDR2_HUMAN Discoidin domain-containing receptor 2 OS=Homo sapiens GN=DDR2 PE=1 SV=2"	DDR2	0	2807
XM_014139321.1 PREDICTED: Salmo salar carboxyl-terminal PDZ ligand of neuronal nitric oxide synthase protein-like (LOC106568730), transcript variant X1, mRNA	XM_014139321.1 PREDICTED: Salmo salar carboxyl-terminal PDZ ligand of neuronal nitric oxide synthase protein-like (LOC106568730), transcript variant X1, mRNA	2560				XM_014139321.1	XM_014139321.1 PREDICTED: Salmo salar carboxyl-terminal PDZ ligand of neuronal nitric oxide synthase protein-like (LOC106568730), transcript variant X1, mRNA	106568730	NC_027313.1	9130063	9158796	XM_014139321.1	XM_014139321.1	PREDICTED: Salmo salar carboxyl-terminal PDZ ligand of neuronal nitric oxide synthase protein-like (LOC106568730), transcript variant X1, mRNA	1	sp|O54960|CAPON_RAT Carboxyl-terminal PDZ ligand of neuronal nitric oxide synthase protein OS=Rattus norvegicus GN=Nos1ap PE=1 SV=1"	Nos1ap	7.77255e-110	895
XM_014139322.1 PREDICTED: Salmo salar carboxyl-terminal PDZ ligand of neuronal nitric oxide synthase protein-like (LOC106568730), transcript variant X2, mRNA	XM_014139322.1 PREDICTED: Salmo salar carboxyl-terminal PDZ ligand of neuronal nitric oxide synthase protein-like (LOC106568730), transcript variant X2, mRNA	2185				XM_014139322.1	XM_014139322.1 PREDICTED: Salmo salar carboxyl-terminal PDZ ligand of neuronal nitric oxide synthase protein-like (LOC106568730), transcript variant X2, mRNA	106568730	NC_027313.1	9130063	9151301	XM_014139322.1	XM_014139322.1	PREDICTED: Salmo salar carboxyl-terminal PDZ ligand of neuronal nitric oxide synthase protein-like (LOC106568730), transcript variant X2, mRNA	1	sp|O54960|CAPON_RAT Carboxyl-terminal PDZ ligand of neuronal nitric oxide synthase protein OS=Rattus norvegicus GN=Nos1ap PE=1 SV=1"	Nos1ap	1.12646e-74	646
XM_014139323.1 PREDICTED: Salmo salar regulator of G-protein signaling 5-like (LOC106568731), mRNA	XM_014139323.1 PREDICTED: Salmo salar regulator of G-protein signaling 5-like (LOC106568731), mRNA	1292				XM_014139323.1	XM_014139323.1 PREDICTED: Salmo salar regulator of G-protein signaling 5-like (LOC106568731), mRNA	106568731	NC_027313.1	9188143	9190512	XM_014139323.1	XM_014139323.1	PREDICTED: Salmo salar regulator of G-protein signaling 5-like (LOC106568731), mRNA	1	sp|Q864Z2|RGS5_PIG Regulator of G-protein signaling 5 OS=Sus scrofa GN=RGS5 PE=2 SV=1"	RGS5	1.99656e-54	461
XM_014139324.1 PREDICTED: Salmo salar BMP/retinoic acid-inducible neural-specific protein 3-like (LOC106568732), mRNA	XM_014139324.1 PREDICTED: Salmo salar BMP/retinoic acid-inducible neural-specific protein 3-like (LOC106568732), mRNA	3865				XM_014139324.1	XM_014139324.1 PREDICTED: Salmo salar BMP/retinoic acid-inducible neural-specific protein 3-like (LOC106568732), mRNA	106568732	NC_027313.1	9238821	9254576	XM_014139324.1	XM_014139324.1	PREDICTED: Salmo salar BMP/retinoic acid-inducible neural-specific protein 3-like (LOC106568732), mRNA	1	sp|Q8K1M7|BRNP3_RAT BMP/retinoic acid-inducible neural-specific protein 3 OS=Rattus norvegicus GN=Brinp3 PE=2 SV=1"	Brinp3	0	2533
XM_014139326.1 PREDICTED: Salmo salar regulator of G-protein signaling 8-like (LOC106568733), mRNA	XM_014139326.1 PREDICTED: Salmo salar regulator of G-protein signaling 8-like (LOC106568733), mRNA	1058				XM_014139326.1	XM_014139326.1 PREDICTED: Salmo salar regulator of G-protein signaling 8-like (LOC106568733), mRNA	106568733	NC_027313.1	9346623	9352977	XM_014139326.1	XM_014139326.1	PREDICTED: Salmo salar regulator of G-protein signaling 8-like (LOC106568733), mRNA	1	sp|Q9NS28|RGS18_HUMAN Regulator of G-protein signaling 18 OS=Homo sapiens GN=RGS18 PE=1 SV=1"	RGS18	6.5317e-52	443
XM_014139465.1 PREDICTED: Salmo salar regulator of G-protein signaling 21-like (LOC106568801), transcript variant X1, mRNA	XM_014139465.1 PREDICTED: Salmo salar regulator of G-protein signaling 21-like (LOC106568801), transcript variant X1, mRNA	1174				XM_014139465.1	XM_014139465.1 PREDICTED: Salmo salar regulator of G-protein signaling 21-like (LOC106568801), transcript variant X1, mRNA	106568801	NC_027313.1	9356177	9358193	XM_014139465.1	XM_014139465.1	PREDICTED: Salmo salar regulator of G-protein signaling 21-like (LOC106568801), transcript variant X1, mRNA	1	sp|Q2M5E4|RGS21_HUMAN Regulator of G-protein signaling 21 OS=Homo sapiens GN=RGS21 PE=2 SV=1"	RGS21	2.62568e-49	421
XM_014139466.1 PREDICTED: Salmo salar regulator of G-protein signaling 21-like (LOC106568801), transcript variant X2, mRNA	XM_014139466.1 PREDICTED: Salmo salar regulator of G-protein signaling 21-like (LOC106568801), transcript variant X2, mRNA	1032				XM_014139466.1	XM_014139466.1 PREDICTED: Salmo salar regulator of G-protein signaling 21-like (LOC106568801), transcript variant X2, mRNA	106568801	NC_027313.1	9356236	9358193	XM_014139466.1	XM_014139466.1	PREDICTED: Salmo salar regulator of G-protein signaling 21-like (LOC106568801), transcript variant X2, mRNA	1	sp|Q2M5E4|RGS21_HUMAN Regulator of G-protein signaling 21 OS=Homo sapiens GN=RGS21 PE=2 SV=1"	RGS21	7.70548e-50	421
XM_014139327.1 PREDICTED: Salmo salar regulator of G-protein signaling 21-like (LOC106568734), mRNA	XM_014139327.1 PREDICTED: Salmo salar regulator of G-protein signaling 21-like (LOC106568734), mRNA	1963				XM_014139327.1	XM_014139327.1 PREDICTED: Salmo salar regulator of G-protein signaling 21-like (LOC106568734), mRNA	106568734	NC_027313.1	9367696	9370271	XM_014139327.1	XM_014139327.1	PREDICTED: Salmo salar regulator of G-protein signaling 21-like (LOC106568734), mRNA	1	sp|Q6RG78|RGS1_HORSE Regulator of G-protein signaling 1 OS=Equus caballus GN=RGS1 PE=2 SV=1"	RGS1	2.2846e-48	433
XM_014139087.1 PREDICTED: Salmo salar cell division cycle 73, Paf1/RNA polymerase II complex component, homolog (S. cerevisiae) (cdc73), transcript variant X1, mRNA	XM_014139087.1 PREDICTED: Salmo salar cell division cycle 73, Paf1/RNA polymerase II complex component, homolog (S. cerevisiae) (cdc73), transcript variant X1, mRNA	2824				XM_014139087.1	XM_014139087.1 PREDICTED: Salmo salar cell division cycle 73, Paf1/RNA polymerase II complex component, homolog (S. cerevisiae) (cdc73), transcript variant X1, mRNA	100196612	NC_027313.1	9421479	9495211	XM_014139087.1	XM_014139087.1	PREDICTED: Salmo salar cell division cycle 73, Paf1/RNA polymerase II complex component, homolog (S. cerevisiae) (cdc73), transcript variant X1, mRNA	1	sp|Q5ZLM0|CDC73_CHICK Parafibromin OS=Gallus gallus GN=CDC73 PE=2 SV=1"	CDC73	0	2439
NM_001141641.1 Salmo salar cell division cycle 73, Paf1/RNA polymerase II complex component, homolog (S. cerevisiae) (cdc73), mRNA	NM_001141641.1 Salmo salar cell division cycle 73, Paf1/RNA polymerase II complex component, homolog (S. cerevisiae) (cdc73), mRNA	2152				NM_001141641.1	NM_001141641.1 Salmo salar cell division cycle 73, Paf1/RNA polymerase II complex component, homolog (S. cerevisiae) (cdc73), mRNA	100196612	NC_027313.1	9422120	9494638	NM_001141641.1	NM_001141641.1	Salmo salar cell division cycle 73, Paf1/RNA polymerase II complex component, homolog (S. cerevisiae) (cdc73), mRNA	1	sp|Q5ZLM0|CDC73_CHICK Parafibromin OS=Gallus gallus GN=CDC73 PE=2 SV=1"	CDC73	0	2439
XM_014139328.1 PREDICTED: Salmo salar beta-1,3-galactosyltransferase 2-like (LOC106568735), transcript variant X1, mRNA	XM_014139328.1 PREDICTED: Salmo salar beta-1,3-galactosyltransferase 2-like (LOC106568735), transcript variant X1, mRNA	5850				XM_014139328.1	XM_014139328.1 PREDICTED: Salmo salar beta-1,3-galactosyltransferase 2-like (LOC106568735), transcript variant X1, mRNA	106568735	NC_027313.1	9451643	9471829	XM_014139328.1	XM_014139328.1	PREDICTED: Salmo salar beta-1,3-galactosyltransferase 2-like (LOC106568735), transcript variant X1, mRNA	1	sp|O54905|B3GT2_MOUSE Beta-1,3-galactosyltransferase 2 OS=Mus musculus GN=B3galt2 PE=2 SV=2"	B3galt2	2.82844e-156	1261
XM_014139330.1 PREDICTED: Salmo salar beta-1,3-galactosyltransferase 2-like (LOC106568735), transcript variant X2, mRNA	XM_014139330.1 PREDICTED: Salmo salar beta-1,3-galactosyltransferase 2-like (LOC106568735), transcript variant X2, mRNA	2247				XM_014139330.1	XM_014139330.1 PREDICTED: Salmo salar beta-1,3-galactosyltransferase 2-like (LOC106568735), transcript variant X2, mRNA	106568735	NC_027313.1	9451643	9495904	XM_014139330.1	XM_014139330.1	PREDICTED: Salmo salar beta-1,3-galactosyltransferase 2-like (LOC106568735), transcript variant X2, mRNA	1	sp|O54905|B3GT2_MOUSE Beta-1,3-galactosyltransferase 2 OS=Mus musculus GN=B3galt2 PE=2 SV=2"	B3galt2	7.27026e-167	1261
XM_014139331.1 PREDICTED: Salmo salar beta-1,3-galactosyltransferase 2-like (LOC106568735), transcript variant X3, mRNA	XM_014139331.1 PREDICTED: Salmo salar beta-1,3-galactosyltransferase 2-like (LOC106568735), transcript variant X3, mRNA	5782				XM_014139331.1	XM_014139331.1 PREDICTED: Salmo salar beta-1,3-galactosyltransferase 2-like (LOC106568735), transcript variant X3, mRNA	106568735	NC_027313.1	9451643	9471829	XM_014139331.1	XM_014139331.1	PREDICTED: Salmo salar beta-1,3-galactosyltransferase 2-like (LOC106568735), transcript variant X3, mRNA	1	sp|O54905|B3GT2_MOUSE Beta-1,3-galactosyltransferase 2 OS=Mus musculus GN=B3galt2 PE=2 SV=2"	B3galt2	2.25369e-156	1261
XM_014139332.1 PREDICTED: Salmo salar beta-1,3-galactosyltransferase 2-like (LOC106568735), transcript variant X4, mRNA	XM_014139332.1 PREDICTED: Salmo salar beta-1,3-galactosyltransferase 2-like (LOC106568735), transcript variant X4, mRNA	1978				XM_014139332.1	XM_014139332.1 PREDICTED: Salmo salar beta-1,3-galactosyltransferase 2-like (LOC106568735), transcript variant X4, mRNA	106568735	NC_027313.1	9451643	9496160	XM_014139332.1	XM_014139332.1	PREDICTED: Salmo salar beta-1,3-galactosyltransferase 2-like (LOC106568735), transcript variant X4, mRNA	1	sp|O54905|B3GT2_MOUSE Beta-1,3-galactosyltransferase 2 OS=Mus musculus GN=B3galt2 PE=2 SV=2"	B3galt2	4.03181e-168	1261
XM_014139333.1 PREDICTED: Salmo salar beta-1,3-galactosyltransferase 2-like (LOC106568735), transcript variant X5, mRNA	XM_014139333.1 PREDICTED: Salmo salar beta-1,3-galactosyltransferase 2-like (LOC106568735), transcript variant X5, mRNA	1947				XM_014139333.1	XM_014139333.1 PREDICTED: Salmo salar beta-1,3-galactosyltransferase 2-like (LOC106568735), transcript variant X5, mRNA	106568735	NC_027313.1	9451643	9462791	XM_014139333.1	XM_014139333.1	PREDICTED: Salmo salar beta-1,3-galactosyltransferase 2-like (LOC106568735), transcript variant X5, mRNA	1	sp|O54905|B3GT2_MOUSE Beta-1,3-galactosyltransferase 2 OS=Mus musculus GN=B3galt2 PE=2 SV=2"	B3galt2	2.89769e-168	1261
XM_014139334.1 PREDICTED: Salmo salar beta-1,3-galactosyltransferase 2-like (LOC106568735), transcript variant X6, mRNA	XM_014139334.1 PREDICTED: Salmo salar beta-1,3-galactosyltransferase 2-like (LOC106568735), transcript variant X6, mRNA	2402				XM_014139334.1	XM_014139334.1 PREDICTED: Salmo salar beta-1,3-galactosyltransferase 2-like (LOC106568735), transcript variant X6, mRNA	106568735	NC_027313.1	9451643	9483120	XM_014139334.1	XM_014139334.1	PREDICTED: Salmo salar beta-1,3-galactosyltransferase 2-like (LOC106568735), transcript variant X6, mRNA	1	sp|O54905|B3GT2_MOUSE Beta-1,3-galactosyltransferase 2 OS=Mus musculus GN=B3galt2 PE=2 SV=2"	B3galt2	3.61092e-166	1261
XM_014139335.1 PREDICTED: Salmo salar beta-1,3-galactosyltransferase 2-like (LOC106568735), transcript variant X7, mRNA	XM_014139335.1 PREDICTED: Salmo salar beta-1,3-galactosyltransferase 2-like (LOC106568735), transcript variant X7, mRNA	1880				XM_014139335.1	XM_014139335.1 PREDICTED: Salmo salar beta-1,3-galactosyltransferase 2-like (LOC106568735), transcript variant X7, mRNA	106568735	NC_027313.1	9451643	9496385	XM_014139335.1	XM_014139335.1	PREDICTED: Salmo salar beta-1,3-galactosyltransferase 2-like (LOC106568735), transcript variant X7, mRNA	1	sp|O54905|B3GT2_MOUSE Beta-1,3-galactosyltransferase 2 OS=Mus musculus GN=B3galt2 PE=2 SV=2"	B3galt2	1.39015e-168	1261
XM_014139336.1 PREDICTED: Salmo salar potassium channel subfamily T member 2-like (LOC106568737), mRNA	XM_014139336.1 PREDICTED: Salmo salar potassium channel subfamily T member 2-like (LOC106568737), mRNA	5008				XM_014139336.1	XM_014139336.1 PREDICTED: Salmo salar potassium channel subfamily T member 2-like (LOC106568737), mRNA	106568737	NC_027313.1	9527343	9607358	XM_014139336.1	XM_014139336.1	PREDICTED: Salmo salar potassium channel subfamily T member 2-like (LOC106568737), mRNA	1	sp|Q6UVM4|KCNT2_RAT Potassium channel subfamily T member 2 OS=Rattus norvegicus GN=Kcnt2 PE=1 SV=1"	Kcnt2	0	4398
XM_014139337.1 PREDICTED: Salmo salar protein crumbs homolog 1-like (LOC106568738), mRNA	XM_014139337.1 PREDICTED: Salmo salar protein crumbs homolog 1-like (LOC106568738), mRNA	3312				XM_014139337.1	XM_014139337.1 PREDICTED: Salmo salar protein crumbs homolog 1-like (LOC106568738), mRNA	106568738	NC_027313.1	9622225	9664050	XM_014139337.1	XM_014139337.1	PREDICTED: Salmo salar protein crumbs homolog 1-like (LOC106568738), mRNA	1	sp|P82279|CRUM1_HUMAN Protein crumbs homolog 1 OS=Homo sapiens GN=CRB1 PE=1 SV=2"	CRB1	0	1916
XM_014139340.1 PREDICTED: Salmo salar profilin-2-like (LOC106568739), transcript variant X2, mRNA	XM_014139340.1 PREDICTED: Salmo salar profilin-2-like (LOC106568739), transcript variant X2, mRNA	2362				XM_014139340.1	XM_014139340.1 PREDICTED: Salmo salar profilin-2-like (LOC106568739), transcript variant X2, mRNA	106568739	NC_027313.1	9665767	9672479	XM_014139340.1	XM_014139340.1	PREDICTED: Salmo salar profilin-2-like (LOC106568739), transcript variant X2, mRNA	1	sp|Q9JJV2|PROF2_MOUSE Profilin-2 OS=Mus musculus GN=Pfn2 PE=1 SV=3"	Pfn2	1.93337e-67	566
XM_014139338.1 PREDICTED: Salmo salar profilin-2-like (LOC106568739), transcript variant X1, mRNA	XM_014139338.1 PREDICTED: Salmo salar profilin-2-like (LOC106568739), transcript variant X1, mRNA	830				XM_014139338.1	XM_014139338.1 PREDICTED: Salmo salar profilin-2-like (LOC106568739), transcript variant X1, mRNA	106568739	NC_027313.1	9667623	9672479	XM_014139338.1	XM_014139338.1	PREDICTED: Salmo salar profilin-2-like (LOC106568739), transcript variant X1, mRNA	1	sp|Q9JJV2|PROF2_MOUSE Profilin-2 OS=Mus musculus GN=Pfn2 PE=1 SV=3"	Pfn2	3.03936e-78	602
XM_014139341.1 PREDICTED: Salmo salar TSC22 domain family protein 2-like (LOC106568740), transcript variant X1, mRNA	XM_014139341.1 PREDICTED: Salmo salar TSC22 domain family protein 2-like (LOC106568740), transcript variant X1, mRNA	4530				XM_014139341.1	XM_014139341.1 PREDICTED: Salmo salar TSC22 domain family protein 2-like (LOC106568740), transcript variant X1, mRNA	106568740	NC_027313.1	9686134	9730951	XM_014139341.1	XM_014139341.1	PREDICTED: Salmo salar TSC22 domain family protein 2-like (LOC106568740), transcript variant X1, mRNA	1	sp|O75157|T22D2_HUMAN TSC22 domain family protein 2 OS=Homo sapiens GN=TSC22D2 PE=1 SV=3"	TSC22D2	1.8321e-104	911
XM_014139342.1 PREDICTED: Salmo salar TSC22 domain family protein 2-like (LOC106568740), transcript variant X2, mRNA	XM_014139342.1 PREDICTED: Salmo salar TSC22 domain family protein 2-like (LOC106568740), transcript variant X2, mRNA	4464				XM_014139342.1	XM_014139342.1 PREDICTED: Salmo salar TSC22 domain family protein 2-like (LOC106568740), transcript variant X2, mRNA	106568740	NC_027313.1	9686134	9730951	XM_014139342.1	XM_014139342.1	PREDICTED: Salmo salar TSC22 domain family protein 2-like (LOC106568740), transcript variant X2, mRNA	1	sp|O75157|T22D2_HUMAN TSC22 domain family protein 2 OS=Homo sapiens GN=TSC22D2 PE=1 SV=3"	TSC22D2	1.17527e-93	831
XR_001320397.1 PREDICTED: Salmo salar uncharacterized LOC106568802 (LOC106568802), ncRNA	XR_001320397.1 PREDICTED: Salmo salar uncharacterized LOC106568802 (LOC106568802), ncRNA	770				XR_001320397.1	XR_001320397.1 PREDICTED: Salmo salar uncharacterized LOC106568802 (LOC106568802), ncRNA	106568802	NC_027313.1	9735063	9736831	XR_001320397.1	XR_001320397.1	PREDICTED: Salmo salar uncharacterized LOC106568802 (LOC106568802), ncRNA	1	sp|B5X3V2|UIF_SALSA UAP56-interacting factor OS=Salmo salar GN=fyttd1 PE=2 SV=1"	fyttd1	3.95799e-31	288
XM_014139343.1 PREDICTED: Salmo salar UAP56-interacting factor-like (LOC106568741), transcript variant X1, mRNA	XM_014139343.1 PREDICTED: Salmo salar UAP56-interacting factor-like (LOC106568741), transcript variant X1, mRNA	3416				XM_014139343.1	XM_014139343.1 PREDICTED: Salmo salar UAP56-interacting factor-like (LOC106568741), transcript variant X1, mRNA	106568741	NC_027313.1	9737688	9746941	XM_014139343.1	XM_014139343.1	PREDICTED: Salmo salar UAP56-interacting factor-like (LOC106568741), transcript variant X1, mRNA	1	sp|B5X3V2|UIF_SALSA UAP56-interacting factor OS=Salmo salar GN=fyttd1 PE=2 SV=1"	fyttd1	3.58822e-134	1062
XM_014139346.1 PREDICTED: Salmo salar UAP56-interacting factor-like (LOC106568741), transcript variant X4, mRNA	XM_014139346.1 PREDICTED: Salmo salar UAP56-interacting factor-like (LOC106568741), transcript variant X4, mRNA	3326				XM_014139346.1	XM_014139346.1 PREDICTED: Salmo salar UAP56-interacting factor-like (LOC106568741), transcript variant X4, mRNA	106568741	NC_027313.1	9737688	9746935	XM_014139346.1	XM_014139346.1	PREDICTED: Salmo salar UAP56-interacting factor-like (LOC106568741), transcript variant X4, mRNA	1	sp|B5X3V2|UIF_SALSA UAP56-interacting factor OS=Salmo salar GN=fyttd1 PE=2 SV=1"	fyttd1	1.93199e-134	1062
XM_014139347.1 PREDICTED: Salmo salar UAP56-interacting factor-like (LOC106568741), transcript variant X5, mRNA	XM_014139347.1 PREDICTED: Salmo salar UAP56-interacting factor-like (LOC106568741), transcript variant X5, mRNA	3356				XM_014139347.1	XM_014139347.1 PREDICTED: Salmo salar UAP56-interacting factor-like (LOC106568741), transcript variant X5, mRNA	106568741	NC_027313.1	9737688	9746965	XM_014139347.1	XM_014139347.1	PREDICTED: Salmo salar UAP56-interacting factor-like (LOC106568741), transcript variant X5, mRNA	1	sp|B5X3V2|UIF_SALSA UAP56-interacting factor OS=Salmo salar GN=fyttd1 PE=2 SV=1"	fyttd1	2.78281e-120	966
XM_014139348.1 PREDICTED: Salmo salar UAP56-interacting factor-like (LOC106568741), transcript variant X6, mRNA	XM_014139348.1 PREDICTED: Salmo salar UAP56-interacting factor-like (LOC106568741), transcript variant X6, mRNA	3249				XM_014139348.1	XM_014139348.1 PREDICTED: Salmo salar UAP56-interacting factor-like (LOC106568741), transcript variant X6, mRNA	106568741	NC_027313.1	9737688	9746936	XM_014139348.1	XM_014139348.1	PREDICTED: Salmo salar UAP56-interacting factor-like (LOC106568741), transcript variant X6, mRNA	1	sp|B5X3V2|UIF_SALSA UAP56-interacting factor OS=Salmo salar GN=fyttd1 PE=2 SV=1"	fyttd1	1.11189e-134	1062
XM_014139350.1 PREDICTED: Salmo salar UAP56-interacting factor-like (LOC106568741), transcript variant X7, mRNA	XM_014139350.1 PREDICTED: Salmo salar UAP56-interacting factor-like (LOC106568741), transcript variant X7, mRNA	3242				XM_014139350.1	XM_014139350.1 PREDICTED: Salmo salar UAP56-interacting factor-like (LOC106568741), transcript variant X7, mRNA	106568741	NC_027313.1	9737688	9746935	XM_014139350.1	XM_014139350.1	PREDICTED: Salmo salar UAP56-interacting factor-like (LOC106568741), transcript variant X7, mRNA	1	sp|B5X3V2|UIF_SALSA UAP56-interacting factor OS=Salmo salar GN=fyttd1 PE=2 SV=1"	fyttd1	1.02492e-119	960
XM_014139351.1 PREDICTED: Salmo salar UAP56-interacting factor-like (LOC106568741), transcript variant X8, mRNA	XM_014139351.1 PREDICTED: Salmo salar UAP56-interacting factor-like (LOC106568741), transcript variant X8, mRNA	2892				XM_014139351.1	XM_014139351.1 PREDICTED: Salmo salar UAP56-interacting factor-like (LOC106568741), transcript variant X8, mRNA	106568741	NC_027313.1	9737688	9747276	XM_014139351.1	XM_014139351.1	PREDICTED: Salmo salar UAP56-interacting factor-like (LOC106568741), transcript variant X8, mRNA	1	sp|B5X3V2|UIF_SALSA UAP56-interacting factor OS=Salmo salar GN=fyttd1 PE=2 SV=1"	fyttd1	7.36868e-136	1062
XM_014139352.1 PREDICTED: Salmo salar UAP56-interacting factor-like (LOC106568741), transcript variant X9, mRNA	XM_014139352.1 PREDICTED: Salmo salar UAP56-interacting factor-like (LOC106568741), transcript variant X9, mRNA	3165				XM_014139352.1	XM_014139352.1 PREDICTED: Salmo salar UAP56-interacting factor-like (LOC106568741), transcript variant X9, mRNA	106568741	NC_027313.1	9737688	9746936	XM_014139352.1	XM_014139352.1	PREDICTED: Salmo salar UAP56-interacting factor-like (LOC106568741), transcript variant X9, mRNA	1	sp|B5X3V2|UIF_SALSA UAP56-interacting factor OS=Salmo salar GN=fyttd1 PE=2 SV=1"	fyttd1	8.14552e-121	966
XM_014139344.1 PREDICTED: Salmo salar UAP56-interacting factor-like (LOC106568741), transcript variant X2, mRNA	XM_014139344.1 PREDICTED: Salmo salar UAP56-interacting factor-like (LOC106568741), transcript variant X2, mRNA	2055				XM_014139344.1	XM_014139344.1 PREDICTED: Salmo salar UAP56-interacting factor-like (LOC106568741), transcript variant X2, mRNA	106568741	NC_027313.1	9739080	9746975	XM_014139344.1	XM_014139344.1	PREDICTED: Salmo salar UAP56-interacting factor-like (LOC106568741), transcript variant X2, mRNA	1	sp|B5X3V2|UIF_SALSA UAP56-interacting factor OS=Salmo salar GN=fyttd1 PE=2 SV=1"	fyttd1	5.95906e-141	1074
XM_014139345.1 PREDICTED: Salmo salar UAP56-interacting factor-like (LOC106568741), transcript variant X3, mRNA	XM_014139345.1 PREDICTED: Salmo salar UAP56-interacting factor-like (LOC106568741), transcript variant X3, mRNA	1669				XM_014139345.1	XM_014139345.1 PREDICTED: Salmo salar UAP56-interacting factor-like (LOC106568741), transcript variant X3, mRNA	106568741	NC_027313.1	9739508	9746983	XM_014139345.1	XM_014139345.1	PREDICTED: Salmo salar UAP56-interacting factor-like (LOC106568741), transcript variant X3, mRNA	1	sp|B5X3V2|UIF_SALSA UAP56-interacting factor OS=Salmo salar GN=fyttd1 PE=2 SV=1"	fyttd1	4.40681e-120	924
XR_001320388.1	XR_001320388.1	853				XR_001320388.1	XR_001320388.1	106568742	NC_027313.1	9747365	9751835	XR_001320388.1	XR_001320388.1	PREDICTED: Salmo salar uncharacterized LOC106568742 (LOC106568742), ncRNA	1
XM_014139467.1 PREDICTED: Salmo salar uncharacterized LOC106568803 (LOC106568803), mRNA	XM_014139467.1 PREDICTED: Salmo salar uncharacterized LOC106568803 (LOC106568803), mRNA	1251				XM_014139467.1	XM_014139467.1 PREDICTED: Salmo salar uncharacterized LOC106568803 (LOC106568803), mRNA	106568803	NC_027313.1	9770902	9772842	XM_014139467.1	XM_014139467.1	PREDICTED: Salmo salar uncharacterized LOC106568803 (LOC106568803), mRNA	1	sp|P0CT40|TF29_SCHPO Transposon Tf2-9 polyprotein OS=Schizosaccharomyces pombe (strain 972 / ATCC 24843) GN=Tf2-9 PE=3 SV=1"	Tf2-9	9.24543e-21	190
XM_014139469.1 PREDICTED: Salmo salar neuromedin-U receptor 1-like (LOC106568804), mRNA	XM_014139469.1 PREDICTED: Salmo salar neuromedin-U receptor 1-like (LOC106568804), mRNA	2590				XM_014139469.1	XM_014139469.1 PREDICTED: Salmo salar neuromedin-U receptor 1-like (LOC106568804), mRNA	106568804	NC_027313.1	9788391	9798141	XM_014139469.1	XM_014139469.1	PREDICTED: Salmo salar neuromedin-U receptor 1-like (LOC106568804), mRNA	1	sp|Q9HB89|NMUR1_HUMAN Neuromedin-U receptor 1 OS=Homo sapiens GN=NMUR1 PE=2 SV=1"	NMUR1	4.66392e-115	924
XM_014139353.1 PREDICTED: Salmo salar ephrin type-B receptor 3-like (LOC106568743), transcript variant X1, mRNA	XM_014139353.1 PREDICTED: Salmo salar ephrin type-B receptor 3-like (LOC106568743), transcript variant X1, mRNA	5142				XM_014139353.1	XM_014139353.1 PREDICTED: Salmo salar ephrin type-B receptor 3-like (LOC106568743), transcript variant X1, mRNA	106568743	NC_027313.1	9837336	9878422	XM_014139353.1	XM_014139353.1	PREDICTED: Salmo salar ephrin type-B receptor 3-like (LOC106568743), transcript variant X1, mRNA	1	sp|P54753|EPHB3_HUMAN Ephrin type-B receptor 3 OS=Homo sapiens GN=EPHB3 PE=1 SV=2"	EPHB3	0	3521
XM_014139354.1 PREDICTED: Salmo salar ephrin type-B receptor 3-like (LOC106568743), transcript variant X2, mRNA	XM_014139354.1 PREDICTED: Salmo salar ephrin type-B receptor 3-like (LOC106568743), transcript variant X2, mRNA	4654				XM_014139354.1	XM_014139354.1 PREDICTED: Salmo salar ephrin type-B receptor 3-like (LOC106568743), transcript variant X2, mRNA	106568743	NC_027313.1	9853872	9878422	XM_014139354.1	XM_014139354.1	PREDICTED: Salmo salar ephrin type-B receptor 3-like (LOC106568743), transcript variant X2, mRNA	1	sp|P54753|EPHB3_HUMAN Ephrin type-B receptor 3 OS=Homo sapiens GN=EPHB3 PE=1 SV=2"	EPHB3	0	3414
XM_014139355.1 PREDICTED: Salmo salar major facilitator superfamily domain-containing protein 8-like (LOC106568744), mRNA	XM_014139355.1 PREDICTED: Salmo salar major facilitator superfamily domain-containing protein 8-like (LOC106568744), mRNA	1967				XM_014139355.1	XM_014139355.1 PREDICTED: Salmo salar major facilitator superfamily domain-containing protein 8-like (LOC106568744), mRNA	106568744	NC_027313.1	9915967	9938143	XM_014139355.1	XM_014139355.1	PREDICTED: Salmo salar major facilitator superfamily domain-containing protein 8-like (LOC106568744), mRNA	1	sp|Q8NHS3|MFSD8_HUMAN Major facilitator superfamily domain-containing protein 8 OS=Homo sapiens GN=MFSD8 PE=1 SV=1"	MFSD8	4.86329e-07	135
XM_014139358.1 PREDICTED: Salmo salar apoptosis-associated speck-like protein containing a CARD (LOC106568745), transcript variant X2, mRNA	XM_014139358.1 PREDICTED: Salmo salar apoptosis-associated speck-like protein containing a CARD (LOC106568745), transcript variant X2, mRNA	1920				XM_014139358.1	XM_014139358.1 PREDICTED: Salmo salar apoptosis-associated speck-like protein containing a CARD (LOC106568745), transcript variant X2, mRNA	106568745	NC_027313.1	9931173	9933935	XM_014139358.1	XM_014139358.1	PREDICTED: Salmo salar apoptosis-associated speck-like protein containing a CARD (LOC106568745), transcript variant X2, mRNA	1	sp|Q9I9N6|ASC_DANRE Apoptosis-associated speck-like protein containing a CARD OS=Danio rerio GN=pycard PE=1 SV=1"	pycard	1.23235e-27	284
XM_014139356.1 PREDICTED: Salmo salar apoptosis-associated speck-like protein containing a CARD (LOC106568745), transcript variant X1, mRNA	XM_014139356.1 PREDICTED: Salmo salar apoptosis-associated speck-like protein containing a CARD (LOC106568745), transcript variant X1, mRNA	1991				XM_014139356.1	XM_014139356.1 PREDICTED: Salmo salar apoptosis-associated speck-like protein containing a CARD (LOC106568745), transcript variant X1, mRNA	106568745	NC_027313.1	9931183	9933935	XM_014139356.1	XM_014139356.1	PREDICTED: Salmo salar apoptosis-associated speck-like protein containing a CARD (LOC106568745), transcript variant X1, mRNA	1	sp|Q9I9N6|ASC_DANRE Apoptosis-associated speck-like protein containing a CARD OS=Danio rerio GN=pycard PE=1 SV=1"	pycard	3.18826e-29	296
XM_014139359.1 PREDICTED: Salmo salar NACHT, LRR and PYD domains-containing protein 3-like (LOC106568746), mRNA	XM_014139359.1 PREDICTED: Salmo salar NACHT, LRR and PYD domains-containing protein 3-like (LOC106568746), mRNA	5042				XM_014139359.1	XM_014139359.1 PREDICTED: Salmo salar NACHT, LRR and PYD domains-containing protein 3-like (LOC106568746), mRNA	106568746	NC_027313.1	9949813	9971623	XM_014139359.1	XM_014139359.1	PREDICTED: Salmo salar NACHT, LRR and PYD domains-containing protein 3-like (LOC106568746), mRNA	1	sp|Q96P20|NALP3_HUMAN NACHT, LRR and PYD domains-containing protein 3 OS=Homo sapiens GN=NLRP3 PE=1 SV=3"	NLRP3	1.4439e-63	613
XM_014139448.1 PREDICTED: Salmo salar calcium-activated potassium channel subunit beta-3-like (LOC106568783), mRNA	XM_014139448.1 PREDICTED: Salmo salar calcium-activated potassium channel subunit beta-3-like (LOC106568783), mRNA	1309				XM_014139448.1	XM_014139448.1 PREDICTED: Salmo salar calcium-activated potassium channel subunit beta-3-like (LOC106568783), mRNA	106568783	NC_027313.1	9974379	9990228	XM_014139448.1	XM_014139448.1	PREDICTED: Salmo salar calcium-activated potassium channel subunit beta-3-like (LOC106568783), mRNA	1	sp|Q9NPA1|KCMB3_HUMAN Calcium-activated potassium channel subunit beta-3 OS=Homo sapiens GN=KCNMB3 PE=1 SV=2"	KCNMB3	5.50449e-50	440
XR_001320389.1 PREDICTED: Salmo salar phosphatidylinositol 4,5-bisphosphate 3-kinase catalytic subunit alpha isoform-like (LOC106568747), transcript variant X2, misc_RNA	XR_001320389.1 PREDICTED: Salmo salar phosphatidylinositol 4,5-bisphosphate 3-kinase catalytic subunit alpha isoform-like (LOC106568747), transcript variant X2, misc_RNA	5301				XR_001320389.1	XR_001320389.1 PREDICTED: Salmo salar phosphatidylinositol 4,5-bisphosphate 3-kinase catalytic subunit alpha isoform-like (LOC106568747), transcript variant X2, misc_RNA	106568747	NC_027313.1	9990321	10006678	XR_001320389.1	XR_001320389.1	PREDICTED: Salmo salar phosphatidylinositol 4,5-bisphosphate 3-kinase catalytic subunit alpha isoform-like (LOC106568747), transcript variant X2, misc_RNA	1	sp|P32871|PK3CA_BOVIN Phosphatidylinositol 4,5-bisphosphate 3-kinase catalytic subunit alpha isoform OS=Bos taurus GN=PIK3CA PE=1 SV=1"	PIK3CA	0	5251
XM_014139360.1 PREDICTED: Salmo salar phosphatidylinositol 4,5-bisphosphate 3-kinase catalytic subunit alpha isoform-like (LOC106568747), transcript variant X1, mRNA	XM_014139360.1 PREDICTED: Salmo salar phosphatidylinositol 4,5-bisphosphate 3-kinase catalytic subunit alpha isoform-like (LOC106568747), transcript variant X1, mRNA	4177				XM_014139360.1	XM_014139360.1 PREDICTED: Salmo salar phosphatidylinositol 4,5-bisphosphate 3-kinase catalytic subunit alpha isoform-like (LOC106568747), transcript variant X1, mRNA	106568747	NC_027313.1	9992592	10006678	XM_014139360.1	XM_014139360.1	PREDICTED: Salmo salar phosphatidylinositol 4,5-bisphosphate 3-kinase catalytic subunit alpha isoform-like (LOC106568747), transcript variant X1, mRNA	1	sp|P32871|PK3CA_BOVIN Phosphatidylinositol 4,5-bisphosphate 3-kinase catalytic subunit alpha isoform OS=Bos taurus GN=PIK3CA PE=1 SV=1"	PIK3CA	0	5251
XM_014139361.1 PREDICTED: Salmo salar phosphatidylinositol 4,5-bisphosphate 3-kinase catalytic subunit alpha isoform-like (LOC106568747), transcript variant X3, mRNA	XM_014139361.1 PREDICTED: Salmo salar phosphatidylinositol 4,5-bisphosphate 3-kinase catalytic subunit alpha isoform-like (LOC106568747), transcript variant X3, mRNA	3883				XM_014139361.1	XM_014139361.1 PREDICTED: Salmo salar phosphatidylinositol 4,5-bisphosphate 3-kinase catalytic subunit alpha isoform-like (LOC106568747), transcript variant X3, mRNA	106568747	NC_027313.1	9992592	10006237	XM_014139361.1	XM_014139361.1	PREDICTED: Salmo salar phosphatidylinositol 4,5-bisphosphate 3-kinase catalytic subunit alpha isoform-like (LOC106568747), transcript variant X3, mRNA	1	sp|P32871|PK3CA_BOVIN Phosphatidylinositol 4,5-bisphosphate 3-kinase catalytic subunit alpha isoform OS=Bos taurus GN=PIK3CA PE=1 SV=1"	PIK3CA	0	5251
XM_014139362.1 PREDICTED: Salmo salar calcium-activated potassium channel subunit beta-2-like (LOC106568748), transcript variant X1, mRNA	XM_014139362.1 PREDICTED: Salmo salar calcium-activated potassium channel subunit beta-2-like (LOC106568748), transcript variant X1, mRNA	2149				XM_014139362.1	XM_014139362.1 PREDICTED: Salmo salar calcium-activated potassium channel subunit beta-2-like (LOC106568748), transcript variant X1, mRNA	106568748	NC_027313.1	10007729	10013485	XM_014139362.1	XM_014139362.1	PREDICTED: Salmo salar calcium-activated potassium channel subunit beta-2-like (LOC106568748), transcript variant X1, mRNA	1	sp|Q9CZM9|KCMB2_MOUSE Calcium-activated potassium channel subunit beta-2 OS=Mus musculus GN=Kcnmb2 PE=2 SV=1"	Kcnmb2	3.12375e-83	680
XM_014139363.1 PREDICTED: Salmo salar calcium-activated potassium channel subunit beta-2-like (LOC106568748), transcript variant X2, mRNA	XM_014139363.1 PREDICTED: Salmo salar calcium-activated potassium channel subunit beta-2-like (LOC106568748), transcript variant X2, mRNA	2178				XM_014139363.1	XM_014139363.1 PREDICTED: Salmo salar calcium-activated potassium channel subunit beta-2-like (LOC106568748), transcript variant X2, mRNA	106568748	NC_027313.1	10007729	10015777	XM_014139363.1	XM_014139363.1	PREDICTED: Salmo salar calcium-activated potassium channel subunit beta-2-like (LOC106568748), transcript variant X2, mRNA	1	sp|Q9CZM9|KCMB2_MOUSE Calcium-activated potassium channel subunit beta-2 OS=Mus musculus GN=Kcnmb2 PE=2 SV=1"	Kcnmb2	3.85548e-83	680
XM_014139364.1 PREDICTED: Salmo salar calcium-activated potassium channel subunit beta-2-like (LOC106568748), transcript variant X3, mRNA	XM_014139364.1 PREDICTED: Salmo salar calcium-activated potassium channel subunit beta-2-like (LOC106568748), transcript variant X3, mRNA	2374				XM_014139364.1	XM_014139364.1 PREDICTED: Salmo salar calcium-activated potassium channel subunit beta-2-like (LOC106568748), transcript variant X3, mRNA	106568748	NC_027313.1	10007729	10015078	XM_014139364.1	XM_014139364.1	PREDICTED: Salmo salar calcium-activated potassium channel subunit beta-2-like (LOC106568748), transcript variant X3, mRNA	1	sp|Q9CZM9|KCMB2_MOUSE Calcium-activated potassium channel subunit beta-2 OS=Mus musculus GN=Kcnmb2 PE=2 SV=1"	Kcnmb2	1.39631e-82	680
XM_014139365.1 PREDICTED: Salmo salar calcium-activated potassium channel subunit beta-2-like (LOC106568748), transcript variant X4, mRNA	XM_014139365.1 PREDICTED: Salmo salar calcium-activated potassium channel subunit beta-2-like (LOC106568748), transcript variant X4, mRNA	2420				XM_014139365.1	XM_014139365.1 PREDICTED: Salmo salar calcium-activated potassium channel subunit beta-2-like (LOC106568748), transcript variant X4, mRNA	106568748	NC_027313.1	10007729	10015078	XM_014139365.1	XM_014139365.1	PREDICTED: Salmo salar calcium-activated potassium channel subunit beta-2-like (LOC106568748), transcript variant X4, mRNA	1	sp|Q9CZM9|KCMB2_MOUSE Calcium-activated potassium channel subunit beta-2 OS=Mus musculus GN=Kcnmb2 PE=2 SV=1"	Kcnmb2	1.87628e-82	680
XM_014139367.1 PREDICTED: Salmo salar calcium-activated potassium channel subunit beta-2-like (LOC106568748), transcript variant X5, mRNA	XM_014139367.1 PREDICTED: Salmo salar calcium-activated potassium channel subunit beta-2-like (LOC106568748), transcript variant X5, mRNA	2197				XM_014139367.1	XM_014139367.1 PREDICTED: Salmo salar calcium-activated potassium channel subunit beta-2-like (LOC106568748), transcript variant X5, mRNA	106568748	NC_027313.1	10007729	10014437	XM_014139367.1	XM_014139367.1	PREDICTED: Salmo salar calcium-activated potassium channel subunit beta-2-like (LOC106568748), transcript variant X5, mRNA	1	sp|Q9CZM9|KCMB2_MOUSE Calcium-activated potassium channel subunit beta-2 OS=Mus musculus GN=Kcnmb2 PE=2 SV=1"	Kcnmb2	4.36775e-83	680
XM_014139368.1 PREDICTED: Salmo salar calcium-activated potassium channel subunit beta-2-like (LOC106568748), transcript variant X6, mRNA	XM_014139368.1 PREDICTED: Salmo salar calcium-activated potassium channel subunit beta-2-like (LOC106568748), transcript variant X6, mRNA	2188				XM_014139368.1	XM_014139368.1 PREDICTED: Salmo salar calcium-activated potassium channel subunit beta-2-like (LOC106568748), transcript variant X6, mRNA	106568748	NC_027313.1	10007729	10011555	XM_014139368.1	XM_014139368.1	PREDICTED: Salmo salar calcium-activated potassium channel subunit beta-2-like (LOC106568748), transcript variant X6, mRNA	1	sp|Q9CZM9|KCMB2_MOUSE Calcium-activated potassium channel subunit beta-2 OS=Mus musculus GN=Kcnmb2 PE=2 SV=1"	Kcnmb2	4.10432e-83	680
XM_014139369.1 PREDICTED: Salmo salar F-box-like/WD repeat-containing protein TBL1XR1 (LOC106568749), transcript variant X1, mRNA	XM_014139369.1 PREDICTED: Salmo salar F-box-like/WD repeat-containing protein TBL1XR1 (LOC106568749), transcript variant X1, mRNA	3278				XM_014139369.1	XM_014139369.1 PREDICTED: Salmo salar F-box-like/WD repeat-containing protein TBL1XR1 (LOC106568749), transcript variant X1, mRNA	106568749	NC_027313.1	10020473	10063059	XM_014139369.1	XM_014139369.1	PREDICTED: Salmo salar F-box-like/WD repeat-containing protein TBL1XR1 (LOC106568749), transcript variant X1, mRNA	1	sp|Q9BZK7|TBL1R_HUMAN F-box-like/WD repeat-containing protein TBL1XR1 OS=Homo sapiens GN=TBL1XR1 PE=1 SV=1"	TBL1XR1	0	2366
XM_014139370.1 PREDICTED: Salmo salar F-box-like/WD repeat-containing protein TBL1XR1 (LOC106568749), transcript variant X2, mRNA	XM_014139370.1 PREDICTED: Salmo salar F-box-like/WD repeat-containing protein TBL1XR1 (LOC106568749), transcript variant X2, mRNA	3438				XM_014139370.1	XM_014139370.1 PREDICTED: Salmo salar F-box-like/WD repeat-containing protein TBL1XR1 (LOC106568749), transcript variant X2, mRNA	106568749	NC_027313.1	10020473	10063059	XM_014139370.1	XM_014139370.1	PREDICTED: Salmo salar F-box-like/WD repeat-containing protein TBL1XR1 (LOC106568749), transcript variant X2, mRNA	1	sp|Q9BZK7|TBL1R_HUMAN F-box-like/WD repeat-containing protein TBL1XR1 OS=Homo sapiens GN=TBL1XR1 PE=1 SV=1"	TBL1XR1	0	2366
XM_014139371.1 PREDICTED: Salmo salar F-box-like/WD repeat-containing protein TBL1XR1 (LOC106568749), transcript variant X3, mRNA	XM_014139371.1 PREDICTED: Salmo salar F-box-like/WD repeat-containing protein TBL1XR1 (LOC106568749), transcript variant X3, mRNA	3092				XM_014139371.1	XM_014139371.1 PREDICTED: Salmo salar F-box-like/WD repeat-containing protein TBL1XR1 (LOC106568749), transcript variant X3, mRNA	106568749	NC_027313.1	10021831	10063059	XM_014139371.1	XM_014139371.1	PREDICTED: Salmo salar F-box-like/WD repeat-containing protein TBL1XR1 (LOC106568749), transcript variant X3, mRNA	1	sp|Q9BZK7|TBL1R_HUMAN F-box-like/WD repeat-containing protein TBL1XR1 OS=Homo sapiens GN=TBL1XR1 PE=1 SV=1"	TBL1XR1	0	2366
XM_014139372.1 PREDICTED: Salmo salar tripartite motif-containing protein 7-like (LOC106568750), mRNA	XM_014139372.1 PREDICTED: Salmo salar tripartite motif-containing protein 7-like (LOC106568750), mRNA	1806				XM_014139372.1	XM_014139372.1 PREDICTED: Salmo salar tripartite motif-containing protein 7-like (LOC106568750), mRNA	106568750	NC_027313.1	10078530	10083809	XM_014139372.1	XM_014139372.1	PREDICTED: Salmo salar tripartite motif-containing protein 7-like (LOC106568750), mRNA	1	sp|Q6MFZ5|TRI39_RAT E3 ubiquitin-protein ligase TRIM39 OS=Rattus norvegicus GN=Trim39 PE=3 SV=1"	Trim39	5.24695e-31	326
XM_014139378.1 PREDICTED: Salmo salar lactosylceramide 1,3-N-acetyl-beta-D-glucosaminyltransferase A-like (LOC106568751), transcript variant X5, mRNA	XM_014139378.1 PREDICTED: Salmo salar lactosylceramide 1,3-N-acetyl-beta-D-glucosaminyltransferase A-like (LOC106568751), transcript variant X5, mRNA	2449				XM_014139378.1	XM_014139378.1 PREDICTED: Salmo salar lactosylceramide 1,3-N-acetyl-beta-D-glucosaminyltransferase A-like (LOC106568751), transcript variant X5, mRNA	106568751	NC_027313.1	10119016	10150407	XM_014139378.1	XM_014139378.1	PREDICTED: Salmo salar lactosylceramide 1,3-N-acetyl-beta-D-glucosaminyltransferase A-like (LOC106568751), transcript variant X5, mRNA	1	sp|Q7T3S5|B3G5A_DANRE Lactosylceramide 1,3-N-acetyl-beta-D-glucosaminyltransferase A OS=Danio rerio GN=b3gnt5a PE=2 SV=1"	b3gnt5a	1.37772e-168	1274
XM_014139377.1 PREDICTED: Salmo salar lactosylceramide 1,3-N-acetyl-beta-D-glucosaminyltransferase A-like (LOC106568751), transcript variant X4, mRNA	XM_014139377.1 PREDICTED: Salmo salar lactosylceramide 1,3-N-acetyl-beta-D-glucosaminyltransferase A-like (LOC106568751), transcript variant X4, mRNA	2496				XM_014139377.1	XM_014139377.1 PREDICTED: Salmo salar lactosylceramide 1,3-N-acetyl-beta-D-glucosaminyltransferase A-like (LOC106568751), transcript variant X4, mRNA	106568751	NC_027313.1	10119109	10150407	XM_014139377.1	XM_014139377.1	PREDICTED: Salmo salar lactosylceramide 1,3-N-acetyl-beta-D-glucosaminyltransferase A-like (LOC106568751), transcript variant X4, mRNA	1	sp|Q7T3S5|B3G5A_DANRE Lactosylceramide 1,3-N-acetyl-beta-D-glucosaminyltransferase A OS=Danio rerio GN=b3gnt5a PE=2 SV=1"	b3gnt5a	2.22853e-168	1274
XM_014139373.1 PREDICTED: Salmo salar lactosylceramide 1,3-N-acetyl-beta-D-glucosaminyltransferase A-like (LOC106568751), transcript variant X1, mRNA	XM_014139373.1 PREDICTED: Salmo salar lactosylceramide 1,3-N-acetyl-beta-D-glucosaminyltransferase A-like (LOC106568751), transcript variant X1, mRNA	2779				XM_014139373.1	XM_014139373.1 PREDICTED: Salmo salar lactosylceramide 1,3-N-acetyl-beta-D-glucosaminyltransferase A-like (LOC106568751), transcript variant X1, mRNA	106568751	NC_027313.1	10138815	10150407	XM_014139373.1	XM_014139373.1	PREDICTED: Salmo salar lactosylceramide 1,3-N-acetyl-beta-D-glucosaminyltransferase A-like (LOC106568751), transcript variant X1, mRNA	1	sp|Q7T3S5|B3G5A_DANRE Lactosylceramide 1,3-N-acetyl-beta-D-glucosaminyltransferase A OS=Danio rerio GN=b3gnt5a PE=2 SV=1"	b3gnt5a	3.41662e-167	1274
XM_014139374.1 PREDICTED: Salmo salar lactosylceramide 1,3-N-acetyl-beta-D-glucosaminyltransferase A-like (LOC106568751), transcript variant X2, mRNA	XM_014139374.1 PREDICTED: Salmo salar lactosylceramide 1,3-N-acetyl-beta-D-glucosaminyltransferase A-like (LOC106568751), transcript variant X2, mRNA	2594				XM_014139374.1	XM_014139374.1 PREDICTED: Salmo salar lactosylceramide 1,3-N-acetyl-beta-D-glucosaminyltransferase A-like (LOC106568751), transcript variant X2, mRNA	106568751	NC_027313.1	10139196	10150407	XM_014139374.1	XM_014139374.1	PREDICTED: Salmo salar lactosylceramide 1,3-N-acetyl-beta-D-glucosaminyltransferase A-like (LOC106568751), transcript variant X2, mRNA	1	sp|Q7T3S5|B3G5A_DANRE Lactosylceramide 1,3-N-acetyl-beta-D-glucosaminyltransferase A OS=Danio rerio GN=b3gnt5a PE=2 SV=1"	b3gnt5a	5.9174e-168	1274
XM_014139375.1 PREDICTED: Salmo salar lactosylceramide 1,3-N-acetyl-beta-D-glucosaminyltransferase A-like (LOC106568751), transcript variant X3, mRNA	XM_014139375.1 PREDICTED: Salmo salar lactosylceramide 1,3-N-acetyl-beta-D-glucosaminyltransferase A-like (LOC106568751), transcript variant X3, mRNA	2583				XM_014139375.1	XM_014139375.1 PREDICTED: Salmo salar lactosylceramide 1,3-N-acetyl-beta-D-glucosaminyltransferase A-like (LOC106568751), transcript variant X3, mRNA	106568751	NC_027313.1	10139196	10150407	XM_014139375.1	XM_014139375.1	PREDICTED: Salmo salar lactosylceramide 1,3-N-acetyl-beta-D-glucosaminyltransferase A-like (LOC106568751), transcript variant X3, mRNA	1	sp|Q7T3S5|B3G5A_DANRE Lactosylceramide 1,3-N-acetyl-beta-D-glucosaminyltransferase A OS=Danio rerio GN=b3gnt5a PE=2 SV=1"	b3gnt5a	5.25845e-168	1274
XM_014139379.1 PREDICTED: Salmo salar eukaryotic initiation factor 4A-II (LOC106568752), transcript variant X1, mRNA	XM_014139379.1 PREDICTED: Salmo salar eukaryotic initiation factor 4A-II (LOC106568752), transcript variant X1, mRNA	1900				XM_014139379.1	XM_014139379.1 PREDICTED: Salmo salar eukaryotic initiation factor 4A-II (LOC106568752), transcript variant X1, mRNA	106568752	NC_027313.1	10162395	10169942	XM_014139379.1	XM_014139379.1	PREDICTED: Salmo salar eukaryotic initiation factor 4A-II (LOC106568752), transcript variant X1, mRNA	1	sp|Q8JFP1|IF4A2_CHICK Eukaryotic initiation factor 4A-II OS=Gallus gallus GN=EIF4A2 PE=2 SV=1"	EIF4A2	0	1883
XM_014139380.1 PREDICTED: Salmo salar eukaryotic initiation factor 4A-II (LOC106568752), transcript variant X2, mRNA	XM_014139380.1 PREDICTED: Salmo salar eukaryotic initiation factor 4A-II (LOC106568752), transcript variant X2, mRNA	1948				XM_014139380.1	XM_014139380.1 PREDICTED: Salmo salar eukaryotic initiation factor 4A-II (LOC106568752), transcript variant X2, mRNA	106568752	NC_027313.1	10162395	10168991	XM_014139380.1	XM_014139380.1	PREDICTED: Salmo salar eukaryotic initiation factor 4A-II (LOC106568752), transcript variant X2, mRNA	1	sp|Q8JFP1|IF4A2_CHICK Eukaryotic initiation factor 4A-II OS=Gallus gallus GN=EIF4A2 PE=2 SV=1"	EIF4A2	0	1807
XM_014139381.1 PREDICTED: Salmo salar DCN1-like protein 1 (LOC106568753), mRNA	XM_014139381.1 PREDICTED: Salmo salar DCN1-like protein 1 (LOC106568753), mRNA	1783				XM_014139381.1	XM_014139381.1 PREDICTED: Salmo salar DCN1-like protein 1 (LOC106568753), mRNA	106568753	NC_027313.1	10174221	10177929	XM_014139381.1	XM_014139381.1	PREDICTED: Salmo salar DCN1-like protein 1 (LOC106568753), mRNA	1	sp|Q96GG9|DCNL1_HUMAN DCN1-like protein 1 OS=Homo sapiens GN=DCUN1D1 PE=1 SV=1"	DCUN1D1	6.73237e-167	1230
XR_001320398.1	XR_001320398.1	1588				XR_001320398.1	XR_001320398.1	106568805	NC_027313.1	10186886	10190443	XR_001320398.1	XR_001320398.1	PREDICTED: Salmo salar uncharacterized LOC106568805 (LOC106568805), ncRNA	1
NM_001139591.1 Salmo salar Y+L amino acid transporter 1 (Y+LAT1)-like (LOC100194505), mRNA	NM_001139591.1 Salmo salar Y+L amino acid transporter 1 (Y+LAT1)-like (LOC100194505), mRNA	1370				NM_001139591.1	NM_001139591.1 Salmo salar Y+L amino acid transporter 1 (Y+LAT1)-like (LOC100194505), mRNA	100194505	NC_027313.1	10230039	10231856	NM_001139591.1	NM_001139591.1	Salmo salar Y+L amino acid transporter 1 (Y+LAT1)-like (LOC100194505), mRNA	1	sp|Q59I64|YLAT2_DANRE Y+L amino acid transporter 2 OS=Danio rerio GN=slc7a6 PE=2 SV=1"	slc7a6	9.66436e-72	604
XM_014139382.1 PREDICTED: Salmo salar receptor-interacting serine/threonine-protein kinase 2-like (LOC106568754), transcript variant X1, mRNA	XM_014139382.1 PREDICTED: Salmo salar receptor-interacting serine/threonine-protein kinase 2-like (LOC106568754), transcript variant X1, mRNA	2545				XM_014139382.1	XM_014139382.1 PREDICTED: Salmo salar receptor-interacting serine/threonine-protein kinase 2-like (LOC106568754), transcript variant X1, mRNA	106568754	NC_027313.1	10246070	10268771	XM_014139382.1	XM_014139382.1	PREDICTED: Salmo salar receptor-interacting serine/threonine-protein kinase 2-like (LOC106568754), transcript variant X1, mRNA	1	sp|P58801|RIPK2_MOUSE Receptor-interacting serine/threonine-protein kinase 2 OS=Mus musculus GN=Ripk2 PE=1 SV=1"	Ripk2	4.17128e-173	1323
XM_014139383.1 PREDICTED: Salmo salar receptor-interacting serine/threonine-protein kinase 2-like (LOC106568754), transcript variant X2, mRNA	XM_014139383.1 PREDICTED: Salmo salar receptor-interacting serine/threonine-protein kinase 2-like (LOC106568754), transcript variant X2, mRNA	2440				XM_014139383.1	XM_014139383.1 PREDICTED: Salmo salar receptor-interacting serine/threonine-protein kinase 2-like (LOC106568754), transcript variant X2, mRNA	106568754	NC_027313.1	10246070	10268771	XM_014139383.1	XM_014139383.1	PREDICTED: Salmo salar receptor-interacting serine/threonine-protein kinase 2-like (LOC106568754), transcript variant X2, mRNA	1	sp|P58801|RIPK2_MOUSE Receptor-interacting serine/threonine-protein kinase 2 OS=Mus musculus GN=Ripk2 PE=1 SV=1"	Ripk2	1.80013e-174	1329
XR_001320390.1	XR_001320390.1	363				XR_001320390.1	XR_001320390.1	106568755	NC_027313.1	10262935	10318165	XR_001320390.1	XR_001320390.1	PREDICTED: Salmo salar uncharacterized LOC106568755 (LOC106568755), ncRNA	1
XM_014139470.1 PREDICTED: Salmo salar V-type proton ATPase subunit d 1-like (LOC106568806), mRNA	XM_014139470.1 PREDICTED: Salmo salar V-type proton ATPase subunit d 1-like (LOC106568806), mRNA	1419				XM_014139470.1	XM_014139470.1 PREDICTED: Salmo salar V-type proton ATPase subunit d 1-like (LOC106568806), mRNA	106568806	NC_027313.1	10336067	10354867	XM_014139470.1	XM_014139470.1	PREDICTED: Salmo salar V-type proton ATPase subunit d 1-like (LOC106568806), mRNA	1	sp|Q5R6I1|VA0D1_PONAB V-type proton ATPase subunit d 1 OS=Pongo abelii GN=ATP6V0D1 PE=2 SV=1"	ATP6V0D1	8.65878e-178	1299
XM_014139385.1 PREDICTED: Salmo salar uncharacterized LOC106568756 (LOC106568756), transcript variant X1, mRNA	XM_014139385.1 PREDICTED: Salmo salar uncharacterized LOC106568756 (LOC106568756), transcript variant X1, mRNA	13360				XM_014139385.1	XM_014139385.1 PREDICTED: Salmo salar uncharacterized LOC106568756 (LOC106568756), transcript variant X1, mRNA	106568756	NC_027313.1	10363181	10429618	XM_014139385.1	XM_014139385.1	PREDICTED: Salmo salar uncharacterized LOC106568756 (LOC106568756), transcript variant X1, mRNA	1	sp|Q6ZTK2|YP015_HUMAN Putative uncharacterized protein LOC400499 OS=Homo sapiens PE=2 SV=1"		1.17357e-107	923
XM_014139386.1 PREDICTED: Salmo salar uncharacterized LOC106568756 (LOC106568756), transcript variant X2, mRNA	XM_014139386.1 PREDICTED: Salmo salar uncharacterized LOC106568756 (LOC106568756), transcript variant X2, mRNA	13351				XM_014139386.1	XM_014139386.1 PREDICTED: Salmo salar uncharacterized LOC106568756 (LOC106568756), transcript variant X2, mRNA	106568756	NC_027313.1	10363181	10429618	XM_014139386.1	XM_014139386.1	PREDICTED: Salmo salar uncharacterized LOC106568756 (LOC106568756), transcript variant X2, mRNA	1	sp|Q6ZTK2|YP015_HUMAN Putative uncharacterized protein LOC400499 OS=Homo sapiens PE=2 SV=1"		1.17291e-107	923
XM_014139387.1 PREDICTED: Salmo salar uncharacterized LOC106568756 (LOC106568756), transcript variant X3, mRNA	XM_014139387.1 PREDICTED: Salmo salar uncharacterized LOC106568756 (LOC106568756), transcript variant X3, mRNA	13348				XM_014139387.1	XM_014139387.1 PREDICTED: Salmo salar uncharacterized LOC106568756 (LOC106568756), transcript variant X3, mRNA	106568756	NC_027313.1	10363181	10429618	XM_014139387.1	XM_014139387.1	PREDICTED: Salmo salar uncharacterized LOC106568756 (LOC106568756), transcript variant X3, mRNA	1	sp|Q6ZTK2|YP015_HUMAN Putative uncharacterized protein LOC400499 OS=Homo sapiens PE=2 SV=1"		1.17269e-107	923
XM_014139388.1 PREDICTED: Salmo salar uncharacterized LOC106568756 (LOC106568756), transcript variant X4, mRNA	XM_014139388.1 PREDICTED: Salmo salar uncharacterized LOC106568756 (LOC106568756), transcript variant X4, mRNA	12829				XM_014139388.1	XM_014139388.1 PREDICTED: Salmo salar uncharacterized LOC106568756 (LOC106568756), transcript variant X4, mRNA	106568756	NC_027313.1	10363181	10427547	XM_014139388.1	XM_014139388.1	PREDICTED: Salmo salar uncharacterized LOC106568756 (LOC106568756), transcript variant X4, mRNA	1	sp|Q6ZTK2|YP015_HUMAN Putative uncharacterized protein LOC400499 OS=Homo sapiens PE=2 SV=1"		1.13493e-107	923
XM_014139389.1 PREDICTED: Salmo salar Krueppel-like factor 9 (LOC106568757), mRNA	XM_014139389.1 PREDICTED: Salmo salar Krueppel-like factor 9 (LOC106568757), mRNA	4138				XM_014139389.1	XM_014139389.1 PREDICTED: Salmo salar Krueppel-like factor 9 (LOC106568757), mRNA	106568757	NC_027313.1	10432857	10438635	XM_014139389.1	XM_014139389.1	PREDICTED: Salmo salar Krueppel-like factor 9 (LOC106568757), mRNA	1	sp|Q01713|KLF9_RAT Krueppel-like factor 9 OS=Rattus norvegicus GN=Klf9 PE=2 SV=1"	Klf9	4.53758e-51	466
XR_001320399.1	XR_001320399.1	1393				XR_001320399.1	XR_001320399.1	106568807	NC_027313.1	10440215	10441723	XR_001320399.1	XR_001320399.1	PREDICTED: Salmo salar uncharacterized LOC106568807 (LOC106568807), ncRNA	1
XM_014139390.1 PREDICTED: Salmo salar uncharacterized protein C1orf21 homolog (LOC106568758), transcript variant X1, mRNA	XM_014139390.1 PREDICTED: Salmo salar uncharacterized protein C1orf21 homolog (LOC106568758), transcript variant X1, mRNA	2676				XM_014139390.1	XM_014139390.1 PREDICTED: Salmo salar uncharacterized protein C1orf21 homolog (LOC106568758), transcript variant X1, mRNA	106568758	NC_027313.1	10478150	10486107	XM_014139390.1	XM_014139390.1	PREDICTED: Salmo salar uncharacterized protein C1orf21 homolog (LOC106568758), transcript variant X1, mRNA	1	sp|Q8K207|CA021_MOUSE Uncharacterized protein C1orf21 homolog OS=Mus musculus PE=1 SV=1"		7.94504e-27	272
XM_014139391.1 PREDICTED: Salmo salar uncharacterized protein C1orf21 homolog (LOC106568758), transcript variant X2, mRNA	XM_014139391.1 PREDICTED: Salmo salar uncharacterized protein C1orf21 homolog (LOC106568758), transcript variant X2, mRNA	2517				XM_014139391.1	XM_014139391.1 PREDICTED: Salmo salar uncharacterized protein C1orf21 homolog (LOC106568758), transcript variant X2, mRNA	106568758	NC_027313.1	10478150	10485413	XM_014139391.1	XM_014139391.1	PREDICTED: Salmo salar uncharacterized protein C1orf21 homolog (LOC106568758), transcript variant X2, mRNA	1	sp|Q8K207|CA021_MOUSE Uncharacterized protein C1orf21 homolog OS=Mus musculus PE=1 SV=1"		7.43831e-27	272
XM_014139392.1 PREDICTED: Salmo salar uncharacterized protein C1orf21 homolog (LOC106568758), transcript variant X3, mRNA	XM_014139392.1 PREDICTED: Salmo salar uncharacterized protein C1orf21 homolog (LOC106568758), transcript variant X3, mRNA	2269				XM_014139392.1	XM_014139392.1 PREDICTED: Salmo salar uncharacterized protein C1orf21 homolog (LOC106568758), transcript variant X3, mRNA	106568758	NC_027313.1	10478150	10486162	XM_014139392.1	XM_014139392.1	PREDICTED: Salmo salar uncharacterized protein C1orf21 homolog (LOC106568758), transcript variant X3, mRNA	1	sp|Q8K207|CA021_MOUSE Uncharacterized protein C1orf21 homolog OS=Mus musculus PE=1 SV=1"		6.63846e-27	272
XM_014139393.1 PREDICTED: Salmo salar uncharacterized protein C1orf21 homolog (LOC106568758), transcript variant X4, mRNA	XM_014139393.1 PREDICTED: Salmo salar uncharacterized protein C1orf21 homolog (LOC106568758), transcript variant X4, mRNA	2102				XM_014139393.1	XM_014139393.1 PREDICTED: Salmo salar uncharacterized protein C1orf21 homolog (LOC106568758), transcript variant X4, mRNA	106568758	NC_027313.1	10478150	10483940	XM_014139393.1	XM_014139393.1	PREDICTED: Salmo salar uncharacterized protein C1orf21 homolog (LOC106568758), transcript variant X4, mRNA	1	sp|Q8K207|CA021_MOUSE Uncharacterized protein C1orf21 homolog OS=Mus musculus PE=1 SV=1"		6.04403e-27	272
XM_014139395.1 PREDICTED: Salmo salar uncharacterized protein C1orf21 homolog (LOC106568758), transcript variant X5, mRNA	XM_014139395.1 PREDICTED: Salmo salar uncharacterized protein C1orf21 homolog (LOC106568758), transcript variant X5, mRNA	2040				XM_014139395.1	XM_014139395.1 PREDICTED: Salmo salar uncharacterized protein C1orf21 homolog (LOC106568758), transcript variant X5, mRNA	106568758	NC_027313.1	10478150	10483641	XM_014139395.1	XM_014139395.1	PREDICTED: Salmo salar uncharacterized protein C1orf21 homolog (LOC106568758), transcript variant X5, mRNA	1	sp|Q8K207|CA021_MOUSE Uncharacterized protein C1orf21 homolog OS=Mus musculus PE=1 SV=1"		5.79686e-27	272
NM_001140914.2 Salmo salar Vesicle-trafficking protein SEC22b-B (s22bb), mRNA	NM_001140914.2 Salmo salar Vesicle-trafficking protein SEC22b-B (s22bb), mRNA	1456				NM_001140914.2	NM_001140914.2 Salmo salar Vesicle-trafficking protein SEC22b-B (s22bb), mRNA	100195885	NC_027313.1	10486676	10491939	NM_001140914.2	NM_001140914.2	Salmo salar Vesicle-trafficking protein SEC22b-B (s22bb), mRNA	1	sp|Q7SXP0|S22BB_DANRE Vesicle-trafficking protein SEC22b-B OS=Danio rerio GN=sec22bb PE=2 SV=1"	sec22bb	2.11763e-130	974
NM_001140652.1 Salmo salar IMP3, U3 small nucleolar ribonucleoprotein, homolog (yeast) (imp3), mRNA	NM_001140652.1 Salmo salar IMP3, U3 small nucleolar ribonucleoprotein, homolog (yeast) (imp3), mRNA	937				NM_001140652.1	NM_001140652.1 Salmo salar IMP3, U3 small nucleolar ribonucleoprotein, homolog (yeast) (imp3), mRNA	100195623	NC_027313.1	10491845	10493828	NM_001140652.1	NM_001140652.1	Salmo salar IMP3, U3 small nucleolar ribonucleoprotein, homolog (yeast) (imp3), mRNA	1	sp|Q9NV31|IMP3_HUMAN U3 small nucleolar ribonucleoprotein protein IMP3 OS=Homo sapiens GN=IMP3 PE=1 SV=1"	IMP3	9.10339e-92	699
XM_014139397.1 PREDICTED: Salmo salar UDP-N-acetylglucosamine transporter-like (LOC106568759), transcript variant X2, mRNA	XM_014139397.1 PREDICTED: Salmo salar UDP-N-acetylglucosamine transporter-like (LOC106568759), transcript variant X2, mRNA	3632				XM_014139397.1	XM_014139397.1 PREDICTED: Salmo salar UDP-N-acetylglucosamine transporter-like (LOC106568759), transcript variant X2, mRNA	106568759	NC_027313.1	10506928	10527572	XM_014139397.1	XM_014139397.1	PREDICTED: Salmo salar UDP-N-acetylglucosamine transporter-like (LOC106568759), transcript variant X2, mRNA	1	sp|Q8R1T4|S35A3_MOUSE UDP-N-acetylglucosamine transporter OS=Mus musculus GN=Slc35a3 PE=2 SV=1"	Slc35a3	6.27453e-134	1064
XM_014139396.1 PREDICTED: Salmo salar UDP-N-acetylglucosamine transporter-like (LOC106568759), transcript variant X1, mRNA	XM_014139396.1 PREDICTED: Salmo salar UDP-N-acetylglucosamine transporter-like (LOC106568759), transcript variant X1, mRNA	3184				XM_014139396.1	XM_014139396.1 PREDICTED: Salmo salar UDP-N-acetylglucosamine transporter-like (LOC106568759), transcript variant X1, mRNA	106568759	NC_027313.1	10511677	10527572	XM_014139396.1	XM_014139396.1	PREDICTED: Salmo salar UDP-N-acetylglucosamine transporter-like (LOC106568759), transcript variant X1, mRNA	1	sp|Q8R1T4|S35A3_MOUSE UDP-N-acetylglucosamine transporter OS=Mus musculus GN=Slc35a3 PE=2 SV=1"	Slc35a3	2.99773e-135	1064
XM_014139398.1 PREDICTED: Salmo salar protein FAM78B-like (LOC106568760), mRNA	XM_014139398.1 PREDICTED: Salmo salar protein FAM78B-like (LOC106568760), mRNA	2604				XM_014139398.1	XM_014139398.1 PREDICTED: Salmo salar protein FAM78B-like (LOC106568760), mRNA	106568760	NC_027313.1	10530319	10533864	XM_014139398.1	XM_014139398.1	PREDICTED: Salmo salar protein FAM78B-like (LOC106568760), mRNA	1	sp|Q8BQN5|FA78B_MOUSE Protein FAM78B OS=Mus musculus GN=Fam78b PE=2 SV=2"	Fam78b	1.33381e-148	1133
XM_014139399.1 PREDICTED: Salmo salar UMP-CMP kinase (LOC106568761), mRNA	XM_014139399.1 PREDICTED: Salmo salar UMP-CMP kinase (LOC106568761), mRNA	2170				XM_014139399.1	XM_014139399.1 PREDICTED: Salmo salar UMP-CMP kinase (LOC106568761), mRNA	106568761	NC_027313.1	10533951	10539387	XM_014139399.1	XM_014139399.1	PREDICTED: Salmo salar UMP-CMP kinase (LOC106568761), mRNA	1	sp|Q7ZWE9|KCY_DANRE UMP-CMP kinase OS=Danio rerio GN=cmpk PE=2 SV=2"	cmpk	3.53139e-114	885
XM_014139400.1 PREDICTED: Salmo salar B-cell lymphoma 6 protein-like (LOC106568762), mRNA	XM_014139400.1 PREDICTED: Salmo salar B-cell lymphoma 6 protein-like (LOC106568762), mRNA	2918				XM_014139400.1	XM_014139400.1 PREDICTED: Salmo salar B-cell lymphoma 6 protein-like (LOC106568762), mRNA	106568762	NC_027313.1	10542186	10549005	XM_014139400.1	XM_014139400.1	PREDICTED: Salmo salar B-cell lymphoma 6 protein-like (LOC106568762), mRNA	1	sp|Q5ZM39|BCL6_CHICK B-cell lymphoma 6 protein homolog OS=Gallus gallus GN=BCL6 PE=2 SV=1"	BCL6	2.90556e-149	1189
XM_014139471.1 PREDICTED: Salmo salar transcription factor HES-1-like (LOC106568808), mRNA	XM_014139471.1 PREDICTED: Salmo salar transcription factor HES-1-like (LOC106568808), mRNA	1417				XM_014139471.1	XM_014139471.1 PREDICTED: Salmo salar transcription factor HES-1-like (LOC106568808), mRNA	106568808	NC_027313.1	10654676	10656527	XM_014139471.1	XM_014139471.1	PREDICTED: Salmo salar transcription factor HES-1-like (LOC106568808), mRNA	1	sp|Q6IRB2|HES1A_XENLA Transcription factor HES-1-A OS=Xenopus laevis GN=hes1-a PE=1 SV=1"	hes1-a	1.25386e-97	761
XM_014139472.1 PREDICTED: Salmo salar probable cation-transporting ATPase 13A3 (LOC106568809), transcript variant X1, mRNA	XM_014139472.1 PREDICTED: Salmo salar probable cation-transporting ATPase 13A3 (LOC106568809), transcript variant X1, mRNA	2274				XM_014139472.1	XM_014139472.1 PREDICTED: Salmo salar probable cation-transporting ATPase 13A3 (LOC106568809), transcript variant X1, mRNA	106568809	NC_027313.1	10680968	10684033	XM_014139472.1	XM_014139472.1	PREDICTED: Salmo salar probable cation-transporting ATPase 13A3 (LOC106568809), transcript variant X1, mRNA	1	sp|Q5XF89|AT133_MOUSE Probable cation-transporting ATPase 13A3 OS=Mus musculus GN=Atp13a3 PE=1 SV=1"	Atp13a3	1.64748e-37	347
XR_001320400.1 PREDICTED: Salmo salar probable cation-transporting ATPase 13A3 (LOC106568809), transcript variant X2, misc_RNA	XR_001320400.1 PREDICTED: Salmo salar probable cation-transporting ATPase 13A3 (LOC106568809), transcript variant X2, misc_RNA	1480				XR_001320400.1	XR_001320400.1 PREDICTED: Salmo salar probable cation-transporting ATPase 13A3 (LOC106568809), transcript variant X2, misc_RNA	106568809	NC_027313.1	10680968	10684033	XR_001320400.1	XR_001320400.1	PREDICTED: Salmo salar probable cation-transporting ATPase 13A3 (LOC106568809), transcript variant X2, misc_RNA	1	sp|Q5XF89|AT133_MOUSE Probable cation-transporting ATPase 13A3 OS=Mus musculus GN=Atp13a3 PE=1 SV=1"	Atp13a3	1.06311e-45	347
XM_014139401.1 PREDICTED: Salmo salar nucleolin-like (LOC106568763), mRNA	XM_014139401.1 PREDICTED: Salmo salar nucleolin-like (LOC106568763), mRNA	2103				XM_014139401.1	XM_014139401.1 PREDICTED: Salmo salar nucleolin-like (LOC106568763), mRNA	106568763	NC_027313.1	10696237	10701959	XM_014139401.1	XM_014139401.1	PREDICTED: Salmo salar nucleolin-like (LOC106568763), mRNA	1	sp|P20397|NUCL_XENLA Nucleolin OS=Xenopus laevis GN=ncl PE=2 SV=3"	ncl	2.80872e-106	872
XM_014139403.1 PREDICTED: Salmo salar DIS3 like 3-5 exoribonuclease 2 (dis3l2), mRNA	XM_014139403.1 PREDICTED: Salmo salar DIS3 like 3-5 exoribonuclease 2 (dis3l2), mRNA	5679				XM_014139403.1	XM_014139403.1 PREDICTED: Salmo salar DIS3 like 3-5 exoribonuclease 2 (dis3l2), mRNA	106568764	NC_027313.1	10729111	10745642	XM_014139403.1	XM_014139403.1	PREDICTED: Salmo salar DIS3 like 3'-5' exoribonuclease 2 (dis3l2), mRNA	1	sp|Q0V9R3|DI3L2_XENTR DIS3-like exonuclease 2 OS=Xenopus tropicalis GN=dis3l2 PE=2 SV=2"	dis3l2	0	2851
XM_014139404.1 PREDICTED: Salmo salar unconventional myosin-VIIb-like (LOC106568765), mRNA	XM_014139404.1 PREDICTED: Salmo salar unconventional myosin-VIIb-like (LOC106568765), mRNA	7013				XM_014139404.1	XM_014139404.1 PREDICTED: Salmo salar unconventional myosin-VIIb-like (LOC106568765), mRNA	106568765	NC_027313.1	10753327	10783796	XM_014139404.1	XM_014139404.1	PREDICTED: Salmo salar unconventional myosin-VIIb-like (LOC106568765), mRNA	1	sp|Q6PIF6|MYO7B_HUMAN Unconventional myosin-VIIb OS=Homo sapiens GN=MYO7B PE=1 SV=2"	MYO7B	0	5352
XM_014139405.1 PREDICTED: Salmo salar angiomotin-like 2a (LOC106568766), mRNA	XM_014139405.1 PREDICTED: Salmo salar angiomotin-like 2a (LOC106568766), mRNA	3556				XM_014139405.1	XM_014139405.1 PREDICTED: Salmo salar angiomotin-like 2a (LOC106568766), mRNA	106568766	NC_027313.1	10806080	10815568	XM_014139405.1	XM_014139405.1	PREDICTED: Salmo salar angiomotin-like 2a (LOC106568766), mRNA	1	sp|A1YB07|AMOL2_DANRE Angiomotin-like 2a OS=Danio rerio GN=amotl2a PE=1 SV=2"	amotl2a	8.5728e-155	1243
XR_001320392.1	XR_001320392.1	275				XR_001320392.1	XR_001320392.1	106568767	NC_027313.1	10812011	10819419	XR_001320392.1	XR_001320392.1	PREDICTED: Salmo salar uncharacterized LOC106568767 (LOC106568767), transcript variant X2, ncRNA	1
XR_001320391.1	XR_001320391.1	299				XR_001320391.1	XR_001320391.1	106568767	NC_027313.1	10815671	10819419	XR_001320391.1	XR_001320391.1	PREDICTED: Salmo salar uncharacterized LOC106568767 (LOC106568767), transcript variant X1, ncRNA	1
XM_014139473.1 PREDICTED: Salmo salar autoimmune regulator (aire), transcript variant X1, mRNA	XM_014139473.1 PREDICTED: Salmo salar autoimmune regulator (aire), transcript variant X1, mRNA	2564				XM_014139473.1	XM_014139473.1 PREDICTED: Salmo salar autoimmune regulator (aire), transcript variant X1, mRNA	106568810	NC_027313.1	10836382	10846720	XM_014139473.1	XM_014139473.1	PREDICTED: Salmo salar autoimmune regulator (aire), transcript variant X1, mRNA	1	sp|O43918|AIRE_HUMAN Autoimmune regulator OS=Homo sapiens GN=AIRE PE=1 SV=1"	AIRE	5.57946e-73	644
XM_014139474.1 PREDICTED: Salmo salar autoimmune regulator (aire), transcript variant X2, mRNA	XM_014139474.1 PREDICTED: Salmo salar autoimmune regulator (aire), transcript variant X2, mRNA	2561				XM_014139474.1	XM_014139474.1 PREDICTED: Salmo salar autoimmune regulator (aire), transcript variant X2, mRNA	106568810	NC_027313.1	10836382	10846720	XM_014139474.1	XM_014139474.1	PREDICTED: Salmo salar autoimmune regulator (aire), transcript variant X2, mRNA	1	sp|O43918|AIRE_HUMAN Autoimmune regulator OS=Homo sapiens GN=AIRE PE=1 SV=1"	AIRE	2.09884e-74	654
XM_014139476.1 PREDICTED: Salmo salar autoimmune regulator (aire), transcript variant X3, mRNA	XM_014139476.1 PREDICTED: Salmo salar autoimmune regulator (aire), transcript variant X3, mRNA	2549				XM_014139476.1	XM_014139476.1 PREDICTED: Salmo salar autoimmune regulator (aire), transcript variant X3, mRNA	106568810	NC_027313.1	10836382	10846720	XM_014139476.1	XM_014139476.1	PREDICTED: Salmo salar autoimmune regulator (aire), transcript variant X3, mRNA	1	sp|O43918|AIRE_HUMAN Autoimmune regulator OS=Homo sapiens GN=AIRE PE=1 SV=1"	AIRE	4.94193e-71	630
XM_014139477.1 PREDICTED: Salmo salar autoimmune regulator (aire), transcript variant X4, mRNA	XM_014139477.1 PREDICTED: Salmo salar autoimmune regulator (aire), transcript variant X4, mRNA	2549				XM_014139477.1	XM_014139477.1 PREDICTED: Salmo salar autoimmune regulator (aire), transcript variant X4, mRNA	106568810	NC_027313.1	10836382	10846720	XM_014139477.1	XM_014139477.1	PREDICTED: Salmo salar autoimmune regulator (aire), transcript variant X4, mRNA	1	sp|Q9Z0E3|AIRE_MOUSE Autoimmune regulator OS=Mus musculus GN=Aire PE=1 SV=1"	Aire	2.19939e-71	633
XM_014139478.1 PREDICTED: Salmo salar autoimmune regulator (aire), transcript variant X5, mRNA	XM_014139478.1 PREDICTED: Salmo salar autoimmune regulator (aire), transcript variant X5, mRNA	2525				XM_014139478.1	XM_014139478.1 PREDICTED: Salmo salar autoimmune regulator (aire), transcript variant X5, mRNA	106568810	NC_027313.1	10836382	10846720	XM_014139478.1	XM_014139478.1	PREDICTED: Salmo salar autoimmune regulator (aire), transcript variant X5, mRNA	1	sp|Q9Z0E3|AIRE_MOUSE Autoimmune regulator OS=Mus musculus GN=Aire PE=1 SV=1"	Aire	6.75313e-69	615
XM_014139406.1 PREDICTED: Salmo salar ras-related protein Rab-6B-like (LOC106568768), mRNA	XM_014139406.1 PREDICTED: Salmo salar ras-related protein Rab-6B-like (LOC106568768), mRNA	1620				XM_014139406.1	XM_014139406.1 PREDICTED: Salmo salar ras-related protein Rab-6B-like (LOC106568768), mRNA	106568768	NC_027313.1	10848893	10859369	XM_014139406.1	XM_014139406.1	PREDICTED: Salmo salar ras-related protein Rab-6B-like (LOC106568768), mRNA	1	sp|P61294|RAB6B_MOUSE Ras-related protein Rab-6B OS=Mus musculus GN=Rab6b PE=1 SV=1"	Rab6b	4.53157e-128	963
XM_014139479.1 PREDICTED: Salmo salar solute carrier organic anion transporter family member 2A1-like (LOC106568811), transcript variant X1, mRNA	XM_014139479.1 PREDICTED: Salmo salar solute carrier organic anion transporter family member 2A1-like (LOC106568811), transcript variant X1, mRNA	2473				XM_014139479.1	XM_014139479.1 PREDICTED: Salmo salar solute carrier organic anion transporter family member 2A1-like (LOC106568811), transcript variant X1, mRNA	106568811	NC_027313.1	10859538	10869537	XM_014139479.1	XM_014139479.1	PREDICTED: Salmo salar solute carrier organic anion transporter family member 2A1-like (LOC106568811), transcript variant X1, mRNA	1	sp|Q92959|SO2A1_HUMAN Solute carrier organic anion transporter family member 2A1 OS=Homo sapiens GN=SLCO2A1 PE=1 SV=2"	SLCO2A1	0	1413
XM_014139480.1 PREDICTED: Salmo salar solute carrier organic anion transporter family member 2A1-like (LOC106568811), transcript variant X2, mRNA	XM_014139480.1 PREDICTED: Salmo salar solute carrier organic anion transporter family member 2A1-like (LOC106568811), transcript variant X2, mRNA	2335				XM_014139480.1	XM_014139480.1 PREDICTED: Salmo salar solute carrier organic anion transporter family member 2A1-like (LOC106568811), transcript variant X2, mRNA	106568811	NC_027313.1	10859538	10869537	XM_014139480.1	XM_014139480.1	PREDICTED: Salmo salar solute carrier organic anion transporter family member 2A1-like (LOC106568811), transcript variant X2, mRNA	1	sp|Q92959|SO2A1_HUMAN Solute carrier organic anion transporter family member 2A1 OS=Homo sapiens GN=SLCO2A1 PE=1 SV=2"	SLCO2A1	2.12131e-169	1302
XM_014139450.1 PREDICTED: Salmo salar espin-like protein (LOC106568786), mRNA	XM_014139450.1 PREDICTED: Salmo salar espin-like protein (LOC106568786), mRNA	1836				XM_014139450.1	XM_014139450.1 PREDICTED: Salmo salar espin-like protein (LOC106568786), mRNA	106568786	NC_027313.1	10870354	10878926	XM_014139450.1	XM_014139450.1	PREDICTED: Salmo salar espin-like protein (LOC106568786), mRNA	1	sp|Q3UYR4|ESPNL_MOUSE Espin-like protein OS=Mus musculus GN=Espnl PE=2 SV=1"	Espnl	2.40555e-100	847
XM_014139407.1 PREDICTED: Salmo salar kinesin-like protein KIF1A (LOC106568769), transcript variant X1, mRNA	XM_014139407.1 PREDICTED: Salmo salar kinesin-like protein KIF1A (LOC106568769), transcript variant X1, mRNA	9107				XM_014139407.1	XM_014139407.1 PREDICTED: Salmo salar kinesin-like protein KIF1A (LOC106568769), transcript variant X1, mRNA	106568769	NC_027313.1	10889120	10953365	XM_014139407.1	XM_014139407.1	PREDICTED: Salmo salar kinesin-like protein KIF1A (LOC106568769), transcript variant X1, mRNA	1	sp|P33173|KIF1A_MOUSE Kinesin-like protein KIF1A OS=Mus musculus GN=Kif1a PE=1 SV=2"	Kif1a	0	6260
XM_014139408.1 PREDICTED: Salmo salar kinesin-like protein KIF1A (LOC106568769), transcript variant X2, mRNA	XM_014139408.1 PREDICTED: Salmo salar kinesin-like protein KIF1A (LOC106568769), transcript variant X2, mRNA	8844				XM_014139408.1	XM_014139408.1 PREDICTED: Salmo salar kinesin-like protein KIF1A (LOC106568769), transcript variant X2, mRNA	106568769	NC_027313.1	10889120	10952672	XM_014139408.1	XM_014139408.1	PREDICTED: Salmo salar kinesin-like protein KIF1A (LOC106568769), transcript variant X2, mRNA	1	sp|P33173|KIF1A_MOUSE Kinesin-like protein KIF1A OS=Mus musculus GN=Kif1a PE=1 SV=2"	Kif1a	0	6260
XM_014139410.1 PREDICTED: Salmo salar kinesin-like protein KIF1A (LOC106568769), transcript variant X3, mRNA	XM_014139410.1 PREDICTED: Salmo salar kinesin-like protein KIF1A (LOC106568769), transcript variant X3, mRNA	9095				XM_014139410.1	XM_014139410.1 PREDICTED: Salmo salar kinesin-like protein KIF1A (LOC106568769), transcript variant X3, mRNA	106568769	NC_027313.1	10889120	10953365	XM_014139410.1	XM_014139410.1	PREDICTED: Salmo salar kinesin-like protein KIF1A (LOC106568769), transcript variant X3, mRNA	1	sp|P33173|KIF1A_MOUSE Kinesin-like protein KIF1A OS=Mus musculus GN=Kif1a PE=1 SV=2"	Kif1a	0	6264
XM_014139411.1 PREDICTED: Salmo salar kinesin-like protein KIF1A (LOC106568769), transcript variant X4, mRNA	XM_014139411.1 PREDICTED: Salmo salar kinesin-like protein KIF1A (LOC106568769), transcript variant X4, mRNA	9095				XM_014139411.1	XM_014139411.1 PREDICTED: Salmo salar kinesin-like protein KIF1A (LOC106568769), transcript variant X4, mRNA	106568769	NC_027313.1	10889120	10953365	XM_014139411.1	XM_014139411.1	PREDICTED: Salmo salar kinesin-like protein KIF1A (LOC106568769), transcript variant X4, mRNA	1	sp|P33173|KIF1A_MOUSE Kinesin-like protein KIF1A OS=Mus musculus GN=Kif1a PE=1 SV=2"	Kif1a	0	6259
XM_014139412.1 PREDICTED: Salmo salar kinesin-like protein KIF1A (LOC106568769), transcript variant X5, mRNA	XM_014139412.1 PREDICTED: Salmo salar kinesin-like protein KIF1A (LOC106568769), transcript variant X5, mRNA	9092				XM_014139412.1	XM_014139412.1 PREDICTED: Salmo salar kinesin-like protein KIF1A (LOC106568769), transcript variant X5, mRNA	106568769	NC_027313.1	10889120	10953365	XM_014139412.1	XM_014139412.1	PREDICTED: Salmo salar kinesin-like protein KIF1A (LOC106568769), transcript variant X5, mRNA	1	sp|P33173|KIF1A_MOUSE Kinesin-like protein KIF1A OS=Mus musculus GN=Kif1a PE=1 SV=2"	Kif1a	0	6281
XM_014139413.1 PREDICTED: Salmo salar kinesin-like protein KIF1A (LOC106568769), transcript variant X6, mRNA	XM_014139413.1 PREDICTED: Salmo salar kinesin-like protein KIF1A (LOC106568769), transcript variant X6, mRNA	9088				XM_014139413.1	XM_014139413.1 PREDICTED: Salmo salar kinesin-like protein KIF1A (LOC106568769), transcript variant X6, mRNA	106568769	NC_027313.1	10889120	10953364	XM_014139413.1	XM_014139413.1	PREDICTED: Salmo salar kinesin-like protein KIF1A (LOC106568769), transcript variant X6, mRNA	1	sp|P33173|KIF1A_MOUSE Kinesin-like protein KIF1A OS=Mus musculus GN=Kif1a PE=1 SV=2"	Kif1a	0	6277
XM_014139414.1 PREDICTED: Salmo salar kinesin-like protein KIF1A (LOC106568769), transcript variant X7, mRNA	XM_014139414.1 PREDICTED: Salmo salar kinesin-like protein KIF1A (LOC106568769), transcript variant X7, mRNA	9089				XM_014139414.1	XM_014139414.1 PREDICTED: Salmo salar kinesin-like protein KIF1A (LOC106568769), transcript variant X7, mRNA	106568769	NC_027313.1	10889120	10953365	XM_014139414.1	XM_014139414.1	PREDICTED: Salmo salar kinesin-like protein KIF1A (LOC106568769), transcript variant X7, mRNA	1	sp|P33173|KIF1A_MOUSE Kinesin-like protein KIF1A OS=Mus musculus GN=Kif1a PE=1 SV=2"	Kif1a	0	6274
XM_014139415.1 PREDICTED: Salmo salar kinesin-like protein KIF1A (LOC106568769), transcript variant X8, mRNA	XM_014139415.1 PREDICTED: Salmo salar kinesin-like protein KIF1A (LOC106568769), transcript variant X8, mRNA	9085				XM_014139415.1	XM_014139415.1 PREDICTED: Salmo salar kinesin-like protein KIF1A (LOC106568769), transcript variant X8, mRNA	106568769	NC_027313.1	10889120	10953364	XM_014139415.1	XM_014139415.1	PREDICTED: Salmo salar kinesin-like protein KIF1A (LOC106568769), transcript variant X8, mRNA	1	sp|P33173|KIF1A_MOUSE Kinesin-like protein KIF1A OS=Mus musculus GN=Kif1a PE=1 SV=2"	Kif1a	0	6278
XM_014139416.1 PREDICTED: Salmo salar kinesin-like protein KIF1A (LOC106568769), transcript variant X9, mRNA	XM_014139416.1 PREDICTED: Salmo salar kinesin-like protein KIF1A (LOC106568769), transcript variant X9, mRNA	9083				XM_014139416.1	XM_014139416.1 PREDICTED: Salmo salar kinesin-like protein KIF1A (LOC106568769), transcript variant X9, mRNA	106568769	NC_027313.1	10889120	10953365	XM_014139416.1	XM_014139416.1	PREDICTED: Salmo salar kinesin-like protein KIF1A (LOC106568769), transcript variant X9, mRNA	1	sp|Q12756|KIF1A_HUMAN Kinesin-like protein KIF1A OS=Homo sapiens GN=KIF1A PE=1 SV=2"	KIF1A	0	6260
XM_014139417.1 PREDICTED: Salmo salar kinesin-like protein KIF1A (LOC106568769), transcript variant X10, mRNA	XM_014139417.1 PREDICTED: Salmo salar kinesin-like protein KIF1A (LOC106568769), transcript variant X10, mRNA	9080				XM_014139417.1	XM_014139417.1 PREDICTED: Salmo salar kinesin-like protein KIF1A (LOC106568769), transcript variant X10, mRNA	106568769	NC_027313.1	10889120	10953365	XM_014139417.1	XM_014139417.1	PREDICTED: Salmo salar kinesin-like protein KIF1A (LOC106568769), transcript variant X10, mRNA	1	sp|P33173|KIF1A_MOUSE Kinesin-like protein KIF1A OS=Mus musculus GN=Kif1a PE=1 SV=2"	Kif1a	0	6276
XM_014139418.1 PREDICTED: Salmo salar kinesin-like protein KIF1A (LOC106568769), transcript variant X11, mRNA	XM_014139418.1 PREDICTED: Salmo salar kinesin-like protein KIF1A (LOC106568769), transcript variant X11, mRNA	9080				XM_014139418.1	XM_014139418.1 PREDICTED: Salmo salar kinesin-like protein KIF1A (LOC106568769), transcript variant X11, mRNA	106568769	NC_027313.1	10889120	10953365	XM_014139418.1	XM_014139418.1	PREDICTED: Salmo salar kinesin-like protein KIF1A (LOC106568769), transcript variant X11, mRNA	1	sp|P33173|KIF1A_MOUSE Kinesin-like protein KIF1A OS=Mus musculus GN=Kif1a PE=1 SV=2"	Kif1a	0	6266
XM_014139419.1 PREDICTED: Salmo salar kinesin-like protein KIF1A (LOC106568769), transcript variant X12, mRNA	XM_014139419.1 PREDICTED: Salmo salar kinesin-like protein KIF1A (LOC106568769), transcript variant X12, mRNA	9080				XM_014139419.1	XM_014139419.1 PREDICTED: Salmo salar kinesin-like protein KIF1A (LOC106568769), transcript variant X12, mRNA	106568769	NC_027313.1	10889120	10953365	XM_014139419.1	XM_014139419.1	PREDICTED: Salmo salar kinesin-like protein KIF1A (LOC106568769), transcript variant X12, mRNA	1	sp|P33173|KIF1A_MOUSE Kinesin-like protein KIF1A OS=Mus musculus GN=Kif1a PE=1 SV=2"	Kif1a	0	6280
XM_014139421.1 PREDICTED: Salmo salar kinesin-like protein KIF1A (LOC106568769), transcript variant X13, mRNA	XM_014139421.1 PREDICTED: Salmo salar kinesin-like protein KIF1A (LOC106568769), transcript variant X13, mRNA	9068				XM_014139421.1	XM_014139421.1 PREDICTED: Salmo salar kinesin-like protein KIF1A (LOC106568769), transcript variant X13, mRNA	106568769	NC_027313.1	10889120	10953365	XM_014139421.1	XM_014139421.1	PREDICTED: Salmo salar kinesin-like protein KIF1A (LOC106568769), transcript variant X13, mRNA	1	sp|P33173|KIF1A_MOUSE Kinesin-like protein KIF1A OS=Mus musculus GN=Kif1a PE=1 SV=2"	Kif1a	0	6280
XM_014139422.1 PREDICTED: Salmo salar kinesin-like protein KIF1A (LOC106568769), transcript variant X14, mRNA	XM_014139422.1 PREDICTED: Salmo salar kinesin-like protein KIF1A (LOC106568769), transcript variant X14, mRNA	9061				XM_014139422.1	XM_014139422.1 PREDICTED: Salmo salar kinesin-like protein KIF1A (LOC106568769), transcript variant X14, mRNA	106568769	NC_027313.1	10889120	10953364	XM_014139422.1	XM_014139422.1	PREDICTED: Salmo salar kinesin-like protein KIF1A (LOC106568769), transcript variant X14, mRNA	1	sp|P33173|KIF1A_MOUSE Kinesin-like protein KIF1A OS=Mus musculus GN=Kif1a PE=1 SV=2"	Kif1a	0	6292
XM_014139423.1 PREDICTED: Salmo salar kinesin-like protein KIF1A (LOC106568769), transcript variant X15, mRNA	XM_014139423.1 PREDICTED: Salmo salar kinesin-like protein KIF1A (LOC106568769), transcript variant X15, mRNA	9040				XM_014139423.1	XM_014139423.1 PREDICTED: Salmo salar kinesin-like protein KIF1A (LOC106568769), transcript variant X15, mRNA	106568769	NC_027313.1	10889120	10953364	XM_014139423.1	XM_014139423.1	PREDICTED: Salmo salar kinesin-like protein KIF1A (LOC106568769), transcript variant X15, mRNA	1	sp|P33173|KIF1A_MOUSE Kinesin-like protein KIF1A OS=Mus musculus GN=Kif1a PE=1 SV=2"	Kif1a	0	6289
XM_014139424.1 PREDICTED: Salmo salar kinesin-like protein KIF1A (LOC106568769), transcript variant X16, mRNA	XM_014139424.1 PREDICTED: Salmo salar kinesin-like protein KIF1A (LOC106568769), transcript variant X16, mRNA	9038				XM_014139424.1	XM_014139424.1 PREDICTED: Salmo salar kinesin-like protein KIF1A (LOC106568769), transcript variant X16, mRNA	106568769	NC_027313.1	10889120	10953365	XM_014139424.1	XM_014139424.1	PREDICTED: Salmo salar kinesin-like protein KIF1A (LOC106568769), transcript variant X16, mRNA	1	sp|P33173|KIF1A_MOUSE Kinesin-like protein KIF1A OS=Mus musculus GN=Kif1a PE=1 SV=2"	Kif1a	0	6294
XM_014139425.1 PREDICTED: Salmo salar kinesin-like protein KIF1A (LOC106568769), transcript variant X17, mRNA	XM_014139425.1 PREDICTED: Salmo salar kinesin-like protein KIF1A (LOC106568769), transcript variant X17, mRNA	9019				XM_014139425.1	XM_014139425.1 PREDICTED: Salmo salar kinesin-like protein KIF1A (LOC106568769), transcript variant X17, mRNA	106568769	NC_027313.1	10889120	10953364	XM_014139425.1	XM_014139425.1	PREDICTED: Salmo salar kinesin-like protein KIF1A (LOC106568769), transcript variant X17, mRNA	1	sp|Q12756|KIF1A_HUMAN Kinesin-like protein KIF1A OS=Homo sapiens GN=KIF1A PE=1 SV=2"	KIF1A	0	6309
XM_014139426.1 PREDICTED: Salmo salar kinesin-like protein KIF1A (LOC106568769), transcript variant X18, mRNA	XM_014139426.1 PREDICTED: Salmo salar kinesin-like protein KIF1A (LOC106568769), transcript variant X18, mRNA	9011				XM_014139426.1	XM_014139426.1 PREDICTED: Salmo salar kinesin-like protein KIF1A (LOC106568769), transcript variant X18, mRNA	106568769	NC_027313.1	10889120	10953365	XM_014139426.1	XM_014139426.1	PREDICTED: Salmo salar kinesin-like protein KIF1A (LOC106568769), transcript variant X18, mRNA	1	sp|P33173|KIF1A_MOUSE Kinesin-like protein KIF1A OS=Mus musculus GN=Kif1a PE=1 SV=2"	Kif1a	0	6303
XM_014139427.1 PREDICTED: Salmo salar kinesin-like protein KIF1A (LOC106568769), transcript variant X19, mRNA	XM_014139427.1 PREDICTED: Salmo salar kinesin-like protein KIF1A (LOC106568769), transcript variant X19, mRNA	8998				XM_014139427.1	XM_014139427.1 PREDICTED: Salmo salar kinesin-like protein KIF1A (LOC106568769), transcript variant X19, mRNA	106568769	NC_027313.1	10889120	10953364	XM_014139427.1	XM_014139427.1	PREDICTED: Salmo salar kinesin-like protein KIF1A (LOC106568769), transcript variant X19, mRNA	1	sp|P33173|KIF1A_MOUSE Kinesin-like protein KIF1A OS=Mus musculus GN=Kif1a PE=1 SV=2"	Kif1a	0	6307
XM_014139428.1 PREDICTED: Salmo salar kinesin-like protein KIF1A (LOC106568769), transcript variant X20, mRNA	XM_014139428.1 PREDICTED: Salmo salar kinesin-like protein KIF1A (LOC106568769), transcript variant X20, mRNA	8971				XM_014139428.1	XM_014139428.1 PREDICTED: Salmo salar kinesin-like protein KIF1A (LOC106568769), transcript variant X20, mRNA	106568769	NC_027313.1	10889120	10953364	XM_014139428.1	XM_014139428.1	PREDICTED: Salmo salar kinesin-like protein KIF1A (LOC106568769), transcript variant X20, mRNA	1	sp|P33173|KIF1A_MOUSE Kinesin-like protein KIF1A OS=Mus musculus GN=Kif1a PE=1 SV=2"	Kif1a	0	6327
XM_014139429.1 PREDICTED: Salmo salar kinesin-like protein KIF1A (LOC106568769), transcript variant X21, mRNA	XM_014139429.1 PREDICTED: Salmo salar kinesin-like protein KIF1A (LOC106568769), transcript variant X21, mRNA	8956				XM_014139429.1	XM_014139429.1 PREDICTED: Salmo salar kinesin-like protein KIF1A (LOC106568769), transcript variant X21, mRNA	106568769	NC_027313.1	10889120	10953364	XM_014139429.1	XM_014139429.1	PREDICTED: Salmo salar kinesin-like protein KIF1A (LOC106568769), transcript variant X21, mRNA	1	sp|P33173|KIF1A_MOUSE Kinesin-like protein KIF1A OS=Mus musculus GN=Kif1a PE=1 SV=2"	Kif1a	0	6348
XM_014139430.1 PREDICTED: Salmo salar kinesin-like protein KIF1A (LOC106568769), transcript variant X22, mRNA	XM_014139430.1 PREDICTED: Salmo salar kinesin-like protein KIF1A (LOC106568769), transcript variant X22, mRNA	8953				XM_014139430.1	XM_014139430.1 PREDICTED: Salmo salar kinesin-like protein KIF1A (LOC106568769), transcript variant X22, mRNA	106568769	NC_027313.1	10889120	10953364	XM_014139430.1	XM_014139430.1	PREDICTED: Salmo salar kinesin-like protein KIF1A (LOC106568769), transcript variant X22, mRNA	1	sp|Q12756|KIF1A_HUMAN Kinesin-like protein KIF1A OS=Homo sapiens GN=KIF1A PE=1 SV=2"	KIF1A	0	6356
XM_014139432.1 PREDICTED: Salmo salar kinesin-like protein KIF1A (LOC106568769), transcript variant X23, mRNA	XM_014139432.1 PREDICTED: Salmo salar kinesin-like protein KIF1A (LOC106568769), transcript variant X23, mRNA	8945				XM_014139432.1	XM_014139432.1 PREDICTED: Salmo salar kinesin-like protein KIF1A (LOC106568769), transcript variant X23, mRNA	106568769	NC_027313.1	10889120	10953365	XM_014139432.1	XM_014139432.1	PREDICTED: Salmo salar kinesin-like protein KIF1A (LOC106568769), transcript variant X23, mRNA	1	sp|P33173|KIF1A_MOUSE Kinesin-like protein KIF1A OS=Mus musculus GN=Kif1a PE=1 SV=2"	Kif1a	0	6347
XM_014139433.1 PREDICTED: Salmo salar kinesin-like protein KIF1A (LOC106568769), transcript variant X24, mRNA	XM_014139433.1 PREDICTED: Salmo salar kinesin-like protein KIF1A (LOC106568769), transcript variant X24, mRNA	8923				XM_014139433.1	XM_014139433.1 PREDICTED: Salmo salar kinesin-like protein KIF1A (LOC106568769), transcript variant X24, mRNA	106568769	NC_027313.1	10889120	10953364	XM_014139433.1	XM_014139433.1	PREDICTED: Salmo salar kinesin-like protein KIF1A (LOC106568769), transcript variant X24, mRNA	1	sp|P33173|KIF1A_MOUSE Kinesin-like protein KIF1A OS=Mus musculus GN=Kif1a PE=1 SV=2"	Kif1a	0	6365
XM_014139434.1 PREDICTED: Salmo salar kinesin-like protein KIF1A (LOC106568769), transcript variant X25, mRNA	XM_014139434.1 PREDICTED: Salmo salar kinesin-like protein KIF1A (LOC106568769), transcript variant X25, mRNA	8840				XM_014139434.1	XM_014139434.1 PREDICTED: Salmo salar kinesin-like protein KIF1A (LOC106568769), transcript variant X25, mRNA	106568769	NC_027313.1	10889120	10953362	XM_014139434.1	XM_014139434.1	PREDICTED: Salmo salar kinesin-like protein KIF1A (LOC106568769), transcript variant X25, mRNA	1	sp|P33173|KIF1A_MOUSE Kinesin-like protein KIF1A OS=Mus musculus GN=Kif1a PE=1 SV=2"	Kif1a	0	6428
XM_014139435.1 PREDICTED: Salmo salar kinesin-like protein KIF1A (LOC106568769), transcript variant X26, mRNA	XM_014139435.1 PREDICTED: Salmo salar kinesin-like protein KIF1A (LOC106568769), transcript variant X26, mRNA	8817				XM_014139435.1	XM_014139435.1 PREDICTED: Salmo salar kinesin-like protein KIF1A (LOC106568769), transcript variant X26, mRNA	106568769	NC_027313.1	10889120	10953363	XM_014139435.1	XM_014139435.1	PREDICTED: Salmo salar kinesin-like protein KIF1A (LOC106568769), transcript variant X26, mRNA	1	sp|Q12756|KIF1A_HUMAN Kinesin-like protein KIF1A OS=Homo sapiens GN=KIF1A PE=1 SV=2"	KIF1A	0	6423
XM_014139436.1 PREDICTED: Salmo salar kinesin-like protein KIF1A (LOC106568769), transcript variant X27, mRNA	XM_014139436.1 PREDICTED: Salmo salar kinesin-like protein KIF1A (LOC106568769), transcript variant X27, mRNA	8857				XM_014139436.1	XM_014139436.1 PREDICTED: Salmo salar kinesin-like protein KIF1A (LOC106568769), transcript variant X27, mRNA	106568769	NC_027313.1	10889120	10953364	XM_014139436.1	XM_014139436.1	PREDICTED: Salmo salar kinesin-like protein KIF1A (LOC106568769), transcript variant X27, mRNA	1	sp|Q12756|KIF1A_HUMAN Kinesin-like protein KIF1A OS=Homo sapiens GN=KIF1A PE=1 SV=2"	KIF1A	0	6396
XM_014139437.1 PREDICTED: Salmo salar alanine-glyoxylate aminotransferase (agxt), mRNA	XM_014139437.1 PREDICTED: Salmo salar alanine-glyoxylate aminotransferase (agxt), mRNA	1648				XM_014139437.1	XM_014139437.1 PREDICTED: Salmo salar alanine-glyoxylate aminotransferase (agxt), mRNA	106568771	NC_027313.1	10963306	10974706	XM_014139437.1	XM_014139437.1	PREDICTED: Salmo salar alanine-glyoxylate aminotransferase (agxt), mRNA	1	sp|P41689|SPYA_FELCA Serine--pyruvate aminotransferase, mitochondrial OS=Felis catus GN=AGXT PE=2 SV=1"	AGXT	4.09802e-164	1223
XM_014139481.1 PREDICTED: Salmo salar bcl-2-related ovarian killer protein homolog A-like (LOC106568812), mRNA	XM_014139481.1 PREDICTED: Salmo salar bcl-2-related ovarian killer protein homolog A-like (LOC106568812), mRNA	2725				XM_014139481.1	XM_014139481.1 PREDICTED: Salmo salar bcl-2-related ovarian killer protein homolog A-like (LOC106568812), mRNA	106568812	NC_027313.1	10980346	10992190	XM_014139481.1	XM_014139481.1	PREDICTED: Salmo salar bcl-2-related ovarian killer protein homolog A-like (LOC106568812), mRNA	1	sp|Q6DC66|BOKA_DANRE Bcl-2-related ovarian killer protein homolog A OS=Danio rerio GN=boka PE=2 SV=1"	boka	2.25737e-83	690
XM_014139451.1 PREDICTED: Salmo salar protein sidekick-2-like (LOC106568787), mRNA	XM_014139451.1 PREDICTED: Salmo salar protein sidekick-2-like (LOC106568787), mRNA	4038				XM_014139451.1	XM_014139451.1 PREDICTED: Salmo salar protein sidekick-2-like (LOC106568787), mRNA	106568787	NC_027313.1	11007478	11103747	XM_014139451.1	XM_014139451.1	PREDICTED: Salmo salar protein sidekick-2-like (LOC106568787), mRNA	1	sp|Q58EX2|SDK2_HUMAN Protein sidekick-2 OS=Homo sapiens GN=SDK2 PE=1 SV=3"	SDK2	0	3913
XR_001320393.1 PREDICTED: Salmo salar uncharacterized LOC106568772 (LOC106568772), ncRNA	XR_001320393.1 PREDICTED: Salmo salar uncharacterized LOC106568772 (LOC106568772), ncRNA	318				XR_001320393.1	XR_001320393.1 PREDICTED: Salmo salar uncharacterized LOC106568772 (LOC106568772), ncRNA	106568772	NC_027313.1	11055733	11056904	XR_001320393.1	XR_001320393.1	PREDICTED: Salmo salar uncharacterized LOC106568772 (LOC106568772), ncRNA	1	sp|Q6V4S5|SDK2_MOUSE Protein sidekick-2 OS=Mus musculus GN=Sdk2 PE=2 SV=1"	Sdk2	9.99042e-56	477
XM_014139452.1 PREDICTED: Salmo salar protein sidekick-2-like (LOC106568788), mRNA	XM_014139452.1 PREDICTED: Salmo salar protein sidekick-2-like (LOC106568788), mRNA	892				XM_014139452.1	XM_014139452.1 PREDICTED: Salmo salar protein sidekick-2-like (LOC106568788), mRNA	106568788	NC_027313.1	11108058	11129172	XM_014139452.1	XM_014139452.1	PREDICTED: Salmo salar protein sidekick-2-like (LOC106568788), mRNA	1	sp|Q8AV57|SDK2_CHICK Protein sidekick-2 OS=Gallus gallus GN=SDK2 PE=2 SV=2"	SDK2	2.63567e-131	1064
XR_001320401.1 PREDICTED: Salmo salar uncharacterized LOC106568814 (LOC106568814), ncRNA	XR_001320401.1 PREDICTED: Salmo salar uncharacterized LOC106568814 (LOC106568814), ncRNA	520				XR_001320401.1	XR_001320401.1 PREDICTED: Salmo salar uncharacterized LOC106568814 (LOC106568814), ncRNA	106568814	NC_027313.1	11151835	11154172	XR_001320401.1	XR_001320401.1	PREDICTED: Salmo salar uncharacterized LOC106568814 (LOC106568814), ncRNA	1	sp|Q63ZQ1|SEP2B_XENLA Septin-2B OS=Xenopus laevis GN=sept2-b PE=2 SV=1"	sept2-b	2.19718e-18	206
XR_001320403.1 PREDICTED: Salmo salar uncharacterized LOC106568815 (LOC106568815), transcript variant X2, ncRNA	XR_001320403.1 PREDICTED: Salmo salar uncharacterized LOC106568815 (LOC106568815), transcript variant X2, ncRNA	1587				XR_001320403.1	XR_001320403.1 PREDICTED: Salmo salar uncharacterized LOC106568815 (LOC106568815), transcript variant X2, ncRNA	106568815	NC_027313.1	11170211	11173513	XR_001320403.1	XR_001320403.1	PREDICTED: Salmo salar uncharacterized LOC106568815 (LOC106568815), transcript variant X2, ncRNA	1	sp|P05552|ADF1_DROME Transcription factor Adf-1 OS=Drosophila melanogaster GN=Adf1 PE=2 SV=2"	Adf1	0.000340926	108
XR_001320402.1 PREDICTED: Salmo salar uncharacterized LOC106568815 (LOC106568815), transcript variant X1, ncRNA	XR_001320402.1 PREDICTED: Salmo salar uncharacterized LOC106568815 (LOC106568815), transcript variant X1, ncRNA	1776				XR_001320402.1	XR_001320402.1 PREDICTED: Salmo salar uncharacterized LOC106568815 (LOC106568815), transcript variant X1, ncRNA	106568815	NC_027313.1	11170985	11173513	XR_001320402.1	XR_001320402.1	PREDICTED: Salmo salar uncharacterized LOC106568815 (LOC106568815), transcript variant X1, ncRNA	1	sp|P05552|ADF1_DROME Transcription factor Adf-1 OS=Drosophila melanogaster GN=Adf1 PE=2 SV=2"	Adf1	0.000396032	108
XM_014139487.1 PREDICTED: Salmo salar septin-2B (LOC106568816), mRNA	XM_014139487.1 PREDICTED: Salmo salar septin-2B (LOC106568816), mRNA	2938				XM_014139487.1	XM_014139487.1 PREDICTED: Salmo salar septin-2B (LOC106568816), mRNA	106568816	NC_027313.1	11183640	11192717	XM_014139487.1	XM_014139487.1	PREDICTED: Salmo salar septin-2B (LOC106568816), mRNA	1	sp|Q2NKY7|SEPT2_BOVIN Septin-2 OS=Bos taurus GN=SEPT2 PE=2 SV=1"	SEPT2	0	1520
XM_014139928.1 PREDICTED: Salmo salar GTPase IMAP family member 7-like (LOC106568993), transcript variant X1, mRNA	XM_014139928.1 PREDICTED: Salmo salar GTPase IMAP family member 7-like (LOC106568993), transcript variant X1, mRNA	1635				XM_014139928.1	XM_014139928.1 PREDICTED: Salmo salar GTPase IMAP family member 7-like (LOC106568993), transcript variant X1, mRNA	106568993	NC_027313.1	11257609	11260457	XM_014139928.1	XM_014139928.1	PREDICTED: Salmo salar GTPase IMAP family member 7-like (LOC106568993), transcript variant X1, mRNA	1	sp|Q8NHV1|GIMA7_HUMAN GTPase IMAP family member 7 OS=Homo sapiens GN=GIMAP7 PE=1 SV=1"	GIMAP7	8.14494e-53	468
XM_014139929.1 PREDICTED: Salmo salar GTPase IMAP family member 7-like (LOC106568993), transcript variant X2, mRNA	XM_014139929.1 PREDICTED: Salmo salar GTPase IMAP family member 7-like (LOC106568993), transcript variant X2, mRNA	1632				XM_014139929.1	XM_014139929.1 PREDICTED: Salmo salar GTPase IMAP family member 7-like (LOC106568993), transcript variant X2, mRNA	106568993	NC_027313.1	11257609	11260457	XM_014139929.1	XM_014139929.1	PREDICTED: Salmo salar GTPase IMAP family member 7-like (LOC106568993), transcript variant X2, mRNA	1	sp|Q8NHV1|GIMA7_HUMAN GTPase IMAP family member 7 OS=Homo sapiens GN=GIMAP7 PE=1 SV=1"	GIMAP7	7.98978e-53	468
XM_014139926.1 PREDICTED: Salmo salar GTPase IMAP family member 8-like (LOC106568992), transcript variant X1, mRNA	XM_014139926.1 PREDICTED: Salmo salar GTPase IMAP family member 8-like (LOC106568992), transcript variant X1, mRNA	1961				XM_014139926.1	XM_014139926.1 PREDICTED: Salmo salar GTPase IMAP family member 8-like (LOC106568992), transcript variant X1, mRNA	106568992	NC_027313.1	11261655	11265538	XM_014139926.1	XM_014139926.1	PREDICTED: Salmo salar GTPase IMAP family member 8-like (LOC106568992), transcript variant X1, mRNA	1	sp|Q8ND71|GIMA8_HUMAN GTPase IMAP family member 8 OS=Homo sapiens GN=GIMAP8 PE=2 SV=2"	GIMAP8	3.39107e-35	365
XM_014139927.1 PREDICTED: Salmo salar GTPase IMAP family member 8-like (LOC106568992), transcript variant X2, mRNA	XM_014139927.1 PREDICTED: Salmo salar GTPase IMAP family member 8-like (LOC106568992), transcript variant X2, mRNA	2426				XM_014139927.1	XM_014139927.1 PREDICTED: Salmo salar GTPase IMAP family member 8-like (LOC106568992), transcript variant X2, mRNA	106568992	NC_027313.1	11261655	11265538	XM_014139927.1	XM_014139927.1	PREDICTED: Salmo salar GTPase IMAP family member 8-like (LOC106568992), transcript variant X2, mRNA	1	sp|Q8ND71|GIMA8_HUMAN GTPase IMAP family member 8 OS=Homo sapiens GN=GIMAP8 PE=2 SV=2"	GIMAP8	8.59682e-35	365
XR_001320427.1 PREDICTED: Salmo salar 15 kDa selenoprotein-like (LOC106568991), misc_RNA	XR_001320427.1 PREDICTED: Salmo salar 15 kDa selenoprotein-like (LOC106568991), misc_RNA	1117				XR_001320427.1	XR_001320427.1 PREDICTED: Salmo salar 15 kDa selenoprotein-like (LOC106568991), misc_RNA	106568991	NC_027313.1	11282039	11309950	XR_001320427.1	XR_001320427.1	PREDICTED: Salmo salar 15 kDa selenoprotein-like (LOC106568991), misc_RNA	1	sp|Q6X4M2|SEP15_ONCMY 15 kDa selenoprotein OS=Oncorhynchus mykiss GN=sep15 PE=2 SV=2"	sep15	1.80132e-84	654
XM_014139503.1 PREDICTED: Salmo salar Heparan sulfate 2-O-sulfotransferase 1 (hs2st), transcript variant X1, mRNA	XM_014139503.1 PREDICTED: Salmo salar Heparan sulfate 2-O-sulfotransferase 1 (hs2st), transcript variant X1, mRNA	1183				XM_014139503.1	XM_014139503.1 PREDICTED: Salmo salar Heparan sulfate 2-O-sulfotransferase 1 (hs2st), transcript variant X1, mRNA	100380444	NC_027313.1	11309249	11336438	XM_014139503.1	XM_014139503.1	PREDICTED: Salmo salar Heparan sulfate 2-O-sulfotransferase 1 (hs2st), transcript variant X1, mRNA	1	sp|Q76KB1|HS2ST_CHICK Heparan sulfate 2-O-sulfotransferase 1 OS=Gallus gallus GN=HS2ST1 PE=1 SV=1"	HS2ST1	0	1609
NM_001173728.1 Salmo salar Heparan sulfate 2-O-sulfotransferase 1 (hs2st), mRNA	NM_001173728.1 Salmo salar Heparan sulfate 2-O-sulfotransferase 1 (hs2st), mRNA	2186				NM_001173728.1	NM_001173728.1 Salmo salar Heparan sulfate 2-O-sulfotransferase 1 (hs2st), mRNA	100380444	NC_027313.1	11310349	11337216	NM_001173728.1	NM_001173728.1	Salmo salar Heparan sulfate 2-O-sulfotransferase 1 (hs2st), mRNA	1	sp|Q76KB1|HS2ST_CHICK Heparan sulfate 2-O-sulfotransferase 1 OS=Gallus gallus GN=HS2ST1 PE=1 SV=1"	HS2ST1	0	1609
XM_014139924.1 PREDICTED: Salmo salar serine/threonine-protein kinase N2-like (LOC106568990), transcript variant X2, mRNA	XM_014139924.1 PREDICTED: Salmo salar serine/threonine-protein kinase N2-like (LOC106568990), transcript variant X2, mRNA	5255				XM_014139924.1	XM_014139924.1 PREDICTED: Salmo salar serine/threonine-protein kinase N2-like (LOC106568990), transcript variant X2, mRNA	106568990	NC_027313.1	11343474	11400110	XM_014139924.1	XM_014139924.1	PREDICTED: Salmo salar serine/threonine-protein kinase N2-like (LOC106568990), transcript variant X2, mRNA	1	sp|A7MBL8|PKN2_DANRE Serine/threonine-protein kinase N2 OS=Danio rerio GN=pkn2 PE=2 SV=1"	pkn2	0	3971
XM_014139923.1 PREDICTED: Salmo salar serine/threonine-protein kinase N2-like (LOC106568990), transcript variant X1, mRNA	XM_014139923.1 PREDICTED: Salmo salar serine/threonine-protein kinase N2-like (LOC106568990), transcript variant X1, mRNA	5213				XM_014139923.1	XM_014139923.1 PREDICTED: Salmo salar serine/threonine-protein kinase N2-like (LOC106568990), transcript variant X1, mRNA	106568990	NC_027313.1	11352797	11400110	XM_014139923.1	XM_014139923.1	PREDICTED: Salmo salar serine/threonine-protein kinase N2-like (LOC106568990), transcript variant X1, mRNA	1	sp|A7MBL8|PKN2_DANRE Serine/threonine-protein kinase N2 OS=Danio rerio GN=pkn2 PE=2 SV=1"	pkn2	0	3952
XM_014139922.1 PREDICTED: Salmo salar transcription initiation factor IIB-like (LOC106568989), mRNA	XM_014139922.1 PREDICTED: Salmo salar transcription initiation factor IIB-like (LOC106568989), mRNA	1448				XM_014139922.1	XM_014139922.1 PREDICTED: Salmo salar transcription initiation factor IIB-like (LOC106568989), mRNA	106568989	NC_027313.1	11401868	11411994	XM_014139922.1	XM_014139922.1	PREDICTED: Salmo salar transcription initiation factor IIB-like (LOC106568989), mRNA	1	sp|P62916|TF2B_RAT Transcription initiation factor IIB OS=Rattus norvegicus GN=Gtf2b PE=2 SV=1"	Gtf2b	0	1434
XM_014139921.1 PREDICTED: Salmo salar volume-regulated anion channel subunit LRRC8D-like (LOC106568987), transcript variant X2, mRNA	XM_014139921.1 PREDICTED: Salmo salar volume-regulated anion channel subunit LRRC8D-like (LOC106568987), transcript variant X2, mRNA	3905				XM_014139921.1	XM_014139921.1 PREDICTED: Salmo salar volume-regulated anion channel subunit LRRC8D-like (LOC106568987), transcript variant X2, mRNA	106568987	NC_027313.1	11428057	11436318	XM_014139921.1	XM_014139921.1	PREDICTED: Salmo salar volume-regulated anion channel subunit LRRC8D-like (LOC106568987), transcript variant X2, mRNA	1	sp|Q7L1W4|LRC8D_HUMAN Volume-regulated anion channel subunit LRRC8D OS=Homo sapiens GN=LRRC8D PE=1 SV=1"	LRRC8D	0	3233
XM_014139920.1 PREDICTED: Salmo salar volume-regulated anion channel subunit LRRC8D-like (LOC106568987), transcript variant X1, mRNA	XM_014139920.1 PREDICTED: Salmo salar volume-regulated anion channel subunit LRRC8D-like (LOC106568987), transcript variant X1, mRNA	4869				XM_014139920.1	XM_014139920.1 PREDICTED: Salmo salar volume-regulated anion channel subunit LRRC8D-like (LOC106568987), transcript variant X1, mRNA	106568987	NC_027313.1	11430152	11436318	XM_014139920.1	XM_014139920.1	PREDICTED: Salmo salar volume-regulated anion channel subunit LRRC8D-like (LOC106568987), transcript variant X1, mRNA	1	sp|Q7L1W4|LRC8D_HUMAN Volume-regulated anion channel subunit LRRC8D OS=Homo sapiens GN=LRRC8D PE=1 SV=1"	LRRC8D	0	3233
XM_014139917.1 PREDICTED: Salmo salar zinc finger protein 644-like (LOC106568986), transcript variant X1, mRNA	XM_014139917.1 PREDICTED: Salmo salar zinc finger protein 644-like (LOC106568986), transcript variant X1, mRNA	4902				XM_014139917.1	XM_014139917.1 PREDICTED: Salmo salar zinc finger protein 644-like (LOC106568986), transcript variant X1, mRNA	106568986	NC_027313.1	11453211	11473886	XM_014139917.1	XM_014139917.1	PREDICTED: Salmo salar zinc finger protein 644-like (LOC106568986), transcript variant X1, mRNA	1	sp|Q9H582|ZN644_HUMAN Zinc finger protein 644 OS=Homo sapiens GN=ZNF644 PE=1 SV=2"	ZNF644	9.98e-150	1280
XM_014139918.1 PREDICTED: Salmo salar zinc finger protein 644-like (LOC106568986), transcript variant X2, mRNA	XM_014139918.1 PREDICTED: Salmo salar zinc finger protein 644-like (LOC106568986), transcript variant X2, mRNA	4801				XM_014139918.1	XM_014139918.1 PREDICTED: Salmo salar zinc finger protein 644-like (LOC106568986), transcript variant X2, mRNA	106568986	NC_027313.1	11453211	11473886	XM_014139918.1	XM_014139918.1	PREDICTED: Salmo salar zinc finger protein 644-like (LOC106568986), transcript variant X2, mRNA	1	sp|Q9H582|ZN644_HUMAN Zinc finger protein 644 OS=Homo sapiens GN=ZNF644 PE=1 SV=2"	ZNF644	5.91171e-150	1280
XM_014139919.1 PREDICTED: Salmo salar zinc finger protein 644-like (LOC106568986), transcript variant X3, mRNA	XM_014139919.1 PREDICTED: Salmo salar zinc finger protein 644-like (LOC106568986), transcript variant X3, mRNA	1941				XM_014139919.1	XM_014139919.1 PREDICTED: Salmo salar zinc finger protein 644-like (LOC106568986), transcript variant X3, mRNA	106568986	NC_027313.1	11453211	11472930	XM_014139919.1	XM_014139919.1	PREDICTED: Salmo salar zinc finger protein 644-like (LOC106568986), transcript variant X3, mRNA	1	sp|Q9H582|ZN644_HUMAN Zinc finger protein 644 OS=Homo sapiens GN=ZNF644 PE=1 SV=2"	ZNF644	1.26193e-48	475
XM_014139915.1 PREDICTED: Salmo salar probable ATP-dependent DNA helicase HFM1 (LOC106568985), transcript variant X1, mRNA	XM_014139915.1 PREDICTED: Salmo salar probable ATP-dependent DNA helicase HFM1 (LOC106568985), transcript variant X1, mRNA	5076				XM_014139915.1	XM_014139915.1 PREDICTED: Salmo salar probable ATP-dependent DNA helicase HFM1 (LOC106568985), transcript variant X1, mRNA	106568985	NC_027313.1	11474281	11501066	XM_014139915.1	XM_014139915.1	PREDICTED: Salmo salar probable ATP-dependent DNA helicase HFM1 (LOC106568985), transcript variant X1, mRNA	1	sp|A2PYH4|HFM1_HUMAN Probable ATP-dependent DNA helicase HFM1 OS=Homo sapiens GN=HFM1 PE=1 SV=2"	HFM1	0	3311
XM_014139916.1 PREDICTED: Salmo salar probable ATP-dependent DNA helicase HFM1 (LOC106568985), transcript variant X2, mRNA	XM_014139916.1 PREDICTED: Salmo salar probable ATP-dependent DNA helicase HFM1 (LOC106568985), transcript variant X2, mRNA	4991				XM_014139916.1	XM_014139916.1 PREDICTED: Salmo salar probable ATP-dependent DNA helicase HFM1 (LOC106568985), transcript variant X2, mRNA	106568985	NC_027313.1	11475043	11501066	XM_014139916.1	XM_014139916.1	PREDICTED: Salmo salar probable ATP-dependent DNA helicase HFM1 (LOC106568985), transcript variant X2, mRNA	1	sp|A2PYH4|HFM1_HUMAN Probable ATP-dependent DNA helicase HFM1 OS=Homo sapiens GN=HFM1 PE=1 SV=2"	HFM1	0	3311
XR_001320426.1	XR_001320426.1	650				XR_001320426.1	XR_001320426.1	106568984	NC_027313.1	11506134	11507336	XR_001320426.1	XR_001320426.1	PREDICTED: Salmo salar uncharacterized LOC106568984 (LOC106568984), ncRNA	1
XM_014139912.1 PREDICTED: Salmo salar putative RNA polymerase II subunit B1 CTD phosphatase rpap2 (LOC106568983), transcript variant X1, mRNA	XM_014139912.1 PREDICTED: Salmo salar putative RNA polymerase II subunit B1 CTD phosphatase rpap2 (LOC106568983), transcript variant X1, mRNA	2473				XM_014139912.1	XM_014139912.1 PREDICTED: Salmo salar putative RNA polymerase II subunit B1 CTD phosphatase rpap2 (LOC106568983), transcript variant X1, mRNA	106568983	NC_027313.1	11513769	11523440	XM_014139912.1	XM_014139912.1	PREDICTED: Salmo salar putative RNA polymerase II subunit B1 CTD phosphatase rpap2 (LOC106568983), transcript variant X1, mRNA	1	sp|B0UYH6|RPAP2_DANRE Putative RNA polymerase II subunit B1 CTD phosphatase rpap2 OS=Danio rerio GN=rpap2 PE=3 SV=1"	rpap2	7.20846e-152	1185
XM_014139913.1 PREDICTED: Salmo salar putative RNA polymerase II subunit B1 CTD phosphatase rpap2 (LOC106568983), transcript variant X2, mRNA	XM_014139913.1 PREDICTED: Salmo salar putative RNA polymerase II subunit B1 CTD phosphatase rpap2 (LOC106568983), transcript variant X2, mRNA	2456				XM_014139913.1	XM_014139913.1 PREDICTED: Salmo salar putative RNA polymerase II subunit B1 CTD phosphatase rpap2 (LOC106568983), transcript variant X2, mRNA	106568983	NC_027313.1	11513777	11523440	XM_014139913.1	XM_014139913.1	PREDICTED: Salmo salar putative RNA polymerase II subunit B1 CTD phosphatase rpap2 (LOC106568983), transcript variant X2, mRNA	1	sp|B0UYH6|RPAP2_DANRE Putative RNA polymerase II subunit B1 CTD phosphatase rpap2 OS=Danio rerio GN=rpap2 PE=3 SV=1"	rpap2	6.05113e-152	1185
XM_014139955.1 PREDICTED: Salmo salar zinc finger protein Gfi-1-like (LOC106569026), mRNA	XM_014139955.1 PREDICTED: Salmo salar zinc finger protein Gfi-1-like (LOC106569026), mRNA	1295				XM_014139955.1	XM_014139955.1 PREDICTED: Salmo salar zinc finger protein Gfi-1-like (LOC106569026), mRNA	106569026	NC_027313.1	11526545	11531051	XM_014139955.1	XM_014139955.1	PREDICTED: Salmo salar zinc finger protein Gfi-1-like (LOC106569026), mRNA	1	sp|Q99684|GFI1_HUMAN Zinc finger protein Gfi-1 OS=Homo sapiens GN=GFI1 PE=1 SV=2"	GFI1	2.92728e-156	1160
XM_014139909.1 PREDICTED: Salmo salar 60S ribosomal protein L5-like (LOC106568981), transcript variant X1, mRNA	XM_014139909.1 PREDICTED: Salmo salar 60S ribosomal protein L5-like (LOC106568981), transcript variant X1, mRNA	2155				XM_014139909.1	XM_014139909.1 PREDICTED: Salmo salar 60S ribosomal protein L5-like (LOC106568981), transcript variant X1, mRNA	106568981	NC_027313.1	11557861	11567300	XM_014139909.1	XM_014139909.1	PREDICTED: Salmo salar 60S ribosomal protein L5-like (LOC106568981), transcript variant X1, mRNA	1	sp|P46777|RL5_HUMAN 60S ribosomal protein L5 OS=Homo sapiens GN=RPL5 PE=1 SV=3"	RPL5	2.91102e-180	1334
XM_014139910.1 PREDICTED: Salmo salar 60S ribosomal protein L5-like (LOC106568981), transcript variant X2, mRNA	XM_014139910.1 PREDICTED: Salmo salar 60S ribosomal protein L5-like (LOC106568981), transcript variant X2, mRNA	1971				XM_014139910.1	XM_014139910.1 PREDICTED: Salmo salar 60S ribosomal protein L5-like (LOC106568981), transcript variant X2, mRNA	106568981	NC_027313.1	11559970	11567300	XM_014139910.1	XM_014139910.1	PREDICTED: Salmo salar 60S ribosomal protein L5-like (LOC106568981), transcript variant X2, mRNA	1	sp|P46777|RL5_HUMAN 60S ribosomal protein L5 OS=Homo sapiens GN=RPL5 PE=1 SV=3"	RPL5	6.88154e-164	1220
XM_014139911.1 PREDICTED: Salmo salar 60S ribosomal protein L5-like (LOC106568981), transcript variant X3, mRNA	XM_014139911.1 PREDICTED: Salmo salar 60S ribosomal protein L5-like (LOC106568981), transcript variant X3, mRNA	1995				XM_014139911.1	XM_014139911.1 PREDICTED: Salmo salar 60S ribosomal protein L5-like (LOC106568981), transcript variant X3, mRNA	106568981	NC_027313.1	11559980	11567300	XM_014139911.1	XM_014139911.1	PREDICTED: Salmo salar 60S ribosomal protein L5-like (LOC106568981), transcript variant X3, mRNA	1	sp|P46777|RL5_HUMAN 60S ribosomal protein L5 OS=Homo sapiens GN=RPL5 PE=1 SV=3"	RPL5	5.08526e-163	1215
XM_014139907.1 PREDICTED: Salmo salar protein FAM69A-like (LOC106568980), transcript variant X1, mRNA	XM_014139907.1 PREDICTED: Salmo salar protein FAM69A-like (LOC106568980), transcript variant X1, mRNA	3244				XM_014139907.1	XM_014139907.1 PREDICTED: Salmo salar protein FAM69A-like (LOC106568980), transcript variant X1, mRNA	106568980	NC_027313.1	11566504	11575225	XM_014139907.1	XM_014139907.1	PREDICTED: Salmo salar protein FAM69A-like (LOC106568980), transcript variant X1, mRNA	1	sp|Q1RLQ5|FA69A_DANRE Protein FAM69A OS=Danio rerio GN=fam69a PE=2 SV=1"	fam69a	0	1699
XM_014139908.1 PREDICTED: Salmo salar protein FAM69A-like (LOC106568980), transcript variant X2, mRNA	XM_014139908.1 PREDICTED: Salmo salar protein FAM69A-like (LOC106568980), transcript variant X2, mRNA	3144				XM_014139908.1	XM_014139908.1 PREDICTED: Salmo salar protein FAM69A-like (LOC106568980), transcript variant X2, mRNA	106568980	NC_027313.1	11566504	11575233	XM_014139908.1	XM_014139908.1	PREDICTED: Salmo salar protein FAM69A-like (LOC106568980), transcript variant X2, mRNA	1	sp|Q1RLQ5|FA69A_DANRE Protein FAM69A OS=Danio rerio GN=fam69a PE=2 SV=1"	fam69a	0	1490
XM_014139905.1 PREDICTED: Salmo salar metal-response element-binding transcription factor 2-like (LOC106568979), transcript variant X9, mRNA	XM_014139905.1 PREDICTED: Salmo salar metal-response element-binding transcription factor 2-like (LOC106568979), transcript variant X9, mRNA	2259				XM_014139905.1	XM_014139905.1 PREDICTED: Salmo salar metal-response element-binding transcription factor 2-like (LOC106568979), transcript variant X9, mRNA	106568979	NC_027313.1	11576714	11587432	XM_014139905.1	XM_014139905.1	PREDICTED: Salmo salar metal-response element-binding transcription factor 2-like (LOC106568979), transcript variant X9, mRNA	1	sp|Q5R7T9|MTF2_PONAB Metal-response element-binding transcription factor 2 OS=Pongo abelii GN=MTF2 PE=2 SV=1"	MTF2	0	1622
XM_014139896.1 PREDICTED: Salmo salar metal-response element-binding transcription factor 2-like (LOC106568979), transcript variant X1, mRNA	XM_014139896.1 PREDICTED: Salmo salar metal-response element-binding transcription factor 2-like (LOC106568979), transcript variant X1, mRNA	2458				XM_014139896.1	XM_014139896.1 PREDICTED: Salmo salar metal-response element-binding transcription factor 2-like (LOC106568979), transcript variant X1, mRNA	106568979	NC_027313.1	11577833	11587432	XM_014139896.1	XM_014139896.1	PREDICTED: Salmo salar metal-response element-binding transcription factor 2-like (LOC106568979), transcript variant X1, mRNA	1	sp|Q5R7T9|MTF2_PONAB Metal-response element-binding transcription factor 2 OS=Pongo abelii GN=MTF2 PE=2 SV=1"	MTF2	0	1627
XM_014139897.1 PREDICTED: Salmo salar metal-response element-binding transcription factor 2-like (LOC106568979), transcript variant X2, mRNA	XM_014139897.1 PREDICTED: Salmo salar metal-response element-binding transcription factor 2-like (LOC106568979), transcript variant X2, mRNA	2456				XM_014139897.1	XM_014139897.1 PREDICTED: Salmo salar metal-response element-binding transcription factor 2-like (LOC106568979), transcript variant X2, mRNA	106568979	NC_027313.1	11577833	11587433	XM_014139897.1	XM_014139897.1	PREDICTED: Salmo salar metal-response element-binding transcription factor 2-like (LOC106568979), transcript variant X2, mRNA	1	sp|Q5R7T9|MTF2_PONAB Metal-response element-binding transcription factor 2 OS=Pongo abelii GN=MTF2 PE=2 SV=1"	MTF2	0	1622
XM_014139898.1 PREDICTED: Salmo salar metal-response element-binding transcription factor 2-like (LOC106568979), transcript variant X3, mRNA	XM_014139898.1 PREDICTED: Salmo salar metal-response element-binding transcription factor 2-like (LOC106568979), transcript variant X3, mRNA	2439				XM_014139898.1	XM_014139898.1 PREDICTED: Salmo salar metal-response element-binding transcription factor 2-like (LOC106568979), transcript variant X3, mRNA	106568979	NC_027313.1	11577833	11587431	XM_014139898.1	XM_014139898.1	PREDICTED: Salmo salar metal-response element-binding transcription factor 2-like (LOC106568979), transcript variant X3, mRNA	1	sp|Q5R7T9|MTF2_PONAB Metal-response element-binding transcription factor 2 OS=Pongo abelii GN=MTF2 PE=2 SV=1"	MTF2	0	1634
XM_014139904.1 PREDICTED: Salmo salar metal-response element-binding transcription factor 2-like (LOC106568979), transcript variant X8, mRNA	XM_014139904.1 PREDICTED: Salmo salar metal-response element-binding transcription factor 2-like (LOC106568979), transcript variant X8, mRNA	2471				XM_014139904.1	XM_014139904.1 PREDICTED: Salmo salar metal-response element-binding transcription factor 2-like (LOC106568979), transcript variant X8, mRNA	106568979	NC_027313.1	11577833	11587432	XM_014139904.1	XM_014139904.1	PREDICTED: Salmo salar metal-response element-binding transcription factor 2-like (LOC106568979), transcript variant X8, mRNA	1	sp|Q5R7T9|MTF2_PONAB Metal-response element-binding transcription factor 2 OS=Pongo abelii GN=MTF2 PE=2 SV=1"	MTF2	0	1617
XM_014139900.1 PREDICTED: Salmo salar metal-response element-binding transcription factor 2-like (LOC106568979), transcript variant X4, mRNA	XM_014139900.1 PREDICTED: Salmo salar metal-response element-binding transcription factor 2-like (LOC106568979), transcript variant X4, mRNA	2435				XM_014139900.1	XM_014139900.1 PREDICTED: Salmo salar metal-response element-binding transcription factor 2-like (LOC106568979), transcript variant X4, mRNA	106568979	NC_027313.1	11577834	11587431	XM_014139900.1	XM_014139900.1	PREDICTED: Salmo salar metal-response element-binding transcription factor 2-like (LOC106568979), transcript variant X4, mRNA	1	sp|Q5R7T9|MTF2_PONAB Metal-response element-binding transcription factor 2 OS=Pongo abelii GN=MTF2 PE=2 SV=1"	MTF2	0	1635
XM_014139901.1 PREDICTED: Salmo salar metal-response element-binding transcription factor 2-like (LOC106568979), transcript variant X5, mRNA	XM_014139901.1 PREDICTED: Salmo salar metal-response element-binding transcription factor 2-like (LOC106568979), transcript variant X5, mRNA	2417				XM_014139901.1	XM_014139901.1 PREDICTED: Salmo salar metal-response element-binding transcription factor 2-like (LOC106568979), transcript variant X5, mRNA	106568979	NC_027313.1	11577834	11587431	XM_014139901.1	XM_014139901.1	PREDICTED: Salmo salar metal-response element-binding transcription factor 2-like (LOC106568979), transcript variant X5, mRNA	1	sp|Q5R7T9|MTF2_PONAB Metal-response element-binding transcription factor 2 OS=Pongo abelii GN=MTF2 PE=2 SV=1"	MTF2	0	1632
XM_014139902.1 PREDICTED: Salmo salar metal-response element-binding transcription factor 2-like (LOC106568979), transcript variant X6, mRNA	XM_014139902.1 PREDICTED: Salmo salar metal-response element-binding transcription factor 2-like (LOC106568979), transcript variant X6, mRNA	2380				XM_014139902.1	XM_014139902.1 PREDICTED: Salmo salar metal-response element-binding transcription factor 2-like (LOC106568979), transcript variant X6, mRNA	106568979	NC_027313.1	11577834	11587430	XM_014139902.1	XM_014139902.1	PREDICTED: Salmo salar metal-response element-binding transcription factor 2-like (LOC106568979), transcript variant X6, mRNA	1	sp|Q5R7T9|MTF2_PONAB Metal-response element-binding transcription factor 2 OS=Pongo abelii GN=MTF2 PE=2 SV=1"	MTF2	0	1663
XM_014139903.1 PREDICTED: Salmo salar metal-response element-binding transcription factor 2-like (LOC106568979), transcript variant X7, mRNA	XM_014139903.1 PREDICTED: Salmo salar metal-response element-binding transcription factor 2-like (LOC106568979), transcript variant X7, mRNA	2362				XM_014139903.1	XM_014139903.1 PREDICTED: Salmo salar metal-response element-binding transcription factor 2-like (LOC106568979), transcript variant X7, mRNA	106568979	NC_027313.1	11577834	11587430	XM_014139903.1	XM_014139903.1	PREDICTED: Salmo salar metal-response element-binding transcription factor 2-like (LOC106568979), transcript variant X7, mRNA	1	sp|Q5R7T9|MTF2_PONAB Metal-response element-binding transcription factor 2 OS=Pongo abelii GN=MTF2 PE=2 SV=1"	MTF2	0	1670
XM_014139906.1 PREDICTED: Salmo salar metal-response element-binding transcription factor 2-like (LOC106568979), transcript variant X10, mRNA	XM_014139906.1 PREDICTED: Salmo salar metal-response element-binding transcription factor 2-like (LOC106568979), transcript variant X10, mRNA	2362				XM_014139906.1	XM_014139906.1 PREDICTED: Salmo salar metal-response element-binding transcription factor 2-like (LOC106568979), transcript variant X10, mRNA	106568979	NC_027313.1	11578746	11587432	XM_014139906.1	XM_014139906.1	PREDICTED: Salmo salar metal-response element-binding transcription factor 2-like (LOC106568979), transcript variant X10, mRNA	1	sp|Q5R7T9|MTF2_PONAB Metal-response element-binding transcription factor 2 OS=Pongo abelii GN=MTF2 PE=2 SV=1"	MTF2	0	1618
XM_014139894.1 PREDICTED: Salmo salar coiled-coil domain-containing protein 18-like (LOC106568977), transcript variant X2, mRNA	XM_014139894.1 PREDICTED: Salmo salar coiled-coil domain-containing protein 18-like (LOC106568977), transcript variant X2, mRNA	5229				XM_014139894.1	XM_014139894.1 PREDICTED: Salmo salar coiled-coil domain-containing protein 18-like (LOC106568977), transcript variant X2, mRNA	106568977	NC_027313.1	11596427	11628297	XM_014139894.1	XM_014139894.1	PREDICTED: Salmo salar coiled-coil domain-containing protein 18-like (LOC106568977), transcript variant X2, mRNA	1	sp|Q5T9S5|CCD18_HUMAN Coiled-coil domain-containing protein 18 OS=Homo sapiens GN=CCDC18 PE=2 SV=1"	CCDC18	2.87849e-144	1253
XM_014139893.1 PREDICTED: Salmo salar coiled-coil domain-containing protein 18-like (LOC106568977), transcript variant X1, mRNA	XM_014139893.1 PREDICTED: Salmo salar coiled-coil domain-containing protein 18-like (LOC106568977), transcript variant X1, mRNA	5920				XM_014139893.1	XM_014139893.1 PREDICTED: Salmo salar coiled-coil domain-containing protein 18-like (LOC106568977), transcript variant X1, mRNA	106568977	NC_027313.1	11596428	11627651	XM_014139893.1	XM_014139893.1	PREDICTED: Salmo salar coiled-coil domain-containing protein 18-like (LOC106568977), transcript variant X1, mRNA	1	sp|Q5T9S5|CCD18_HUMAN Coiled-coil domain-containing protein 18 OS=Homo sapiens GN=CCDC18 PE=2 SV=1"	CCDC18	3.75287e-143	1253
XM_014139895.1 PREDICTED: Salmo salar coiled-coil domain-containing protein 18-like (LOC106568977), transcript variant X3, mRNA	XM_014139895.1 PREDICTED: Salmo salar coiled-coil domain-containing protein 18-like (LOC106568977), transcript variant X3, mRNA	5884				XM_014139895.1	XM_014139895.1 PREDICTED: Salmo salar coiled-coil domain-containing protein 18-like (LOC106568977), transcript variant X3, mRNA	106568977	NC_027313.1	11596434	11627651	XM_014139895.1	XM_014139895.1	PREDICTED: Salmo salar coiled-coil domain-containing protein 18-like (LOC106568977), transcript variant X3, mRNA	1	sp|Q5T9S5|CCD18_HUMAN Coiled-coil domain-containing protein 18 OS=Homo sapiens GN=CCDC18 PE=2 SV=1"	CCDC18	2.31799e-145	1269
XM_014139892.1 PREDICTED: Salmo salar gelsolin-like (LOC106568976), mRNA	XM_014139892.1 PREDICTED: Salmo salar gelsolin-like (LOC106568976), mRNA	2924				XM_014139892.1	XM_014139892.1 PREDICTED: Salmo salar gelsolin-like (LOC106568976), mRNA	106568976	NC_027313.1	11642847	11667116	XM_014139892.1	XM_014139892.1	PREDICTED: Salmo salar gelsolin-like (LOC106568976), mRNA	1	sp|O93510|GELS_CHICK Gelsolin OS=Gallus gallus GN=GSN PE=2 SV=1"	GSN	0	2306
XM_014139891.1 PREDICTED: Salmo salar protein wntless homolog (LOC106568975), mRNA	XM_014139891.1 PREDICTED: Salmo salar protein wntless homolog (LOC106568975), mRNA	3017				XM_014139891.1	XM_014139891.1 PREDICTED: Salmo salar protein wntless homolog (LOC106568975), mRNA	106568975	NC_027313.1	11668869	11693690	XM_014139891.1	XM_014139891.1	PREDICTED: Salmo salar protein wntless homolog (LOC106568975), mRNA	1	sp|Q5ZLR1|WLS_CHICK Protein wntless homolog OS=Gallus gallus GN=WLS PE=2 SV=1"	WLS	0	2348
XM_014139491.1 PREDICTED: Salmo salar Guanine nucleotide-binding protein GI/GS/GO subunit gamma-12 (gbg12), transcript variant X2, mRNA	XM_014139491.1 PREDICTED: Salmo salar Guanine nucleotide-binding protein GI/GS/GO subunit gamma-12 (gbg12), transcript variant X2, mRNA	830				XM_014139491.1	XM_014139491.1 PREDICTED: Salmo salar Guanine nucleotide-binding protein GI/GS/GO subunit gamma-12 (gbg12), transcript variant X2, mRNA	100195016	NC_027313.1	11702516	11760354	XM_014139491.1	XM_014139491.1	PREDICTED: Salmo salar Guanine nucleotide-binding protein GI/GS/GO subunit gamma-12 (gbg12), transcript variant X2, mRNA	1	sp|Q28024|GBG12_BOVIN Guanine nucleotide-binding protein G(I)/G(S)/G(O) subunit gamma-12 OS=Bos taurus GN=GNG12 PE=1 SV=2"	GNG12	9.01121e-35	308
NM_001140045.1 Salmo salar Guanine nucleotide-binding protein GI/GS/GO subunit gamma-12 (gbg12), mRNA	NM_001140045.1 Salmo salar Guanine nucleotide-binding protein GI/GS/GO subunit gamma-12 (gbg12), mRNA	2157				NM_001140045.1	NM_001140045.1 Salmo salar Guanine nucleotide-binding protein GI/GS/GO subunit gamma-12 (gbg12), mRNA	100195016	NC_027313.1	11702614	11762761	NM_001140045.1	NM_001140045.1	Salmo salar Guanine nucleotide-binding protein GI/GS/GO subunit gamma-12 (gbg12), mRNA	1	sp|Q28024|GBG12_BOVIN Guanine nucleotide-binding protein G(I)/G(S)/G(O) subunit gamma-12 OS=Bos taurus GN=GNG12 PE=1 SV=2"	GNG12	1.96396e-32	308
XM_014139492.1 PREDICTED: Salmo salar Guanine nucleotide-binding protein GI/GS/GO subunit gamma-12 (gbg12), transcript variant X3, mRNA	XM_014139492.1 PREDICTED: Salmo salar Guanine nucleotide-binding protein GI/GS/GO subunit gamma-12 (gbg12), transcript variant X3, mRNA	607				XM_014139492.1	XM_014139492.1 PREDICTED: Salmo salar Guanine nucleotide-binding protein GI/GS/GO subunit gamma-12 (gbg12), transcript variant X3, mRNA	100195016	NC_027313.1	11758535	11760354	XM_014139492.1	XM_014139492.1	PREDICTED: Salmo salar Guanine nucleotide-binding protein GI/GS/GO subunit gamma-12 (gbg12), transcript variant X3, mRNA	1	sp|Q28024|GBG12_BOVIN Guanine nucleotide-binding protein G(I)/G(S)/G(O) subunit gamma-12 OS=Bos taurus GN=GNG12 PE=1 SV=2"	GNG12	1.05992e-35	308
XM_014139490.1 PREDICTED: Salmo salar Guanine nucleotide-binding protein GI/GS/GO subunit gamma-12 (gbg12), transcript variant X1, mRNA	XM_014139490.1 PREDICTED: Salmo salar Guanine nucleotide-binding protein GI/GS/GO subunit gamma-12 (gbg12), transcript variant X1, mRNA	469				XM_014139490.1	XM_014139490.1 PREDICTED: Salmo salar Guanine nucleotide-binding protein GI/GS/GO subunit gamma-12 (gbg12), transcript variant X1, mRNA	100195016	NC_027313.1	11758639	11760215	XM_014139490.1	XM_014139490.1	PREDICTED: Salmo salar Guanine nucleotide-binding protein GI/GS/GO subunit gamma-12 (gbg12), transcript variant X1, mRNA	1	sp|Q28024|GBG12_BOVIN Guanine nucleotide-binding protein G(I)/G(S)/G(O) subunit gamma-12 OS=Bos taurus GN=GNG12 PE=1 SV=2"	GNG12	2.19339e-36	308
XM_014139889.1 PREDICTED: Salmo salar growth arrest and DNA damage-inducible protein GADD45 alpha-like (LOC106568974), transcript variant X1, mRNA	XM_014139889.1 PREDICTED: Salmo salar growth arrest and DNA damage-inducible protein GADD45 alpha-like (LOC106568974), transcript variant X1, mRNA	1387				XM_014139889.1	XM_014139889.1 PREDICTED: Salmo salar growth arrest and DNA damage-inducible protein GADD45 alpha-like (LOC106568974), transcript variant X1, mRNA	106568974	NC_027313.1	11766747	11769325	XM_014139889.1	XM_014139889.1	PREDICTED: Salmo salar growth arrest and DNA damage-inducible protein GADD45 alpha-like (LOC106568974), transcript variant X1, mRNA	1	sp|P24522|GA45A_HUMAN Growth arrest and DNA damage-inducible protein GADD45 alpha OS=Homo sapiens GN=GADD45A PE=1 SV=1"	GADD45A	2.30956e-69	562
XM_014139890.1 PREDICTED: Salmo salar growth arrest and DNA damage-inducible protein GADD45 alpha-like (LOC106568974), transcript variant X2, mRNA	XM_014139890.1 PREDICTED: Salmo salar growth arrest and DNA damage-inducible protein GADD45 alpha-like (LOC106568974), transcript variant X2, mRNA	1651				XM_014139890.1	XM_014139890.1 PREDICTED: Salmo salar growth arrest and DNA damage-inducible protein GADD45 alpha-like (LOC106568974), transcript variant X2, mRNA	106568974	NC_027313.1	11766747	11769043	XM_014139890.1	XM_014139890.1	PREDICTED: Salmo salar growth arrest and DNA damage-inducible protein GADD45 alpha-like (LOC106568974), transcript variant X2, mRNA	1	sp|P24523|GA45A_CRIGR Growth arrest and DNA damage-inducible protein GADD45 alpha OS=Cricetulus griseus GN=GADD45A PE=2 SV=1"	GADD45A	1.46346e-64	536
XM_014139888.1 PREDICTED: Salmo salar diencephalon/mesencephalon homeobox protein 1-A-like (LOC106568973), mRNA	XM_014139888.1 PREDICTED: Salmo salar diencephalon/mesencephalon homeobox protein 1-A-like (LOC106568973), mRNA	3329				XM_014139888.1	XM_014139888.1 PREDICTED: Salmo salar diencephalon/mesencephalon homeobox protein 1-A-like (LOC106568973), mRNA	106568973	NC_027313.1	11863685	11873846	XM_014139888.1	XM_014139888.1	PREDICTED: Salmo salar diencephalon/mesencephalon homeobox protein 1-A-like (LOC106568973), mRNA	1	sp|Q8JI10|DMX1A_DANRE Diencephalon/mesencephalon homeobox protein 1-A OS=Danio rerio GN=dmbx1a PE=2 SV=1"	dmbx1a	4.57368e-157	1221
NM_001141126.1 Salmo salar NOL1/NOP2/Sun domain family, member 4 (nsun4), mRNA	NM_001141126.1 Salmo salar NOL1/NOP2/Sun domain family, member 4 (nsun4), mRNA	1363				NM_001141126.1	NM_001141126.1 Salmo salar NOL1/NOP2/Sun domain family, member 4 (nsun4), mRNA	100196097	NC_027313.1	11887365	11907183	NM_001141126.1	NM_001141126.1	Salmo salar NOL1/NOP2/Sun domain family, member 4 (nsun4), mRNA	1	sp|Q5M7E3|NSUN4_XENLA 5-methylcytosine rRNA methyltransferase NSUN4 OS=Xenopus laevis GN=nsun4 PE=2 SV=1"	nsun4	9.57948e-147	1098
XR_001320422.1 PREDICTED: Salmo salar uncharacterized LOC106568972 (LOC106568972), transcript variant X1, ncRNA	XR_001320422.1 PREDICTED: Salmo salar uncharacterized LOC106568972 (LOC106568972), transcript variant X1, ncRNA	3753				XR_001320422.1	XR_001320422.1 PREDICTED: Salmo salar uncharacterized LOC106568972 (LOC106568972), transcript variant X1, ncRNA	106568972	NC_027313.1	11905435	11917096	XR_001320422.1	XR_001320422.1	PREDICTED: Salmo salar uncharacterized LOC106568972 (LOC106568972), transcript variant X1, ncRNA	1	sp|Q7ZV90|PIF1_DANRE ATP-dependent DNA helicase PIF1 OS=Danio rerio GN=pif1 PE=2 SV=1"	pif1	1.62673e-13	193
XR_001320423.1 PREDICTED: Salmo salar uncharacterized LOC106568972 (LOC106568972), transcript variant X2, ncRNA	XR_001320423.1 PREDICTED: Salmo salar uncharacterized LOC106568972 (LOC106568972), transcript variant X2, ncRNA	3670				XR_001320423.1	XR_001320423.1 PREDICTED: Salmo salar uncharacterized LOC106568972 (LOC106568972), transcript variant X2, ncRNA	106568972	NC_027313.1	11905435	11917096	XR_001320423.1	XR_001320423.1	PREDICTED: Salmo salar uncharacterized LOC106568972 (LOC106568972), transcript variant X2, ncRNA	1	sp|Q7ZV90|PIF1_DANRE ATP-dependent DNA helicase PIF1 OS=Danio rerio GN=pif1 PE=2 SV=1"	pif1	1.57801e-13	193
XR_001320424.1 PREDICTED: Salmo salar uncharacterized LOC106568972 (LOC106568972), transcript variant X3, ncRNA	XR_001320424.1 PREDICTED: Salmo salar uncharacterized LOC106568972 (LOC106568972), transcript variant X3, ncRNA	1287				XR_001320424.1	XR_001320424.1 PREDICTED: Salmo salar uncharacterized LOC106568972 (LOC106568972), transcript variant X3, ncRNA	106568972	NC_027313.1	11905435	11909304	XR_001320424.1	XR_001320424.1	PREDICTED: Salmo salar uncharacterized LOC106568972 (LOC106568972), transcript variant X3, ncRNA	1	sp|P07919|QCR6_HUMAN Cytochrome b-c1 complex subunit 6, mitochondrial OS=Homo sapiens GN=UQCRH PE=1 SV=2"	UQCRH	0.00099141	96
XR_001320425.1 PREDICTED: Salmo salar uncharacterized LOC106568972 (LOC106568972), transcript variant X4, ncRNA	XR_001320425.1 PREDICTED: Salmo salar uncharacterized LOC106568972 (LOC106568972), transcript variant X4, ncRNA	3546				XR_001320425.1	XR_001320425.1 PREDICTED: Salmo salar uncharacterized LOC106568972 (LOC106568972), transcript variant X4, ncRNA	106568972	NC_027313.1	11905435	11917096	XR_001320425.1	XR_001320425.1	PREDICTED: Salmo salar uncharacterized LOC106568972 (LOC106568972), transcript variant X4, ncRNA	1	sp|Q7ZV90|PIF1_DANRE ATP-dependent DNA helicase PIF1 OS=Danio rerio GN=pif1 PE=2 SV=1"	pif1	1.79061e-12	184
XM_014139954.1 PREDICTED: Salmo salar prostaglandin E2 receptor EP4 subtype-like (LOC106569025), mRNA	XM_014139954.1 PREDICTED: Salmo salar prostaglandin E2 receptor EP4 subtype-like (LOC106569025), mRNA	2002				XM_014139954.1	XM_014139954.1 PREDICTED: Salmo salar prostaglandin E2 receptor EP4 subtype-like (LOC106569025), mRNA	106569025	NC_027313.1	12034108	12036281	XM_014139954.1	XM_014139954.1	PREDICTED: Salmo salar prostaglandin E2 receptor EP4 subtype-like (LOC106569025), mRNA	1	sp|Q28691|PE2R4_RABIT Prostaglandin E2 receptor EP4 subtype OS=Oryctolagus cuniculus GN=PTGER4 PE=2 SV=1"	PTGER4	3.4957e-99	808
XM_014139886.1 PREDICTED: Salmo salar artemin-like (LOC106568971), mRNA	XM_014139886.1 PREDICTED: Salmo salar artemin-like (LOC106568971), mRNA	2745				XM_014139886.1	XM_014139886.1 PREDICTED: Salmo salar artemin-like (LOC106568971), mRNA	106568971	NC_027313.1	12046399	12064080	XM_014139886.1	XM_014139886.1	PREDICTED: Salmo salar artemin-like (LOC106568971), mRNA	1	sp|Q6AYE8|ARTN_RAT Artemin OS=Rattus norvegicus GN=Artn PE=2 SV=1"	Artn	1.92701e-23	256
XM_014139874.1 PREDICTED: Salmo salar CMP-N-acetylneuraminate-beta-1,4-galactoside alpha-2,3-sialyltransferase-like (LOC106568969), transcript variant X1, mRNA	XM_014139874.1 PREDICTED: Salmo salar CMP-N-acetylneuraminate-beta-1,4-galactoside alpha-2,3-sialyltransferase-like (LOC106568969), transcript variant X1, mRNA	1850				XM_014139874.1	XM_014139874.1 PREDICTED: Salmo salar CMP-N-acetylneuraminate-beta-1,4-galactoside alpha-2,3-sialyltransferase-like (LOC106568969), transcript variant X1, mRNA	106568969	NC_027313.1	12088354	12163911	XM_014139874.1	XM_014139874.1	PREDICTED: Salmo salar CMP-N-acetylneuraminate-beta-1,4-galactoside alpha-2,3-sialyltransferase-like (LOC106568969), transcript variant X1, mRNA	1	sp|P97325|SIAT6_MOUSE CMP-N-acetylneuraminate-beta-1,4-galactoside alpha-2,3-sialyltransferase OS=Mus musculus GN=St3gal3 PE=2 SV=2"	St3gal3	4.62035e-180	1331
XM_014139875.1 PREDICTED: Salmo salar CMP-N-acetylneuraminate-beta-1,4-galactoside alpha-2,3-sialyltransferase-like (LOC106568969), transcript variant X2, mRNA	XM_014139875.1 PREDICTED: Salmo salar CMP-N-acetylneuraminate-beta-1,4-galactoside alpha-2,3-sialyltransferase-like (LOC106568969), transcript variant X2, mRNA	1711				XM_014139875.1	XM_014139875.1 PREDICTED: Salmo salar CMP-N-acetylneuraminate-beta-1,4-galactoside alpha-2,3-sialyltransferase-like (LOC106568969), transcript variant X2, mRNA	106568969	NC_027313.1	12088354	12258263	XM_014139875.1	XM_014139875.1	PREDICTED: Salmo salar CMP-N-acetylneuraminate-beta-1,4-galactoside alpha-2,3-sialyltransferase-like (LOC106568969), transcript variant X2, mRNA	1	sp|P97325|SIAT6_MOUSE CMP-N-acetylneuraminate-beta-1,4-galactoside alpha-2,3-sialyltransferase OS=Mus musculus GN=St3gal3 PE=2 SV=2"	St3gal3	0	1331
XM_014139876.1 PREDICTED: Salmo salar CMP-N-acetylneuraminate-beta-1,4-galactoside alpha-2,3-sialyltransferase-like (LOC106568969), transcript variant X3, mRNA	XM_014139876.1 PREDICTED: Salmo salar CMP-N-acetylneuraminate-beta-1,4-galactoside alpha-2,3-sialyltransferase-like (LOC106568969), transcript variant X3, mRNA	2029				XM_014139876.1	XM_014139876.1 PREDICTED: Salmo salar CMP-N-acetylneuraminate-beta-1,4-galactoside alpha-2,3-sialyltransferase-like (LOC106568969), transcript variant X3, mRNA	106568969	NC_027313.1	12088354	12163927	XM_014139876.1	XM_014139876.1	PREDICTED: Salmo salar CMP-N-acetylneuraminate-beta-1,4-galactoside alpha-2,3-sialyltransferase-like (LOC106568969), transcript variant X3, mRNA	1	sp|P97325|SIAT6_MOUSE CMP-N-acetylneuraminate-beta-1,4-galactoside alpha-2,3-sialyltransferase OS=Mus musculus GN=St3gal3 PE=2 SV=2"	St3gal3	3.39467e-179	1331
XM_014139877.1 PREDICTED: Salmo salar CMP-N-acetylneuraminate-beta-1,4-galactoside alpha-2,3-sialyltransferase-like (LOC106568969), transcript variant X4, mRNA	XM_014139877.1 PREDICTED: Salmo salar CMP-N-acetylneuraminate-beta-1,4-galactoside alpha-2,3-sialyltransferase-like (LOC106568969), transcript variant X4, mRNA	2048				XM_014139877.1	XM_014139877.1 PREDICTED: Salmo salar CMP-N-acetylneuraminate-beta-1,4-galactoside alpha-2,3-sialyltransferase-like (LOC106568969), transcript variant X4, mRNA	106568969	NC_027313.1	12088354	12163534	XM_014139877.1	XM_014139877.1	PREDICTED: Salmo salar CMP-N-acetylneuraminate-beta-1,4-galactoside alpha-2,3-sialyltransferase-like (LOC106568969), transcript variant X4, mRNA	1	sp|P97325|SIAT6_MOUSE CMP-N-acetylneuraminate-beta-1,4-galactoside alpha-2,3-sialyltransferase OS=Mus musculus GN=St3gal3 PE=2 SV=2"	St3gal3	4.28451e-179	1331
XM_014139879.1 PREDICTED: Salmo salar CMP-N-acetylneuraminate-beta-1,4-galactoside alpha-2,3-sialyltransferase-like (LOC106568969), transcript variant X5, mRNA	XM_014139879.1 PREDICTED: Salmo salar CMP-N-acetylneuraminate-beta-1,4-galactoside alpha-2,3-sialyltransferase-like (LOC106568969), transcript variant X5, mRNA	1973				XM_014139879.1	XM_014139879.1 PREDICTED: Salmo salar CMP-N-acetylneuraminate-beta-1,4-galactoside alpha-2,3-sialyltransferase-like (LOC106568969), transcript variant X5, mRNA	106568969	NC_027313.1	12088354	12163927	XM_014139879.1	XM_014139879.1	PREDICTED: Salmo salar CMP-N-acetylneuraminate-beta-1,4-galactoside alpha-2,3-sialyltransferase-like (LOC106568969), transcript variant X5, mRNA	1	sp|P97325|SIAT6_MOUSE CMP-N-acetylneuraminate-beta-1,4-galactoside alpha-2,3-sialyltransferase OS=Mus musculus GN=St3gal3 PE=2 SV=2"	St3gal3	1.86068e-179	1331
XM_014139880.1 PREDICTED: Salmo salar CMP-N-acetylneuraminate-beta-1,4-galactoside alpha-2,3-sialyltransferase-like (LOC106568969), transcript variant X6, mRNA	XM_014139880.1 PREDICTED: Salmo salar CMP-N-acetylneuraminate-beta-1,4-galactoside alpha-2,3-sialyltransferase-like (LOC106568969), transcript variant X6, mRNA	1745				XM_014139880.1	XM_014139880.1 PREDICTED: Salmo salar CMP-N-acetylneuraminate-beta-1,4-galactoside alpha-2,3-sialyltransferase-like (LOC106568969), transcript variant X6, mRNA	106568969	NC_027313.1	12088354	12163199	XM_014139880.1	XM_014139880.1	PREDICTED: Salmo salar CMP-N-acetylneuraminate-beta-1,4-galactoside alpha-2,3-sialyltransferase-like (LOC106568969), transcript variant X6, mRNA	1	sp|P97325|SIAT6_MOUSE CMP-N-acetylneuraminate-beta-1,4-galactoside alpha-2,3-sialyltransferase OS=Mus musculus GN=St3gal3 PE=2 SV=2"	St3gal3	1.37535e-180	1331
XM_014139881.1 PREDICTED: Salmo salar CMP-N-acetylneuraminate-beta-1,4-galactoside alpha-2,3-sialyltransferase-like (LOC106568969), transcript variant X7, mRNA	XM_014139881.1 PREDICTED: Salmo salar CMP-N-acetylneuraminate-beta-1,4-galactoside alpha-2,3-sialyltransferase-like (LOC106568969), transcript variant X7, mRNA	1916				XM_014139881.1	XM_014139881.1 PREDICTED: Salmo salar CMP-N-acetylneuraminate-beta-1,4-galactoside alpha-2,3-sialyltransferase-like (LOC106568969), transcript variant X7, mRNA	106568969	NC_027313.1	12088354	12163565	XM_014139881.1	XM_014139881.1	PREDICTED: Salmo salar CMP-N-acetylneuraminate-beta-1,4-galactoside alpha-2,3-sialyltransferase-like (LOC106568969), transcript variant X7, mRNA	1	sp|P97325|SIAT6_MOUSE CMP-N-acetylneuraminate-beta-1,4-galactoside alpha-2,3-sialyltransferase OS=Mus musculus GN=St3gal3 PE=2 SV=2"	St3gal3	9.79524e-180	1331
XM_014139882.1 PREDICTED: Salmo salar CMP-N-acetylneuraminate-beta-1,4-galactoside alpha-2,3-sialyltransferase-like (LOC106568969), transcript variant X8, mRNA	XM_014139882.1 PREDICTED: Salmo salar CMP-N-acetylneuraminate-beta-1,4-galactoside alpha-2,3-sialyltransferase-like (LOC106568969), transcript variant X8, mRNA	1591				XM_014139882.1	XM_014139882.1 PREDICTED: Salmo salar CMP-N-acetylneuraminate-beta-1,4-galactoside alpha-2,3-sialyltransferase-like (LOC106568969), transcript variant X8, mRNA	106568969	NC_027313.1	12088354	12163566	XM_014139882.1	XM_014139882.1	PREDICTED: Salmo salar CMP-N-acetylneuraminate-beta-1,4-galactoside alpha-2,3-sialyltransferase-like (LOC106568969), transcript variant X8, mRNA	1	sp|P97325|SIAT6_MOUSE CMP-N-acetylneuraminate-beta-1,4-galactoside alpha-2,3-sialyltransferase OS=Mus musculus GN=St3gal3 PE=2 SV=2"	St3gal3	0	1331
XM_014139884.1 PREDICTED: Salmo salar CMP-N-acetylneuraminate-beta-1,4-galactoside alpha-2,3-sialyltransferase-like (LOC106568969), transcript variant X10, mRNA	XM_014139884.1 PREDICTED: Salmo salar CMP-N-acetylneuraminate-beta-1,4-galactoside alpha-2,3-sialyltransferase-like (LOC106568969), transcript variant X10, mRNA	1802				XM_014139884.1	XM_014139884.1 PREDICTED: Salmo salar CMP-N-acetylneuraminate-beta-1,4-galactoside alpha-2,3-sialyltransferase-like (LOC106568969), transcript variant X10, mRNA	106568969	NC_027313.1	12088354	12163911	XM_014139884.1	XM_014139884.1	PREDICTED: Salmo salar CMP-N-acetylneuraminate-beta-1,4-galactoside alpha-2,3-sialyltransferase-like (LOC106568969), transcript variant X10, mRNA	1	sp|P97325|SIAT6_MOUSE CMP-N-acetylneuraminate-beta-1,4-galactoside alpha-2,3-sialyltransferase OS=Mus musculus GN=St3gal3 PE=2 SV=2"	St3gal3	1.86875e-175	1299
XM_014139883.1 PREDICTED: Salmo salar CMP-N-acetylneuraminate-beta-1,4-galactoside alpha-2,3-sialyltransferase-like (LOC106568969), transcript variant X9, mRNA	XM_014139883.1 PREDICTED: Salmo salar CMP-N-acetylneuraminate-beta-1,4-galactoside alpha-2,3-sialyltransferase-like (LOC106568969), transcript variant X9, mRNA	1840				XM_014139883.1	XM_014139883.1 PREDICTED: Salmo salar CMP-N-acetylneuraminate-beta-1,4-galactoside alpha-2,3-sialyltransferase-like (LOC106568969), transcript variant X9, mRNA	106568969	NC_027313.1	12088355	12163911	XM_014139883.1	XM_014139883.1	PREDICTED: Salmo salar CMP-N-acetylneuraminate-beta-1,4-galactoside alpha-2,3-sialyltransferase-like (LOC106568969), transcript variant X9, mRNA	1	sp|P97325|SIAT6_MOUSE CMP-N-acetylneuraminate-beta-1,4-galactoside alpha-2,3-sialyltransferase OS=Mus musculus GN=St3gal3 PE=2 SV=2"	St3gal3	0	1342
XM_014139885.1 PREDICTED: Salmo salar CMP-N-acetylneuraminate-beta-1,4-galactoside alpha-2,3-sialyltransferase-like (LOC106568969), transcript variant X11, mRNA	XM_014139885.1 PREDICTED: Salmo salar CMP-N-acetylneuraminate-beta-1,4-galactoside alpha-2,3-sialyltransferase-like (LOC106568969), transcript variant X11, mRNA	1792				XM_014139885.1	XM_014139885.1 PREDICTED: Salmo salar CMP-N-acetylneuraminate-beta-1,4-galactoside alpha-2,3-sialyltransferase-like (LOC106568969), transcript variant X11, mRNA	106568969	NC_027313.1	12088355	12163911	XM_014139885.1	XM_014139885.1	PREDICTED: Salmo salar CMP-N-acetylneuraminate-beta-1,4-galactoside alpha-2,3-sialyltransferase-like (LOC106568969), transcript variant X11, mRNA	1	sp|P97325|SIAT6_MOUSE CMP-N-acetylneuraminate-beta-1,4-galactoside alpha-2,3-sialyltransferase OS=Mus musculus GN=St3gal3 PE=2 SV=2"	St3gal3	3.6359e-177	1310
XM_014139866.1 PREDICTED: Salmo salar CMP-N-acetylneuraminate-beta-1,4-galactoside alpha-2,3-sialyltransferase-like (LOC106568968), transcript variant X1, mRNA	XM_014139866.1 PREDICTED: Salmo salar CMP-N-acetylneuraminate-beta-1,4-galactoside alpha-2,3-sialyltransferase-like (LOC106568968), transcript variant X1, mRNA	3356				XM_014139866.1	XM_014139866.1 PREDICTED: Salmo salar CMP-N-acetylneuraminate-beta-1,4-galactoside alpha-2,3-sialyltransferase-like (LOC106568968), transcript variant X1, mRNA	106568968	NC_027313.1	12191281	12280788	XM_014139866.1	XM_014139866.1	PREDICTED: Salmo salar CMP-N-acetylneuraminate-beta-1,4-galactoside alpha-2,3-sialyltransferase-like (LOC106568968), transcript variant X1, mRNA	1	sp|P97325|SIAT6_MOUSE CMP-N-acetylneuraminate-beta-1,4-galactoside alpha-2,3-sialyltransferase OS=Mus musculus GN=St3gal3 PE=2 SV=2"	St3gal3	1.08629e-173	1332
XM_014139867.1 PREDICTED: Salmo salar CMP-N-acetylneuraminate-beta-1,4-galactoside alpha-2,3-sialyltransferase-like (LOC106568968), transcript variant X2, mRNA	XM_014139867.1 PREDICTED: Salmo salar CMP-N-acetylneuraminate-beta-1,4-galactoside alpha-2,3-sialyltransferase-like (LOC106568968), transcript variant X2, mRNA	3522				XM_014139867.1	XM_014139867.1 PREDICTED: Salmo salar CMP-N-acetylneuraminate-beta-1,4-galactoside alpha-2,3-sialyltransferase-like (LOC106568968), transcript variant X2, mRNA	106568968	NC_027313.1	12191281	12280789	XM_014139867.1	XM_014139867.1	PREDICTED: Salmo salar CMP-N-acetylneuraminate-beta-1,4-galactoside alpha-2,3-sialyltransferase-like (LOC106568968), transcript variant X2, mRNA	1	sp|P97325|SIAT6_MOUSE CMP-N-acetylneuraminate-beta-1,4-galactoside alpha-2,3-sialyltransferase OS=Mus musculus GN=St3gal3 PE=2 SV=2"	St3gal3	4.30727e-173	1332
XM_014139868.1 PREDICTED: Salmo salar CMP-N-acetylneuraminate-beta-1,4-galactoside alpha-2,3-sialyltransferase-like (LOC106568968), transcript variant X3, mRNA	XM_014139868.1 PREDICTED: Salmo salar CMP-N-acetylneuraminate-beta-1,4-galactoside alpha-2,3-sialyltransferase-like (LOC106568968), transcript variant X3, mRNA	3081				XM_014139868.1	XM_014139868.1 PREDICTED: Salmo salar CMP-N-acetylneuraminate-beta-1,4-galactoside alpha-2,3-sialyltransferase-like (LOC106568968), transcript variant X3, mRNA	106568968	NC_027313.1	12191281	12280068	XM_014139868.1	XM_014139868.1	PREDICTED: Salmo salar CMP-N-acetylneuraminate-beta-1,4-galactoside alpha-2,3-sialyltransferase-like (LOC106568968), transcript variant X3, mRNA	1	sp|P97325|SIAT6_MOUSE CMP-N-acetylneuraminate-beta-1,4-galactoside alpha-2,3-sialyltransferase OS=Mus musculus GN=St3gal3 PE=2 SV=2"	St3gal3	9.63926e-175	1332
XM_014139869.1 PREDICTED: Salmo salar CMP-N-acetylneuraminate-beta-1,4-galactoside alpha-2,3-sialyltransferase-like (LOC106568968), transcript variant X4, mRNA	XM_014139869.1 PREDICTED: Salmo salar CMP-N-acetylneuraminate-beta-1,4-galactoside alpha-2,3-sialyltransferase-like (LOC106568968), transcript variant X4, mRNA	3081				XM_014139869.1	XM_014139869.1 PREDICTED: Salmo salar CMP-N-acetylneuraminate-beta-1,4-galactoside alpha-2,3-sialyltransferase-like (LOC106568968), transcript variant X4, mRNA	106568968	NC_027313.1	12191281	12275226	XM_014139869.1	XM_014139869.1	PREDICTED: Salmo salar CMP-N-acetylneuraminate-beta-1,4-galactoside alpha-2,3-sialyltransferase-like (LOC106568968), transcript variant X4, mRNA	1	sp|P97325|SIAT6_MOUSE CMP-N-acetylneuraminate-beta-1,4-galactoside alpha-2,3-sialyltransferase OS=Mus musculus GN=St3gal3 PE=2 SV=2"	St3gal3	9.63926e-175	1332
XM_014139870.1 PREDICTED: Salmo salar CMP-N-acetylneuraminate-beta-1,4-galactoside alpha-2,3-sialyltransferase-like (LOC106568968), transcript variant X5, mRNA	XM_014139870.1 PREDICTED: Salmo salar CMP-N-acetylneuraminate-beta-1,4-galactoside alpha-2,3-sialyltransferase-like (LOC106568968), transcript variant X5, mRNA	3341				XM_014139870.1	XM_014139870.1 PREDICTED: Salmo salar CMP-N-acetylneuraminate-beta-1,4-galactoside alpha-2,3-sialyltransferase-like (LOC106568968), transcript variant X5, mRNA	106568968	NC_027313.1	12191281	12280785	XM_014139870.1	XM_014139870.1	PREDICTED: Salmo salar CMP-N-acetylneuraminate-beta-1,4-galactoside alpha-2,3-sialyltransferase-like (LOC106568968), transcript variant X5, mRNA	1	sp|P97325|SIAT6_MOUSE CMP-N-acetylneuraminate-beta-1,4-galactoside alpha-2,3-sialyltransferase OS=Mus musculus GN=St3gal3 PE=2 SV=2"	St3gal3	1.55201e-175	1344
XM_014139871.1 PREDICTED: Salmo salar CMP-N-acetylneuraminate-beta-1,4-galactoside alpha-2,3-sialyltransferase-like (LOC106568968), transcript variant X6, mRNA	XM_014139871.1 PREDICTED: Salmo salar CMP-N-acetylneuraminate-beta-1,4-galactoside alpha-2,3-sialyltransferase-like (LOC106568968), transcript variant X6, mRNA	3308				XM_014139871.1	XM_014139871.1 PREDICTED: Salmo salar CMP-N-acetylneuraminate-beta-1,4-galactoside alpha-2,3-sialyltransferase-like (LOC106568968), transcript variant X6, mRNA	106568968	NC_027313.1	12191281	12280788	XM_014139871.1	XM_014139871.1	PREDICTED: Salmo salar CMP-N-acetylneuraminate-beta-1,4-galactoside alpha-2,3-sialyltransferase-like (LOC106568968), transcript variant X6, mRNA	1	sp|P97325|SIAT6_MOUSE CMP-N-acetylneuraminate-beta-1,4-galactoside alpha-2,3-sialyltransferase OS=Mus musculus GN=St3gal3 PE=2 SV=2"	St3gal3	4.24518e-169	1300
XM_014139872.1 PREDICTED: Salmo salar CMP-N-acetylneuraminate-beta-1,4-galactoside alpha-2,3-sialyltransferase-like (LOC106568968), transcript variant X7, mRNA	XM_014139872.1 PREDICTED: Salmo salar CMP-N-acetylneuraminate-beta-1,4-galactoside alpha-2,3-sialyltransferase-like (LOC106568968), transcript variant X7, mRNA	3293				XM_014139872.1	XM_014139872.1 PREDICTED: Salmo salar CMP-N-acetylneuraminate-beta-1,4-galactoside alpha-2,3-sialyltransferase-like (LOC106568968), transcript variant X7, mRNA	106568968	NC_027313.1	12191281	12280785	XM_014139872.1	XM_014139872.1	PREDICTED: Salmo salar CMP-N-acetylneuraminate-beta-1,4-galactoside alpha-2,3-sialyltransferase-like (LOC106568968), transcript variant X7, mRNA	1	sp|P97325|SIAT6_MOUSE CMP-N-acetylneuraminate-beta-1,4-galactoside alpha-2,3-sialyltransferase OS=Mus musculus GN=St3gal3 PE=2 SV=2"	St3gal3	6.07534e-171	1312
XM_014139864.1 PREDICTED: Salmo salar lysine-specific demethylase 4A-like (LOC106568967), transcript variant X1, mRNA	XM_014139864.1 PREDICTED: Salmo salar lysine-specific demethylase 4A-like (LOC106568967), transcript variant X1, mRNA	5292				XM_014139864.1	XM_014139864.1 PREDICTED: Salmo salar lysine-specific demethylase 4A-like (LOC106568967), transcript variant X1, mRNA	106568967	NC_027313.1	12296278	12324094	XM_014139864.1	XM_014139864.1	PREDICTED: Salmo salar lysine-specific demethylase 4A-like (LOC106568967), transcript variant X1, mRNA	1	sp|Q8BW72|KDM4A_MOUSE Lysine-specific demethylase 4A OS=Mus musculus GN=Kdm4a PE=1 SV=3"	Kdm4a	0	1592
XM_014139865.1 PREDICTED: Salmo salar lysine-specific demethylase 4A-like (LOC106568967), transcript variant X2, mRNA	XM_014139865.1 PREDICTED: Salmo salar lysine-specific demethylase 4A-like (LOC106568967), transcript variant X2, mRNA	5265				XM_014139865.1	XM_014139865.1 PREDICTED: Salmo salar lysine-specific demethylase 4A-like (LOC106568967), transcript variant X2, mRNA	106568967	NC_027313.1	12296278	12324094	XM_014139865.1	XM_014139865.1	PREDICTED: Salmo salar lysine-specific demethylase 4A-like (LOC106568967), transcript variant X2, mRNA	1	sp|Q8BW72|KDM4A_MOUSE Lysine-specific demethylase 4A OS=Mus musculus GN=Kdm4a PE=1 SV=3"	Kdm4a	0	1612
XM_014139860.1 PREDICTED: Salmo salar abhydrolase domain-containing protein 8-like (LOC106568966), transcript variant X1, mRNA	XM_014139860.1 PREDICTED: Salmo salar abhydrolase domain-containing protein 8-like (LOC106568966), transcript variant X1, mRNA	3657				XM_014139860.1	XM_014139860.1 PREDICTED: Salmo salar abhydrolase domain-containing protein 8-like (LOC106568966), transcript variant X1, mRNA	106568966	NC_027313.1	12339403	12346447	XM_014139860.1	XM_014139860.1	PREDICTED: Salmo salar abhydrolase domain-containing protein 8-like (LOC106568966), transcript variant X1, mRNA	1	sp|Q6AX59|ABHD8_XENLA Abhydrolase domain-containing protein 8 OS=Xenopus laevis GN=abhd8 PE=2 SV=1"	abhd8	0	1569
XM_014139861.1 PREDICTED: Salmo salar abhydrolase domain-containing protein 8-like (LOC106568966), transcript variant X2, mRNA	XM_014139861.1 PREDICTED: Salmo salar abhydrolase domain-containing protein 8-like (LOC106568966), transcript variant X2, mRNA	3929				XM_014139861.1	XM_014139861.1 PREDICTED: Salmo salar abhydrolase domain-containing protein 8-like (LOC106568966), transcript variant X2, mRNA	106568966	NC_027313.1	12339403	12359191	XM_014139861.1	XM_014139861.1	PREDICTED: Salmo salar abhydrolase domain-containing protein 8-like (LOC106568966), transcript variant X2, mRNA	1	sp|Q6AX59|ABHD8_XENLA Abhydrolase domain-containing protein 8 OS=Xenopus laevis GN=abhd8 PE=2 SV=1"	abhd8	0	1569
XM_014139862.1 PREDICTED: Salmo salar abhydrolase domain-containing protein 8-like (LOC106568966), transcript variant X3, mRNA	XM_014139862.1 PREDICTED: Salmo salar abhydrolase domain-containing protein 8-like (LOC106568966), transcript variant X3, mRNA	3860				XM_014139862.1	XM_014139862.1 PREDICTED: Salmo salar abhydrolase domain-containing protein 8-like (LOC106568966), transcript variant X3, mRNA	106568966	NC_027313.1	12339403	12346714	XM_014139862.1	XM_014139862.1	PREDICTED: Salmo salar abhydrolase domain-containing protein 8-like (LOC106568966), transcript variant X3, mRNA	1	sp|Q6AX59|ABHD8_XENLA Abhydrolase domain-containing protein 8 OS=Xenopus laevis GN=abhd8 PE=2 SV=1"	abhd8	0	1569
XM_014139859.1 PREDICTED: Salmo salar DET1- and DDB1-associated protein 1 (LOC106568965), mRNA	XM_014139859.1 PREDICTED: Salmo salar DET1- and DDB1-associated protein 1 (LOC106568965), mRNA	1109				XM_014139859.1	XM_014139859.1 PREDICTED: Salmo salar DET1- and DDB1-associated protein 1 (LOC106568965), mRNA	106568965	NC_027313.1	12366127	12369583	XM_014139859.1	XM_014139859.1	PREDICTED: Salmo salar DET1- and DDB1-associated protein 1 (LOC106568965), mRNA	1	sp|Q7T2A3|DDA1_DANRE DET1- and DDB1-associated protein 1 OS=Danio rerio GN=dda1 PE=3 SV=1"	dda1	5.47434e-61	493
XR_001320421.1	XR_001320421.1	210				XR_001320421.1	XR_001320421.1	106568964	NC_027313.1	12370572	12370829	XR_001320421.1	XR_001320421.1	PREDICTED: Salmo salar uncharacterized LOC106568964 (LOC106568964), ncRNA	1
XM_014139937.1 PREDICTED: Salmo salar anoctamin-8-like (LOC106569005), mRNA	XM_014139937.1 PREDICTED: Salmo salar anoctamin-8-like (LOC106569005), mRNA	3627				XM_014139937.1	XM_014139937.1 PREDICTED: Salmo salar anoctamin-8-like (LOC106569005), mRNA	106569005	NC_027313.1	12372201	12390058	XM_014139937.1	XM_014139937.1	PREDICTED: Salmo salar anoctamin-8-like (LOC106569005), mRNA	1	sp|Q6PB70|ANO8_MOUSE Anoctamin-8 OS=Mus musculus GN=Ano8 PE=2 SV=3"	Ano8	0	2093
XM_014139858.1 PREDICTED: Salmo salar plasmalemma vesicle-associated protein-like (LOC106568963), mRNA	XM_014139858.1 PREDICTED: Salmo salar plasmalemma vesicle-associated protein-like (LOC106568963), mRNA	2714				XM_014139858.1	XM_014139858.1 PREDICTED: Salmo salar plasmalemma vesicle-associated protein-like (LOC106568963), mRNA	106568963	NC_027313.1	12408198	12414182	XM_014139858.1	XM_014139858.1	PREDICTED: Salmo salar plasmalemma vesicle-associated protein-like (LOC106568963), mRNA	1	sp|Q6DFF2|BRD4B_XENLA Bromodomain-containing protein 4B OS=Xenopus laevis GN=brd4-b PE=2 SV=1"	brd4-b	9.7737e-06	127
XM_014139852.1 PREDICTED: Salmo salar nuclear receptor subfamily 2 group F member 6-like (LOC106568961), transcript variant X1, mRNA	XM_014139852.1 PREDICTED: Salmo salar nuclear receptor subfamily 2 group F member 6-like (LOC106568961), transcript variant X1, mRNA	4545				XM_014139852.1	XM_014139852.1 PREDICTED: Salmo salar nuclear receptor subfamily 2 group F member 6-like (LOC106568961), transcript variant X1, mRNA	106568961	NC_027313.1	12459138	12484753	XM_014139852.1	XM_014139852.1	PREDICTED: Salmo salar nuclear receptor subfamily 2 group F member 6-like (LOC106568961), transcript variant X1, mRNA	1	sp|P10588|NR2F6_HUMAN Nuclear receptor subfamily 2 group F member 6 OS=Homo sapiens GN=NR2F6 PE=1 SV=2"	NR2F6	8.24209e-160	1266
XM_014139854.1 PREDICTED: Salmo salar nuclear receptor subfamily 2 group F member 6-like (LOC106568961), transcript variant X3, mRNA	XM_014139854.1 PREDICTED: Salmo salar nuclear receptor subfamily 2 group F member 6-like (LOC106568961), transcript variant X3, mRNA	4542				XM_014139854.1	XM_014139854.1 PREDICTED: Salmo salar nuclear receptor subfamily 2 group F member 6-like (LOC106568961), transcript variant X3, mRNA	106568961	NC_027313.1	12459138	12484753	XM_014139854.1	XM_014139854.1	PREDICTED: Salmo salar nuclear receptor subfamily 2 group F member 6-like (LOC106568961), transcript variant X3, mRNA	1	sp|P10588|NR2F6_HUMAN Nuclear receptor subfamily 2 group F member 6 OS=Homo sapiens GN=NR2F6 PE=1 SV=2"	NR2F6	1.71811e-157	1250
XM_014139853.1 PREDICTED: Salmo salar nuclear receptor subfamily 2 group F member 6-like (LOC106568961), transcript variant X2, mRNA	XM_014139853.1 PREDICTED: Salmo salar nuclear receptor subfamily 2 group F member 6-like (LOC106568961), transcript variant X2, mRNA	4243				XM_014139853.1	XM_014139853.1 PREDICTED: Salmo salar nuclear receptor subfamily 2 group F member 6-like (LOC106568961), transcript variant X2, mRNA	106568961	NC_027313.1	12459956	12484753	XM_014139853.1	XM_014139853.1	PREDICTED: Salmo salar nuclear receptor subfamily 2 group F member 6-like (LOC106568961), transcript variant X2, mRNA	1	sp|P10588|NR2F6_HUMAN Nuclear receptor subfamily 2 group F member 6 OS=Homo sapiens GN=NR2F6 PE=1 SV=2"	NR2F6	1.30475e-160	1266
XM_014139857.1 PREDICTED: Salmo salar occludin-like (LOC106568962), transcript variant X2, mRNA	XM_014139857.1 PREDICTED: Salmo salar occludin-like (LOC106568962), transcript variant X2, mRNA	1467				XM_014139857.1	XM_014139857.1 PREDICTED: Salmo salar occludin-like (LOC106568962), transcript variant X2, mRNA	106568962	NC_027313.1	12475300	12510118	XM_014139857.1	XM_014139857.1	PREDICTED: Salmo salar occludin-like (LOC106568962), transcript variant X2, mRNA	1	sp|Q28793|OCLN_POTTR Occludin OS=Potorous tridactylus GN=OCLN PE=2 SV=1"	OCLN	1.00261e-08	147
XM_014139856.1 PREDICTED: Salmo salar occludin-like (LOC106568962), transcript variant X1, mRNA	XM_014139856.1 PREDICTED: Salmo salar occludin-like (LOC106568962), transcript variant X1, mRNA	1451				XM_014139856.1	XM_014139856.1 PREDICTED: Salmo salar occludin-like (LOC106568962), transcript variant X1, mRNA	106568962	NC_027313.1	12475319	12510118	XM_014139856.1	XM_014139856.1	PREDICTED: Salmo salar occludin-like (LOC106568962), transcript variant X1, mRNA	1	sp|Q28793|OCLN_POTTR Occludin OS=Potorous tridactylus GN=OCLN PE=2 SV=1"	OCLN	1.72473e-08	145
XM_014139849.1 PREDICTED: Salmo salar MARVEL domain-containing protein 2-like (LOC106568960), transcript variant X1, mRNA	XM_014139849.1 PREDICTED: Salmo salar MARVEL domain-containing protein 2-like (LOC106568960), transcript variant X1, mRNA	2345				XM_014139849.1	XM_014139849.1 PREDICTED: Salmo salar MARVEL domain-containing protein 2-like (LOC106568960), transcript variant X1, mRNA	106568960	NC_027313.1	12536765	12542153	XM_014139849.1	XM_014139849.1	PREDICTED: Salmo salar MARVEL domain-containing protein 2-like (LOC106568960), transcript variant X1, mRNA	1	sp|Q3UZP0|MALD2_MOUSE MARVEL domain-containing protein 2 OS=Mus musculus GN=Marveld2 PE=1 SV=1"	Marveld2	3.55639e-104	856
XM_014139850.1 PREDICTED: Salmo salar MARVEL domain-containing protein 2-like (LOC106568960), transcript variant X2, mRNA	XM_014139850.1 PREDICTED: Salmo salar MARVEL domain-containing protein 2-like (LOC106568960), transcript variant X2, mRNA	2272				XM_014139850.1	XM_014139850.1 PREDICTED: Salmo salar MARVEL domain-containing protein 2-like (LOC106568960), transcript variant X2, mRNA	106568960	NC_027313.1	12536765	12542139	XM_014139850.1	XM_014139850.1	PREDICTED: Salmo salar MARVEL domain-containing protein 2-like (LOC106568960), transcript variant X2, mRNA	1	sp|Q3UZP0|MALD2_MOUSE MARVEL domain-containing protein 2 OS=Mus musculus GN=Marveld2 PE=1 SV=1"	Marveld2	1.92837e-104	856
XM_014139851.1 PREDICTED: Salmo salar MARVEL domain-containing protein 2-like (LOC106568960), transcript variant X3, mRNA	XM_014139851.1 PREDICTED: Salmo salar MARVEL domain-containing protein 2-like (LOC106568960), transcript variant X3, mRNA	2306				XM_014139851.1	XM_014139851.1 PREDICTED: Salmo salar MARVEL domain-containing protein 2-like (LOC106568960), transcript variant X3, mRNA	106568960	NC_027313.1	12536765	12542153	XM_014139851.1	XM_014139851.1	PREDICTED: Salmo salar MARVEL domain-containing protein 2-like (LOC106568960), transcript variant X3, mRNA	1	sp|Q3UZP0|MALD2_MOUSE MARVEL domain-containing protein 2 OS=Mus musculus GN=Marveld2 PE=1 SV=1"	Marveld2	1.56079e-96	803
XM_014139847.1 PREDICTED: Salmo salar small conductance calcium-activated potassium channel protein 2-like (LOC106568959), transcript variant X1, mRNA	XM_014139847.1 PREDICTED: Salmo salar small conductance calcium-activated potassium channel protein 2-like (LOC106568959), transcript variant X1, mRNA	3954				XM_014139847.1	XM_014139847.1 PREDICTED: Salmo salar small conductance calcium-activated potassium channel protein 2-like (LOC106568959), transcript variant X1, mRNA	106568959	NC_027313.1	12557555	12624687	XM_014139847.1	XM_014139847.1	PREDICTED: Salmo salar small conductance calcium-activated potassium channel protein 2-like (LOC106568959), transcript variant X1, mRNA	1	sp|P70604|KCNN2_RAT Small conductance calcium-activated potassium channel protein 2 OS=Rattus norvegicus GN=Kcnn2 PE=1 SV=1"	Kcnn2	0	2054
XM_014139848.1 PREDICTED: Salmo salar small conductance calcium-activated potassium channel protein 2-like (LOC106568959), transcript variant X2, mRNA	XM_014139848.1 PREDICTED: Salmo salar small conductance calcium-activated potassium channel protein 2-like (LOC106568959), transcript variant X2, mRNA	3941				XM_014139848.1	XM_014139848.1 PREDICTED: Salmo salar small conductance calcium-activated potassium channel protein 2-like (LOC106568959), transcript variant X2, mRNA	106568959	NC_027313.1	12557555	12624683	XM_014139848.1	XM_014139848.1	PREDICTED: Salmo salar small conductance calcium-activated potassium channel protein 2-like (LOC106568959), transcript variant X2, mRNA	1	sp|P70604|KCNN2_RAT Small conductance calcium-activated potassium channel protein 2 OS=Rattus norvegicus GN=Kcnn2 PE=1 SV=1"	Kcnn2	0	2068
XM_014139846.1 PREDICTED: Salmo salar 40S ribosomal protein S28 (LOC106568958), mRNA	XM_014139846.1 PREDICTED: Salmo salar 40S ribosomal protein S28 (LOC106568958), mRNA	406				XM_014139846.1	XM_014139846.1 PREDICTED: Salmo salar 40S ribosomal protein S28 (LOC106568958), mRNA	106568958	NC_027313.1	12674565	12676315	XM_014139846.1	XM_014139846.1	PREDICTED: Salmo salar 40S ribosomal protein S28 (LOC106568958), mRNA	1	sp|Q90YP3|RS28_ICTPU 40S ribosomal protein S28 OS=Ictalurus punctatus GN=rps28 PE=3 SV=1"	rps28	3.08631e-33	285
XM_014139844.1 PREDICTED: Salmo salar angiopoietin-related protein 4-like (LOC106568957), mRNA	XM_014139844.1 PREDICTED: Salmo salar angiopoietin-related protein 4-like (LOC106568957), mRNA	3392				XM_014139844.1	XM_014139844.1 PREDICTED: Salmo salar angiopoietin-related protein 4-like (LOC106568957), mRNA	106568957	NC_027313.1	12723646	12731752	XM_014139844.1	XM_014139844.1	PREDICTED: Salmo salar angiopoietin-related protein 4-like (LOC106568957), mRNA	1	sp|Q2KJ51|ANGL4_BOVIN Angiopoietin-related protein 4 OS=Bos taurus GN=ANGPTL4 PE=2 SV=1"	ANGPTL4	4.15836e-96	807
XM_014139842.1 PREDICTED: Salmo salar dipeptidyl peptidase 9-like (LOC106568956), transcript variant X1, mRNA	XM_014139842.1 PREDICTED: Salmo salar dipeptidyl peptidase 9-like (LOC106568956), transcript variant X1, mRNA	3708				XM_014139842.1	XM_014139842.1 PREDICTED: Salmo salar dipeptidyl peptidase 9-like (LOC106568956), transcript variant X1, mRNA	106568956	NC_027313.1	12734160	12767391	XM_014139842.1	XM_014139842.1	PREDICTED: Salmo salar dipeptidyl peptidase 9-like (LOC106568956), transcript variant X1, mRNA	1	sp|Q86TI2|DPP9_HUMAN Dipeptidyl peptidase 9 OS=Homo sapiens GN=DPP9 PE=1 SV=3"	DPP9	0	3561
XM_014139843.1 PREDICTED: Salmo salar dipeptidyl peptidase 9-like (LOC106568956), transcript variant X2, mRNA	XM_014139843.1 PREDICTED: Salmo salar dipeptidyl peptidase 9-like (LOC106568956), transcript variant X2, mRNA	3705				XM_014139843.1	XM_014139843.1 PREDICTED: Salmo salar dipeptidyl peptidase 9-like (LOC106568956), transcript variant X2, mRNA	106568956	NC_027313.1	12734160	12767391	XM_014139843.1	XM_014139843.1	PREDICTED: Salmo salar dipeptidyl peptidase 9-like (LOC106568956), transcript variant X2, mRNA	1	sp|Q86TI2|DPP9_HUMAN Dipeptidyl peptidase 9 OS=Homo sapiens GN=DPP9 PE=1 SV=3"	DPP9	0	3570
NM_001140743.1 Salmo salar 40S ribosomal protein S15 (rs15), mRNA	NM_001140743.1 Salmo salar 40S ribosomal protein S15 (rs15), mRNA	509				NM_001140743.1	NM_001140743.1 Salmo salar 40S ribosomal protein S15 (rs15), mRNA	100195714	NC_027313.1	12779675	12781638	NM_001140743.1	NM_001140743.1	Salmo salar 40S ribosomal protein S15 (rs15), mRNA	1	sp|P70066|RS15_XIPMA 40S ribosomal protein S15 OS=Xiphophorus maculatus GN=rps15 PE=2 SV=1"	rps15	3.8419e-58	459
NM_001140401.1 Salmo salar calponin 2 (cnn2), mRNA	NM_001140401.1 Salmo salar calponin 2 (cnn2), mRNA	2322				NM_001140401.1	NM_001140401.1 Salmo salar calponin 2 (cnn2), mRNA	100195372	NC_027313.1	12786676	12793011	NM_001140401.1	NM_001140401.1	Salmo salar calponin 2 (cnn2), mRNA	1	sp|Q5RFN6|CNN2_PONAB Calponin-2 OS=Pongo abelii GN=CNN2 PE=2 SV=3"	CNN2	1.65622e-147	1123
XM_014139838.1 PREDICTED: Salmo salar mediator of RNA polymerase II transcription subunit 26-like (LOC106568954), transcript variant X1, mRNA	XM_014139838.1 PREDICTED: Salmo salar mediator of RNA polymerase II transcription subunit 26-like (LOC106568954), transcript variant X1, mRNA	3740				XM_014139838.1	XM_014139838.1 PREDICTED: Salmo salar mediator of RNA polymerase II transcription subunit 26-like (LOC106568954), transcript variant X1, mRNA	106568954	NC_027313.1	12814271	12825231	XM_014139838.1	XM_014139838.1	PREDICTED: Salmo salar mediator of RNA polymerase II transcription subunit 26-like (LOC106568954), transcript variant X1, mRNA	1	sp|Q90YL3|MED26_DANRE Mediator of RNA polymerase II transcription subunit 26 OS=Danio rerio GN=med26 PE=2 SV=2"	med26	0	1520
XM_014139839.1 PREDICTED: Salmo salar mediator of RNA polymerase II transcription subunit 26-like (LOC106568954), transcript variant X2, mRNA	XM_014139839.1 PREDICTED: Salmo salar mediator of RNA polymerase II transcription subunit 26-like (LOC106568954), transcript variant X2, mRNA	3877				XM_014139839.1	XM_014139839.1 PREDICTED: Salmo salar mediator of RNA polymerase II transcription subunit 26-like (LOC106568954), transcript variant X2, mRNA	106568954	NC_027313.1	12814271	12825232	XM_014139839.1	XM_014139839.1	PREDICTED: Salmo salar mediator of RNA polymerase II transcription subunit 26-like (LOC106568954), transcript variant X2, mRNA	1	sp|Q90YL3|MED26_DANRE Mediator of RNA polymerase II transcription subunit 26 OS=Danio rerio GN=med26 PE=2 SV=2"	med26	0	1520
XM_014139840.1 PREDICTED: Salmo salar mediator of RNA polymerase II transcription subunit 26-like (LOC106568954), transcript variant X3, mRNA	XM_014139840.1 PREDICTED: Salmo salar mediator of RNA polymerase II transcription subunit 26-like (LOC106568954), transcript variant X3, mRNA	3737				XM_014139840.1	XM_014139840.1 PREDICTED: Salmo salar mediator of RNA polymerase II transcription subunit 26-like (LOC106568954), transcript variant X3, mRNA	106568954	NC_027313.1	12814271	12825231	XM_014139840.1	XM_014139840.1	PREDICTED: Salmo salar mediator of RNA polymerase II transcription subunit 26-like (LOC106568954), transcript variant X3, mRNA	1	sp|Q90YL3|MED26_DANRE Mediator of RNA polymerase II transcription subunit 26 OS=Danio rerio GN=med26 PE=2 SV=2"	med26	0	1532
XM_014139841.1 PREDICTED: Salmo salar mediator of RNA polymerase II transcription subunit 26-like (LOC106568954), transcript variant X4, mRNA	XM_014139841.1 PREDICTED: Salmo salar mediator of RNA polymerase II transcription subunit 26-like (LOC106568954), transcript variant X4, mRNA	10352				XM_014139841.1	XM_014139841.1 PREDICTED: Salmo salar mediator of RNA polymerase II transcription subunit 26-like (LOC106568954), transcript variant X4, mRNA	106568954	NC_027313.1	12814271	12846230	XM_014139841.1	XM_014139841.1	PREDICTED: Salmo salar mediator of RNA polymerase II transcription subunit 26-like (LOC106568954), transcript variant X4, mRNA	1	sp|Q90YL3|MED26_DANRE Mediator of RNA polymerase II transcription subunit 26 OS=Danio rerio GN=med26 PE=2 SV=2"	med26	1.45733e-172	1413
XM_014139833.1 PREDICTED: Salmo salar CREB-regulated transcription coactivator 1-like (LOC106568953), transcript variant X1, mRNA	XM_014139833.1 PREDICTED: Salmo salar CREB-regulated transcription coactivator 1-like (LOC106568953), transcript variant X1, mRNA	6435				XM_014139833.1	XM_014139833.1 PREDICTED: Salmo salar CREB-regulated transcription coactivator 1-like (LOC106568953), transcript variant X1, mRNA	106568953	NC_027313.1	12847055	12902526	XM_014139833.1	XM_014139833.1	PREDICTED: Salmo salar CREB-regulated transcription coactivator 1-like (LOC106568953), transcript variant X1, mRNA	1	sp|Q68ED7|CRTC1_MOUSE CREB-regulated transcription coactivator 1 OS=Mus musculus GN=Crtc1 PE=1 SV=1"	Crtc1	4.97564e-176	1429
XM_014139835.1 PREDICTED: Salmo salar CREB-regulated transcription coactivator 1-like (LOC106568953), transcript variant X3, mRNA	XM_014139835.1 PREDICTED: Salmo salar CREB-regulated transcription coactivator 1-like (LOC106568953), transcript variant X3, mRNA	6329				XM_014139835.1	XM_014139835.1 PREDICTED: Salmo salar CREB-regulated transcription coactivator 1-like (LOC106568953), transcript variant X3, mRNA	106568953	NC_027313.1	12847055	12902525	XM_014139835.1	XM_014139835.1	PREDICTED: Salmo salar CREB-regulated transcription coactivator 1-like (LOC106568953), transcript variant X3, mRNA	1	sp|Q6UUV9|CRTC1_HUMAN CREB-regulated transcription coactivator 1 OS=Homo sapiens GN=CRTC1 PE=1 SV=2"	CRTC1	2.25282e-113	972
XM_014139837.1 PREDICTED: Salmo salar CREB-regulated transcription coactivator 1-like (LOC106568953), transcript variant X5, mRNA	XM_014139837.1 PREDICTED: Salmo salar CREB-regulated transcription coactivator 1-like (LOC106568953), transcript variant X5, mRNA	6306				XM_014139837.1	XM_014139837.1 PREDICTED: Salmo salar CREB-regulated transcription coactivator 1-like (LOC106568953), transcript variant X5, mRNA	106568953	NC_027313.1	12847055	12902523	XM_014139837.1	XM_014139837.1	PREDICTED: Salmo salar CREB-regulated transcription coactivator 1-like (LOC106568953), transcript variant X5, mRNA	1	sp|Q6UUV9|CRTC1_HUMAN CREB-regulated transcription coactivator 1 OS=Homo sapiens GN=CRTC1 PE=1 SV=2"	CRTC1	1.22196e-115	989
XM_014139834.1 PREDICTED: Salmo salar CREB-regulated transcription coactivator 1-like (LOC106568953), transcript variant X2, mRNA	XM_014139834.1 PREDICTED: Salmo salar CREB-regulated transcription coactivator 1-like (LOC106568953), transcript variant X2, mRNA	2120				XM_014139834.1	XM_014139834.1 PREDICTED: Salmo salar CREB-regulated transcription coactivator 1-like (LOC106568953), transcript variant X2, mRNA	106568953	NC_027313.1	12851351	12902525	XM_014139834.1	XM_014139834.1	PREDICTED: Salmo salar CREB-regulated transcription coactivator 1-like (LOC106568953), transcript variant X2, mRNA	1	sp|Q68ED7|CRTC1_MOUSE CREB-regulated transcription coactivator 1 OS=Mus musculus GN=Crtc1 PE=1 SV=1"	Crtc1	0	1446
XM_014139836.1 PREDICTED: Salmo salar CREB-regulated transcription coactivator 1-like (LOC106568953), transcript variant X4, mRNA	XM_014139836.1 PREDICTED: Salmo salar CREB-regulated transcription coactivator 1-like (LOC106568953), transcript variant X4, mRNA	1455				XM_014139836.1	XM_014139836.1 PREDICTED: Salmo salar CREB-regulated transcription coactivator 1-like (LOC106568953), transcript variant X4, mRNA	106568953	NC_027313.1	12851351	12879083	XM_014139836.1	XM_014139836.1	PREDICTED: Salmo salar CREB-regulated transcription coactivator 1-like (LOC106568953), transcript variant X4, mRNA	1	sp|Q68ED7|CRTC1_MOUSE CREB-regulated transcription coactivator 1 OS=Mus musculus GN=Crtc1 PE=1 SV=1"	Crtc1	4.56514e-111	884
XM_014139936.1 PREDICTED: Salmo salar transforming growth factor beta-1-like (LOC106569003), mRNA	XM_014139936.1 PREDICTED: Salmo salar transforming growth factor beta-1-like (LOC106569003), mRNA	1474				XM_014139936.1	XM_014139936.1 PREDICTED: Salmo salar transforming growth factor beta-1-like (LOC106569003), mRNA	106569003	NC_027313.1	12903028	12906628	XM_014139936.1	XM_014139936.1	PREDICTED: Salmo salar transforming growth factor beta-1-like (LOC106569003), mRNA	1	sp|Q9Z0J7|GDF15_MOUSE Growth/differentiation factor 15 OS=Mus musculus GN=Gdf15 PE=2 SV=2"	Gdf15	3.26079e-26	278
XM_014139828.1 PREDICTED: Salmo salar microtubule-associated serine/threonine-protein kinase 3-like (LOC106568951), transcript variant X4, mRNA	XM_014139828.1 PREDICTED: Salmo salar microtubule-associated serine/threonine-protein kinase 3-like (LOC106568951), transcript variant X4, mRNA	6942				XM_014139828.1	XM_014139828.1 PREDICTED: Salmo salar microtubule-associated serine/threonine-protein kinase 3-like (LOC106568951), transcript variant X4, mRNA	106568951	NC_027313.1	12933085	12993818	XM_014139828.1	XM_014139828.1	PREDICTED: Salmo salar microtubule-associated serine/threonine-protein kinase 3-like (LOC106568951), transcript variant X4, mRNA	1	sp|Q6AX33|MAST3_XENLA Microtubule-associated serine/threonine-protein kinase 3 OS=Xenopus laevis GN=mast3 PE=2 SV=1"	mast3	0	3153
XM_014139827.1 PREDICTED: Salmo salar microtubule-associated serine/threonine-protein kinase 3-like (LOC106568951), transcript variant X3, mRNA	XM_014139827.1 PREDICTED: Salmo salar microtubule-associated serine/threonine-protein kinase 3-like (LOC106568951), transcript variant X3, mRNA	7176				XM_014139827.1	XM_014139827.1 PREDICTED: Salmo salar microtubule-associated serine/threonine-protein kinase 3-like (LOC106568951), transcript variant X3, mRNA	106568951	NC_027313.1	12939705	12993818	XM_014139827.1	XM_014139827.1	PREDICTED: Salmo salar microtubule-associated serine/threonine-protein kinase 3-like (LOC106568951), transcript variant X3, mRNA	1	sp|Q6AX33|MAST3_XENLA Microtubule-associated serine/threonine-protein kinase 3 OS=Xenopus laevis GN=mast3 PE=2 SV=1"	mast3	0	3173
XM_014139830.1 PREDICTED: Salmo salar microtubule-associated serine/threonine-protein kinase 3-like (LOC106568951), transcript variant X6, mRNA	XM_014139830.1 PREDICTED: Salmo salar microtubule-associated serine/threonine-protein kinase 3-like (LOC106568951), transcript variant X6, mRNA	7158				XM_014139830.1	XM_014139830.1 PREDICTED: Salmo salar microtubule-associated serine/threonine-protein kinase 3-like (LOC106568951), transcript variant X6, mRNA	106568951	NC_027313.1	12939705	12993818	XM_014139830.1	XM_014139830.1	PREDICTED: Salmo salar microtubule-associated serine/threonine-protein kinase 3-like (LOC106568951), transcript variant X6, mRNA	1	sp|Q6AX33|MAST3_XENLA Microtubule-associated serine/threonine-protein kinase 3 OS=Xenopus laevis GN=mast3 PE=2 SV=1"	mast3	0	3164
XM_014139831.1 PREDICTED: Salmo salar microtubule-associated serine/threonine-protein kinase 3-like (LOC106568951), transcript variant X7, mRNA	XM_014139831.1 PREDICTED: Salmo salar microtubule-associated serine/threonine-protein kinase 3-like (LOC106568951), transcript variant X7, mRNA	7158				XM_014139831.1	XM_014139831.1 PREDICTED: Salmo salar microtubule-associated serine/threonine-protein kinase 3-like (LOC106568951), transcript variant X7, mRNA	106568951	NC_027313.1	12939705	12993818	XM_014139831.1	XM_014139831.1	PREDICTED: Salmo salar microtubule-associated serine/threonine-protein kinase 3-like (LOC106568951), transcript variant X7, mRNA	1	sp|Q6AX33|MAST3_XENLA Microtubule-associated serine/threonine-protein kinase 3 OS=Xenopus laevis GN=mast3 PE=2 SV=1"	mast3	0	3190
XM_014139825.1 PREDICTED: Salmo salar microtubule-associated serine/threonine-protein kinase 3-like (LOC106568951), transcript variant X1, mRNA	XM_014139825.1 PREDICTED: Salmo salar microtubule-associated serine/threonine-protein kinase 3-like (LOC106568951), transcript variant X1, mRNA	7178				XM_014139825.1	XM_014139825.1 PREDICTED: Salmo salar microtubule-associated serine/threonine-protein kinase 3-like (LOC106568951), transcript variant X1, mRNA	106568951	NC_027313.1	12939706	12993818	XM_014139825.1	XM_014139825.1	PREDICTED: Salmo salar microtubule-associated serine/threonine-protein kinase 3-like (LOC106568951), transcript variant X1, mRNA	1	sp|Q6AX33|MAST3_XENLA Microtubule-associated serine/threonine-protein kinase 3 OS=Xenopus laevis GN=mast3 PE=2 SV=1"	mast3	0	3157
XM_014139829.1 PREDICTED: Salmo salar microtubule-associated serine/threonine-protein kinase 3-like (LOC106568951), transcript variant X5, mRNA	XM_014139829.1 PREDICTED: Salmo salar microtubule-associated serine/threonine-protein kinase 3-like (LOC106568951), transcript variant X5, mRNA	7159				XM_014139829.1	XM_014139829.1 PREDICTED: Salmo salar microtubule-associated serine/threonine-protein kinase 3-like (LOC106568951), transcript variant X5, mRNA	106568951	NC_027313.1	12939707	12993818	XM_014139829.1	XM_014139829.1	PREDICTED: Salmo salar microtubule-associated serine/threonine-protein kinase 3-like (LOC106568951), transcript variant X5, mRNA	1	sp|Q6AX33|MAST3_XENLA Microtubule-associated serine/threonine-protein kinase 3 OS=Xenopus laevis GN=mast3 PE=2 SV=1"	mast3	0	3174
XM_014139826.1 PREDICTED: Salmo salar microtubule-associated serine/threonine-protein kinase 3-like (LOC106568951), transcript variant X2, mRNA	XM_014139826.1 PREDICTED: Salmo salar microtubule-associated serine/threonine-protein kinase 3-like (LOC106568951), transcript variant X2, mRNA	6957				XM_014139826.1	XM_014139826.1 PREDICTED: Salmo salar microtubule-associated serine/threonine-protein kinase 3-like (LOC106568951), transcript variant X2, mRNA	106568951	NC_027313.1	12943858	12993818	XM_014139826.1	XM_014139826.1	PREDICTED: Salmo salar microtubule-associated serine/threonine-protein kinase 3-like (LOC106568951), transcript variant X2, mRNA	1	sp|Q6AX33|MAST3_XENLA Microtubule-associated serine/threonine-protein kinase 3 OS=Xenopus laevis GN=mast3 PE=2 SV=1"	mast3	0	3131
XM_014139821.1 PREDICTED: Salmo salar phosphatidylinositol 3-kinase regulatory subunit beta-like (LOC106568949), transcript variant X1, mRNA	XM_014139821.1 PREDICTED: Salmo salar phosphatidylinositol 3-kinase regulatory subunit beta-like (LOC106568949), transcript variant X1, mRNA	9770				XM_014139821.1	XM_014139821.1 PREDICTED: Salmo salar phosphatidylinositol 3-kinase regulatory subunit beta-like (LOC106568949), transcript variant X1, mRNA	106568949	NC_027313.1	12996642	13055271	XM_014139821.1	XM_014139821.1	PREDICTED: Salmo salar phosphatidylinositol 3-kinase regulatory subunit beta-like (LOC106568949), transcript variant X1, mRNA	1	sp|O00459|P85B_HUMAN Phosphatidylinositol 3-kinase regulatory subunit beta OS=Homo sapiens GN=PIK3R2 PE=1 SV=2"	PIK3R2	0	2077
XM_014139822.1 PREDICTED: Salmo salar phosphatidylinositol 3-kinase regulatory subunit beta-like (LOC106568949), transcript variant X2, mRNA	XM_014139822.1 PREDICTED: Salmo salar phosphatidylinositol 3-kinase regulatory subunit beta-like (LOC106568949), transcript variant X2, mRNA	10743				XM_014139822.1	XM_014139822.1 PREDICTED: Salmo salar phosphatidylinositol 3-kinase regulatory subunit beta-like (LOC106568949), transcript variant X2, mRNA	106568949	NC_027313.1	12996645	13055271	XM_014139822.1	XM_014139822.1	PREDICTED: Salmo salar phosphatidylinositol 3-kinase regulatory subunit beta-like (LOC106568949), transcript variant X2, mRNA	1	sp|O00459|P85B_HUMAN Phosphatidylinositol 3-kinase regulatory subunit beta OS=Homo sapiens GN=PIK3R2 PE=1 SV=2"	PIK3R2	0	2143
XM_014139823.1 PREDICTED: Salmo salar phosphatidylinositol 3-kinase regulatory subunit beta-like (LOC106568949), transcript variant X3, mRNA	XM_014139823.1 PREDICTED: Salmo salar phosphatidylinositol 3-kinase regulatory subunit beta-like (LOC106568949), transcript variant X3, mRNA	9086				XM_014139823.1	XM_014139823.1 PREDICTED: Salmo salar phosphatidylinositol 3-kinase regulatory subunit beta-like (LOC106568949), transcript variant X3, mRNA	106568949	NC_027313.1	13038895	13055271	XM_014139823.1	XM_014139823.1	PREDICTED: Salmo salar phosphatidylinositol 3-kinase regulatory subunit beta-like (LOC106568949), transcript variant X3, mRNA	1	sp|O08908|P85B_MOUSE Phosphatidylinositol 3-kinase regulatory subunit beta OS=Mus musculus GN=Pik3r2 PE=1 SV=2"	Pik3r2	0	1598
XM_014139824.1 PREDICTED: Salmo salar gamma-interferon-inducible lysosomal thiol reductase-like (LOC106568950), mRNA	XM_014139824.1 PREDICTED: Salmo salar gamma-interferon-inducible lysosomal thiol reductase-like (LOC106568950), mRNA	1174				XM_014139824.1	XM_014139824.1 PREDICTED: Salmo salar gamma-interferon-inducible lysosomal thiol reductase-like (LOC106568950), mRNA	106568950	NC_027313.1	13058583	13062908	XM_014139824.1	XM_014139824.1	PREDICTED: Salmo salar gamma-interferon-inducible lysosomal thiol reductase-like (LOC106568950), mRNA	1	sp|A6QPN6|GILT_BOVIN Gamma-interferon-inducible lysosomal thiol reductase OS=Bos taurus GN=IFI30 PE=2 SV=1"	IFI30	7.74519e-60	500
XM_014139820.1 PREDICTED: Salmo salar mpv17-like protein 2 (LOC106568948), mRNA	XM_014139820.1 PREDICTED: Salmo salar mpv17-like protein 2 (LOC106568948), mRNA	2188				XM_014139820.1	XM_014139820.1 PREDICTED: Salmo salar mpv17-like protein 2 (LOC106568948), mRNA	106568948	NC_027313.1	13064702	13067582	XM_014139820.1	XM_014139820.1	PREDICTED: Salmo salar mpv17-like protein 2 (LOC106568948), mRNA	1	sp|Q6DGV7|M17L2_DANRE Mpv17-like protein 2 OS=Danio rerio GN=mpv17l2 PE=2 SV=1"	mpv17l2	3.90256e-102	805
XM_014139813.1 PREDICTED: Salmo salar cAMP-specific 3,5-cyclic phosphodiesterase 4D-like (LOC106568947), transcript variant X1, mRNA	XM_014139813.1 PREDICTED: Salmo salar cAMP-specific 3,5-cyclic phosphodiesterase 4D-like (LOC106568947), transcript variant X1, mRNA	5541				XM_014139813.1	XM_014139813.1 PREDICTED: Salmo salar cAMP-specific 3,5-cyclic phosphodiesterase 4D-like (LOC106568947), transcript variant X1, mRNA	106568947	NC_027313.1	13082520	13141525	XM_014139813.1	XM_014139813.1	PREDICTED: Salmo salar cAMP-specific 3',5'-cyclic phosphodiesterase 4D-like (LOC106568947), transcript variant X1, mRNA	1	sp|Q01063|PDE4D_MOUSE cAMP-specific 3,5-cyclic phosphodiesterase 4D OS=Mus musculus GN=Pde4d PE=1 SV=2"	Pde4d	0	2370
XM_014139814.1 PREDICTED: Salmo salar cAMP-specific 3,5-cyclic phosphodiesterase 4D-like (LOC106568947), transcript variant X2, mRNA	XM_014139814.1 PREDICTED: Salmo salar cAMP-specific 3,5-cyclic phosphodiesterase 4D-like (LOC106568947), transcript variant X2, mRNA	5532				XM_014139814.1	XM_014139814.1 PREDICTED: Salmo salar cAMP-specific 3,5-cyclic phosphodiesterase 4D-like (LOC106568947), transcript variant X2, mRNA	106568947	NC_027313.1	13082520	13141525	XM_014139814.1	XM_014139814.1	PREDICTED: Salmo salar cAMP-specific 3',5'-cyclic phosphodiesterase 4D-like (LOC106568947), transcript variant X2, mRNA	1	sp|Q01063|PDE4D_MOUSE cAMP-specific 3,5-cyclic phosphodiesterase 4D OS=Mus musculus GN=Pde4d PE=1 SV=2"	Pde4d	0	2378
XM_014139815.1 PREDICTED: Salmo salar cAMP-specific 3,5-cyclic phosphodiesterase 4D-like (LOC106568947), transcript variant X3, mRNA	XM_014139815.1 PREDICTED: Salmo salar cAMP-specific 3,5-cyclic phosphodiesterase 4D-like (LOC106568947), transcript variant X3, mRNA	5498				XM_014139815.1	XM_014139815.1 PREDICTED: Salmo salar cAMP-specific 3,5-cyclic phosphodiesterase 4D-like (LOC106568947), transcript variant X3, mRNA	106568947	NC_027313.1	13082521	13141525	XM_014139815.1	XM_014139815.1	PREDICTED: Salmo salar cAMP-specific 3',5'-cyclic phosphodiesterase 4D-like (LOC106568947), transcript variant X3, mRNA	1	sp|Q01063|PDE4D_MOUSE cAMP-specific 3,5-cyclic phosphodiesterase 4D OS=Mus musculus GN=Pde4d PE=1 SV=2"	Pde4d	0	2395
XM_014139816.1 PREDICTED: Salmo salar cAMP-specific 3,5-cyclic phosphodiesterase 4D-like (LOC106568947), transcript variant X4, mRNA	XM_014139816.1 PREDICTED: Salmo salar cAMP-specific 3,5-cyclic phosphodiesterase 4D-like (LOC106568947), transcript variant X4, mRNA	5489				XM_014139816.1	XM_014139816.1 PREDICTED: Salmo salar cAMP-specific 3,5-cyclic phosphodiesterase 4D-like (LOC106568947), transcript variant X4, mRNA	106568947	NC_027313.1	13082521	13141525	XM_014139816.1	XM_014139816.1	PREDICTED: Salmo salar cAMP-specific 3',5'-cyclic phosphodiesterase 4D-like (LOC106568947), transcript variant X4, mRNA	1	sp|Q01063|PDE4D_MOUSE cAMP-specific 3,5-cyclic phosphodiesterase 4D OS=Mus musculus GN=Pde4d PE=1 SV=2"	Pde4d	0	2403
XM_014139818.1 PREDICTED: Salmo salar cAMP-specific 3,5-cyclic phosphodiesterase 4D-like (LOC106568947), transcript variant X6, mRNA	XM_014139818.1 PREDICTED: Salmo salar cAMP-specific 3,5-cyclic phosphodiesterase 4D-like (LOC106568947), transcript variant X6, mRNA	6219				XM_014139818.1	XM_014139818.1 PREDICTED: Salmo salar cAMP-specific 3,5-cyclic phosphodiesterase 4D-like (LOC106568947), transcript variant X6, mRNA	106568947	NC_027313.1	13088766	13141525	XM_014139818.1	XM_014139818.1	PREDICTED: Salmo salar cAMP-specific 3',5'-cyclic phosphodiesterase 4D-like (LOC106568947), transcript variant X6, mRNA	1	sp|Q01063|PDE4D_MOUSE cAMP-specific 3,5-cyclic phosphodiesterase 4D OS=Mus musculus GN=Pde4d PE=1 SV=2"	Pde4d	0	2370
XM_014139817.1 PREDICTED: Salmo salar cAMP-specific 3,5-cyclic phosphodiesterase 4D-like (LOC106568947), transcript variant X5, mRNA	XM_014139817.1 PREDICTED: Salmo salar cAMP-specific 3,5-cyclic phosphodiesterase 4D-like (LOC106568947), transcript variant X5, mRNA	5924				XM_014139817.1	XM_014139817.1 PREDICTED: Salmo salar cAMP-specific 3,5-cyclic phosphodiesterase 4D-like (LOC106568947), transcript variant X5, mRNA	106568947	NC_027313.1	13097401	13141525	XM_014139817.1	XM_014139817.1	PREDICTED: Salmo salar cAMP-specific 3',5'-cyclic phosphodiesterase 4D-like (LOC106568947), transcript variant X5, mRNA	1	sp|Q08499|PDE4D_HUMAN cAMP-specific 3,5-cyclic phosphodiesterase 4D OS=Homo sapiens GN=PDE4D PE=1 SV=2"	PDE4D	0	2377
XM_014139819.1 PREDICTED: Salmo salar cAMP-specific 3,5-cyclic phosphodiesterase 4D-like (LOC106568947), transcript variant X7, mRNA	XM_014139819.1 PREDICTED: Salmo salar cAMP-specific 3,5-cyclic phosphodiesterase 4D-like (LOC106568947), transcript variant X7, mRNA	5789				XM_014139819.1	XM_014139819.1 PREDICTED: Salmo salar cAMP-specific 3,5-cyclic phosphodiesterase 4D-like (LOC106568947), transcript variant X7, mRNA	106568947	NC_027313.1	13097401	13141525	XM_014139819.1	XM_014139819.1	PREDICTED: Salmo salar cAMP-specific 3',5'-cyclic phosphodiesterase 4D-like (LOC106568947), transcript variant X7, mRNA	1	sp|Q01063|PDE4D_MOUSE cAMP-specific 3,5-cyclic phosphodiesterase 4D OS=Mus musculus GN=Pde4d PE=1 SV=2"	Pde4d	0	2364
XM_014139812.1 PREDICTED: Salmo salar ras-related protein Rab-3A-like (LOC106568946), mRNA	XM_014139812.1 PREDICTED: Salmo salar ras-related protein Rab-3A-like (LOC106568946), mRNA	3069				XM_014139812.1	XM_014139812.1 PREDICTED: Salmo salar ras-related protein Rab-3A-like (LOC106568946), mRNA	106568946	NC_027313.1	13149477	13174079	XM_014139812.1	XM_014139812.1	PREDICTED: Salmo salar ras-related protein Rab-3A-like (LOC106568946), mRNA	1	sp|P11023|RAB3A_BOVIN Ras-related protein Rab-3A OS=Bos taurus GN=RAB3A PE=1 SV=3"	RAB3A	8.09678e-133	1034
XM_014139811.1 PREDICTED: Salmo salar transcription factor jun-D-like (LOC106568945), mRNA	XM_014139811.1 PREDICTED: Salmo salar transcription factor jun-D-like (LOC106568945), mRNA	1838				XM_014139811.1	XM_014139811.1 PREDICTED: Salmo salar transcription factor jun-D-like (LOC106568945), mRNA	106568945	NC_027313.1	13174442	13176279	XM_014139811.1	XM_014139811.1	PREDICTED: Salmo salar transcription factor jun-D-like (LOC106568945), mRNA	1	sp|P52909|JUND_RAT Transcription factor jun-D OS=Rattus norvegicus GN=Jund PE=2 SV=1"	Jund	6.22686e-98	782
NM_001141847.1 Salmo salar Pyroglutamyl-peptidase 1 (pgpi), mRNA	NM_001141847.1 Salmo salar Pyroglutamyl-peptidase 1 (pgpi), mRNA	1340				NM_001141847.1	NM_001141847.1 Salmo salar Pyroglutamyl-peptidase 1 (pgpi), mRNA	100196825	NC_027313.1	13187972	13192497	NM_001141847.1	NM_001141847.1	Salmo salar Pyroglutamyl-peptidase 1 (pgpi), mRNA	1	sp|Q9ESW8|PGPI_MOUSE Pyroglutamyl-peptidase 1 OS=Mus musculus GN=Pgpep1 PE=2 SV=1"	Pgpep1	5.76818e-104	795
XM_014139806.1 PREDICTED: Salmo salar regulator of nonsense transcripts 1 (LOC106568944), transcript variant X1, mRNA	XM_014139806.1 PREDICTED: Salmo salar regulator of nonsense transcripts 1 (LOC106568944), transcript variant X1, mRNA	6603				XM_014139806.1	XM_014139806.1 PREDICTED: Salmo salar regulator of nonsense transcripts 1 (LOC106568944), transcript variant X1, mRNA	106568944	NC_027313.1	13192936	13203805	XM_014139806.1	XM_014139806.1	PREDICTED: Salmo salar regulator of nonsense transcripts 1 (LOC106568944), transcript variant X1, mRNA	1	sp|Q92900|RENT1_HUMAN Regulator of nonsense transcripts 1 OS=Homo sapiens GN=UPF1 PE=1 SV=2"	UPF1	0	5034
XM_014139807.1 PREDICTED: Salmo salar regulator of nonsense transcripts 1 (LOC106568944), transcript variant X2, mRNA	XM_014139807.1 PREDICTED: Salmo salar regulator of nonsense transcripts 1 (LOC106568944), transcript variant X2, mRNA	6600				XM_014139807.1	XM_014139807.1 PREDICTED: Salmo salar regulator of nonsense transcripts 1 (LOC106568944), transcript variant X2, mRNA	106568944	NC_027313.1	13192936	13203805	XM_014139807.1	XM_014139807.1	PREDICTED: Salmo salar regulator of nonsense transcripts 1 (LOC106568944), transcript variant X2, mRNA	1	sp|Q92900|RENT1_HUMAN Regulator of nonsense transcripts 1 OS=Homo sapiens GN=UPF1 PE=1 SV=2"	UPF1	0	5027
XM_014139808.1 PREDICTED: Salmo salar regulator of nonsense transcripts 1 (LOC106568944), transcript variant X3, mRNA	XM_014139808.1 PREDICTED: Salmo salar regulator of nonsense transcripts 1 (LOC106568944), transcript variant X3, mRNA	6594				XM_014139808.1	XM_014139808.1 PREDICTED: Salmo salar regulator of nonsense transcripts 1 (LOC106568944), transcript variant X3, mRNA	106568944	NC_027313.1	13192936	13203805	XM_014139808.1	XM_014139808.1	PREDICTED: Salmo salar regulator of nonsense transcripts 1 (LOC106568944), transcript variant X3, mRNA	1	sp|Q92900|RENT1_HUMAN Regulator of nonsense transcripts 1 OS=Homo sapiens GN=UPF1 PE=1 SV=2"	UPF1	0	5048
XM_014139809.1 PREDICTED: Salmo salar regulator of nonsense transcripts 1 (LOC106568944), transcript variant X4, mRNA	XM_014139809.1 PREDICTED: Salmo salar regulator of nonsense transcripts 1 (LOC106568944), transcript variant X4, mRNA	6591				XM_014139809.1	XM_014139809.1 PREDICTED: Salmo salar regulator of nonsense transcripts 1 (LOC106568944), transcript variant X4, mRNA	106568944	NC_027313.1	13192936	13203805	XM_014139809.1	XM_014139809.1	PREDICTED: Salmo salar regulator of nonsense transcripts 1 (LOC106568944), transcript variant X4, mRNA	1	sp|Q92900|RENT1_HUMAN Regulator of nonsense transcripts 1 OS=Homo sapiens GN=UPF1 PE=1 SV=2"	UPF1	0	5041
XM_014139810.1 PREDICTED: Salmo salar regulator of nonsense transcripts 1 (LOC106568944), transcript variant X5, mRNA	XM_014139810.1 PREDICTED: Salmo salar regulator of nonsense transcripts 1 (LOC106568944), transcript variant X5, mRNA	3107				XM_014139810.1	XM_014139810.1 PREDICTED: Salmo salar regulator of nonsense transcripts 1 (LOC106568944), transcript variant X5, mRNA	106568944	NC_027313.1	13192936	13200152	XM_014139810.1	XM_014139810.1	PREDICTED: Salmo salar regulator of nonsense transcripts 1 (LOC106568944), transcript variant X5, mRNA	1	sp|Q92900|RENT1_HUMAN Regulator of nonsense transcripts 1 OS=Homo sapiens GN=UPF1 PE=1 SV=2"	UPF1	0	4450
XM_014139804.1 PREDICTED: Salmo salar homer protein homolog 3-like (LOC106568943), transcript variant X1, mRNA	XM_014139804.1 PREDICTED: Salmo salar homer protein homolog 3-like (LOC106568943), transcript variant X1, mRNA	2935				XM_014139804.1	XM_014139804.1 PREDICTED: Salmo salar homer protein homolog 3-like (LOC106568943), transcript variant X1, mRNA	106568943	NC_027313.1	13209384	13267365	XM_014139804.1	XM_014139804.1	PREDICTED: Salmo salar homer protein homolog 3-like (LOC106568943), transcript variant X1, mRNA	1	sp|Q9Z2X5|HOME3_RAT Homer protein homolog 3 OS=Rattus norvegicus GN=Homer3 PE=2 SV=2"	Homer3	7.62342e-106	862
XM_014139805.1 PREDICTED: Salmo salar homer protein homolog 3-like (LOC106568943), transcript variant X2, mRNA	XM_014139805.1 PREDICTED: Salmo salar homer protein homolog 3-like (LOC106568943), transcript variant X2, mRNA	2926				XM_014139805.1	XM_014139805.1 PREDICTED: Salmo salar homer protein homolog 3-like (LOC106568943), transcript variant X2, mRNA	106568943	NC_027313.1	13209384	13267365	XM_014139805.1	XM_014139805.1	PREDICTED: Salmo salar homer protein homolog 3-like (LOC106568943), transcript variant X2, mRNA	1	sp|Q9Z2X5|HOME3_RAT Homer protein homolog 3 OS=Rattus norvegicus GN=Homer3 PE=2 SV=2"	Homer3	2.62536e-106	865
NM_001139743.1 Salmo salar ubiquitin A-52 residue ribosomal protein fusion product 1like 2 (LOC100194659), mRNA	NM_001139743.1 Salmo salar ubiquitin A-52 residue ribosomal protein fusion product 1like 2 (LOC100194659), mRNA	472				NM_001139743.1	NM_001139743.1 Salmo salar ubiquitin A-52 residue ribosomal protein fusion product 1like 2 (LOC100194659), mRNA	100194659	NC_027313.1	13267428	13269329	NM_001139743.1	NM_001139743.1	Salmo salar ubiquitin A-52 residue ribosomal protein fusion product 1like 2 (LOC100194659), mRNA	1	sp|P0C276|RL40_SHEEP Ubiquitin-60S ribosomal protein L40 OS=Ovis aries GN=UBA52 PE=2 SV=2"	UBA52	1.67583e-89	662
XM_014139801.1 PREDICTED: Salmo salar ceramide synthase 2-like (LOC106568942), transcript variant X1, mRNA	XM_014139801.1 PREDICTED: Salmo salar ceramide synthase 2-like (LOC106568942), transcript variant X1, mRNA	2510				XM_014139801.1	XM_014139801.1 PREDICTED: Salmo salar ceramide synthase 2-like (LOC106568942), transcript variant X1, mRNA	106568942	NC_027313.1	13270736	13292199	XM_014139801.1	XM_014139801.1	PREDICTED: Salmo salar ceramide synthase 2-like (LOC106568942), transcript variant X1, mRNA	1	sp|Q3ZBF8|CERS2_BOVIN Ceramide synthase 2 OS=Bos taurus GN=CERS2 PE=2 SV=1"	CERS2	2.10154e-119	947
XM_014139802.1 PREDICTED: Salmo salar ceramide synthase 2-like (LOC106568942), transcript variant X2, mRNA	XM_014139802.1 PREDICTED: Salmo salar ceramide synthase 2-like (LOC106568942), transcript variant X2, mRNA	2507				XM_014139802.1	XM_014139802.1 PREDICTED: Salmo salar ceramide synthase 2-like (LOC106568942), transcript variant X2, mRNA	106568942	NC_027313.1	13270736	13291200	XM_014139802.1	XM_014139802.1	PREDICTED: Salmo salar ceramide synthase 2-like (LOC106568942), transcript variant X2, mRNA	1	sp|Q3ZBF8|CERS2_BOVIN Ceramide synthase 2 OS=Bos taurus GN=CERS2 PE=2 SV=1"	CERS2	2.04962e-119	947
XM_014139803.1 PREDICTED: Salmo salar ceramide synthase 2-like (LOC106568942), transcript variant X3, mRNA	XM_014139803.1 PREDICTED: Salmo salar ceramide synthase 2-like (LOC106568942), transcript variant X3, mRNA	2358				XM_014139803.1	XM_014139803.1 PREDICTED: Salmo salar ceramide synthase 2-like (LOC106568942), transcript variant X3, mRNA	106568942	NC_027313.1	13270736	13292202	XM_014139803.1	XM_014139803.1	PREDICTED: Salmo salar ceramide synthase 2-like (LOC106568942), transcript variant X3, mRNA	1	sp|Q3ZBF8|CERS2_BOVIN Ceramide synthase 2 OS=Bos taurus GN=CERS2 PE=2 SV=1"	CERS2	5.76443e-120	947
XM_014139800.1 PREDICTED: Salmo salar mitochondrial import inner membrane translocase subunit TIM44-like (LOC106568941), mRNA	XM_014139800.1 PREDICTED: Salmo salar mitochondrial import inner membrane translocase subunit TIM44-like (LOC106568941), mRNA	2040				XM_014139800.1	XM_014139800.1 PREDICTED: Salmo salar mitochondrial import inner membrane translocase subunit TIM44-like (LOC106568941), mRNA	106568941	NC_027313.1	13308027	13316552	XM_014139800.1	XM_014139800.1	PREDICTED: Salmo salar mitochondrial import inner membrane translocase subunit TIM44-like (LOC106568941), mRNA	1	sp|O43615|TIM44_HUMAN Mitochondrial import inner membrane translocase subunit TIM44 OS=Homo sapiens GN=TIMM44 PE=1 SV=2"	TIMM44	0	1554
XM_014139799.1 PREDICTED: Salmo salar ras-related protein Rab-11B-like (LOC106568940), mRNA	XM_014139799.1 PREDICTED: Salmo salar ras-related protein Rab-11B-like (LOC106568940), mRNA	968				XM_014139799.1	XM_014139799.1 PREDICTED: Salmo salar ras-related protein Rab-11B-like (LOC106568940), mRNA	106568940	NC_027313.1	13320734	13328831	XM_014139799.1	XM_014139799.1	PREDICTED: Salmo salar ras-related protein Rab-11B-like (LOC106568940), mRNA	1	sp|P22129|RB11B_DIPOM Ras-related protein Rab-11B OS=Diplobatis ommata PE=2 SV=1"		8.1438e-146	1059
XM_014139794.1 PREDICTED: Salmo salar E3 ubiquitin-protein ligase MARCH2-like (LOC106568939), transcript variant X1, mRNA	XM_014139794.1 PREDICTED: Salmo salar E3 ubiquitin-protein ligase MARCH2-like (LOC106568939), transcript variant X1, mRNA	1339				XM_014139794.1	XM_014139794.1 PREDICTED: Salmo salar E3 ubiquitin-protein ligase MARCH2-like (LOC106568939), transcript variant X1, mRNA	106568939	NC_027313.1	13329256	13337315	XM_014139794.1	XM_014139794.1	PREDICTED: Salmo salar E3 ubiquitin-protein ligase MARCH2-like (LOC106568939), transcript variant X1, mRNA	1	sp|Q1LVZ2|MARH2_DANRE E3 ubiquitin-protein ligase MARCH2 OS=Danio rerio GN=march2 PE=2 SV=1"	march2	1.89336e-112	855
XM_014139795.1 PREDICTED: Salmo salar E3 ubiquitin-protein ligase MARCH2-like (LOC106568939), transcript variant X2, mRNA	XM_014139795.1 PREDICTED: Salmo salar E3 ubiquitin-protein ligase MARCH2-like (LOC106568939), transcript variant X2, mRNA	1821				XM_014139795.1	XM_014139795.1 PREDICTED: Salmo salar E3 ubiquitin-protein ligase MARCH2-like (LOC106568939), transcript variant X2, mRNA	106568939	NC_027313.1	13329256	13339995	XM_014139795.1	XM_014139795.1	PREDICTED: Salmo salar E3 ubiquitin-protein ligase MARCH2-like (LOC106568939), transcript variant X2, mRNA	1	sp|Q1LVZ2|MARH2_DANRE E3 ubiquitin-protein ligase MARCH2 OS=Danio rerio GN=march2 PE=2 SV=1"	march2	9.17897e-142	1064
XM_014139796.1 PREDICTED: Salmo salar E3 ubiquitin-protein ligase MARCH2-like (LOC106568939), transcript variant X3, mRNA	XM_014139796.1 PREDICTED: Salmo salar E3 ubiquitin-protein ligase MARCH2-like (LOC106568939), transcript variant X3, mRNA	1733				XM_014139796.1	XM_014139796.1 PREDICTED: Salmo salar E3 ubiquitin-protein ligase MARCH2-like (LOC106568939), transcript variant X3, mRNA	106568939	NC_027313.1	13329256	13339994	XM_014139796.1	XM_014139796.1	PREDICTED: Salmo salar E3 ubiquitin-protein ligase MARCH2-like (LOC106568939), transcript variant X3, mRNA	1	sp|Q1LVZ2|MARH2_DANRE E3 ubiquitin-protein ligase MARCH2 OS=Danio rerio GN=march2 PE=2 SV=1"	march2	3.59819e-142	1064
XM_014139797.1 PREDICTED: Salmo salar E3 ubiquitin-protein ligase MARCH2-like (LOC106568939), transcript variant X4, mRNA	XM_014139797.1 PREDICTED: Salmo salar E3 ubiquitin-protein ligase MARCH2-like (LOC106568939), transcript variant X4, mRNA	1812				XM_014139797.1	XM_014139797.1 PREDICTED: Salmo salar E3 ubiquitin-protein ligase MARCH2-like (LOC106568939), transcript variant X4, mRNA	106568939	NC_027313.1	13329256	13339995	XM_014139797.1	XM_014139797.1	PREDICTED: Salmo salar E3 ubiquitin-protein ligase MARCH2-like (LOC106568939), transcript variant X4, mRNA	1	sp|Q1LVZ2|MARH2_DANRE E3 ubiquitin-protein ligase MARCH2 OS=Danio rerio GN=march2 PE=2 SV=1"	march2	8.33402e-142	1064
XM_014139798.1 PREDICTED: Salmo salar E3 ubiquitin-protein ligase MARCH2-like (LOC106568939), transcript variant X5, mRNA	XM_014139798.1 PREDICTED: Salmo salar E3 ubiquitin-protein ligase MARCH2-like (LOC106568939), transcript variant X5, mRNA	1586				XM_014139798.1	XM_014139798.1 PREDICTED: Salmo salar E3 ubiquitin-protein ligase MARCH2-like (LOC106568939), transcript variant X5, mRNA	106568939	NC_027313.1	13329256	13340351	XM_014139798.1	XM_014139798.1	PREDICTED: Salmo salar E3 ubiquitin-protein ligase MARCH2-like (LOC106568939), transcript variant X5, mRNA	1	sp|Q1LVZ2|MARH2_DANRE E3 ubiquitin-protein ligase MARCH2 OS=Danio rerio GN=march2 PE=2 SV=1"	march2	7.07905e-143	1064
XM_014139793.1 PREDICTED: Salmo salar solute carrier family 25 member 36-A (LOC106568938), mRNA	XM_014139793.1 PREDICTED: Salmo salar solute carrier family 25 member 36-A (LOC106568938), mRNA	2291				XM_014139793.1	XM_014139793.1 PREDICTED: Salmo salar solute carrier family 25 member 36-A (LOC106568938), mRNA	106568938	NC_027313.1	13357914	13382507	XM_014139793.1	XM_014139793.1	PREDICTED: Salmo salar solute carrier family 25 member 36-A (LOC106568938), mRNA	1	sp|Q6DG32|S2536_DANRE Solute carrier family 25 member 36-A OS=Danio rerio GN=slc25a36a PE=2 SV=1"	slc25a36a	0	1460
XM_014139784.1 PREDICTED: Salmo salar SPRY domain-containing SOCS box protein 4-like (LOC106568937), transcript variant X1, mRNA	XM_014139784.1 PREDICTED: Salmo salar SPRY domain-containing SOCS box protein 4-like (LOC106568937), transcript variant X1, mRNA	2443				XM_014139784.1	XM_014139784.1 PREDICTED: Salmo salar SPRY domain-containing SOCS box protein 4-like (LOC106568937), transcript variant X1, mRNA	106568937	NC_027313.1	13390311	13514643	XM_014139784.1	XM_014139784.1	PREDICTED: Salmo salar SPRY domain-containing SOCS box protein 4-like (LOC106568937), transcript variant X1, mRNA	1	sp|Q8R5B6|SPSB4_MOUSE SPRY domain-containing SOCS box protein 4 OS=Mus musculus GN=Spsb4 PE=1 SV=1"	Spsb4	2.92583e-138	1061
XM_014139785.1 PREDICTED: Salmo salar SPRY domain-containing SOCS box protein 4-like (LOC106568937), transcript variant X2, mRNA	XM_014139785.1 PREDICTED: Salmo salar SPRY domain-containing SOCS box protein 4-like (LOC106568937), transcript variant X2, mRNA	2506				XM_014139785.1	XM_014139785.1 PREDICTED: Salmo salar SPRY domain-containing SOCS box protein 4-like (LOC106568937), transcript variant X2, mRNA	106568937	NC_027313.1	13390311	13514643	XM_014139785.1	XM_014139785.1	PREDICTED: Salmo salar SPRY domain-containing SOCS box protein 4-like (LOC106568937), transcript variant X2, mRNA	1	sp|Q8R5B6|SPSB4_MOUSE SPRY domain-containing SOCS box protein 4 OS=Mus musculus GN=Spsb4 PE=1 SV=1"	Spsb4	5.17204e-138	1061
XM_014139787.1 PREDICTED: Salmo salar SPRY domain-containing SOCS box protein 4-like (LOC106568937), transcript variant X4, mRNA	XM_014139787.1 PREDICTED: Salmo salar SPRY domain-containing SOCS box protein 4-like (LOC106568937), transcript variant X4, mRNA	2362				XM_014139787.1	XM_014139787.1 PREDICTED: Salmo salar SPRY domain-containing SOCS box protein 4-like (LOC106568937), transcript variant X4, mRNA	106568937	NC_027313.1	13390311	13514643	XM_014139787.1	XM_014139787.1	PREDICTED: Salmo salar SPRY domain-containing SOCS box protein 4-like (LOC106568937), transcript variant X4, mRNA	1	sp|Q8R5B6|SPSB4_MOUSE SPRY domain-containing SOCS box protein 4 OS=Mus musculus GN=Spsb4 PE=1 SV=1"	Spsb4	1.38731e-138	1061
XM_014139792.1 PREDICTED: Salmo salar SPRY domain-containing SOCS box protein 4-like (LOC106568937), transcript variant X8, mRNA	XM_014139792.1 PREDICTED: Salmo salar SPRY domain-containing SOCS box protein 4-like (LOC106568937), transcript variant X8, mRNA	2059				XM_014139792.1	XM_014139792.1 PREDICTED: Salmo salar SPRY domain-containing SOCS box protein 4-like (LOC106568937), transcript variant X8, mRNA	106568937	NC_027313.1	13390311	13462102	XM_014139792.1	XM_014139792.1	PREDICTED: Salmo salar SPRY domain-containing SOCS box protein 4-like (LOC106568937), transcript variant X8, mRNA	1	sp|Q8R5B6|SPSB4_MOUSE SPRY domain-containing SOCS box protein 4 OS=Mus musculus GN=Spsb4 PE=1 SV=1"	Spsb4	3.05039e-112	877
XM_014139788.1 PREDICTED: Salmo salar SPRY domain-containing SOCS box protein 4-like (LOC106568937), transcript variant X5, mRNA	XM_014139788.1 PREDICTED: Salmo salar SPRY domain-containing SOCS box protein 4-like (LOC106568937), transcript variant X5, mRNA	2187				XM_014139788.1	XM_014139788.1 PREDICTED: Salmo salar SPRY domain-containing SOCS box protein 4-like (LOC106568937), transcript variant X5, mRNA	106568937	NC_027313.1	13445647	13514643	XM_014139788.1	XM_014139788.1	PREDICTED: Salmo salar SPRY domain-containing SOCS box protein 4-like (LOC106568937), transcript variant X5, mRNA	1	sp|Q8R5B6|SPSB4_MOUSE SPRY domain-containing SOCS box protein 4 OS=Mus musculus GN=Spsb4 PE=1 SV=1"	Spsb4	2.6433e-139	1061
XM_014139790.1 PREDICTED: Salmo salar SPRY domain-containing SOCS box protein 4-like (LOC106568937), transcript variant X6, mRNA	XM_014139790.1 PREDICTED: Salmo salar SPRY domain-containing SOCS box protein 4-like (LOC106568937), transcript variant X6, mRNA	2205				XM_014139790.1	XM_014139790.1 PREDICTED: Salmo salar SPRY domain-containing SOCS box protein 4-like (LOC106568937), transcript variant X6, mRNA	106568937	NC_027313.1	13445962	13514643	XM_014139790.1	XM_014139790.1	PREDICTED: Salmo salar SPRY domain-containing SOCS box protein 4-like (LOC106568937), transcript variant X6, mRNA	1	sp|Q8R5B6|SPSB4_MOUSE SPRY domain-containing SOCS box protein 4 OS=Mus musculus GN=Spsb4 PE=1 SV=1"	Spsb4	3.1449e-139	1061
XM_014139791.1 PREDICTED: Salmo salar SPRY domain-containing SOCS box protein 4-like (LOC106568937), transcript variant X7, mRNA	XM_014139791.1 PREDICTED: Salmo salar SPRY domain-containing SOCS box protein 4-like (LOC106568937), transcript variant X7, mRNA	2187				XM_014139791.1	XM_014139791.1 PREDICTED: Salmo salar SPRY domain-containing SOCS box protein 4-like (LOC106568937), transcript variant X7, mRNA	106568937	NC_027313.1	13446514	13514643	XM_014139791.1	XM_014139791.1	PREDICTED: Salmo salar SPRY domain-containing SOCS box protein 4-like (LOC106568937), transcript variant X7, mRNA	1	sp|Q8R5B6|SPSB4_MOUSE SPRY domain-containing SOCS box protein 4 OS=Mus musculus GN=Spsb4 PE=1 SV=1"	Spsb4	2.6433e-139	1061
XM_014139786.1 PREDICTED: Salmo salar SPRY domain-containing SOCS box protein 4-like (LOC106568937), transcript variant X3, mRNA	XM_014139786.1 PREDICTED: Salmo salar SPRY domain-containing SOCS box protein 4-like (LOC106568937), transcript variant X3, mRNA	2347				XM_014139786.1	XM_014139786.1 PREDICTED: Salmo salar SPRY domain-containing SOCS box protein 4-like (LOC106568937), transcript variant X3, mRNA	106568937	NC_027313.1	13447549	13514643	XM_014139786.1	XM_014139786.1	PREDICTED: Salmo salar SPRY domain-containing SOCS box protein 4-like (LOC106568937), transcript variant X3, mRNA	1	sp|Q8R5B6|SPSB4_MOUSE SPRY domain-containing SOCS box protein 4 OS=Mus musculus GN=Spsb4 PE=1 SV=1"	Spsb4	1.20555e-138	1061
XM_014139783.1 PREDICTED: Salmo salar GTPase IMAP family member 7-like (LOC106568936), mRNA	XM_014139783.1 PREDICTED: Salmo salar GTPase IMAP family member 7-like (LOC106568936), mRNA	1895				XM_014139783.1	XM_014139783.1 PREDICTED: Salmo salar GTPase IMAP family member 7-like (LOC106568936), mRNA	106568936	NC_027313.1	13490552	13497054	XM_014139783.1	XM_014139783.1	PREDICTED: Salmo salar GTPase IMAP family member 7-like (LOC106568936), mRNA	1	sp|Q9UG22|GIMA2_HUMAN GTPase IMAP family member 2 OS=Homo sapiens GN=GIMAP2 PE=1 SV=2"	GIMAP2	3.4802e-19	229
XM_014139780.1 PREDICTED: Salmo salar calsyntenin-2-like (LOC106568935), transcript variant X1, mRNA	XM_014139780.1 PREDICTED: Salmo salar calsyntenin-2-like (LOC106568935), transcript variant X1, mRNA	5819				XM_014139780.1	XM_014139780.1 PREDICTED: Salmo salar calsyntenin-2-like (LOC106568935), transcript variant X1, mRNA	106568935	NC_027313.1	13548064	13848906	XM_014139780.1	XM_014139780.1	PREDICTED: Salmo salar calsyntenin-2-like (LOC106568935), transcript variant X1, mRNA	1	sp|Q9H4D0|CSTN2_HUMAN Calsyntenin-2 OS=Homo sapiens GN=CLSTN2 PE=1 SV=2"	CLSTN2	0	3192
XM_014139782.1 PREDICTED: Salmo salar calsyntenin-2-like (LOC106568935), transcript variant X3, mRNA	XM_014139782.1 PREDICTED: Salmo salar calsyntenin-2-like (LOC106568935), transcript variant X3, mRNA	5444				XM_014139782.1	XM_014139782.1 PREDICTED: Salmo salar calsyntenin-2-like (LOC106568935), transcript variant X3, mRNA	106568935	NC_027313.1	13548064	13637495	XM_014139782.1	XM_014139782.1	PREDICTED: Salmo salar calsyntenin-2-like (LOC106568935), transcript variant X3, mRNA	1	sp|Q9H4D0|CSTN2_HUMAN Calsyntenin-2 OS=Homo sapiens GN=CLSTN2 PE=1 SV=2"	CLSTN2	0	2967
XM_014139781.1 PREDICTED: Salmo salar calsyntenin-2-like (LOC106568935), transcript variant X2, mRNA	XM_014139781.1 PREDICTED: Salmo salar calsyntenin-2-like (LOC106568935), transcript variant X2, mRNA	3123				XM_014139781.1	XM_014139781.1 PREDICTED: Salmo salar calsyntenin-2-like (LOC106568935), transcript variant X2, mRNA	106568935	NC_027313.1	13550772	13848910	XM_014139781.1	XM_014139781.1	PREDICTED: Salmo salar calsyntenin-2-like (LOC106568935), transcript variant X2, mRNA	1	sp|Q9H4D0|CSTN2_HUMAN Calsyntenin-2 OS=Homo sapiens GN=CLSTN2 PE=1 SV=2"	CLSTN2	0	3197
XR_001320433.1 PREDICTED: Salmo salar uncharacterized LOC106569024 (LOC106569024), ncRNA	XR_001320433.1 PREDICTED: Salmo salar uncharacterized LOC106569024 (LOC106569024), ncRNA	476				XR_001320433.1	XR_001320433.1 PREDICTED: Salmo salar uncharacterized LOC106569024 (LOC106569024), ncRNA	106569024	NC_027313.1	13858834	13860972	XR_001320433.1	XR_001320433.1	PREDICTED: Salmo salar uncharacterized LOC106569024 (LOC106569024), ncRNA	1	sp|A4IH61|NMNA2_XENTR Nicotinamide/nicotinic acid mononucleotide adenylyltransferase 2 OS=Xenopus tropicalis GN=nmnat2 PE=2 SV=1"	nmnat2	0.00939165	89
XM_014139778.1 PREDICTED: Salmo salar retinol-binding protein 1-like (LOC106568934), transcript variant X1, mRNA	XM_014139778.1 PREDICTED: Salmo salar retinol-binding protein 1-like (LOC106568934), transcript variant X1, mRNA	1143				XM_014139778.1	XM_014139778.1 PREDICTED: Salmo salar retinol-binding protein 1-like (LOC106568934), transcript variant X1, mRNA	106568934	NC_027313.1	13877039	13880947	XM_014139778.1	XM_014139778.1	PREDICTED: Salmo salar retinol-binding protein 1-like (LOC106568934), transcript variant X1, mRNA	1	sp|Q00915|RET1_MOUSE Retinol-binding protein 1 OS=Mus musculus GN=Rbp1 PE=2 SV=2"	Rbp1	4.9377e-78	610
XM_014139779.1 PREDICTED: Salmo salar retinol-binding protein 1-like (LOC106568934), transcript variant X2, mRNA	XM_014139779.1 PREDICTED: Salmo salar retinol-binding protein 1-like (LOC106568934), transcript variant X2, mRNA	1100				XM_014139779.1	XM_014139779.1 PREDICTED: Salmo salar retinol-binding protein 1-like (LOC106568934), transcript variant X2, mRNA	106568934	NC_027313.1	13877040	13880947	XM_014139779.1	XM_014139779.1	PREDICTED: Salmo salar retinol-binding protein 1-like (LOC106568934), transcript variant X2, mRNA	1	sp|Q00915|RET1_MOUSE Retinol-binding protein 1 OS=Mus musculus GN=Rbp1 PE=2 SV=2"	Rbp1	4.20045e-65	523
XM_014139951.1 PREDICTED: Salmo salar retinol binding protein 2, cellular (rbp2), transcript variant X1, mRNA	XM_014139951.1 PREDICTED: Salmo salar retinol binding protein 2, cellular (rbp2), transcript variant X1, mRNA	657				XM_014139951.1	XM_014139951.1 PREDICTED: Salmo salar retinol binding protein 2, cellular (rbp2), transcript variant X1, mRNA	106569023	NC_027313.1	13884189	13886399	XM_014139951.1	XM_014139951.1	PREDICTED: Salmo salar retinol binding protein 2, cellular (rbp2), transcript variant X1, mRNA	1	sp|P50121|RET2_PIG Retinol-binding protein 2 OS=Sus scrofa GN=RBP2 PE=2 SV=2"	RBP2	4.63876e-69	535
XM_014139952.1 PREDICTED: Salmo salar retinol binding protein 2, cellular (rbp2), transcript variant X2, mRNA	XM_014139952.1 PREDICTED: Salmo salar retinol binding protein 2, cellular (rbp2), transcript variant X2, mRNA	636				XM_014139952.1	XM_014139952.1 PREDICTED: Salmo salar retinol binding protein 2, cellular (rbp2), transcript variant X2, mRNA	106569023	NC_027313.1	13884201	13886399	XM_014139952.1	XM_014139952.1	PREDICTED: Salmo salar retinol binding protein 2, cellular (rbp2), transcript variant X2, mRNA	1	sp|P50121|RET2_PIG Retinol-binding protein 2 OS=Sus scrofa GN=RBP2 PE=2 SV=2"	RBP2	2.69366e-71	549
XM_014139935.1 PREDICTED: Salmo salar coatomer subunit beta-like (LOC106569002), mRNA	XM_014139935.1 PREDICTED: Salmo salar coatomer subunit beta-like (LOC106569002), mRNA	3569				XM_014139935.1	XM_014139935.1 PREDICTED: Salmo salar coatomer subunit beta-like (LOC106569002), mRNA	106569002	NC_027313.1	13887179	13903882	XM_014139935.1	XM_014139935.1	PREDICTED: Salmo salar coatomer subunit beta'-like (LOC106569002), mRNA	1	sp|O55029|COPB2_MOUSE Coatomer subunit beta OS=Mus musculus GN=Copb2 PE=2 SV=2"	Copb2	0	4195
XM_014139767.1 PREDICTED: Salmo salar segment polarity protein dishevelled homolog DVL-3-like (LOC106568930), transcript variant X1, mRNA	XM_014139767.1 PREDICTED: Salmo salar segment polarity protein dishevelled homolog DVL-3-like (LOC106568930), transcript variant X1, mRNA	3333				XM_014139767.1	XM_014139767.1 PREDICTED: Salmo salar segment polarity protein dishevelled homolog DVL-3-like (LOC106568930), transcript variant X1, mRNA	106568930	NC_027313.1	13915826	13937741	XM_014139767.1	XM_014139767.1	PREDICTED: Salmo salar segment polarity protein dishevelled homolog DVL-3-like (LOC106568930), transcript variant X1, mRNA	1	sp|B1WAP7|DVL3_XENTR Segment polarity protein dishevelled homolog DVL-3 OS=Xenopus tropicalis GN=dvl3 PE=2 SV=1"	dvl3	0	1891
XM_014139768.1 PREDICTED: Salmo salar segment polarity protein dishevelled homolog DVL-3-like (LOC106568930), transcript variant X2, mRNA	XM_014139768.1 PREDICTED: Salmo salar segment polarity protein dishevelled homolog DVL-3-like (LOC106568930), transcript variant X2, mRNA	2883				XM_014139768.1	XM_014139768.1 PREDICTED: Salmo salar segment polarity protein dishevelled homolog DVL-3-like (LOC106568930), transcript variant X2, mRNA	106568930	NC_027313.1	13916260	13937740	XM_014139768.1	XM_014139768.1	PREDICTED: Salmo salar segment polarity protein dishevelled homolog DVL-3-like (LOC106568930), transcript variant X2, mRNA	1	sp|B1WAP7|DVL3_XENTR Segment polarity protein dishevelled homolog DVL-3 OS=Xenopus tropicalis GN=dvl3 PE=2 SV=1"	dvl3	0	1914
XM_014139771.1 PREDICTED: Salmo salar AP-2 complex subunit mu-A-like (LOC106568931), transcript variant X3, mRNA	XM_014139771.1 PREDICTED: Salmo salar AP-2 complex subunit mu-A-like (LOC106568931), transcript variant X3, mRNA	1647				XM_014139771.1	XM_014139771.1 PREDICTED: Salmo salar AP-2 complex subunit mu-A-like (LOC106568931), transcript variant X3, mRNA	106568931	NC_027313.1	13939161	13947987	XM_014139771.1	XM_014139771.1	PREDICTED: Salmo salar AP-2 complex subunit mu-A-like (LOC106568931), transcript variant X3, mRNA	1	sp|Q6NWK2|AP2MA_DANRE AP-2 complex subunit mu-A OS=Danio rerio GN=ap2m1a PE=2 SV=1"	ap2m1a	0	2190
XM_014139769.1 PREDICTED: Salmo salar AP-2 complex subunit mu-A-like (LOC106568931), transcript variant X1, mRNA	XM_014139769.1 PREDICTED: Salmo salar AP-2 complex subunit mu-A-like (LOC106568931), transcript variant X1, mRNA	1667				XM_014139769.1	XM_014139769.1 PREDICTED: Salmo salar AP-2 complex subunit mu-A-like (LOC106568931), transcript variant X1, mRNA	106568931	NC_027313.1	13940532	13947987	XM_014139769.1	XM_014139769.1	PREDICTED: Salmo salar AP-2 complex subunit mu-A-like (LOC106568931), transcript variant X1, mRNA	1	sp|Q6NWK2|AP2MA_DANRE AP-2 complex subunit mu-A OS=Danio rerio GN=ap2m1a PE=2 SV=1"	ap2m1a	0	2190
XM_014139770.1 PREDICTED: Salmo salar AP-2 complex subunit mu-A-like (LOC106568931), transcript variant X2, mRNA	XM_014139770.1 PREDICTED: Salmo salar AP-2 complex subunit mu-A-like (LOC106568931), transcript variant X2, mRNA	1708				XM_014139770.1	XM_014139770.1 PREDICTED: Salmo salar AP-2 complex subunit mu-A-like (LOC106568931), transcript variant X2, mRNA	106568931	NC_027313.1	13940532	13947987	XM_014139770.1	XM_014139770.1	PREDICTED: Salmo salar AP-2 complex subunit mu-A-like (LOC106568931), transcript variant X2, mRNA	1	sp|Q6NWK2|AP2MA_DANRE AP-2 complex subunit mu-A OS=Danio rerio GN=ap2m1a PE=2 SV=1"	ap2m1a	0	2190
XM_014139772.1 PREDICTED: Salmo salar AP-2 complex subunit mu-A-like (LOC106568931), transcript variant X4, mRNA	XM_014139772.1 PREDICTED: Salmo salar AP-2 complex subunit mu-A-like (LOC106568931), transcript variant X4, mRNA	1645				XM_014139772.1	XM_014139772.1 PREDICTED: Salmo salar AP-2 complex subunit mu-A-like (LOC106568931), transcript variant X4, mRNA	106568931	NC_027313.1	13940533	13947987	XM_014139772.1	XM_014139772.1	PREDICTED: Salmo salar AP-2 complex subunit mu-A-like (LOC106568931), transcript variant X4, mRNA	1	sp|Q6NWK2|AP2MA_DANRE AP-2 complex subunit mu-A OS=Danio rerio GN=ap2m1a PE=2 SV=1"	ap2m1a	0	2197
XM_014139773.1 PREDICTED: Salmo salar choline-phosphate cytidylyltransferase A-like (LOC106568933), transcript variant X1, mRNA	XM_014139773.1 PREDICTED: Salmo salar choline-phosphate cytidylyltransferase A-like (LOC106568933), transcript variant X1, mRNA	2414				XM_014139773.1	XM_014139773.1 PREDICTED: Salmo salar choline-phosphate cytidylyltransferase A-like (LOC106568933), transcript variant X1, mRNA	106568933	NC_027313.1	13949128	13955013	XM_014139773.1	XM_014139773.1	PREDICTED: Salmo salar choline-phosphate cytidylyltransferase A-like (LOC106568933), transcript variant X1, mRNA	1	sp|P49585|PCY1A_HUMAN Choline-phosphate cytidylyltransferase A OS=Homo sapiens GN=PCYT1A PE=1 SV=2"	PCYT1A	2.17774e-158	1204
XM_014139774.1 PREDICTED: Salmo salar choline-phosphate cytidylyltransferase A-like (LOC106568933), transcript variant X2, mRNA	XM_014139774.1 PREDICTED: Salmo salar choline-phosphate cytidylyltransferase A-like (LOC106568933), transcript variant X2, mRNA	2506				XM_014139774.1	XM_014139774.1 PREDICTED: Salmo salar choline-phosphate cytidylyltransferase A-like (LOC106568933), transcript variant X2, mRNA	106568933	NC_027313.1	13949128	13955811	XM_014139774.1	XM_014139774.1	PREDICTED: Salmo salar choline-phosphate cytidylyltransferase A-like (LOC106568933), transcript variant X2, mRNA	1	sp|P49585|PCY1A_HUMAN Choline-phosphate cytidylyltransferase A OS=Homo sapiens GN=PCYT1A PE=1 SV=2"	PCYT1A	5.39794e-158	1204
XM_014139776.1 PREDICTED: Salmo salar choline-phosphate cytidylyltransferase A-like (LOC106568933), transcript variant X3, mRNA	XM_014139776.1 PREDICTED: Salmo salar choline-phosphate cytidylyltransferase A-like (LOC106568933), transcript variant X3, mRNA	2591				XM_014139776.1	XM_014139776.1 PREDICTED: Salmo salar choline-phosphate cytidylyltransferase A-like (LOC106568933), transcript variant X3, mRNA	106568933	NC_027313.1	13949128	13959922	XM_014139776.1	XM_014139776.1	PREDICTED: Salmo salar choline-phosphate cytidylyltransferase A-like (LOC106568933), transcript variant X3, mRNA	1	sp|P49585|PCY1A_HUMAN Choline-phosphate cytidylyltransferase A OS=Homo sapiens GN=PCYT1A PE=1 SV=2"	PCYT1A	1.20607e-157	1204
XM_014139777.1 PREDICTED: Salmo salar choline-phosphate cytidylyltransferase A-like (LOC106568933), transcript variant X4, mRNA	XM_014139777.1 PREDICTED: Salmo salar choline-phosphate cytidylyltransferase A-like (LOC106568933), transcript variant X4, mRNA	2347				XM_014139777.1	XM_014139777.1 PREDICTED: Salmo salar choline-phosphate cytidylyltransferase A-like (LOC106568933), transcript variant X4, mRNA	106568933	NC_027313.1	13949128	13955377	XM_014139777.1	XM_014139777.1	PREDICTED: Salmo salar choline-phosphate cytidylyltransferase A-like (LOC106568933), transcript variant X4, mRNA	1	sp|P49585|PCY1A_HUMAN Choline-phosphate cytidylyltransferase A OS=Homo sapiens GN=PCYT1A PE=1 SV=2"	PCYT1A	1.13053e-158	1204
XM_014139766.1 PREDICTED: Salmo salar stress-associated endoplasmic reticulum protein 1-like (LOC106568929), mRNA	XM_014139766.1 PREDICTED: Salmo salar stress-associated endoplasmic reticulum protein 1-like (LOC106568929), mRNA	1441				XM_014139766.1	XM_014139766.1 PREDICTED: Salmo salar stress-associated endoplasmic reticulum protein 1-like (LOC106568929), mRNA	106568929	NC_027313.1	13961495	13965281	XM_014139766.1	XM_014139766.1	PREDICTED: Salmo salar stress-associated endoplasmic reticulum protein 1-like (LOC106568929), mRNA	1	sp|Q9R2C1|SERP1_RAT Stress-associated endoplasmic reticulum protein 1 OS=Rattus norvegicus GN=Serp1 PE=1 SV=2"	Serp1	2.5796e-31	295
XR_001320419.1 PREDICTED: Salmo salar selenoprotein T1a-like (LOC106568928), misc_RNA	XR_001320419.1 PREDICTED: Salmo salar selenoprotein T1a-like (LOC106568928), misc_RNA	1205				XR_001320419.1	XR_001320419.1 PREDICTED: Salmo salar selenoprotein T1a-like (LOC106568928), misc_RNA	106568928	NC_027313.1	13976338	13979763	XR_001320419.1	XR_001320419.1	PREDICTED: Salmo salar selenoprotein T1a-like (LOC106568928), misc_RNA	1	sp|Q802F2|SELTA_DANRE Selenoprotein T1a OS=Danio rerio GN=selt1a PE=2 SV=3"	selt1a	1.05877e-104	794
XM_014139764.1 PREDICTED: Salmo salar schwannomin-interacting protein 1-like (LOC106568927), transcript variant X1, mRNA	XM_014139764.1 PREDICTED: Salmo salar schwannomin-interacting protein 1-like (LOC106568927), transcript variant X1, mRNA	2071				XM_014139764.1	XM_014139764.1 PREDICTED: Salmo salar schwannomin-interacting protein 1-like (LOC106568927), transcript variant X1, mRNA	106568927	NC_027313.1	13993798	14010277	XM_014139764.1	XM_014139764.1	PREDICTED: Salmo salar schwannomin-interacting protein 1-like (LOC106568927), transcript variant X1, mRNA	1	sp|Q3TI53|SCHI1_MOUSE Schwannomin-interacting protein 1 OS=Mus musculus GN=Schip1 PE=1 SV=2"	Schip1	8.66602e-93	766
XM_014139765.1 PREDICTED: Salmo salar schwannomin-interacting protein 1-like (LOC106568927), transcript variant X2, mRNA	XM_014139765.1 PREDICTED: Salmo salar schwannomin-interacting protein 1-like (LOC106568927), transcript variant X2, mRNA	2056				XM_014139765.1	XM_014139765.1 PREDICTED: Salmo salar schwannomin-interacting protein 1-like (LOC106568927), transcript variant X2, mRNA	106568927	NC_027313.1	13993798	14010277	XM_014139765.1	XM_014139765.1	PREDICTED: Salmo salar schwannomin-interacting protein 1-like (LOC106568927), transcript variant X2, mRNA	1	sp|Q3TI53|SCHI1_MOUSE Schwannomin-interacting protein 1 OS=Mus musculus GN=Schip1 PE=1 SV=2"	Schip1	1.22189e-85	717
XM_014139763.1 PREDICTED: Salmo salar protein phosphatase 1L (LOC106568925), mRNA	XM_014139763.1 PREDICTED: Salmo salar protein phosphatase 1L (LOC106568925), mRNA	2983				XM_014139763.1	XM_014139763.1 PREDICTED: Salmo salar protein phosphatase 1L (LOC106568925), mRNA	106568925	NC_027313.1	14030100	14061576	XM_014139763.1	XM_014139763.1	PREDICTED: Salmo salar protein phosphatase 1L (LOC106568925), mRNA	1	sp|Q5SGD2|PPM1L_HUMAN Protein phosphatase 1L OS=Homo sapiens GN=PPM1L PE=1 SV=1"	PPM1L	0	1649
XM_014139950.1 PREDICTED: Salmo salar otolin-1 (LOC106569022), mRNA	XM_014139950.1 PREDICTED: Salmo salar otolin-1 (LOC106569022), mRNA	2857				XM_014139950.1	XM_014139950.1 PREDICTED: Salmo salar otolin-1 (LOC106569022), mRNA	106569022	NC_027313.1	14073012	14078058	XM_014139950.1	XM_014139950.1	PREDICTED: Salmo salar otolin-1 (LOC106569022), mRNA	1	sp|P83371|OTOL1_ONCKE Otolin-1 OS=Oncorhynchus keta GN=otol1 PE=1 SV=1"	otol1	0	1727
XM_014139761.1 PREDICTED: Salmo salar T-cell acute lymphocytic leukemia protein 1-like (LOC106568924), transcript variant X1, mRNA	XM_014139761.1 PREDICTED: Salmo salar T-cell acute lymphocytic leukemia protein 1-like (LOC106568924), transcript variant X1, mRNA	3069				XM_014139761.1	XM_014139761.1 PREDICTED: Salmo salar T-cell acute lymphocytic leukemia protein 1-like (LOC106568924), transcript variant X1, mRNA	106568924	NC_027313.1	14095382	14101816	XM_014139761.1	XM_014139761.1	PREDICTED: Salmo salar T-cell acute lymphocytic leukemia protein 1-like (LOC106568924), transcript variant X1, mRNA	1	sp|Q90YI8|TAL1_TAKRU T-cell acute lymphocytic leukemia protein 1 OS=Takifugu rubripes GN=tal1 PE=2 SV=1"	tal1	2.21922e-126	1006
XM_014139762.1 PREDICTED: Salmo salar T-cell acute lymphocytic leukemia protein 1-like (LOC106568924), transcript variant X2, mRNA	XM_014139762.1 PREDICTED: Salmo salar T-cell acute lymphocytic leukemia protein 1-like (LOC106568924), transcript variant X2, mRNA	3030				XM_014139762.1	XM_014139762.1 PREDICTED: Salmo salar T-cell acute lymphocytic leukemia protein 1-like (LOC106568924), transcript variant X2, mRNA	106568924	NC_027313.1	14095382	14101807	XM_014139762.1	XM_014139762.1	PREDICTED: Salmo salar T-cell acute lymphocytic leukemia protein 1-like (LOC106568924), transcript variant X2, mRNA	1	sp|Q90YI8|TAL1_TAKRU T-cell acute lymphocytic leukemia protein 1 OS=Takifugu rubripes GN=tal1 PE=2 SV=1"	tal1	1.44077e-128	1020
XM_014139949.1	XM_014139949.1	2765				XM_014139949.1	XM_014139949.1	106569020	NC_027313.1	14113780	14117009	XM_014139949.1	XM_014139949.1	PREDICTED: Salmo salar uncharacterized LOC106569020 (LOC106569020), mRNA	1
XM_014139759.1 PREDICTED: Salmo salar roquin-1-like (LOC106568923), transcript variant X1, mRNA	XM_014139759.1 PREDICTED: Salmo salar roquin-1-like (LOC106568923), transcript variant X1, mRNA	8100				XM_014139759.1	XM_014139759.1 PREDICTED: Salmo salar roquin-1-like (LOC106568923), transcript variant X1, mRNA	106568923	NC_027313.1	14122507	14165548	XM_014139759.1	XM_014139759.1	PREDICTED: Salmo salar roquin-1-like (LOC106568923), transcript variant X1, mRNA	1	sp|Q5TC82|RC3H1_HUMAN Roquin-1 OS=Homo sapiens GN=RC3H1 PE=1 SV=1"	RC3H1	0	2168
XM_014139760.1 PREDICTED: Salmo salar roquin-1-like (LOC106568923), transcript variant X2, mRNA	XM_014139760.1 PREDICTED: Salmo salar roquin-1-like (LOC106568923), transcript variant X2, mRNA	8097				XM_014139760.1	XM_014139760.1 PREDICTED: Salmo salar roquin-1-like (LOC106568923), transcript variant X2, mRNA	106568923	NC_027313.1	14122507	14165548	XM_014139760.1	XM_014139760.1	PREDICTED: Salmo salar roquin-1-like (LOC106568923), transcript variant X2, mRNA	1	sp|Q5TC82|RC3H1_HUMAN Roquin-1 OS=Homo sapiens GN=RC3H1 PE=1 SV=1"	RC3H1	0	2168
XM_014139755.1 PREDICTED: Salmo salar leucine rich repeat and coiled-coil centrosomal protein 1 (lrrcc1), transcript variant X1, mRNA	XM_014139755.1 PREDICTED: Salmo salar leucine rich repeat and coiled-coil centrosomal protein 1 (lrrcc1), transcript variant X1, mRNA	4854				XM_014139755.1	XM_014139755.1 PREDICTED: Salmo salar leucine rich repeat and coiled-coil centrosomal protein 1 (lrrcc1), transcript variant X1, mRNA	106568922	NC_027313.1	14165899	14202410	XM_014139755.1	XM_014139755.1	PREDICTED: Salmo salar leucine rich repeat and coiled-coil centrosomal protein 1 (lrrcc1), transcript variant X1, mRNA	1	sp|Q6NRC9|LRCC1_XENLA Leucine-rich repeat and coiled-coil domain-containing protein 1 OS=Xenopus laevis GN=lrrcc1 PE=2 SV=1"	lrrcc1	0	2070
XM_014139757.1 PREDICTED: Salmo salar leucine rich repeat and coiled-coil centrosomal protein 1 (lrrcc1), transcript variant X2, mRNA	XM_014139757.1 PREDICTED: Salmo salar leucine rich repeat and coiled-coil centrosomal protein 1 (lrrcc1), transcript variant X2, mRNA	4841				XM_014139757.1	XM_014139757.1 PREDICTED: Salmo salar leucine rich repeat and coiled-coil centrosomal protein 1 (lrrcc1), transcript variant X2, mRNA	106568922	NC_027313.1	14165900	14202410	XM_014139757.1	XM_014139757.1	PREDICTED: Salmo salar leucine rich repeat and coiled-coil centrosomal protein 1 (lrrcc1), transcript variant X2, mRNA	1	sp|Q6NRC9|LRCC1_XENLA Leucine-rich repeat and coiled-coil domain-containing protein 1 OS=Xenopus laevis GN=lrrcc1 PE=2 SV=1"	lrrcc1	0	2072
XM_014139758.1 PREDICTED: Salmo salar leucine rich repeat and coiled-coil centrosomal protein 1 (lrrcc1), transcript variant X3, mRNA	XM_014139758.1 PREDICTED: Salmo salar leucine rich repeat and coiled-coil centrosomal protein 1 (lrrcc1), transcript variant X3, mRNA	3956				XM_014139758.1	XM_014139758.1 PREDICTED: Salmo salar leucine rich repeat and coiled-coil centrosomal protein 1 (lrrcc1), transcript variant X3, mRNA	106568922	NC_027313.1	14178350	14202410	XM_014139758.1	XM_014139758.1	PREDICTED: Salmo salar leucine rich repeat and coiled-coil centrosomal protein 1 (lrrcc1), transcript variant X3, mRNA	1	sp|Q6NRC9|LRCC1_XENLA Leucine-rich repeat and coiled-coil domain-containing protein 1 OS=Xenopus laevis GN=lrrcc1 PE=2 SV=1"	lrrcc1	0	1694
XM_014139753.1 PREDICTED: Salmo salar transcription factor E2F5-like (LOC106568921), transcript variant X1, mRNA	XM_014139753.1 PREDICTED: Salmo salar transcription factor E2F5-like (LOC106568921), transcript variant X1, mRNA	2777				XM_014139753.1	XM_014139753.1 PREDICTED: Salmo salar transcription factor E2F5-like (LOC106568921), transcript variant X1, mRNA	106568921	NC_027313.1	14211177	14216569	XM_014139753.1	XM_014139753.1	PREDICTED: Salmo salar transcription factor E2F5-like (LOC106568921), transcript variant X1, mRNA	1	sp|Q15329|E2F5_HUMAN Transcription factor E2F5 OS=Homo sapiens GN=E2F5 PE=1 SV=1"	E2F5	3.06715e-96	792
XM_014139754.1 PREDICTED: Salmo salar transcription factor E2F5-like (LOC106568921), transcript variant X2, mRNA	XM_014139754.1 PREDICTED: Salmo salar transcription factor E2F5-like (LOC106568921), transcript variant X2, mRNA	2489				XM_014139754.1	XM_014139754.1 PREDICTED: Salmo salar transcription factor E2F5-like (LOC106568921), transcript variant X2, mRNA	106568921	NC_027313.1	14212212	14216569	XM_014139754.1	XM_014139754.1	PREDICTED: Salmo salar transcription factor E2F5-like (LOC106568921), transcript variant X2, mRNA	1	sp|Q15329|E2F5_HUMAN Transcription factor E2F5 OS=Homo sapiens GN=E2F5 PE=1 SV=1"	E2F5	2.20315e-76	650
XM_014139751.1 PREDICTED: Salmo salar atypical chemokine receptor 4-like (LOC106568919), transcript variant X1, mRNA	XM_014139751.1 PREDICTED: Salmo salar atypical chemokine receptor 4-like (LOC106568919), transcript variant X1, mRNA	3323				XM_014139751.1	XM_014139751.1 PREDICTED: Salmo salar atypical chemokine receptor 4-like (LOC106568919), transcript variant X1, mRNA	106568919	NC_027313.1	14219438	14225865	XM_014139751.1	XM_014139751.1	PREDICTED: Salmo salar atypical chemokine receptor 4-like (LOC106568919), transcript variant X1, mRNA	1	sp|Q9NPB9|ACKR4_HUMAN Atypical chemokine receptor 4 OS=Homo sapiens GN=ACKR4 PE=1 SV=1"	ACKR4	1.72786e-60	545
XM_014139752.1 PREDICTED: Salmo salar atypical chemokine receptor 4-like (LOC106568919), transcript variant X2, mRNA	XM_014139752.1 PREDICTED: Salmo salar atypical chemokine receptor 4-like (LOC106568919), transcript variant X2, mRNA	2787				XM_014139752.1	XM_014139752.1 PREDICTED: Salmo salar atypical chemokine receptor 4-like (LOC106568919), transcript variant X2, mRNA	106568919	NC_027313.1	14219438	14223506	XM_014139752.1	XM_014139752.1	PREDICTED: Salmo salar atypical chemokine receptor 4-like (LOC106568919), transcript variant X2, mRNA	1	sp|Q9NPB9|ACKR4_HUMAN Atypical chemokine receptor 4 OS=Homo sapiens GN=ACKR4 PE=1 SV=1"	ACKR4	6.31572e-61	545
XM_014139750.1	XM_014139750.1	1344				XM_014139750.1	XM_014139750.1	106568918	NC_027313.1	14228460	14230979	XM_014139750.1	XM_014139750.1	PREDICTED: Salmo salar uncharacterized LOC106568918 (LOC106568918), mRNA	1
XR_001320432.1	XR_001320432.1	422				XR_001320432.1	XR_001320432.1	106569019	NC_027313.1	14236809	14239434	XR_001320432.1	XR_001320432.1	PREDICTED: Salmo salar uncharacterized LOC106569019 (LOC106569019), ncRNA	1
XM_014139747.1 PREDICTED: Salmo salar rab effector MyRIP-like (LOC106568916), transcript variant X1, mRNA	XM_014139747.1 PREDICTED: Salmo salar rab effector MyRIP-like (LOC106568916), transcript variant X1, mRNA	6569				XM_014139747.1	XM_014139747.1 PREDICTED: Salmo salar rab effector MyRIP-like (LOC106568916), transcript variant X1, mRNA	106568916	NC_027313.1	14240927	14300942	XM_014139747.1	XM_014139747.1	PREDICTED: Salmo salar rab effector MyRIP-like (LOC106568916), transcript variant X1, mRNA	1	sp|A8T6P4|MYRIP_DANRE Rab effector MyRIP OS=Danio rerio GN=myrip PE=1 SV=1"	myrip	5.48627e-136	1160
XM_014139748.1 PREDICTED: Salmo salar rab effector MyRIP-like (LOC106568916), transcript variant X2, mRNA	XM_014139748.1 PREDICTED: Salmo salar rab effector MyRIP-like (LOC106568916), transcript variant X2, mRNA	6556				XM_014139748.1	XM_014139748.1 PREDICTED: Salmo salar rab effector MyRIP-like (LOC106568916), transcript variant X2, mRNA	106568916	NC_027313.1	14240927	14300941	XM_014139748.1	XM_014139748.1	PREDICTED: Salmo salar rab effector MyRIP-like (LOC106568916), transcript variant X2, mRNA	1	sp|A8T6P4|MYRIP_DANRE Rab effector MyRIP OS=Danio rerio GN=myrip PE=1 SV=1"	myrip	1.99486e-131	1126
XM_014139749.1 PREDICTED: Salmo salar rab effector MyRIP-like (LOC106568916), transcript variant X3, mRNA	XM_014139749.1 PREDICTED: Salmo salar rab effector MyRIP-like (LOC106568916), transcript variant X3, mRNA	6503				XM_014139749.1	XM_014139749.1 PREDICTED: Salmo salar rab effector MyRIP-like (LOC106568916), transcript variant X3, mRNA	106568916	NC_027313.1	14240928	14300940	XM_014139749.1	XM_014139749.1	PREDICTED: Salmo salar rab effector MyRIP-like (LOC106568916), transcript variant X3, mRNA	1	sp|A8T6P4|MYRIP_DANRE Rab effector MyRIP OS=Danio rerio GN=myrip PE=1 SV=1"	myrip	5.05312e-136	1160
XR_001320418.1 PREDICTED: Salmo salar uncharacterized LOC106568917 (LOC106568917), ncRNA	XR_001320418.1 PREDICTED: Salmo salar uncharacterized LOC106568917 (LOC106568917), ncRNA	428				XR_001320418.1	XR_001320418.1 PREDICTED: Salmo salar uncharacterized LOC106568917 (LOC106568917), ncRNA	106568917	NC_027313.1	14303438	14304537	XR_001320418.1	XR_001320418.1	PREDICTED: Salmo salar uncharacterized LOC106568917 (LOC106568917), ncRNA	1	sp|Q6DE92|PXDC2_XENLA Plexin domain-containing protein 2 OS=Xenopus laevis GN=plxdc2 PE=2 SV=1"	plxdc2	4.28874e-20	124
XM_014139745.1 PREDICTED: Salmo salar MAM and LDL-receptor class A domain-containing protein 2-like (LOC106568915), transcript variant X1, mRNA	XM_014139745.1 PREDICTED: Salmo salar MAM and LDL-receptor class A domain-containing protein 2-like (LOC106568915), transcript variant X1, mRNA	7530				XM_014139745.1	XM_014139745.1 PREDICTED: Salmo salar MAM and LDL-receptor class A domain-containing protein 2-like (LOC106568915), transcript variant X1, mRNA	106568915	NC_027313.1	14312759	14350698	XM_014139745.1	XM_014139745.1	PREDICTED: Salmo salar MAM and LDL-receptor class A domain-containing protein 2-like (LOC106568915), transcript variant X1, mRNA	1	sp|B3EWZ6|MLRP2_ACRMI MAM and LDL-receptor class A domain-containing protein 2 (Fragment) OS=Acropora millepora PE=1 SV=1"		0	2591
XM_014139746.1 PREDICTED: Salmo salar MAM and LDL-receptor class A domain-containing protein 2-like (LOC106568915), transcript variant X2, mRNA	XM_014139746.1 PREDICTED: Salmo salar MAM and LDL-receptor class A domain-containing protein 2-like (LOC106568915), transcript variant X2, mRNA	7500				XM_014139746.1	XM_014139746.1 PREDICTED: Salmo salar MAM and LDL-receptor class A domain-containing protein 2-like (LOC106568915), transcript variant X2, mRNA	106568915	NC_027313.1	14312759	14350698	XM_014139746.1	XM_014139746.1	PREDICTED: Salmo salar MAM and LDL-receptor class A domain-containing protein 2-like (LOC106568915), transcript variant X2, mRNA	1	sp|B3EWZ6|MLRP2_ACRMI MAM and LDL-receptor class A domain-containing protein 2 (Fragment) OS=Acropora millepora PE=1 SV=1"		0	2550
XM_014139743.1 PREDICTED: Salmo salar serine/arginine repetitive matrix protein 1-like (LOC106568914), mRNA	XM_014139743.1 PREDICTED: Salmo salar serine/arginine repetitive matrix protein 1-like (LOC106568914), mRNA	2501				XM_014139743.1	XM_014139743.1 PREDICTED: Salmo salar serine/arginine repetitive matrix protein 1-like (LOC106568914), mRNA	106568914	NC_027313.1	14351674	14355775	XM_014139743.1	XM_014139743.1	PREDICTED: Salmo salar serine/arginine repetitive matrix protein 1-like (LOC106568914), mRNA	1	sp|O70444|PIM3_RAT Serine/threonine-protein kinase pim-3 OS=Rattus norvegicus GN=Pim3 PE=1 SV=3"	Pim3	6.68705e-76	645
NM_001141280.1 Salmo salar Actin-related protein 2/3 complex subunit 5 (arpc5), mRNA	NM_001141280.1 Salmo salar Actin-related protein 2/3 complex subunit 5 (arpc5), mRNA	1398				NM_001141280.1	NM_001141280.1 Salmo salar Actin-related protein 2/3 complex subunit 5 (arpc5), mRNA	100196251	NC_027313.1	14355909	14363461	NM_001141280.1	NM_001141280.1	Salmo salar Actin-related protein 2/3 complex subunit 5 (arpc5), mRNA	1	sp|Q9CPW4|ARPC5_MOUSE Actin-related protein 2/3 complex subunit 5 OS=Mus musculus GN=Arpc5 PE=2 SV=3"	Arpc5	5.87528e-76	605
XM_014139742.1 PREDICTED: Salmo salar prostaglandin G/H synthase 2 (LOC100136456), mRNA	XM_014139742.1 PREDICTED: Salmo salar prostaglandin G/H synthase 2 (LOC100136456), mRNA	2565				XM_014139742.1	XM_014139742.1 PREDICTED: Salmo salar prostaglandin G/H synthase 2 (LOC100136456), mRNA	100136456	NC_027313.1	14380724	14385402	XM_014139742.1	XM_014139742.1	PREDICTED: Salmo salar prostaglandin G/H synthase 2 (LOC100136456), mRNA	1	sp|P70682|PGH2_CAVPO Prostaglandin G/H synthase 2 OS=Cavia porcellus GN=PTGS2 PE=2 SV=1"	PTGS2	0	2276
XM_014139741.1 PREDICTED: Salmo salar phosducin-like (LOC106568913), mRNA	XM_014139741.1 PREDICTED: Salmo salar phosducin-like (LOC106568913), mRNA	1304				XM_014139741.1	XM_014139741.1 PREDICTED: Salmo salar phosducin-like (LOC106568913), mRNA	106568913	NC_027313.1	14419174	14422085	XM_014139741.1	XM_014139741.1	PREDICTED: Salmo salar phosducin-like (LOC106568913), mRNA	1	sp|O77560|PHOS_CANFA Phosducin OS=Canis familiaris GN=PDC PE=1 SV=2"	PDC	1.75697e-93	728
NM_001140212.1 Salmo salar ODR4 homolog (odr4), mRNA	NM_001140212.1 Salmo salar ODR4 homolog (odr4), mRNA	2206				NM_001140212.1	NM_001140212.1 Salmo salar ODR4 homolog (odr4), mRNA	100195183	NC_027313.1	14422171	14432317	NM_001140212.1	NM_001140212.1	Salmo salar ODR4 homolog (odr4), mRNA	1	sp|Q5SWX8|ODR4_HUMAN Protein odr-4 homolog OS=Homo sapiens GN=ODR4 PE=1 SV=1"	ODR4	7.42254e-125	983
XM_014139494.1 PREDICTED: Salmo salar ODR4 homolog (odr4), transcript variant X1, mRNA	XM_014139494.1 PREDICTED: Salmo salar ODR4 homolog (odr4), transcript variant X1, mRNA	2189				XM_014139494.1	XM_014139494.1 PREDICTED: Salmo salar ODR4 homolog (odr4), transcript variant X1, mRNA	100195183	NC_027313.1	14422175	14432270	XM_014139494.1	XM_014139494.1	PREDICTED: Salmo salar ODR4 homolog (odr4), transcript variant X1, mRNA	1	sp|Q5SWX8|ODR4_HUMAN Protein odr-4 homolog OS=Homo sapiens GN=ODR4 PE=1 SV=1"	ODR4	7.98048e-126	989
XM_014139495.1 PREDICTED: Salmo salar ODR4 homolog (odr4), transcript variant X2, mRNA	XM_014139495.1 PREDICTED: Salmo salar ODR4 homolog (odr4), transcript variant X2, mRNA	2195				XM_014139495.1	XM_014139495.1 PREDICTED: Salmo salar ODR4 homolog (odr4), transcript variant X2, mRNA	100195183	NC_027313.1	14422175	14432197	XM_014139495.1	XM_014139495.1	PREDICTED: Salmo salar ODR4 homolog (odr4), transcript variant X2, mRNA	1	sp|Q5SWX8|ODR4_HUMAN Protein odr-4 homolog OS=Homo sapiens GN=ODR4 PE=1 SV=1"	ODR4	8.43802e-126	989
XM_014139496.1 PREDICTED: Salmo salar ODR4 homolog (odr4), transcript variant X3, mRNA	XM_014139496.1 PREDICTED: Salmo salar ODR4 homolog (odr4), transcript variant X3, mRNA	2198				XM_014139496.1	XM_014139496.1 PREDICTED: Salmo salar ODR4 homolog (odr4), transcript variant X3, mRNA	100195183	NC_027313.1	14422175	14432146	XM_014139496.1	XM_014139496.1	PREDICTED: Salmo salar ODR4 homolog (odr4), transcript variant X3, mRNA	1	sp|Q5SWX8|ODR4_HUMAN Protein odr-4 homolog OS=Homo sapiens GN=ODR4 PE=1 SV=1"	ODR4	8.67635e-126	989
XM_014139497.1 PREDICTED: Salmo salar ODR4 homolog (odr4), transcript variant X4, mRNA	XM_014139497.1 PREDICTED: Salmo salar ODR4 homolog (odr4), transcript variant X4, mRNA	2197				XM_014139497.1	XM_014139497.1 PREDICTED: Salmo salar ODR4 homolog (odr4), transcript variant X4, mRNA	100195183	NC_027313.1	14422175	14432318	XM_014139497.1	XM_014139497.1	PREDICTED: Salmo salar ODR4 homolog (odr4), transcript variant X4, mRNA	1	sp|Q5SWX8|ODR4_HUMAN Protein odr-4 homolog OS=Homo sapiens GN=ODR4 PE=1 SV=1"	ODR4	8.67635e-126	989
XM_014139720.1 PREDICTED: Salmo salar nucleoprotein TPR-like (LOC106568912), transcript variant X1, mRNA	XM_014139720.1 PREDICTED: Salmo salar nucleoprotein TPR-like (LOC106568912), transcript variant X1, mRNA	2996				XM_014139720.1	XM_014139720.1 PREDICTED: Salmo salar nucleoprotein TPR-like (LOC106568912), transcript variant X1, mRNA	106568912	NC_027313.1	14441227	14458556	XM_014139720.1	XM_014139720.1	PREDICTED: Salmo salar nucleoprotein TPR-like (LOC106568912), transcript variant X1, mRNA	1	sp|Q5EE04|TPR_XENLA Nucleoprotein TPR (Fragment) OS=Xenopus laevis GN=tpr PE=1 SV=1"	tpr	1.58043e-35	380
XM_014139721.1 PREDICTED: Salmo salar nucleoprotein TPR-like (LOC106568912), transcript variant X2, mRNA	XM_014139721.1 PREDICTED: Salmo salar nucleoprotein TPR-like (LOC106568912), transcript variant X2, mRNA	2858				XM_014139721.1	XM_014139721.1 PREDICTED: Salmo salar nucleoprotein TPR-like (LOC106568912), transcript variant X2, mRNA	106568912	NC_027313.1	14441227	14458556	XM_014139721.1	XM_014139721.1	PREDICTED: Salmo salar nucleoprotein TPR-like (LOC106568912), transcript variant X2, mRNA	1	sp|Q5EE04|TPR_XENLA Nucleoprotein TPR (Fragment) OS=Xenopus laevis GN=tpr PE=1 SV=1"	tpr	1.35163e-35	380
XM_014139722.1 PREDICTED: Salmo salar nucleoprotein TPR-like (LOC106568912), transcript variant X3, mRNA	XM_014139722.1 PREDICTED: Salmo salar nucleoprotein TPR-like (LOC106568912), transcript variant X3, mRNA	2738				XM_014139722.1	XM_014139722.1 PREDICTED: Salmo salar nucleoprotein TPR-like (LOC106568912), transcript variant X3, mRNA	106568912	NC_027313.1	14441227	14458556	XM_014139722.1	XM_014139722.1	PREDICTED: Salmo salar nucleoprotein TPR-like (LOC106568912), transcript variant X3, mRNA	1	sp|Q5EE04|TPR_XENLA Nucleoprotein TPR (Fragment) OS=Xenopus laevis GN=tpr PE=1 SV=1"	tpr	1.15527e-35	380
[truncated: 3,734 more rows]
