# Supplementary material for: Judging a salmon by its spots: environmental variation is the primary determinant of spot patterns in Salmo salar
Source: BMC Ecol. 2018 Apr 12;18:14. doi: 10.1186/s12898-018-0170-3 (PMC5897946; doi:10.1186/s12898-018-0170-3)
Supplement: Supplementary file 8 — Additional file 8. Transcripts in KEGG hit. [file 12898_2018_170_MOESM8_ESM.xls]

## Sheet: Sheet1
transcript	annot	genesymbol	geneID	scaffold	start	end	swissprot		sp_score
XM_014140213.1	PREDICTED: Salmo salar adenylate cyclase type 1-like (LOC106569164), transcript variant X1, mRNA	ADCY1	106569164	NC_027313.1	28620129	28672396	sp|Q08828|ADCY1_HUMAN Adenylate cyclase type 1 OS=Homo sapiens GN=ADCY1 PE=2 SV=2"		3835
XM_014140214.1	PREDICTED: Salmo salar adenylate cyclase type 1-like (LOC106569164), transcript variant X2, mRNA	ADCY1	106569164	NC_027313.1	28620129	28672109	sp|Q08828|ADCY1_HUMAN Adenylate cyclase type 1 OS=Homo sapiens GN=ADCY1 PE=2 SV=2"		3859
XM_014142541.1	PREDICTED: Salmo salar adenylate cyclase type 2-like (LOC106570343), transcript variant X1, mRNA	ADCY2	106570343	NC_027313.1	71156594	71251419	sp|Q08462|ADCY2_HUMAN Adenylate cyclase type 2 OS=Homo sapiens GN=ADCY2 PE=1 SV=5"		4285
XM_014142542.1	PREDICTED: Salmo salar adenylate cyclase type 2-like (LOC106570343), transcript variant X2, mRNA	ADCY2	106570343	NC_027313.1	71156594	71251419	sp|Q08462|ADCY2_HUMAN Adenylate cyclase type 2 OS=Homo sapiens GN=ADCY2 PE=1 SV=5"		4269
XM_014139104.1	PREDICTED: Salmo salar adenylate cyclase 8 (brain) (adcy8), transcript variant X1, mRNA	ADCY8	106568630	NC_027313.1	2430936	2733033	sp|P40145|ADCY8_HUMAN Adenylate cyclase type 8 OS=Homo sapiens GN=ADCY8 PE=1 SV=1"		5112
XM_014139106.1	PREDICTED: Salmo salar adenylate cyclase 8 (brain) (adcy8), transcript variant X2, mRNA	ADCY8	106568630	NC_027313.1	2430938	2733033	sp|P40145|ADCY8_HUMAN Adenylate cyclase type 8 OS=Homo sapiens GN=ADCY8 PE=1 SV=1"		2454
XM_014140836.1	PREDICTED: Salmo salar endothelin B receptor-like (LOC106569465), mRNA	EDNRB	106569465	NC_027313.1	35911486	35918537	sp|P24530|EDNRB_HUMAN Endothelin B receptor OS=Homo sapiens GN=EDNRB PE=1 SV=1"		1507
XM_014140989.1	PREDICTED: Salmo salar dual specificity mitogen-activated protein kinase kinase 2-like (LOC106569535), transcript variant X1, mRNA	MAP2K2	106569535	NC_027313.1	38495962	38500513	sp|Q90891|MP2K2_CHICK Dual specificity mitogen-activated protein kinase kinase 2 OS=Gallus gallus GN=MAP2K2 PE=2 SV=1"		1482
XM_014140990.1	PREDICTED: Salmo salar dual specificity mitogen-activated protein kinase kinase 2-like (LOC106569535), transcript variant X2, mRNA	MAP2K2	106569535	NC_027313.1	38495962	38500513	sp|Q90891|MP2K2_CHICK Dual specificity mitogen-activated protein kinase kinase 2 OS=Gallus gallus GN=MAP2K2 PE=2 SV=1"		1482
XM_014140991.1	PREDICTED: Salmo salar dual specificity mitogen-activated protein kinase kinase 2-like (LOC106569535), transcript variant X3, mRNA	MAP2K2	106569535	NC_027313.1	38495962	38500513	sp|Q90891|MP2K2_CHICK Dual specificity mitogen-activated protein kinase kinase 2 OS=Gallus gallus GN=MAP2K2 PE=2 SV=1"		1482
